# Supplementary material for: Cell type-specific weighting-factors to solve solid organs-specific limitations of single cell RNA-sequencing
Source: PLoS Genet. 2024 Nov 18;20(11):e1011436. doi: 10.1371/journal.pgen.1011436 (PMC11573148; doi:10.1371/journal.pgen.1011436)
Supplement: S1 Table — (XLSX) [file pgen.1011436.s010.xlsx]

## Sheet: Fig1
trial	Brain__Signature-genes#100	Brain__Signature-genes#300	Brain__Signature-genes#500	Fat__Signature-genes#100	Fat__Signature-genes#300	Fat__Signature-genes#500	Heart__Signature-genes#100	Heart__Signature-genes#300	Heart__Signature-genes#500	Kidney__Signature-genes#100	Kidney__Signature-genes#300	Kidney__Signature-genes#500	Liver__Signature-genes#100	Liver__Signature-genes#300	Liver__Signature-genes#500	Lung__Signature-genes#100	Lung__Signature-genes#300	Lung__Signature-genes#500	Pancreas__Signature-genes#100	Pancreas__Signature-genes#300	Pancreas__Signature-genes#500	Skin__Signature-genes#100	Skin__Signature-genes#300	Skin__Signature-genes#500	SkMuscle__Signature-genes#100	SkMuscle__Signature-genes#300	SkMuscle__Signature-genes#500	Spleen__Signature-genes#100	Spleen__Signature-genes#300	Spleen__Signature-genes#500
trial_1	0.447547	0.514525	0.531389	0.804717	0.405686	0.407646	0.678483	0.378323	0.273752	0.710346	0.690814	0.694078	0.731599	0.724892	0.723552	0.699638	0.561988	0.569411	0.22754	0.223228	0.211421	0.0328286	0.077824	0.105594	-0.0277836	-0.0288534	-0.0114853	0.855797	0.807793	0.784587
trial_2	0.399474	0.470148	0.510991	0.795482	0.402566	0.408635	0.722082	0.36068	0.27045	0.711318	0.701334	0.705993	0.690971	0.697364	0.696851	0.691087	0.56531	0.565111	0.191524	0.226226	0.225139	0.00892106	0.0660573	0.0954496	-0.0293311	-0.0281853	-0.0109057	0.853543	0.804243	0.77914
trial_3	0.425273	0.506276	0.533843	0.792224	0.398319	0.405592	0.698716	0.33892	0.252495	0.726598	0.713822	0.713342	0.728543	0.711252	0.710256	0.72499	0.676743	0.666134	0.256015	0.276594	0.267684	0.0202118	0.0664772	0.0964637	-0.0325022	-0.0284374	-0.0116403	0.870274	0.823798	0.799382
trial_4	0.41749	0.492399	0.525739	0.836134	0.421179	0.422297	0.709745	0.392396	0.27914	0.730389	0.71685	0.71814	0.739744	0.738835	0.736933	0.675507	0.524645	0.529973	0.215654	0.216654	0.21325	0.0121645	0.0694301	0.0996575	-0.0271907	-0.0247188	-0.00791957	0.862743	0.815121	0.790215
trial_5	0.41825	0.481688	0.497247	0.806799	0.409685	0.41964	0.694734	0.335988	0.258126	0.707856	0.690102	0.693435	0.719808	0.718694	0.71726	0.702258	0.611024	0.611117	0.283394	0.28113	0.268536	0.0627791	0.0948004	0.120189	-0.0192035	-0.0208466	-0.00327125	0.852287	0.804079	0.78219
trial_6	0.42789	0.487929	0.521761	0.824984	0.418679	0.426825	0.704992	0.348994	0.274128	0.717898	0.714236	0.716298	0.671267	0.688601	0.688149	0.703456	0.615501	0.613509	0.161113	0.197645	0.204164	0.0249114	0.0725743	0.0997589	-0.00778028	-0.0142167	0.0036821	0.852443	0.805702	0.784835
trial_7	0.408591	0.481614	0.518587	0.801161	0.402216	0.406167	0.71012	0.369999	0.271727	0.749416	0.740222	0.741035	0.699722	0.700136	0.699462	0.684813	0.547611	0.553218	0.0829506	0.127541	0.139637	0.0422259	0.0917141	0.119483	-0.0129207	-0.0203619	-0.000772893	0.857804	0.81297	0.790642
trial_8	0.386391	0.464723	0.496664	0.81269	0.409731	0.416766	0.693881	0.337825	0.230978	0.699416	0.686151	0.69093	0.707004	0.709349	0.70856	0.696317	0.625788	0.623565	0.30149	0.3008	0.28352	0.0333228	0.0801814	0.109457	-0.0320798	-0.028587	-0.0112766	0.842969	0.803678	0.779126
trial_9	0.390332	0.465138	0.501587	0.80519	0.406473	0.415757	0.702196	0.35967	0.264144	0.724614	0.716837	0.71721	0.714596	0.710839	0.709393	0.714136	0.647914	0.640219	0.253128	0.267085	0.261834	0.0225089	0.0683643	0.0975164	-0.031137	-0.0302045	-0.0122773	0.857926	0.811763	0.785785
trial_10	0.401893	0.469394	0.474798	0.808007	0.407904	0.416647	0.700142	0.352887	0.261605	0.716459	0.692755	0.697678	0.726206	0.724293	0.722928	0.693683	0.572598	0.58211	0.222909	0.250315	0.247277	0.0494165	0.0837325	0.112439	-0.0253027	-0.0232969	-0.00572649	0.852953	0.809448	0.788022
trial_11	0.366495	0.452151	0.499694	0.786486	0.398	0.40658	0.692911	0.371745	0.261506	0.744609	0.734013	0.737003	0.683929	0.693033	0.691782	0.693761	0.62315	0.614807	0.214402	0.245153	0.237222	0.039497	0.0699077	0.0987771	-0.0321366	-0.0280635	-0.0106961	0.85838	0.818044	0.791367
trial_12	0.400563	0.458741	0.475004	0.785605	0.395832	0.40086	0.700735	0.360423	0.269451	0.726265	0.713438	0.716002	0.730692	0.722426	0.720855	0.709465	0.618649	0.619183	0.296744	0.29539	0.280527	0.00777706	0.0562663	0.0848407	-0.0349882	-0.0277558	-0.00962464	0.871764	0.817541	0.795058
trial_13	0.430127	0.49339	0.509781	0.806367	0.407955	0.417325	0.689065	0.341763	0.259099	0.707989	0.70375	0.707429	0.718846	0.715871	0.714886	0.700964	0.582922	0.58367	0.325382	0.311464	0.289533	0.0472933	0.0856716	0.112656	-0.0242642	-0.0233355	-0.00511823	0.858399	0.810557	0.787166
trial_14	0.377183	0.481179	0.550022	0.786946	0.396946	0.404725	0.718393	0.400969	0.310682	0.701723	0.689698	0.69395	0.728204	0.720481	0.718994	0.692933	0.595952	0.596022	0.241973	0.231531	0.230832	0.0632013	0.101679	0.128702	-0.0189267	-0.0213374	-0.00152617	0.851841	0.804599	0.781409
trial_15	0.393136	0.476448	0.522186	0.805305	0.407562	0.418017	0.697928	0.365634	0.264486	0.714499	0.69141	0.696076	0.70387	0.706302	0.705454	0.687949	0.567712	0.569272	0.0919867	0.142502	0.152718	0.0261159	0.0696311	0.0989211	-0.0272404	-0.02507	-0.00822225	0.850354	0.805214	0.780412
trial_16	0.378099	0.466917	0.488941	0.830264	0.420208	0.428101	0.683671	0.363414	0.257362	0.695939	0.694901	0.700309	0.720003	0.717681	0.71666	0.700304	0.544426	0.555664	0.194991	0.208351	0.209621	0.036479	0.0725377	0.100449	-0.0155507	-0.0185025	-0.00116431	0.84265	0.797412	0.777207
trial_17	0.393113	0.469578	0.505536	0.841379	0.427616	0.437184	0.700442	0.354396	0.237588	0.734824	0.725926	0.726374	0.764624	0.748221	0.746415	0.701807	0.542881	0.553792	0.284226	0.283182	0.274359	0.0408967	0.0868936	0.11382	-0.0333209	-0.0293822	-0.00906124	0.847286	0.804521	0.781693
trial_18	0.401483	0.473471	0.514869	0.839109	0.42594	0.437148	0.704433	0.356225	0.253341	0.747616	0.732332	0.732692	0.732505	0.724682	0.723362	0.67915	0.564326	0.567275	0.217002	0.247464	0.242381	0.026172	0.0739156	0.102432	-0.00633065	-0.0145406	0.00240121	0.870572	0.819986	0.795207
trial_19	0.395007	0.484718	0.530978	0.802735	0.404711	0.414352	0.703797	0.350113	0.24359	0.740324	0.730856	0.730108	0.698777	0.702091	0.701352	0.696698	0.54506	0.549151	0.201602	0.219049	0.221839	0.0289158	0.0839726	0.111659	-0.0195206	-0.0206688	-0.00243733	0.86037	0.816411	0.79302
trial_20	0.415223	0.483529	0.505665	0.828158	0.419219	0.423391	0.70753	0.361237	0.263009	0.704058	0.698077	0.699254	0.698042	0.703131	0.701815	0.706849	0.650826	0.637949	0.259488	0.249803	0.238219	0.0155376	0.0730938	0.101286	-0.0202111	-0.0254863	-0.00938696	0.86308	0.818672	0.792385
trial_21	0.400212	0.482386	0.523716	0.786357	0.399196	0.406804	0.678605	0.332959	0.244851	0.716856	0.707485	0.708578	0.724734	0.718521	0.717513	0.672868	0.475316	0.485143	0.196511	0.231226	0.232484	0.0276324	0.0830929	0.111245	-0.0118142	-0.0166196	0.00152455	0.865188	0.814435	0.789359
trial_22	0.388205	0.477365	0.514033	0.794978	0.404564	0.41369	0.68451	0.310446	0.227398	0.707777	0.673177	0.677429	0.69894	0.704638	0.703515	0.657981	0.460975	0.486752	0.255871	0.245659	0.243451	0.0298142	0.0892957	0.117903	-0.00609716	-0.0176754	0.000371325	0.859568	0.806902	0.781594
trial_23	0.410103	0.470804	0.498818	0.794029	0.402316	0.410848	0.7104	0.353352	0.242319	0.748789	0.744624	0.745479	0.719045	0.71597	0.714751	0.674753	0.495099	0.507385	0.272926	0.281945	0.277197	0.0225809	0.0653122	0.0934933	-0.0185902	-0.0234869	-0.00671572	0.851953	0.803466	0.782148
trial_24	0.402672	0.48092	0.484009	0.805775	0.407331	0.41502	0.713577	0.379488	0.273069	0.722679	0.709277	0.711985	0.694385	0.699939	0.699542	0.681941	0.564055	0.568738	0.186924	0.2256	0.226027	0.0209428	0.056418	0.0843535	-0.0288969	-0.0275163	-0.00998263	0.860786	0.813459	0.790078
trial_25	0.332905	0.456405	0.513141	0.802658	0.403766	0.415391	0.703003	0.380384	0.292752	0.738878	0.7178	0.720696	0.693414	0.698298	0.697567	0.704187	0.597054	0.604997	0.265134	0.271913	0.259892	0.0437855	0.0877309	0.116172	-0.0422429	-0.0370049	-0.0180099	0.843443	0.799078	0.775213
trial_26	0.404086	0.473642	0.512115	0.811758	0.410208	0.418334	0.698858	0.33679	0.248345	0.717252	0.679832	0.681544	0.725928	0.722418	0.721563	0.719453	0.651987	0.642246	0.184032	0.222995	0.223762	0.0334206	0.0887437	0.116978	-0.01952	-0.0200433	-0.00243562	0.872767	0.820353	0.795166
trial_27	0.413575	0.486635	0.516416	0.809475	0.410288	0.41972	0.693894	0.366217	0.260196	0.751821	0.734622	0.734252	0.711913	0.709481	0.708448	0.729228	0.641464	0.637437	0.300785	0.29932	0.28811	0.0513751	0.0838585	0.111289	-0.0306708	-0.0276747	-0.0108253	0.867176	0.819059	0.792225
trial_28	0.441056	0.492872	0.504776	0.7995	0.403527	0.410009	0.694448	0.340218	0.240912	0.737447	0.694009	0.697678	0.693549	0.698945	0.697898	0.701735	0.649486	0.639707	0.261752	0.280381	0.273572	0.0331394	0.067677	0.0936434	-0.0245962	-0.0239352	-0.00771579	0.86161	0.813899	0.789418
trial_29	0.442733	0.516046	0.528126	0.819114	0.41437	0.422545	0.679238	0.332524	0.25208	0.718289	0.710788	0.710661	0.684845	0.695368	0.694366	0.700598	0.591742	0.592863	0.269726	0.267776	0.261913	0.0150517	0.0795698	0.108842	-0.0168885	-0.0196447	-0.00146634	0.848104	0.802945	0.776873
trial_30	0.461531	0.502385	0.525486	0.818218	0.413847	0.423859	0.694816	0.32185	0.241551	0.730365	0.713915	0.713796	0.718633	0.718663	0.718143	0.680809	0.52887	0.534414	0.191355	0.219746	0.226549	0.0374786	0.0783037	0.106984	-0.0235117	-0.0223916	-0.00417991	0.856486	0.812459	0.792625
trial_31	0.41515	0.488937	0.51326	0.78261	0.396286	0.405452	0.702517	0.341012	0.249692	0.710812	0.712723	0.714237	0.717923	0.710494	0.709758	0.705877	0.625712	0.62243	0.14736	0.187962	0.18509	0.0369204	0.067162	0.0958598	-0.0259732	-0.0256954	-0.00974279	0.856664	0.805898	0.780988
trial_32	0.396932	0.472918	0.513913	0.822904	0.417549	0.425575	0.697296	0.370275	0.267199	0.714101	0.682241	0.685844	0.695084	0.702822	0.702118	0.706679	0.625677	0.622435	0.172654	0.200856	0.202029	0.0289447	0.0782021	0.108684	-0.0335495	-0.0300408	-0.0113919	0.862653	0.817307	0.790447
trial_33	0.433856	0.493892	0.540215	0.814026	0.413258	0.421982	0.686261	0.337416	0.257076	0.73761	0.737462	0.737552	0.67744	0.689771	0.689257	0.697084	0.503141	0.515789	0.144011	0.166482	0.176329	0.0299936	0.0789765	0.106311	-0.0124781	-0.0192398	-0.00180285	0.859568	0.813902	0.790327
trial_34	0.407455	0.475424	0.517978	0.782479	0.395352	0.401873	0.693099	0.338514	0.22533	0.716357	0.707868	0.711096	0.74062	0.736448	0.734089	0.697593	0.632071	0.622554	0.165275	0.193558	0.196186	0.0143755	0.076661	0.105779	-0.00825182	-0.0144845	0.0043229	0.873281	0.819708	0.792666
trial_35	0.42261	0.487763	0.505118	0.853595	0.430702	0.435468	0.687764	0.336544	0.250151	0.693555	0.678074	0.682062	0.663438	0.685602	0.684032	0.703519	0.616565	0.613124	0.298537	0.297083	0.281571	0.0125945	0.0661669	0.0943681	-0.0202624	-0.0218546	-0.00446016	0.872952	0.821332	0.798128
trial_36	0.430789	0.502301	0.547871	0.79719	0.402038	0.407604	0.693317	0.343618	0.244442	0.760221	0.744168	0.744645	0.721637	0.714796	0.713523	0.705661	0.632017	0.627916	0.277636	0.294957	0.284494	0.0147364	0.0735002	0.1016	-0.0289041	-0.0286445	-0.0104422	0.855924	0.810524	0.785372
trial_37	0.43142	0.494437	0.504823	0.816932	0.411083	0.413152	0.688332	0.361551	0.277529	0.712078	0.694014	0.697012	0.725958	0.711728	0.711133	0.682524	0.549111	0.550868	0.306415	0.313992	0.299942	0.0713612	0.0952685	0.123467	-0.0155568	-0.0166956	0.00134767	0.849794	0.802991	0.77774
trial_38	0.385571	0.464627	0.485176	0.824319	0.41736	0.426034	0.692724	0.32007	0.265002	0.725895	0.704926	0.707505	0.722346	0.710361	0.709119	0.686405	0.581717	0.582883	0.23354	0.251326	0.254486	0.0276522	0.0717563	0.100027	-0.0277943	-0.0290979	-0.0110343	0.866466	0.821567	0.796671
trial_39	0.425527	0.495527	0.526542	0.831503	0.417386	0.427454	0.705371	0.360306	0.266506	0.694764	0.693309	0.697549	0.71855	0.721588	0.720138	0.694031	0.585406	0.583948	0.224261	0.238017	0.231225	0.0197678	0.0655705	0.0935527	-0.0174171	-0.0201486	-0.000995674	0.833651	0.792402	0.770499
trial_40	0.377991	0.480812	0.531559	0.797632	0.403518	0.41125	0.699131	0.380225	0.274293	0.71776	0.705507	0.709922	0.709074	0.707117	0.706317	0.687422	0.566119	0.567583	0.172375	0.206474	0.209903	0.00656147	0.0744923	0.102854	-0.0214286	-0.0216608	-0.00476642	0.8383	0.797314	0.774795
trial_41	0.408207	0.483271	0.505851	0.83277	0.420655	0.427906	0.707421	0.346553	0.273642	0.726388	0.723763	0.726959	0.728677	0.729597	0.727914	0.687444	0.551819	0.55084	0.312795	0.291483	0.286385	0.0447545	0.0825969	0.109261	-0.0105356	-0.0160591	0.00168114	0.878293	0.824348	0.798518
trial_42	0.430023	0.502332	0.532294	0.810038	0.409656	0.417883	0.687616	0.324705	0.227306	0.729005	0.714323	0.714566	0.751372	0.738772	0.736845	0.713021	0.589484	0.59243	0.247791	0.246164	0.245312	0.00754049	0.0721402	0.100944	-0.00621876	-0.0180897	-0.00170701	0.84249	0.799858	0.774553
trial_43	0.375897	0.453514	0.495561	0.796846	0.403516	0.41244	0.695705	0.382008	0.283093	0.723107	0.714264	0.717424	0.724889	0.718411	0.717117	0.705266	0.576286	0.583289	0.236729	0.25554	0.257276	0.0210239	0.0666531	0.0963061	-0.03006	-0.0284531	-0.0119765	0.855238	0.809558	0.785617
trial_44	0.408657	0.47645	0.527201	0.814888	0.413103	0.418925	0.690473	0.326611	0.237954	0.713742	0.700809	0.701595	0.727365	0.724294	0.723106	0.695444	0.619498	0.617648	0.112851	0.149366	0.161748	0.0314998	0.0684524	0.0958382	-0.0174934	-0.0225735	-0.00480354	0.846625	0.802741	0.777668
trial_45	0.430661	0.49825	0.540151	0.783335	0.393421	0.403188	0.690822	0.358552	0.243008	0.727963	0.718419	0.720042	0.665483	0.686525	0.685278	0.701234	0.601586	0.598674	0.280681	0.28002	0.270207	0.0531372	0.098975	0.124382	-0.0217028	-0.0222112	-0.00629706	0.852916	0.808267	0.782893
trial_46	0.414158	0.488537	0.505712	0.817775	0.413328	0.422167	0.693682	0.34153	0.238499	0.711729	0.708057	0.710621	0.718304	0.721007	0.71999	0.722698	0.664137	0.65201	0.195878	0.213926	0.213563	0.0387279	0.0722879	0.100812	-0.0133516	-0.0183462	0.000325221	0.859153	0.81131	0.788229
trial_47	0.408634	0.480686	0.510762	0.796125	0.401714	0.406722	0.700602	0.365527	0.27759	0.703124	0.682859	0.686539	0.692013	0.70185	0.701073	0.710981	0.620224	0.617781	0.176996	0.212038	0.215467	0.0678327	0.128328	0.154405	-0.00870772	-0.0138518	0.00318836	0.852488	0.806489	0.780055
trial_48	0.383343	0.466748	0.518873	0.846214	0.429701	0.436772	0.698838	0.365967	0.280667	0.735938	0.727545	0.727655	0.715866	0.715969	0.714923	0.716246	0.550975	0.558513	0.186389	0.221316	0.221695	0.0287367	0.0884643	0.116778	-0.0211344	-0.0200387	-0.00181361	0.879764	0.828697	0.80426
trial_49	0.440751	0.514377	0.545995	0.832115	0.426013	0.436786	0.685835	0.326528	0.264808	0.702598	0.696828	0.701268	0.675071	0.691227	0.690203	0.695467	0.549285	0.551216	0.206089	0.210263	0.214187	0.0362983	0.0799563	0.107265	-0.0312923	-0.0288787	-0.0119553	0.857947	0.808591	0.785379
trial_50	0.398813	0.460911	0.495524	0.814236	0.413937	0.420736	0.713241	0.362215	0.288181	0.707834	0.695134	0.699702	0.716904	0.716757	0.716336	0.709357	0.588077	0.586853	0.213561	0.233735	0.229268	0.00333361	0.0559313	0.085266	-0.028317	-0.0258181	-0.0089194	0.873479	0.823765	0.800598
trial_51	0.428768	0.494792	0.515908	0.81156	0.410731	0.41903	0.697657	0.339407	0.257547	0.735964	0.71729	0.72122	0.697165	0.704767	0.703916	0.681863	0.570395	0.573929	0.265026	0.264158	0.262677	0.010282	0.0792396	0.109323	-0.0147438	-0.0208878	-0.00362328	0.867807	0.818211	0.794839
trial_52	0.335113	0.447185	0.501646	0.794856	0.400739	0.410001	0.685245	0.321649	0.223336	0.705416	0.699144	0.703085	0.655576	0.674108	0.674127	0.690994	0.537516	0.545226	0.163546	0.189411	0.194365	0.0301026	0.0812278	0.109488	-0.012977	-0.0144599	0.00300007	0.84882	0.808942	0.783696
trial_53	0.442215	0.517193	0.554731	0.80905	0.408339	0.416089	0.682189	0.377788	0.275264	0.703731	0.693803	0.69702	0.721406	0.720704	0.718754	0.707006	0.64209	0.63315	0.188605	0.222256	0.224563	0.0112754	0.0693496	0.0965033	-0.0254429	-0.0258381	-0.00800733	0.856594	0.808976	0.788018
trial_54	0.461632	0.511314	0.546628	0.814315	0.411818	0.416924	0.680323	0.377014	0.280221	0.723972	0.713596	0.715399	0.724559	0.725626	0.724257	0.719482	0.654598	0.644665	0.28683	0.285391	0.275724	0.0239077	0.0820191	0.111354	-0.03902	-0.0345622	-0.0160012	0.851666	0.804807	0.7835
trial_55	0.627702	0.58766	0.551362	0.801765	0.404651	0.413889	0.690958	0.366729	0.254543	0.713456	0.703335	0.705649	0.691807	0.695327	0.694567	0.715212	0.673548	0.659634	0.137801	0.169396	0.180111	0.0732704	0.0963506	0.122946	-0.0282328	-0.0235302	-0.00713714	0.852786	0.809558	0.785318
trial_56	0.41038	0.485631	0.522538	0.817197	0.415291	0.426364	0.687966	0.346739	0.269261	0.736316	0.726651	0.725865	0.711322	0.712938	0.712218	0.728664	0.639472	0.631131	0.174116	0.216525	0.21695	0.0503376	0.0837444	0.110467	-0.0138244	-0.0163212	0.000673827	0.860527	0.811636	0.786434
trial_57	0.427355	0.486538	0.509726	0.828988	0.421519	0.427624	0.704282	0.333286	0.235819	0.744551	0.728122	0.72959	0.733145	0.728716	0.727261	0.699769	0.511985	0.525212	0.295502	0.31858	0.312263	0.0481949	0.112884	0.140779	-0.00431034	-0.0101067	0.00794349	0.84617	0.796568	0.773702
trial_58	0.455365	0.522157	0.550944	0.795518	0.401346	0.407769	0.693738	0.35968	0.271516	0.709754	0.708468	0.711471	0.721011	0.721806	0.720655	0.70633	0.529522	0.54072	0.208057	0.215834	0.216237	0.0352092	0.0735082	0.102055	-0.0209937	-0.0217928	-0.00243718	0.855483	0.81295	0.789271
trial_59	0.386406	0.47262	0.486544	0.78079	0.392675	0.4037	0.712737	0.385753	0.276844	0.726304	0.719812	0.72328	0.724639	0.71475	0.714264	0.706104	0.57798	0.577528	0.18079	0.202871	0.210195	0.0114423	0.0687378	0.0983824	-0.0262679	-0.0239376	-0.00619938	0.840625	0.799915	0.777289
trial_60	0.38242	0.455011	0.509869	0.794152	0.4015	0.409223	0.70225	0.332485	0.266141	0.727736	0.702656	0.705923	0.720054	0.711433	0.710932	0.708175	0.630389	0.62828	0.257457	0.265979	0.265738	0.00427644	0.0735209	0.102899	-0.0362109	-0.0321719	-0.0147194	0.85785	0.810913	0.787075
trial_61	0.479348	0.525964	0.553309	0.806214	0.408387	0.413824	0.69521	0.373097	0.276279	0.704523	0.704162	0.7087	0.738322	0.736205	0.73446	0.700962	0.557546	0.561168	0.238796	0.2456	0.240785	0.0462092	0.0862774	0.114846	-0.0199775	-0.0184923	0.000491808	0.853331	0.808797	0.784799
trial_62	0.390395	0.466304	0.49252	0.801615	0.404533	0.414629	0.71553	0.376419	0.27962	0.744609	0.734013	0.737003	0.710686	0.707759	0.70671	0.707479	0.619217	0.614701	0.254494	0.255426	0.254311	0.0182553	0.0640237	0.093273	-0.0298461	-0.0291008	-0.0115115	0.847564	0.799133	0.775929
trial_63	0.423242	0.488606	0.51791	0.819548	0.41617	0.425593	0.709952	0.332197	0.254035	0.726265	0.713438	0.716002	0.685233	0.695345	0.694333	0.707999	0.606926	0.60236	0.220543	0.235225	0.232941	0.0194756	0.0782052	0.106673	-0.0108278	-0.0180643	-0.000271574	0.857282	0.809653	0.786204
trial_64	0.431905	0.512584	0.53952	0.788808	0.400069	0.405904	0.689445	0.344534	0.259364	0.707989	0.70375	0.707429	0.734011	0.719823	0.71892	0.693265	0.625278	0.623966	0.162928	0.205063	0.210739	0.0555546	0.0972935	0.123874	-0.0216949	-0.0198624	-0.00352612	0.864657	0.817398	0.794578
trial_65	0.382998	0.481608	0.497147	0.807132	0.406884	0.415359	0.698291	0.356105	0.260181	0.701723	0.689698	0.69395	0.705272	0.708655	0.70773	0.683058	0.565408	0.5699	0.169437	0.211223	0.214097	0.0399236	0.0800078	0.10698	-0.0149041	-0.0162193	0.00110321	0.855626	0.804359	0.781323
trial_66	0.396941	0.467757	0.511721	0.818971	0.411492	0.417114	0.683155	0.339142	0.249524	0.714499	0.69141	0.696076	0.710594	0.711603	0.710059	0.694829	0.549475	0.554316	0.209183	0.228417	0.228873	0.0115477	0.0666318	0.0954965	-0.0177105	-0.01882	-0.00148757	0.864115	0.820046	0.793934
trial_67	0.391743	0.470699	0.519687	0.798678	0.405078	0.414324	0.685958	0.366827	0.264627	0.695939	0.694901	0.700309	0.70085	0.707871	0.706736	0.716732	0.638742	0.637551	0.218257	0.239454	0.242684	0.0433681	0.0923945	0.119266	-0.0155121	-0.0199477	-0.00354701	0.842414	0.80009	0.775973
trial_68	0.441316	0.494429	0.510961	0.789599	0.40029	0.406587	0.683842	0.384855	0.283704	0.734824	0.725926	0.726374	0.70247	0.70365	0.70255	0.685307	0.528867	0.52901	0.222375	0.253577	0.250849	0.0413632	0.0823477	0.109973	-0.00618331	-0.0103979	0.00686706	0.874931	0.825181	0.801372
trial_69	0.41795	0.493938	0.518487	0.843749	0.424656	0.428144	0.698503	0.367953	0.27529	0.747616	0.732332	0.732692	0.70064	0.704839	0.703688	0.711491	0.60214	0.595077	0.267087	0.258377	0.258269	0.0121283	0.0657232	0.0949878	-0.031587	-0.0272587	-0.00850188	0.842665	0.798831	0.776393
trial_70	0.397829	0.473614	0.491532	0.832499	0.421812	0.425906	0.68244	0.341884	0.249931	0.740324	0.730856	0.730108	0.711824	0.715758	0.714783	0.698268	0.563282	0.571916	0.275859	0.297213	0.290805	0.0824929	0.111359	0.138209	-0.0136787	-0.0168553	0.00129669	0.85274	0.807345	0.78234
trial_71	0.41087	0.479571	0.498865	0.804551	0.406246	0.413229	0.704771	0.344107	0.260355	0.704058	0.698077	0.699254	0.713205	0.710405	0.709583	0.70915	0.648177	0.642188	0.190898	0.227247	0.228763	0.0337785	0.0778377	0.106579	-0.0175665	-0.0197257	-0.00232898	0.855837	0.808006	0.782436
trial_72	0.400887	0.483548	0.514068	0.788387	0.398602	0.404946	0.696355	0.359068	0.271943	0.716856	0.707485	0.708578	0.71476	0.715488	0.714559	0.6982	0.597528	0.591898	0.356203	0.338054	0.314314	0.0251829	0.0673714	0.0983887	-0.0374466	-0.0325421	-0.0148765	0.869433	0.821414	0.795891
trial_73	0.391226	0.46777	0.515554	0.827095	0.417192	0.424826	0.683465	0.375563	0.260064	0.707777	0.673177	0.677429	0.687974	0.696029	0.694584	0.674627	0.46491	0.483463	0.303799	0.310534	0.302958	0.0171338	0.0759167	0.103074	-0.0260176	-0.0253552	-0.00816955	0.850513	0.805197	0.782601
trial_74	0.380374	0.455211	0.496613	0.798223	0.407561	0.420431	0.69692	0.363928	0.248191	0.748789	0.744624	0.745479	0.717919	0.717727	0.716657	0.693521	0.582845	0.582171	0.219253	0.232297	0.237454	0.0380803	0.0823606	0.110882	-0.016011	-0.0167191	0.00045055	0.858252	0.810081	0.787758
trial_75	0.385288	0.480151	0.491131	0.797305	0.400857	0.40869	0.70501	0.345122	0.265681	0.722679	0.709277	0.711985	0.723641	0.713963	0.71282	0.701443	0.599098	0.597411	0.18007	0.213267	0.214101	0.000501572	0.0569819	0.0866895	-0.0222745	-0.019575	-0.00146326	0.866892	0.81848	0.794554
trial_76	0.440042	0.509265	0.544611	0.799425	0.402104	0.410708	0.706448	0.335223	0.235389	0.738878	0.7178	0.720696	0.682862	0.69878	0.698245	0.70394	0.58958	0.588446	0.18464	0.221147	0.217245	0.0476428	0.0807731	0.108731	-0.0404954	-0.0331761	-0.0144231	0.863267	0.815765	0.790218
trial_77	0.405283	0.47225	0.496169	0.822623	0.416551	0.424031	0.706441	0.344167	0.263222	0.717252	0.679832	0.681544	0.716446	0.714083	0.712764	0.690587	0.56485	0.56979	0.196048	0.234178	0.23761	0.0614492	0.091674	0.119264	-0.0265604	-0.0246979	-0.00755674	0.85299	0.80422	0.780683
trial_78	0.448441	0.499942	0.528198	0.816143	0.4112	0.418914	0.703407	0.369354	0.286558	0.751821	0.734622	0.734252	0.727536	0.718302	0.71737	0.713046	0.651755	0.644501	0.253101	0.257156	0.254008	0.0404269	0.0858435	0.114223	-0.0184561	-0.0170686	0.00118892	0.863266	0.815282	0.791361
trial_79	0.429456	0.485326	0.501115	0.798794	0.405343	0.416587	0.684921	0.328501	0.228217	0.737447	0.694009	0.697678	0.723922	0.717332	0.71665	0.703574	0.598522	0.601434	0.154457	0.198649	0.203512	0.0708426	0.106125	0.132796	-0.0276591	-0.0262699	-0.00869151	0.861018	0.813407	0.789848
trial_80	0.390845	0.483005	0.512638	0.787786	0.396674	0.400899	0.701216	0.340138	0.261235	0.718289	0.710788	0.710661	0.737131	0.724039	0.722652	0.667859	0.502366	0.511942	0.226487	0.228524	0.234499	0.0295823	0.0787555	0.106738	-0.00748586	-0.0119161	0.00480162	0.855131	0.805922	0.783248
trial_81	0.4159	0.480867	0.505713	0.820518	0.413782	0.423627	0.674164	0.365229	0.259824	0.730365	0.713915	0.713796	0.718053	0.719551	0.718536	0.682821	0.514167	0.525053	0.124176	0.166317	0.171735	0.0188515	0.0728085	0.101862	-0.0329753	-0.0302448	-0.0127024	0.849847	0.803322	0.778902
trial_82	0.431988	0.496452	0.518271	0.790464	0.397774	0.404714	0.694521	0.348686	0.254668	0.710812	0.712723	0.714237	0.708769	0.704901	0.704517	0.679961	0.54668	0.54855	0.339921	0.317996	0.306711	0.0256449	0.0645482	0.0944211	-0.0352235	-0.0301524	-0.0115605	0.852535	0.807508	0.784801
trial_83	0.462207	0.517012	0.541137	0.776917	0.389415	0.399011	0.710043	0.371186	0.257722	0.714101	0.682241	0.685844	0.730699	0.721628	0.720701	0.711129	0.60654	0.598506	0.248895	0.252639	0.246619	0.065271	0.0973088	0.123532	-0.0220776	-0.0229825	-0.00479577	0.854512	0.809606	0.785252
trial_84	0.443868	0.512396	0.526367	0.814842	0.413421	0.418523	0.707328	0.360742	0.278139	0.73761	0.737462	0.737552	0.733874	0.725701	0.724039	0.667472	0.450653	0.470498	0.153884	0.199016	0.205541	0.0179746	0.0720572	0.101389	-0.0399485	-0.0356802	-0.0156283	0.860475	0.811524	0.787803
trial_85	0.4795	0.521937	0.549384	0.77402	0.390512	0.39996	0.700072	0.337255	0.248586	0.716357	0.707868	0.711096	0.673955	0.690502	0.68915	0.710236	0.505302	0.517573	0.183002	0.197717	0.20522	-0.00161049	0.0552608	0.0848564	-0.0318149	-0.025927	-0.00887929	0.864441	0.813532	0.78992
trial_86	0.409969	0.468194	0.48025	0.808181	0.407345	0.413968	0.702054	0.355575	0.255326	0.693555	0.678074	0.682062	0.682416	0.697314	0.696535	0.727287	0.650514	0.642314	0.245527	0.256247	0.248434	0.0539823	0.0907701	0.117851	-0.0178052	-0.0229892	-0.0061223	0.854779	0.810557	0.785884
trial_87	0.401789	0.488055	0.52214	0.784433	0.396124	0.400516	0.71956	0.383538	0.253787	0.760221	0.744168	0.744645	0.705681	0.706761	0.705625	0.707547	0.628727	0.624549	0.292336	0.276947	0.270361	0.0203564	0.0792171	0.108578	-0.0382	-0.0309958	-0.0122698	0.86912	0.81732	0.791286
trial_88	0.412051	0.476339	0.530138	0.820383	0.416357	0.422172	0.706873	0.370781	0.28641	0.712078	0.694014	0.697012	0.715293	0.713524	0.712706	0.71174	0.608647	0.617359	0.15306	0.168464	0.174009	0.0626711	0.105379	0.131586	-0.0159412	-0.0179036	-0.000947047	0.849237	0.805952	0.782074
trial_89	0.38846	0.467648	0.495282	0.818433	0.412599	0.418373	0.694021	0.369182	0.258805	0.725895	0.704926	0.707505	0.752049	0.731106	0.73016	0.678174	0.52695	0.538996	0.193144	0.208251	0.207201	0.0271136	0.0669517	0.0951638	-0.0155336	-0.015555	0.00311249	0.848351	0.801143	0.776435
trial_90	0.385832	0.480656	0.502665	0.792985	0.399316	0.404711	0.70982	0.352086	0.262286	0.694764	0.693309	0.697549	0.703605	0.706766	0.705993	0.702275	0.518397	0.531389	0.291583	0.311592	0.303546	0.0417813	0.0915151	0.121177	-0.026742	-0.0250234	-0.00576782	0.865319	0.821532	0.796388
trial_91	0.400422	0.472172	0.508447	0.829045	0.418918	0.425152	0.681768	0.330066	0.224208	0.71776	0.705507	0.709922	0.721928	0.71485	0.713345	0.667862	0.566813	0.563353	0.278439	0.283558	0.275822	0.020546	0.0788712	0.107554	-0.0248596	-0.0244146	-0.00652825	0.862641	0.81675	0.790548
trial_92	0.408273	0.477247	0.516923	0.792681	0.400673	0.406899	0.698139	0.317995	0.248266	0.726388	0.723763	0.726959	0.709445	0.712908	0.712248	0.717561	0.62016	0.61718	0.23045	0.24966	0.242401	0.0318789	0.0815719	0.110014	-0.0195802	-0.0208701	-0.00417312	0.872686	0.823671	0.799044
trial_93	0.413079	0.495362	0.512034	0.806632	0.40578	0.41352	0.703572	0.361009	0.28225	0.729005	0.714323	0.714566	0.745756	0.738659	0.737366	0.709477	0.588757	0.588072	0.179582	0.226515	0.224832	0.0332928	0.0854161	0.113165	-0.02956	-0.0282276	-0.00973625	0.856831	0.812078	0.787753
trial_94	0.366147	0.456242	0.50179	0.796328	0.399637	0.406321	0.692593	0.331948	0.227296	0.723107	0.714264	0.717424	0.694798	0.695228	0.694588	0.709485	0.627778	0.624791	0.205036	0.235812	0.23778	-0.00474989	0.0606908	0.0904379	-0.03283	-0.0288882	-0.0124503	0.829303	0.786226	0.764466
trial_95	0.488513	0.522378	0.536593	0.830184	0.419386	0.422875	0.693271	0.343676	0.253005	0.713742	0.700809	0.701595	0.705849	0.698494	0.697639	0.675299	0.521631	0.530297	0.147259	0.180881	0.187292	0.0310659	0.0753882	0.104367	-0.0186781	-0.0218132	-0.00386466	0.853149	0.805572	0.778546
trial_96	0.432033	0.494865	0.506447	0.812318	0.412781	0.422264	0.701713	0.339675	0.243266	0.727963	0.718419	0.720042	0.708486	0.713442	0.711327	0.721083	0.639181	0.632242	0.153054	0.195193	0.200477	0.0235812	0.0865913	0.114486	-0.0231412	-0.0235179	-0.0040752	0.849981	0.801419	0.777817
trial_97	0.427836	0.491302	0.525654	0.805527	0.405866	0.411138	0.690645	0.375684	0.260635	0.711729	0.708057	0.710621	0.709083	0.707772	0.706878	0.691194	0.541587	0.551487	0.2133	0.195834	0.20124	0.0220915	0.0675342	0.0958644	-0.0157915	-0.0212627	-0.00248917	0.860629	0.812114	0.788329
trial_98	0.430083	0.496196	0.519311	0.788212	0.397963	0.404192	0.687902	0.327034	0.245632	0.703124	0.682859	0.686539	0.71914	0.711912	0.710662	0.706855	0.59225	0.590051	0.213648	0.228767	0.234273	0.0380345	0.0821908	0.109256	-0.0255216	-0.0236538	-0.00594296	0.85164	0.809247	0.785736
trial_99	0.431054	0.506307	0.535178	0.787169	0.398311	0.406853	0.682031	0.331762	0.26582	0.735938	0.727545	0.727655	0.709237	0.715787	0.715096	0.723417	0.64571	0.640095	0.117547	0.163985	0.171739	0.0623192	0.110761	0.137915	-0.0119583	-0.0167857	0.00127926	0.854624	0.803356	0.778055
trial_100	0.341011	0.469082	0.515089	0.796965	0.402426	0.410102	0.689239	0.334295	0.248008	0.702598	0.696828	0.701268	0.715593	0.708956	0.708082	0.688543	0.563229	0.56772	0.15225	0.192656	0.194513	0.0222165	0.0772081	0.104586	-0.0123537	-0.0140527	0.003047	0.86587	0.819863	0.795745
trial_101	0.411701	0.479995	0.54167	0.826684	0.418965	0.427818	0.70569	0.35078	0.249405	0.707834	0.695134	0.699702	0.707631	0.707008	0.705458	0.68228	0.532015	0.532733	0.204011	0.210833	0.21592	0.00153409	0.0510489	0.0818058	-0.0113398	-0.0161728	0.000452379	0.866256	0.820012	0.795437
trial_102	0.405454	0.50372	0.538348	0.824317	0.418736	0.428427	0.711373	0.364687	0.25353	0.735964	0.71729	0.72122	0.726328	0.725217	0.723431	0.702284	0.606383	0.604288	0.0411138	0.0823903	0.0965339	0.0140778	0.0645253	0.0941554	-0.0262768	-0.0277706	-0.00883028	0.863825	0.816819	0.792372
trial_103	0.424349	0.497085	0.537822	0.817695	0.413882	0.420293	0.69778	0.344174	0.256807	0.705416	0.699144	0.703085	0.726293	0.726043	0.724929	0.703995	0.578821	0.584158	0.234903	0.267062	0.268016	0.0165247	0.0615742	0.0917542	-0.0251614	-0.0217349	-0.00632957	0.843495	0.798758	0.773435
trial_104	0.399227	0.488577	0.514847	0.830632	0.420353	0.428741	0.704339	0.350521	0.257729	0.703731	0.693803	0.69702	0.686342	0.693091	0.69175	0.692178	0.626621	0.626383	0.261505	0.269384	0.265572	0.0361148	0.0819487	0.110394	-0.0275438	-0.0272558	-0.0100986	0.867979	0.821098	0.796203
trial_105	0.391137	0.473974	0.506073	0.81789	0.412377	0.422106	0.700224	0.366171	0.263406	0.723972	0.713596	0.715399	0.704023	0.70814	0.707965	0.718198	0.552792	0.560723	0.203874	0.229597	0.228864	0.0301725	0.074195	0.104642	-0.0176759	-0.0203353	-0.00129281	0.855143	0.801952	0.778208
trial_106	0.437329	0.499596	0.519657	0.810316	0.406208	0.413692	0.7164	0.390098	0.281505	0.713456	0.703335	0.705649	0.692014	0.698636	0.698272	0.69824	0.596469	0.595538	0.351323	0.34371	0.326015	0.0563626	0.0963894	0.123464	-0.0208732	-0.0232172	-0.003459	0.871334	0.823344	0.797751
trial_107	0.432204	0.500673	0.52625	0.817898	0.412856	0.420585	0.712633	0.36063	0.28274	0.736316	0.726651	0.725865	0.727183	0.721562	0.720474	0.712243	0.615861	0.613172	0.147448	0.16553	0.175226	0.00387769	0.0514271	0.0817893	-0.0257962	-0.0267864	-0.00898074	0.851915	0.806134	0.781246
trial_108	0.391178	0.478716	0.524511	0.802475	0.403988	0.413447	0.694845	0.322467	0.240113	0.744551	0.728122	0.72959	0.68557	0.695672	0.694311	0.683883	0.486986	0.508978	0.241259	0.265324	0.267263	0.00157559	0.0653271	0.0939951	-0.00891493	-0.0124725	0.00402156	0.84869	0.80639	0.780426
trial_109	0.446571	0.503353	0.53539	0.823178	0.415931	0.424179	0.707351	0.338845	0.250874	0.709754	0.708468	0.711471	0.719163	0.714202	0.712775	0.690409	0.534705	0.541701	0.141922	0.171573	0.174211	0.0149401	0.0719527	0.101746	-0.0276689	-0.025091	-0.00790767	0.855673	0.803685	0.780597
trial_110	0.402183	0.466421	0.50248	0.785242	0.394716	0.406234	0.692489	0.322433	0.249793	0.726304	0.719812	0.72328	0.691501	0.700099	0.699137	0.709957	0.628747	0.626196	0.197958	0.224519	0.227021	0.0339438	0.0898265	0.116391	-0.0225622	-0.0215018	-0.00434249	0.849913	0.802694	0.777826
trial_111	0.424855	0.497765	0.517696	0.821264	0.414712	0.420153	0.703484	0.363054	0.270214	0.727736	0.702656	0.705923	0.667455	0.683617	0.682868	0.680729	0.487378	0.500671	0.146807	0.201326	0.206693	0.0294867	0.0794689	0.108095	-0.0218975	-0.0224845	-0.00450438	0.856781	0.809239	0.785092
trial_112	0.420101	0.481637	0.504297	0.810918	0.409492	0.413699	0.702188	0.381587	0.272229	0.704523	0.704162	0.7087	0.733508	0.724087	0.722558	0.710928	0.50903	0.526936	0.226967	0.213185	0.217224	0.0469591	0.0870486	0.113392	-0.0272755	-0.0274205	-0.00950072	0.8481	0.804506	0.779302
trial_113	0.420107	0.485493	0.522477	0.818041	0.413323	0.421155	0.707692	0.344712	0.271498	0.700444	0.696807	0.696027	0.747942	0.731335	0.730169	0.699364	0.59025	0.588525	0.232739	0.249872	0.244219	0.0154866	0.0740393	0.10118	-0.021339	-0.0230958	-0.0055031	0.852552	0.807793	0.785482
trial_114	0.390372	0.483103	0.516479	0.827195	0.416555	0.418361	0.706061	0.338373	0.259011	0.710132	0.70009	0.703489	0.720633	0.718798	0.717724	0.703293	0.624298	0.616094	0.296136	0.283053	0.270931	0.0296156	0.0779306	0.106757	-0.0219085	-0.0222199	-0.00466957	0.855864	0.812604	0.787794
trial_115	0.424125	0.491555	0.528954	0.804459	0.407041	0.413208	0.682392	0.351925	0.261533	0.695089	0.688415	0.693163	0.716342	0.711249	0.709904	0.6881	0.624668	0.619978	0.277034	0.275614	0.268359	0.0384187	0.0793233	0.106619	-0.0260545	-0.026633	-0.00926167	0.843351	0.795534	0.772858
trial_116	0.432816	0.496661	0.532389	0.810236	0.410774	0.420843	0.688897	0.326671	0.239334	0.724974	0.716808	0.720552	0.722203	0.722466	0.721138	0.682679	0.601334	0.602122	0.267037	0.279858	0.273362	0.0590589	0.089713	0.117207	-0.00783368	-0.0174512	0.00103324	0.845024	0.802795	0.777333
trial_117	0.441649	0.501234	0.495102	0.834692	0.421052	0.426319	0.670924	0.32929	0.269897	0.759278	0.742441	0.740604	0.68752	0.699487	0.698242	0.707607	0.613795	0.617746	0.190445	0.216626	0.219318	0.0180085	0.0684807	0.0964199	-0.0300955	-0.0264893	-0.00879369	0.855779	0.809353	0.782959
trial_118	0.398019	0.475782	0.512377	0.79688	0.402703	0.410835	0.692946	0.349872	0.279709	0.720796	0.68381	0.685492	0.709742	0.713523	0.712396	0.710777	0.592007	0.590072	0.238496	0.246914	0.24485	0.0057201	0.072747	0.10188	-0.0312834	-0.0294402	-0.010828	0.850185	0.802761	0.780548
trial_119	0.424446	0.491715	0.528453	0.810957	0.409818	0.417457	0.698447	0.370196	0.277762	0.736951	0.724404	0.724054	0.737219	0.727964	0.726843	0.724557	0.673189	0.664746	0.149877	0.181357	0.189593	0.0416556	0.0818887	0.109999	-0.0156385	-0.0182789	-0.000250541	0.878594	0.825283	0.799352
trial_120	0.424642	0.489686	0.509673	0.799123	0.40097	0.407341	0.683892	0.346564	0.27	0.665283	0.664074	0.668519	0.714442	0.716748	0.715297	0.706881	0.591301	0.589904	0.088216	0.105929	0.119179	0.0386627	0.0875756	0.115876	-0.0260192	-0.025492	-0.00925009	0.851302	0.811053	0.788275
trial_121	0.440278	0.492759	0.521576	0.818417	0.415975	0.423796	0.706324	0.37708	0.293526	0.691721	0.684286	0.688722	0.731318	0.71959	0.718644	0.698113	0.572143	0.574113	0.217092	0.237478	0.237936	0.05738	0.0971616	0.126378	-0.0136493	-0.0139527	0.00262999	0.838892	0.797161	0.774262
trial_122	0.375085	0.459512	0.493646	0.808044	0.408085	0.417008	0.717293	0.33477	0.253414	0.716856	0.707485	0.708578	0.741884	0.726896	0.725702	0.694732	0.548463	0.563867	0.356323	0.352928	0.343918	0.0380508	0.0827476	0.111132	-0.0164593	-0.0184147	-0.00190595	0.858869	0.813427	0.785611
trial_123	0.428403	0.496405	0.508174	0.806778	0.40918	0.418206	0.683445	0.345568	0.243808	0.707777	0.673177	0.677429	0.682298	0.684309	0.683903	0.711124	0.625639	0.626531	0.250399	0.276254	0.273466	0.0403307	0.0875031	0.115152	-0.0160243	-0.0184668	-0.000496158	0.852198	0.806044	0.781309
trial_124	0.410534	0.480202	0.511945	0.808945	0.413458	0.423172	0.703977	0.332123	0.255759	0.748789	0.744624	0.745479	0.70295	0.706166	0.705383	0.71103	0.649394	0.645507	0.282901	0.28487	0.273531	0.0771794	0.104005	0.129969	-0.00434028	-0.013567	0.00288636	0.86262	0.813877	0.790822
trial_125	0.378408	0.462921	0.515751	0.828434	0.421035	0.427799	0.702125	0.360771	0.27216	0.722679	0.709277	0.711985	0.710185	0.714272	0.713076	0.683558	0.544253	0.55068	0.198242	0.229662	0.229902	0.0285015	0.067353	0.0972064	-0.0136347	-0.0155196	0.00242894	0.841889	0.794125	0.767802
trial_126	0.394159	0.47014	0.502198	0.80872	0.406291	0.41622	0.688396	0.308254	0.244528	0.738878	0.7178	0.720696	0.710769	0.707166	0.705212	0.704884	0.576493	0.583139	0.262042	0.277	0.270191	0.0212897	0.0670386	0.0959665	-0.0252227	-0.023596	-0.005543	0.856134	0.806815	0.780203
trial_127	0.378449	0.477778	0.526519	0.783376	0.396251	0.409303	0.720205	0.385844	0.275293	0.717252	0.679832	0.681544	0.744805	0.728518	0.727017	0.699232	0.600785	0.601557	0.19661	0.205845	0.204658	0.0420996	0.0837257	0.111979	-0.0139185	-0.0154082	0.00426511	0.872071	0.819132	0.796789
trial_128	0.423798	0.50871	0.51772	0.825635	0.416623	0.427785	0.694222	0.342819	0.271939	0.751821	0.734622	0.734252	0.754351	0.737571	0.736567	0.695446	0.559264	0.56158	0.129833	0.166362	0.17149	-0.00658832	0.0565	0.0863636	-0.0184965	-0.0185389	-0.00100096	0.864884	0.813354	0.788328
trial_129	0.426493	0.490641	0.510978	0.80401	0.406925	0.417969	0.695347	0.334126	0.239455	0.737447	0.694009	0.697678	0.747183	0.730661	0.72937	0.662409	0.474713	0.481495	0.265086	0.283449	0.274341	0.0471922	0.0871703	0.116861	-0.0139455	-0.0128188	0.00507327	0.870804	0.822674	0.79684
trial_130	0.590974	0.589265	0.579541	0.774755	0.391855	0.401975	0.696654	0.329473	0.259188	0.718289	0.710788	0.710661	0.71396	0.716378	0.715486	0.705114	0.621821	0.618964	0.275386	0.280831	0.270911	0.0247587	0.0741167	0.103727	-0.029159	-0.0280282	-0.00763288	0.862512	0.816869	0.791524
trial_131	0.422822	0.493137	0.530118	0.78346	0.39518	0.402639	0.697603	0.324628	0.238536	0.730365	0.713915	0.713796	0.706968	0.712627	0.711456	0.703296	0.606691	0.605	0.247602	0.259866	0.260825	0.0383468	0.0869465	0.114248	-0.022223	-0.0227438	-0.00391103	0.85539	0.808998	0.788809
trial_132	0.416302	0.486356	0.514885	0.827474	0.419356	0.429242	0.695953	0.356961	0.271089	0.710812	0.712723	0.714237	0.701688	0.705206	0.704096	0.682496	0.573307	0.572416	0.249585	0.256588	0.251137	0.044905	0.081696	0.10931	-0.0171858	-0.0169817	0.00103275	0.862278	0.813485	0.789017
trial_133	0.413745	0.480026	0.516226	0.801588	0.404744	0.413559	0.694397	0.362614	0.255609	0.714101	0.682241	0.685844	0.674369	0.689316	0.688755	0.685562	0.577268	0.586324	0.0759615	0.125067	0.132476	0.0477927	0.0851682	0.113385	-0.0302934	-0.0291567	-0.00974524	0.844995	0.800797	0.778575
trial_134	0.429878	0.508021	0.536478	0.775261	0.390945	0.39985	0.701099	0.339011	0.222937	0.73761	0.737462	0.737552	0.721513	0.716612	0.715693	0.692241	0.627777	0.621699	0.257212	0.250102	0.245205	0.032733	0.0881868	0.115184	-0.0269202	-0.0244104	-0.00819694	0.859292	0.809348	0.78276
trial_135	0.623582	0.577392	0.530022	0.788315	0.39654	0.40465	0.685926	0.366801	0.268394	0.716357	0.707868	0.711096	0.701673	0.706314	0.705389	0.683098	0.485075	0.500797	0.193936	0.221812	0.224842	0.0263543	0.0821333	0.11109	-0.00783934	-0.0141204	0.00413768	0.850447	0.804133	0.779244
trial_136	0.431601	0.490082	0.529194	0.813515	0.410294	0.418051	0.699407	0.334134	0.232803	0.693555	0.678074	0.682062	0.708934	0.710509	0.708943	0.700476	0.623914	0.616115	0.167666	0.202629	0.202755	0.0625828	0.0916195	0.119678	-0.0223393	-0.0232313	-0.00497675	0.850375	0.802412	0.781347
trial_137	0.431826	0.497526	0.543356	0.798886	0.40136	0.41015	0.70745	0.374641	0.254808	0.760221	0.744168	0.744645	0.709724	0.704118	0.703343	0.709742	0.65072	0.642974	0.216328	0.247357	0.249236	0.0423483	0.089272	0.117456	-0.00995921	-0.0181315	-0.00184577	0.848799	0.798643	0.775571
trial_138	0.418739	0.486011	0.516211	0.825042	0.417385	0.427268	0.686724	0.373172	0.251441	0.712078	0.694014	0.697012	0.73383	0.725814	0.724398	0.716552	0.687674	0.678008	0.239634	0.239508	0.238955	0.0671197	0.0996268	0.125323	-0.0205729	-0.0196737	-0.0023447	0.86432	0.81689	0.790407
trial_139	0.408435	0.477541	0.50631	0.818188	0.416268	0.423251	0.691072	0.365562	0.263056	0.725895	0.704926	0.707505	0.707283	0.703092	0.702317	0.690737	0.580705	0.57869	0.284723	0.281103	0.269715	0.0383102	0.087083	0.113955	-0.0161644	-0.0161754	0.000728148	0.872579	0.818791	0.793668
trial_140	0.366669	0.46524	0.513787	0.788229	0.399772	0.408834	0.692232	0.348656	0.299215	0.694764	0.693309	0.697549	0.708763	0.704691	0.70416	0.697852	0.592647	0.586181	0.227242	0.25166	0.24814	0.0297814	0.0691608	0.0962478	-0.00971073	-0.0169171	0.00127301	0.871803	0.818315	0.795772
trial_141	0.376904	0.457624	0.492927	0.824462	0.418225	0.425602	0.70275	0.361504	0.25123	0.71776	0.705507	0.709922	0.713735	0.712937	0.711725	0.687864	0.545795	0.552651	0.161627	0.204123	0.20651	0.0399636	0.0894693	0.118158	-0.00687655	-0.0174459	0.000959016	0.873899	0.824295	0.801182
trial_142	0.416815	0.50541	0.540736	0.830543	0.418779	0.425687	0.702673	0.337191	0.241977	0.726388	0.723763	0.726959	0.728361	0.720594	0.719181	0.707006	0.647519	0.643655	0.222518	0.251218	0.249768	0.044778	0.0877273	0.113645	-0.0195064	-0.0194254	-0.00341444	0.854681	0.806567	0.783875
trial_143	0.410556	0.48069	0.510466	0.809785	0.408262	0.415039	0.686755	0.312512	0.240963	0.729005	0.714323	0.714566	0.719301	0.719379	0.717753	0.680853	0.539942	0.542949	0.161888	0.202852	0.209549	0.00678203	0.0625395	0.0945883	-0.0356543	-0.0309161	-0.0118032	0.873474	0.829128	0.800983
trial_144	0.418548	0.476878	0.489363	0.844158	0.427881	0.434379	0.690712	0.348275	0.234025	0.723107	0.714264	0.717424	0.722011	0.72297	0.721369	0.694754	0.552739	0.560509	0.195844	0.217096	0.216344	0.0850205	0.110015	0.134189	-0.00978291	-0.015558	0.00264172	0.858229	0.81124	0.782281
trial_145	0.410294	0.472747	0.509383	0.780799	0.39329	0.403972	0.690603	0.334754	0.249484	0.713742	0.700809	0.701595	0.694868	0.703848	0.702614	0.701711	0.608824	0.611604	0.191673	0.226694	0.228196	0.0183976	0.0682445	0.095693	-0.0266776	-0.023246	-0.00652034	0.859524	0.813319	0.790897
trial_146	0.403048	0.485638	0.494371	0.80032	0.405075	0.412271	0.686194	0.342093	0.248348	0.727963	0.718419	0.720042	0.675824	0.685186	0.6849	0.709462	0.560646	0.569609	0.225145	0.220597	0.21745	0.0279061	0.0846766	0.113313	-0.0180013	-0.0167922	0.00117515	0.854507	0.807588	0.783078
trial_147	0.454458	0.515565	0.530129	0.798322	0.404939	0.415201	0.710779	0.376422	0.262697	0.711729	0.708057	0.710621	0.700038	0.703293	0.702366	0.725588	0.670834	0.659966	0.297515	0.290216	0.284588	0.0572788	0.0972929	0.125313	-0.0262955	-0.0226775	-0.00550473	0.85118	0.803798	0.781454
trial_148	0.42509	0.489129	0.49648	0.779828	0.394781	0.407606	0.705022	0.332052	0.241898	0.703124	0.682859	0.686539	0.713831	0.706564	0.705932	0.690218	0.584297	0.583438	0.249093	0.246287	0.250064	-0.0029884	0.0571568	0.0880787	-0.00835188	-0.0162038	0.00101319	0.874223	0.827449	0.80654
trial_149	0.427818	0.506251	0.526056	0.843415	0.427218	0.43689	0.702254	0.358124	0.27343	0.735938	0.727545	0.727655	0.690265	0.692145	0.691559	0.694882	0.558212	0.563464	0.0688064	0.107522	0.116765	0.0412719	0.0767501	0.103857	-0.0245236	-0.0237651	-0.0059982	0.844105	0.796463	0.771601
trial_150	0.394525	0.487094	0.514159	0.811316	0.408268	0.412365	0.696828	0.330444	0.247133	0.702598	0.696828	0.701268	0.722303	0.713919	0.713	0.696877	0.578546	0.577786	0.193	0.217314	0.217858	0.0559537	0.0873355	0.115009	-0.027479	-0.0254863	-0.00658644	0.848663	0.800061	0.779897
trial_151	0.407543	0.482884	0.533663	0.784855	0.395729	0.404873	0.695746	0.349976	0.264384	0.707834	0.695134	0.699702	0.712167	0.707418	0.706876	0.683338	0.532741	0.544605	0.204876	0.243118	0.240084	0.0538309	0.0778273	0.105951	-0.0233887	-0.0240194	-0.00568954	0.852188	0.810917	0.78581
trial_152	0.371432	0.46492	0.497989	0.828529	0.420941	0.428613	0.708885	0.331839	0.236981	0.735964	0.71729	0.72122	0.70179	0.69027	0.690252	0.710468	0.616858	0.616033	0.154131	0.194223	0.19583	0.0282833	0.0771093	0.104728	-0.022388	-0.0199657	-0.0028405	0.878024	0.831624	0.806379
trial_153	0.438572	0.498831	0.513631	0.802028	0.403926	0.414206	0.693093	0.339298	0.267959	0.705416	0.699144	0.703085	0.719721	0.714914	0.713745	0.680985	0.545259	0.543575	0.249311	0.255578	0.254849	0.0516182	0.0969491	0.121832	-0.0102413	-0.0148234	0.00326432	0.856171	0.806222	0.78216
trial_154	0.408285	0.478581	0.490103	0.744044	0.375255	0.387602	0.689987	0.385954	0.286671	0.703731	0.693803	0.69702	0.715635	0.719799	0.71848	0.707945	0.660132	0.658142	0.259714	0.255703	0.253618	0.0257259	0.0737775	0.101742	-0.0132255	-0.0171227	0.00119489	0.856493	0.807071	0.78239
trial_155	0.375407	0.488276	0.510357	0.827349	0.417494	0.42525	0.709064	0.367749	0.259429	0.723972	0.713596	0.715399	0.730203	0.727155	0.726047	0.710179	0.63843	0.633365	0.328754	0.29654	0.296871	0.0527656	0.0909809	0.117047	-0.00597127	-0.0140508	0.00365678	0.867118	0.81759	0.794942
trial_156	0.396498	0.475352	0.520569	0.812904	0.411624	0.420164	0.714268	0.386964	0.285147	0.713456	0.703335	0.705649	0.665558	0.673936	0.674273	0.701185	0.668569	0.659623	0.318652	0.311957	0.295813	0.0157493	0.0748808	0.103154	-0.0239844	-0.0235635	-0.00560771	0.8476	0.801258	0.776162
trial_157	0.442499	0.506284	0.533934	0.791259	0.4018	0.410957	0.699642	0.336128	0.263225	0.736316	0.726651	0.725865	0.721862	0.716756	0.715527	0.697564	0.543671	0.548134	0.322472	0.316456	0.305813	0.00655443	0.0681192	0.0971671	-0.00642058	-0.016959	0.00112705	0.849065	0.803289	0.777907
trial_158	0.448016	0.505606	0.519652	0.802951	0.404633	0.413345	0.707958	0.35208	0.264452	0.744551	0.728122	0.72959	0.697453	0.702678	0.702046	0.703898	0.535992	0.544626	0.248541	0.267272	0.25837	0.0340049	0.0863255	0.113976	-0.00580851	-0.0126916	0.00510627	0.856653	0.806623	0.782763
trial_159	0.397776	0.491712	0.529464	0.799846	0.401633	0.411086	0.710944	0.362274	0.279855	0.709754	0.708468	0.711471	0.712916	0.712282	0.71139	0.689236	0.538481	0.549662	0.151614	0.178594	0.187344	0.0441692	0.0863589	0.114022	-0.0150992	-0.0179822	-0.000470139	0.844626	0.804049	0.781538
trial_160	0.412318	0.496427	0.52081	0.839428	0.425913	0.435626	0.707989	0.387072	0.266761	0.726304	0.719812	0.72328	0.687564	0.697652	0.696653	0.687934	0.602998	0.597587	0.186359	0.201187	0.206753	0.0430204	0.0905777	0.118533	-0.0146428	-0.0200498	-0.00281382	0.854946	0.80386	0.77943
trial_161	0.474006	0.521616	0.542726	0.807357	0.406625	0.417132	0.700607	0.338079	0.263117	0.727736	0.702656	0.705923	0.715911	0.711857	0.711468	0.703899	0.648478	0.643518	0.188776	0.218887	0.220671	0.0424148	0.0853284	0.113067	-0.0181172	-0.0227021	-0.00550361	0.853437	0.80984	0.78493
trial_162	0.428344	0.481856	0.502145	0.846008	0.428507	0.438453	0.691149	0.349282	0.249154	0.704523	0.704162	0.7087	0.726051	0.715849	0.714684	0.698106	0.546371	0.555239	0.225593	0.242527	0.245246	0.0449558	0.0870422	0.112426	-0.0211407	-0.0212769	-0.00427346	0.853029	0.807483	0.781589
trial_163	0.447661	0.522377	0.546791	0.792765	0.401148	0.412944	0.711794	0.345511	0.264706	0.700444	0.696807	0.696027	0.721282	0.719278	0.718605	0.719484	0.641503	0.635094	0.289824	0.291473	0.282965	0.043648	0.0838395	0.111101	-0.0183838	-0.0219029	-0.00276556	0.854114	0.808894	0.78473
trial_164	0.4373	0.501042	0.532029	0.814576	0.412025	0.42222	0.707666	0.354409	0.271707	0.710132	0.70009	0.703489	0.712207	0.711232	0.710575	0.686501	0.528331	0.539596	0.163516	0.189934	0.195861	0.0621302	0.121431	0.147102	-0.0146342	-0.0199284	-0.00301418	0.844439	0.799682	0.775149
trial_165	0.469925	0.52542	0.546013	0.833423	0.421093	0.42701	0.680611	0.334864	0.237606	0.695089	0.688415	0.693163	0.700553	0.705204	0.704173	0.697722	0.576424	0.579393	0.239439	0.259498	0.259568	0.0364178	0.0930128	0.120629	-0.0168893	-0.0191298	-0.00255121	0.842383	0.798348	0.772753
trial_166	0.426309	0.481142	0.511656	0.806554	0.409348	0.419643	0.676665	0.338192	0.267953	0.724974	0.716808	0.720552	0.699017	0.70775	0.706425	0.700932	0.587706	0.588964	0.219663	0.250431	0.248177	0.0381051	0.0786824	0.106504	-0.00519185	-0.010618	0.00667846	0.85164	0.805406	0.782434
trial_167	0.359522	0.441347	0.463958	0.798115	0.405133	0.419256	0.6905	0.319694	0.237385	0.759278	0.742441	0.740604	0.737999	0.732907	0.731329	0.700865	0.608086	0.608187	0.24608	0.267094	0.261053	0.0241345	0.0722958	0.100751	-0.017497	-0.0179688	5.00634e-05	0.857904	0.80309	0.780992
trial_168	0.357327	0.472811	0.52186	0.808397	0.405756	0.411166	0.698365	0.349005	0.271853	0.720796	0.68381	0.685492	0.715386	0.722982	0.721356	0.71246	0.642259	0.637612	0.246024	0.249917	0.248163	0.0195379	0.0642106	0.0946837	-0.0324723	-0.030293	-0.0120413	0.854	0.809919	0.784235
trial_169	0.399257	0.477924	0.492452	0.83315	0.422043	0.429038	0.703958	0.341836	0.255388	0.736951	0.724404	0.724054	0.737769	0.727225	0.725782	0.6958	0.549349	0.552714	0.239807	0.256236	0.252627	0.0572351	0.0920584	0.119762	-0.0240959	-0.0243062	-0.00590168	0.851663	0.801432	0.77916
trial_170	0.442505	0.49552	0.537471	0.803628	0.404295	0.411143	0.693096	0.341808	0.231716	0.665283	0.664074	0.668519	0.730583	0.716676	0.715781	0.706557	0.533263	0.543038	0.149916	0.185542	0.193177	0.0020502	0.0551268	0.0854834	-0.0118268	-0.0151308	0.00164555	0.854874	0.805785	0.780594
trial_171	0.410904	0.466943	0.493816	0.800816	0.405951	0.41974	0.713021	0.353389	0.267383	0.691721	0.684286	0.688722	0.691486	0.699738	0.699112	0.704463	0.60742	0.604359	0.195329	0.17866	0.18934	0.039199	0.0760926	0.103684	-0.00522941	-0.0117808	0.00590528	0.850926	0.803313	0.779462
trial_172	0.432228	0.494071	0.520166	0.8154	0.413431	0.422988	0.704625	0.337508	0.258879	0.702642	0.669755	0.676051	0.745237	0.73314	0.731937	0.694992	0.627646	0.627389	0.254686	0.26966	0.264555	0.036434	0.0825439	0.109323	-0.0137011	-0.0170775	0.000140479	0.858888	0.810069	0.785517
trial_173	0.435508	0.501536	0.505713	0.795406	0.398568	0.407346	0.705521	0.380065	0.255239	0.766664	0.747864	0.747682	0.740586	0.726341	0.724551	0.709871	0.605851	0.604136	0.204657	0.247724	0.246001	0.0173446	0.0626298	0.0928925	-0.0237403	-0.0245801	-0.00739671	0.861317	0.815277	0.790473
trial_174	0.435952	0.49565	0.518557	0.812447	0.409074	0.419265	0.715477	0.377191	0.283665	0.742423	0.721778	0.721765	0.671828	0.6888	0.688816	0.711408	0.600482	0.605896	0.220047	0.235077	0.225596	0.0147519	0.0689078	0.0980368	-0.0216134	-0.0222681	-0.0037757	0.852681	0.805659	0.782719
trial_175	0.414868	0.488314	0.500046	0.831885	0.419012	0.425309	0.704495	0.369953	0.2809	0.714512	0.698487	0.701402	0.703001	0.705243	0.704457	0.708416	0.605591	0.60446	0.195593	0.231561	0.228464	0.0577394	0.0917558	0.118349	-0.0145255	-0.0166298	0.00223624	0.857317	0.809778	0.787373
trial_176	0.45326	0.516329	0.535935	0.803178	0.406792	0.415503	0.703938	0.381159	0.27301	0.716432	0.697502	0.698744	0.737397	0.730193	0.72865	0.679189	0.530394	0.538345	0.208067	0.239959	0.238063	0.0271299	0.072766	0.102295	-0.0153492	-0.0200503	-0.00208208	0.855906	0.810945	0.787365
trial_177	0.451836	0.513891	0.534819	0.766752	0.388704	0.396683	0.703032	0.323623	0.237109	0.741931	0.738706	0.739729	0.731541	0.721036	0.71984	0.701871	0.614486	0.615789	0.144101	0.187047	0.192106	0.0591502	0.0936252	0.11997	-0.0332466	-0.0289473	-0.013038	0.838939	0.798732	0.774147
trial_178	0.44505	0.504786	0.542036	0.791239	0.3985	0.409129	0.694652	0.338672	0.247397	0.699123	0.687763	0.692157	0.720798	0.717254	0.716328	0.712517	0.642888	0.636903	0.206934	0.215429	0.218285	0.0348977	0.0837411	0.11125	-0.0136434	-0.0183476	-0.000512069	0.868802	0.819505	0.794869
trial_179	0.404074	0.464299	0.489391	0.8127	0.412205	0.423302	0.692567	0.355923	0.274577	0.724289	0.713057	0.714938	0.755042	0.735148	0.733795	0.706108	0.534431	0.54245	0.254675	0.256313	0.260692	0.0131925	0.0642195	0.0929286	-0.0332302	-0.0286405	-0.011088	0.865967	0.814431	0.79107
trial_180	0.44611	0.51745	0.522435	0.757883	0.382108	0.390283	0.694132	0.374842	0.289307	0.737481	0.720575	0.720531	0.688162	0.697116	0.69596	0.717257	0.63057	0.630496	0.19746	0.23207	0.227153	0.130249	0.137204	0.160237	-0.0285028	-0.024052	-0.00659895	0.855556	0.809135	0.78598
trial_181	0.401377	0.483969	0.515762	0.808194	0.408281	0.418325	0.700215	0.333191	0.255276	0.677946	0.668394	0.674138	0.732439	0.728652	0.726975	0.696205	0.544576	0.554323	0.229313	0.260948	0.253151	0.0297885	0.0785888	0.106486	-0.0232436	-0.022704	-0.00609732	0.851888	0.808521	0.786452
trial_182	0.421413	0.471594	0.480879	0.790823	0.403231	0.409185	0.689611	0.317992	0.240866	0.715409	0.702683	0.703615	0.725675	0.7269	0.725152	0.70267	0.590644	0.590215	0.196983	0.220298	0.226728	0.0339134	0.0856518	0.1133	-0.02486	-0.0190116	-0.00136051	0.88672	0.840623	0.813851
trial_183	0.408571	0.480978	0.4881	0.841986	0.426566	0.432939	0.706903	0.367908	0.268455	0.742385	0.722066	0.723245	0.735262	0.726647	0.725189	0.711165	0.588128	0.588198	0.210691	0.208915	0.216081	0.0266277	0.0742251	0.103182	0.00321988	-0.010598	0.00550835	0.836576	0.792428	0.767449
trial_184	0.400445	0.485806	0.511854	0.826364	0.418558	0.429565	0.698464	0.338946	0.250944	0.710812	0.712723	0.714237	0.72516	0.725383	0.723851	0.694498	0.586241	0.587559	0.212263	0.230243	0.232801	0.0356693	0.0799147	0.109265	-0.0153986	-0.0172696	-6.09185e-05	0.849952	0.809205	0.784629
trial_185	0.487347	0.541488	0.555529	0.794197	0.399384	0.409715	0.697787	0.34343	0.251319	0.714101	0.682241	0.685844	0.677817	0.688677	0.688238	0.688035	0.529864	0.543124	0.174287	0.198167	0.202761	0.0252061	0.0759628	0.103399	-0.0179756	-0.0186515	-0.000582364	0.85359	0.811186	0.791475
trial_186	0.396832	0.469549	0.481721	0.821612	0.414675	0.425508	0.691949	0.361811	0.256062	0.73761	0.737462	0.737552	0.75759	0.738224	0.737099	0.698652	0.530101	0.54172	0.263012	0.260251	0.253539	0.029536	0.0727855	0.10043	-0.0200292	-0.0250368	-0.00717712	0.842361	0.800385	0.777126
trial_187	0.429324	0.499218	0.510686	0.826829	0.422001	0.428818	0.69681	0.317987	0.233287	0.716357	0.707868	0.711096	0.703209	0.705989	0.704757	0.712139	0.593803	0.596127	0.231101	0.254184	0.252984	0.03216	0.0800538	0.106788	-0.0174075	-0.0177442	-0.000419743	0.834775	0.788661	0.765686
trial_188	0.406084	0.48212	0.480433	0.831103	0.419251	0.423788	0.67504	0.364853	0.269083	0.693555	0.678074	0.682062	0.678498	0.686551	0.685403	0.694763	0.626914	0.625964	0.193827	0.235468	0.22693	0.030731	0.0727861	0.101876	-0.0327085	-0.024974	-0.00849225	0.881654	0.829226	0.805487
trial_189	0.445179	0.489728	0.505604	0.785563	0.394568	0.404484	0.702603	0.324541	0.2639	0.760221	0.744168	0.744645	0.674156	0.68229	0.682293	0.691211	0.619863	0.616737	0.221708	0.237292	0.240874	0.049591	0.0972894	0.123777	-0.00347248	-0.0141067	0.00154401	0.87017	0.821878	0.796795
trial_190	0.397772	0.460702	0.49475	0.808797	0.41126	0.422231	0.701694	0.344235	0.245327	0.712078	0.694014	0.697012	0.731693	0.72576	0.724409	0.694011	0.539234	0.547138	0.19727	0.229626	0.228268	0.0598228	0.0894915	0.114962	-0.0261786	-0.0217754	-0.003127	0.858799	0.814658	0.79068
trial_191	0.432134	0.486767	0.509001	0.806905	0.406517	0.411903	0.707323	0.329755	0.228315	0.725895	0.704926	0.707505	0.730543	0.71595	0.714853	0.701006	0.600282	0.599706	0.199142	0.217497	0.212796	0.0966987	0.126127	0.151349	-0.0149958	-0.0173101	-0.000162418	0.847516	0.80309	0.780872
trial_192	0.373701	0.470301	0.511121	0.785497	0.396426	0.402086	0.695758	0.358005	0.241856	0.694764	0.693309	0.697549	0.733741	0.728321	0.727024	0.703369	0.598658	0.595426	0.127476	0.16862	0.172981	-0.00482048	0.054205	0.0853001	-0.041767	-0.0361304	-0.0182993	0.856083	0.80946	0.784959
trial_193	0.457362	0.50429	0.501234	0.802466	0.408117	0.415808	0.692879	0.376737	0.284572	0.71776	0.705507	0.709922	0.714484	0.712171	0.711156	0.679353	0.543401	0.550072	0.180504	0.183481	0.190432	0.0436898	0.0663289	0.0927236	-0.0299166	-0.0290477	-0.011855	0.857437	0.809157	0.785033
trial_194	0.453949	0.514294	0.54225	0.82741	0.419781	0.430155	0.696178	0.357261	0.251864	0.726388	0.723763	0.726959	0.720448	0.716863	0.715995	0.688237	0.595474	0.59717	0.291862	0.277401	0.27132	0.0857223	0.111015	0.13629	-0.0126022	-0.0176903	-0.000173377	0.866389	0.820174	0.795981
trial_195	0.40746	0.475976	0.493913	0.819694	0.415763	0.422132	0.704588	0.406403	0.284888	0.729005	0.714323	0.714566	0.752937	0.736209	0.735187	0.707574	0.602204	0.606469	0.220621	0.228996	0.22976	0.0194371	0.080167	0.109693	-0.0205132	-0.0215096	-0.00469601	0.859386	0.80647	0.78466
trial_196	0.390204	0.468487	0.486098	0.816723	0.416849	0.421687	0.710996	0.353734	0.246159	0.723107	0.714264	0.717424	0.746684	0.737435	0.735485	0.703764	0.58088	0.588597	0.228669	0.245556	0.247581	0.0496493	0.0870858	0.114041	0.00250051	-0.0106926	0.00628598	0.861738	0.811662	0.788536
trial_197	0.396806	0.473365	0.498717	0.814913	0.412003	0.422982	0.677085	0.318704	0.235144	0.713742	0.700809	0.701595	0.683767	0.695273	0.693861	0.694027	0.554796	0.553182	0.179512	0.215323	0.214802	0.0972298	0.10361	0.128534	-0.0129468	-0.0141466	0.00301233	0.855294	0.811173	0.787745
trial_198	0.34751	0.447519	0.50841	0.84333	0.425663	0.431589	0.655313	0.366855	0.283621	0.727963	0.718419	0.720042	0.743882	0.731183	0.730406	0.703935	0.561854	0.571017	0.201697	0.235584	0.238101	0.0332848	0.0836688	0.111602	-0.0234789	-0.0257269	-0.00781822	0.851895	0.802913	0.78088
trial_199	0.401506	0.466158	0.52226	0.816539	0.411658	0.418298	0.698043	0.34463	0.261223	0.711729	0.708057	0.710621	0.744712	0.732427	0.731074	0.716914	0.625511	0.622215	0.190369	0.219475	0.220277	0.0536188	0.0787258	0.105173	-0.0143416	-0.0154954	0.000749466	0.852566	0.802365	0.778971
trial_200	0.485809	0.525733	0.534809	0.827916	0.415886	0.424443	0.686906	0.33502	0.25286	0.703124	0.682859	0.686539	0.685992	0.692468	0.69197	0.674526	0.51201	0.521925	0.239458	0.252558	0.242786	0.0170424	0.0661175	0.0947826	-0.00330216	-0.0136008	0.00337486	0.859353	0.81561	0.790744
trial_201	0.402138	0.48421	0.512018	0.823685	0.417731	0.425688	0.691043	0.343282	0.245731	0.735938	0.727545	0.727655	0.700235	0.705865	0.70444	0.694613	0.595963	0.592688	0.204706	0.228989	0.231331	0.0126628	0.0602191	0.0886065	-0.0247766	-0.0239284	-0.00681561	0.851288	0.80634	0.783559
trial_202	0.439095	0.506075	0.53873	0.812519	0.410655	0.41835	0.693355	0.34443	0.244096	0.702598	0.696828	0.701268	0.717247	0.714593	0.71376	0.667547	0.487589	0.504455	0.196773	0.213596	0.22222	0.0124526	0.0629693	0.0932255	-0.0330953	-0.0301727	-0.0127645	0.859962	0.808877	0.783734
trial_203	0.453656	0.503915	0.52349	0.770115	0.388325	0.396699	0.697807	0.35164	0.280206	0.707834	0.695134	0.699702	0.736779	0.731614	0.730412	0.706252	0.527047	0.541025	0.303032	0.295183	0.281698	0.0236218	0.0831246	0.112279	-0.0282625	-0.0282431	-0.0101539	0.854731	0.808491	0.78148
trial_204	0.414321	0.483527	0.528746	0.823573	0.416172	0.424424	0.69927	0.360789	0.255043	0.735964	0.71729	0.72122	0.733831	0.722187	0.72128	0.714304	0.627774	0.621085	0.315616	0.307302	0.294142	0.00449092	0.0689165	0.0980029	-0.0154476	-0.0203474	-0.00291453	0.864385	0.814387	0.791537
trial_205	0.378473	0.469	0.491257	0.764953	0.38695	0.395145	0.68942	0.366975	0.273424	0.705416	0.699144	0.703085	0.703314	0.707453	0.706474	0.700383	0.615564	0.614843	0.231642	0.241211	0.23937	0.0308844	0.075548	0.102875	-0.0175152	-0.0190124	-0.00167413	0.83156	0.787429	0.764574
trial_206	0.504396	0.539553	0.532663	0.809376	0.409569	0.416729	0.720315	0.385651	0.269751	0.703731	0.693803	0.69702	0.712657	0.712699	0.711914	0.691364	0.532029	0.543508	0.182983	0.221393	0.222108	0.0376554	0.0808465	0.109382	-0.0132133	-0.0141303	0.00353575	0.870078	0.821691	0.79647
trial_207	0.442578	0.506782	0.550044	0.805123	0.406806	0.413707	0.701575	0.327837	0.230451	0.723972	0.713596	0.715399	0.724322	0.710033	0.709199	0.708095	0.61326	0.605356	0.265024	0.28292	0.274844	0.0578167	0.0995253	0.12621	-0.0177524	-0.0199771	-0.00232863	0.871353	0.81855	0.793191
trial_208	0.451596	0.512713	0.52264	0.80523	0.405229	0.41719	0.693205	0.354409	0.246013	0.713456	0.703335	0.705649	0.683929	0.693033	0.691782	0.693761	0.62315	0.614807	0.273744	0.290511	0.284445	0.0190419	0.0634074	0.0942124	-0.0144319	-0.0149413	0.00168999	0.83396	0.790471	0.767037
trial_209	0.386703	0.487229	0.533669	0.80478	0.405808	0.416393	0.715413	0.356696	0.261595	0.736316	0.726651	0.725865	0.730692	0.722426	0.720855	0.709465	0.618649	0.619183	0.29369	0.297915	0.290583	0.0789619	0.108077	0.134541	0.000486034	-0.0147092	0.00487961	0.861873	0.812552	0.788923
trial_210	0.368226	0.464964	0.522091	0.830758	0.420569	0.429713	0.695657	0.337122	0.25212	0.744551	0.728122	0.72959	0.718846	0.715871	0.714886	0.700964	0.582922	0.58367	0.191274	0.226375	0.226723	0.0440036	0.0823179	0.109775	-0.0242823	-0.024817	-0.00657472	0.853545	0.809097	0.785547
trial_211	0.414409	0.478595	0.538355	0.800294	0.404717	0.413049	0.716423	0.362869	0.2667	0.709754	0.708468	0.711471	0.728204	0.720481	0.718994	0.692933	0.595952	0.596022	0.297629	0.28852	0.277778	0.00413601	0.0625002	0.0918662	-0.0278925	-0.0242187	-0.00672346	0.872382	0.82235	0.801925
trial_212	0.402564	0.47541	0.493405	0.815442	0.408725	0.412411	0.711242	0.377004	0.286198	0.726304	0.719812	0.72328	0.70387	0.706302	0.705454	0.687949	0.567712	0.569272	0.16926	0.193581	0.196661	0.0106153	0.067846	0.0984478	-0.00817791	-0.0147536	0.00287395	0.848438	0.799846	0.778154
trial_213	0.481038	0.536746	0.552136	0.811026	0.411753	0.415398	0.718725	0.332397	0.239375	0.727736	0.702656	0.705923	0.720003	0.717681	0.71666	0.700304	0.544426	0.555664	0.32563	0.315626	0.30739	0.0270383	0.0866402	0.114643	-0.0196533	-0.0223821	-0.00471996	0.857741	0.805563	0.783302
trial_214	0.423611	0.496794	0.524331	0.811594	0.412462	0.421093	0.701221	0.323686	0.243302	0.704523	0.704162	0.7087	0.764624	0.748221	0.746415	0.701807	0.542881	0.553792	0.189474	0.20878	0.213965	0.0200245	0.0648911	0.0939894	-0.00564628	-0.0138984	0.00382082	0.854939	0.811546	0.78411
trial_215	0.422406	0.485834	0.508076	0.812697	0.413473	0.422683	0.716938	0.338992	0.259433	0.700444	0.696807	0.696027	0.732505	0.724682	0.723362	0.67915	0.564326	0.567275	0.262684	0.267719	0.262333	0.0797684	0.107948	0.133756	-0.0378128	-0.0332141	-0.0145713	0.847537	0.801339	0.779842
trial_216	0.425391	0.487285	0.53255	0.83062	0.418873	0.427371	0.678991	0.352151	0.247375	0.710132	0.70009	0.703489	0.698777	0.702091	0.701352	0.696698	0.54506	0.549151	0.282466	0.282806	0.274407	0.0659059	0.0918468	0.117444	-0.0143469	-0.0140215	0.00345399	0.851511	0.809335	0.784051
trial_217	0.399502	0.47994	0.534546	0.791848	0.402777	0.409241	0.686452	0.329541	0.243405	0.695089	0.688415	0.693163	0.698042	0.703131	0.701815	0.706849	0.650826	0.637949	0.135319	0.184561	0.188462	0.0463561	0.0840532	0.112167	-0.0307885	-0.0265981	-0.0103479	0.855902	0.81093	0.787477
trial_218	0.413787	0.48659	0.513294	0.809343	0.409666	0.41896	0.714375	0.349806	0.273358	0.724974	0.716808	0.720552	0.724734	0.718521	0.717513	0.672868	0.475316	0.485143	0.2248	0.233477	0.228963	0.0215684	0.0750545	0.103158	-0.00946255	-0.0141709	0.00429615	0.85388	0.808653	0.784464
trial_219	0.400219	0.484498	0.520787	0.773604	0.389847	0.400423	0.698783	0.353458	0.234173	0.759278	0.742441	0.740604	0.69894	0.704638	0.703515	0.657981	0.460975	0.486752	0.289736	0.303746	0.289982	0.0201892	0.0736398	0.101326	-0.0133638	-0.0209912	-0.00417453	0.861501	0.814588	0.79296
trial_220	0.413942	0.495417	0.53326	0.800749	0.402493	0.407124	0.706899	0.346311	0.261926	0.720796	0.68381	0.685492	0.719045	0.71597	0.714751	0.674753	0.495099	0.507385	0.20773	0.211625	0.216079	0.014056	0.0703008	0.0999455	-0.0207767	-0.0213537	-0.00302073	0.860217	0.811871	0.789626
trial_221	0.397408	0.480863	0.525324	0.825501	0.416076	0.424447	0.696485	0.318995	0.260211	0.736951	0.724404	0.724054	0.694385	0.699939	0.699542	0.681941	0.564055	0.568738	0.160639	0.186334	0.186886	0.0260613	0.0749676	0.102615	-0.0163032	-0.022882	-0.00512712	0.870193	0.819936	0.796572
trial_222	0.416126	0.478106	0.498983	0.850067	0.431036	0.435819	0.707177	0.365461	0.250295	0.665283	0.664074	0.668519	0.693414	0.698298	0.697567	0.704187	0.597054	0.604997	0.315428	0.312306	0.305131	0.0311103	0.078675	0.107506	-0.026216	-0.0240483	-0.00623263	0.85006	0.804029	0.779313
trial_223	0.42855	0.500497	0.509172	0.810469	0.409944	0.415571	0.696887	0.350319	0.264662	0.691721	0.684286	0.688722	0.725928	0.722418	0.721563	0.719453	0.651987	0.642246	0.15948	0.18881	0.187001	0.0444012	0.081253	0.108058	-0.0307901	-0.0300626	-0.0126314	0.850519	0.802738	0.778712
trial_224	0.404684	0.470908	0.521985	0.838062	0.425076	0.430367	0.691848	0.335471	0.262067	0.702642	0.669755	0.676051	0.711913	0.709481	0.708448	0.729228	0.641464	0.637437	0.233466	0.236536	0.23924	0.0607028	0.0854808	0.112946	-0.0132437	-0.0207268	-0.00295788	0.864696	0.814806	0.79236
trial_225	0.433087	0.494801	0.504623	0.810695	0.410788	0.418666	0.713032	0.379774	0.271556	0.766664	0.747864	0.747682	0.693549	0.698945	0.697898	0.701735	0.649486	0.639707	0.176844	0.200223	0.20303	-0.00328542	0.0624541	0.0926435	-0.00208243	-0.0143724	0.00322947	0.870483	0.821438	0.796442
trial_226	0.390209	0.473791	0.519553	0.783136	0.395313	0.405892	0.70958	0.344209	0.262948	0.742423	0.721778	0.721765	0.684845	0.695368	0.694366	0.700598	0.591742	0.592863	0.114513	0.16745	0.177323	0.0326505	0.0715494	0.101017	-0.025138	-0.0255612	-0.00787264	0.853314	0.804973	0.78287
trial_227	0.445064	0.498834	0.519933	0.80916	0.407702	0.420361	0.689068	0.347814	0.262	0.714512	0.698487	0.701402	0.718633	0.718663	0.718143	0.680809	0.52887	0.534414	0.267788	0.279825	0.272612	0.0394373	0.0832592	0.111357	-0.0171865	-0.0184738	-0.00145466	0.851565	0.808333	0.784823
trial_228	0.4037	0.492087	0.541945	0.816486	0.411789	0.418842	0.699829	0.336793	0.246892	0.716432	0.697502	0.698744	0.717923	0.710494	0.709758	0.705877	0.625712	0.62243	0.200665	0.219382	0.210257	0.0153492	0.058021	0.0869225	-0.0102661	-0.0144932	0.00330783	0.865515	0.821779	0.797228
trial_229	0.386753	0.472092	0.523755	0.825316	0.417284	0.421134	0.692609	0.360483	0.257869	0.741931	0.738706	0.739729	0.695084	0.702822	0.702118	0.706679	0.625677	0.622435	0.230451	0.250845	0.248494	0.0529422	0.0832855	0.111948	-0.027012	-0.0228191	-0.00672063	0.853124	0.804586	0.781632
trial_230	0.4103	0.491707	0.515236	0.845342	0.429313	0.437726	0.699439	0.345582	0.262051	0.699123	0.687763	0.692157	0.67744	0.689771	0.689257	0.697084	0.503141	0.515789	0.18654	0.213141	0.214805	0.0692111	0.0949186	0.121917	-0.0162867	-0.0212847	-0.00400015	0.842977	0.792991	0.770441
trial_231	0.360956	0.453062	0.488889	0.796832	0.404352	0.415357	0.675631	0.348436	0.259989	0.724289	0.713057	0.714938	0.74062	0.736448	0.734089	0.697593	0.632071	0.622554	0.163269	0.203474	0.204726	0.051036	0.0930997	0.121706	-0.036506	-0.0316592	-0.0138546	0.851478	0.803938	0.779973
trial_232	0.386278	0.47734	0.501708	0.791382	0.403089	0.413968	0.707914	0.386119	0.273401	0.737481	0.720575	0.720531	0.663438	0.685602	0.684032	0.703519	0.616565	0.613124	0.373508	0.334401	0.315568	0.023318	0.0751847	0.103565	-0.0371814	-0.0336327	-0.0157485	0.843159	0.797292	0.775182
trial_233	0.414107	0.48586	0.531921	0.832815	0.420016	0.427182	0.701466	0.372364	0.259756	0.677946	0.668394	0.674138	0.721637	0.714796	0.713523	0.705661	0.632017	0.627916	0.16303	0.16979	0.1761	0.0268824	0.0640758	0.0920791	-0.0146324	-0.0176941	0.000343138	0.84038	0.797767	0.773977
trial_234	0.446905	0.518117	0.546546	0.790646	0.401168	0.404972	0.712373	0.343414	0.259667	0.715409	0.702683	0.703615	0.725958	0.711728	0.711133	0.682524	0.549111	0.550868	0.107887	0.143343	0.152441	0.0624625	0.0961698	0.124669	-0.0302965	-0.029097	-0.0113821	0.865378	0.821292	0.797192
trial_235	0.413354	0.480013	0.509494	0.815679	0.411074	0.418971	0.688022	0.349897	0.222437	0.742385	0.722066	0.723245	0.722346	0.710361	0.709119	0.686405	0.581717	0.582883	0.239435	0.247286	0.243947	0.0381989	0.0835475	0.110479	-0.0207707	-0.0216386	-0.00306821	0.862842	0.812484	0.787738
trial_236	0.411161	0.480962	0.495099	0.809145	0.409214	0.414024	0.716258	0.398047	0.301016	0.703923	0.67828	0.68031	0.71855	0.721588	0.720138	0.694031	0.585406	0.583948	0.268674	0.282621	0.278061	0.0265786	0.0699591	0.0985783	-0.0134191	-0.0212258	-0.00197568	0.860027	0.810631	0.788055
trial_237	0.368897	0.444078	0.472913	0.797365	0.406281	0.412525	0.702433	0.362579	0.252865	0.738334	0.712067	0.714255	0.709074	0.707117	0.706317	0.687422	0.566119	0.567583	0.287973	0.292367	0.279465	0.0285149	0.0654382	0.0942044	-0.0299918	-0.0278855	-0.00945885	0.861157	0.814836	0.788389
trial_238	0.382553	0.460727	0.499187	0.807757	0.409039	0.41975	0.695292	0.350878	0.266588	0.729533	0.721954	0.724881	0.728677	0.729597	0.727914	0.687444	0.551819	0.55084	0.163245	0.196335	0.202534	0.00235481	0.0552015	0.0855131	-0.016556	-0.0207353	-0.00262923	0.85516	0.80813	0.783508
trial_239	0.408741	0.474423	0.523752	0.824644	0.4158	0.422838	0.689551	0.352334	0.26474	0.713371	0.708754	0.711623	0.751372	0.738772	0.736845	0.713021	0.589484	0.59243	0.140914	0.160526	0.168406	0.0157008	0.0626818	0.0927868	-0.0279473	-0.0237533	-0.00677669	0.852611	0.807105	0.782735
trial_240	0.386156	0.469645	0.516476	0.818396	0.413971	0.419002	0.701007	0.350671	0.265307	0.694216	0.676794	0.681119	0.724889	0.718411	0.717117	0.705266	0.576286	0.583289	0.25291	0.258345	0.248785	0.0383627	0.0878357	0.116874	-0.0151753	-0.0224535	-0.00570609	0.844731	0.797984	0.775808
trial_241	0.487837	0.518399	0.522531	0.818145	0.41392	0.416789	0.671883	0.356761	0.252916	0.725933	0.721659	0.723772	0.727365	0.724294	0.723106	0.695444	0.619498	0.617648	0.164385	0.195676	0.202883	0.0333237	0.0778945	0.105547	-0.00314732	-0.00835942	0.00876255	0.853823	0.809647	0.786123
trial_242	0.394499	0.459039	0.510723	0.816774	0.413178	0.421922	0.699455	0.378155	0.279291	0.725417	0.719608	0.721704	0.665483	0.686525	0.685278	0.701234	0.601586	0.598674	0.242133	0.258403	0.256482	0.000628675	0.0570495	0.0884865	-0.0136168	-0.0164816	0.000951391	0.849985	0.803974	0.780814
trial_243	0.407428	0.47563	0.527543	0.801715	0.403338	0.410467	0.677894	0.343787	0.242463	0.751155	0.733114	0.732613	0.718304	0.721007	0.71999	0.722698	0.664137	0.65201	0.238349	0.257048	0.255782	0.0215873	0.0758643	0.105241	-0.0336437	-0.0301727	-0.0123448	0.854028	0.804698	0.779353
trial_244	0.385898	0.475737	0.502484	0.812516	0.41145	0.422049	0.702201	0.346724	0.234248	0.721093	0.704867	0.703818	0.692013	0.70185	0.701073	0.710981	0.620224	0.617781	0.286392	0.30299	0.29392	0.0455634	0.0898147	0.11597	-0.00718093	-0.0150319	0.00365486	0.866558	0.811299	0.789006
trial_245	0.411367	0.478402	0.494399	0.830754	0.422579	0.429397	0.694354	0.393935	0.292792	0.717031	0.705794	0.708864	0.715866	0.715969	0.714923	0.716246	0.550975	0.558513	0.222743	0.243505	0.242945	0.00652007	0.0672012	0.0960984	-0.00619119	-0.012832	0.0053812	0.844464	0.801997	0.77659
trial_246	0.41376	0.470735	0.481424	0.7727	0.391248	0.398387	0.692585	0.325275	0.217502	0.73461	0.725131	0.72353	0.675071	0.691227	0.690203	0.695467	0.549285	0.551216	0.2153	0.219288	0.224359	0.0255781	0.0730496	0.101564	-0.00467167	-0.0116431	0.00797343	0.844752	0.801167	0.776573
trial_247	0.416096	0.480721	0.503743	0.782159	0.393891	0.399015	0.699028	0.346779	0.252918	0.739331	0.732684	0.733165	0.716904	0.716757	0.716336	0.709357	0.588077	0.586853	0.349103	0.335417	0.319519	0.0266565	0.0716342	0.0993683	-0.013027	-0.0196918	-0.00261877	0.862546	0.815036	0.790155
trial_248	0.40352	0.471061	0.516393	0.826369	0.418515	0.42377	0.696701	0.37782	0.263501	0.75697	0.708382	0.710005	0.697165	0.704767	0.703916	0.681863	0.570395	0.573929	0.210357	0.23792	0.237767	0.0490382	0.109611	0.135912	-0.0216463	-0.024218	-0.00627348	0.878259	0.823735	0.798057
trial_249	0.376077	0.470105	0.489235	0.805218	0.405496	0.411514	0.687427	0.325129	0.24539	0.707434	0.699435	0.700557	0.655576	0.674108	0.674127	0.690994	0.537516	0.545226	0.188758	0.21575	0.212846	0.0125288	0.0616659	0.0915592	-0.00582724	-0.0120374	0.00398143	0.849219	0.803664	0.780135
trial_250	0.414292	0.491618	0.519921	0.813537	0.411065	0.418184	0.687553	0.330512	0.242629	0.723097	0.706228	0.708758	0.721406	0.720704	0.718754	0.707006	0.64209	0.63315	0.264325	0.282085	0.278362	0.0559293	0.0862702	0.113636	-0.033527	-0.0302789	-0.0116093	0.867964	0.818959	0.795291
trial_251	0.433939	0.493789	0.507122	0.813867	0.408984	0.420072	0.672606	0.311935	0.259643	0.743477	0.728854	0.729722	0.724559	0.725626	0.724257	0.719482	0.654598	0.644665	0.149449	0.188404	0.196607	0.0271395	0.0743583	0.102491	-0.0225932	-0.0202304	-0.00428637	0.866833	0.815945	0.792902
trial_252	0.410905	0.489451	0.528837	0.811551	0.410974	0.419157	0.719545	0.375848	0.253339	0.714907	0.694723	0.697605	0.691807	0.695327	0.694567	0.715212	0.673548	0.659634	0.221122	0.237889	0.232404	0.0143803	0.0622305	0.091905	-0.0288466	-0.0272794	-0.00948783	0.843864	0.797858	0.775872
trial_253	0.366318	0.446652	0.476998	0.816921	0.412291	0.419064	0.718064	0.363848	0.25041	0.704974	0.703615	0.707462	0.711322	0.712938	0.712218	0.728664	0.639472	0.631131	0.25652	0.256658	0.256161	0.0385481	0.0761782	0.103479	-0.0236541	-0.0219381	-0.00467885	0.862004	0.817321	0.790776
trial_254	0.380951	0.461008	0.489524	0.781549	0.394851	0.400586	0.710871	0.348089	0.270404	0.70399	0.702182	0.705911	0.733145	0.728716	0.727261	0.699769	0.511985	0.525212	0.171249	0.195134	0.204372	0.00645076	0.0579428	0.0881244	-0.0101362	-0.0176924	-0.000835666	0.856911	0.808717	0.783081
trial_255	0.416788	0.480268	0.530124	0.813524	0.411718	0.421555	0.705302	0.350563	0.25984	0.763399	0.744107	0.740936	0.721011	0.721806	0.720655	0.70633	0.529522	0.54072	0.162159	0.17258	0.182837	0.0303836	0.0773445	0.105021	-0.0139686	-0.0191538	-0.0020924	0.86214	0.81349	0.789368
trial_256	0.402352	0.472488	0.493146	0.759089	0.384164	0.394387	0.706439	0.36278	0.278965	0.726388	0.723763	0.726959	0.724639	0.71475	0.714264	0.706104	0.57798	0.577528	0.235649	0.252756	0.248967	0.0261217	0.075073	0.102542	-0.0224705	-0.0243511	-0.00733598	0.844536	0.79763	0.772094
trial_257	0.43326	0.494639	0.517824	0.78045	0.392287	0.398733	0.705795	0.376575	0.276121	0.729005	0.714323	0.714566	0.720054	0.711433	0.710932	0.708175	0.630389	0.62828	0.205391	0.230316	0.234924	0.0104172	0.0620591	0.0916575	-0.0124709	-0.01354	0.00361062	0.852975	0.80578	0.782042
trial_258	0.422485	0.487867	0.507431	0.807253	0.406341	0.416763	0.699374	0.360592	0.266085	0.723107	0.714264	0.717424	0.738322	0.736205	0.73446	0.700962	0.557546	0.561168	0.182321	0.174455	0.178295	0.0342645	0.0871872	0.115737	-0.0161632	-0.0190786	-0.00166194	0.851097	0.803489	0.781014
trial_259	0.470088	0.519275	0.525227	0.795297	0.401247	0.407896	0.692508	0.344495	0.242088	0.713742	0.700809	0.701595	0.710686	0.707759	0.70671	0.707479	0.619217	0.614701	0.224193	0.243666	0.245086	0.0488283	0.0870865	0.114313	-0.0189313	-0.0208627	-0.00300845	0.851761	0.809432	0.784721
trial_260	0.400778	0.480388	0.505268	0.838724	0.42363	0.433764	0.69337	0.350365	0.271883	0.727963	0.718419	0.720042	0.685233	0.695345	0.694333	0.707999	0.606926	0.60236	0.228352	0.248464	0.242208	0.0433559	0.0940573	0.122012	-0.0242587	-0.0241126	-0.00668525	0.853756	0.804684	0.779695
trial_261	0.3869	0.472494	0.499596	0.823741	0.417622	0.425774	0.688252	0.278443	0.228051	0.711729	0.708057	0.710621	0.734011	0.719823	0.71892	0.693265	0.625278	0.623966	0.184828	0.220632	0.223711	0.0252918	0.0728832	0.100822	-0.0107793	-0.0116921	0.00607949	0.853663	0.80615	0.782935
trial_262	0.429958	0.507141	0.531615	0.789733	0.398876	0.407047	0.677722	0.323805	0.248593	0.703124	0.682859	0.686539	0.705272	0.708655	0.70773	0.683058	0.565408	0.5699	0.230503	0.262438	0.256838	0.0871659	0.111577	0.135915	-0.0261063	-0.024206	-0.00794784	0.844027	0.79867	0.774369
trial_263	0.442449	0.501071	0.519911	0.78975	0.397832	0.405968	0.689203	0.334868	0.239052	0.735938	0.727545	0.727655	0.710594	0.711603	0.710059	0.694829	0.549475	0.554316	0.268873	0.273394	0.265634	0.0125225	0.0697327	0.0996318	-0.0272545	-0.0289176	-0.00859728	0.856959	0.809189	0.785063
trial_264	0.387852	0.460224	0.501015	0.782775	0.396638	0.394804	0.707916	0.344537	0.253176	0.702598	0.696828	0.701268	0.70085	0.707871	0.706736	0.716732	0.638742	0.637551	0.181613	0.198548	0.204526	0.0748198	0.109517	0.136447	-0.0234079	-0.023745	-0.00432497	0.85685	0.812468	0.78993
trial_265	0.422407	0.489374	0.504389	0.803771	0.405053	0.410189	0.713285	0.348862	0.231002	0.707834	0.695134	0.699702	0.70247	0.70365	0.70255	0.685307	0.528867	0.52901	0.246653	0.266945	0.261177	0.018714	0.0734218	0.102117	-0.0304186	-0.0273141	-0.00954267	0.863019	0.814603	0.790957
trial_266	0.382528	0.477118	0.531811	0.829935	0.420883	0.428145	0.705642	0.358959	0.27294	0.735964	0.71729	0.72122	0.70064	0.704839	0.703688	0.711491	0.60214	0.595077	0.044348	0.106157	0.118984	0.0346891	0.0964286	0.124202	-0.0328029	-0.0302543	-0.0131705	0.859054	0.816084	0.790135
trial_267	0.435933	0.497875	0.530055	0.81038	0.407609	0.416331	0.696217	0.35822	0.257485	0.705416	0.699144	0.703085	0.711824	0.715758	0.714783	0.698268	0.563282	0.571916	0.24272	0.254277	0.24837	0.0282358	0.0697783	0.0976713	-0.0306899	-0.0289416	-0.0093688	0.85838	0.818044	0.791367
trial_268	0.414082	0.483941	0.534196	0.802855	0.406917	0.416292	0.699853	0.365097	0.253726	0.703731	0.693803	0.69702	0.713205	0.710405	0.709583	0.70915	0.648177	0.642188	0.212701	0.222027	0.223143	0.0795234	0.110971	0.136331	-0.0195895	-0.0228578	-0.00597771	0.871764	0.817541	0.795058
trial_269	0.381559	0.467413	0.503186	0.817027	0.413402	0.424359	0.704371	0.335332	0.240235	0.723972	0.713596	0.715399	0.71476	0.715488	0.714559	0.6982	0.597528	0.591898	0.246742	0.257642	0.252384	0.0764608	0.101743	0.127969	-0.018165	-0.0155231	0.00283642	0.858399	0.810557	0.787166
trial_270	0.40616	0.486343	0.541871	0.796816	0.401668	0.405399	0.690065	0.348789	0.252923	0.713456	0.703335	0.705649	0.687974	0.696029	0.694584	0.674627	0.46491	0.483463	0.143963	0.191931	0.193767	-6.52307e-05	0.0521027	0.0811144	-0.0114685	-0.0133829	0.00432272	0.851841	0.804599	0.781409
trial_271	0.418977	0.493982	0.539705	0.829088	0.418429	0.42355	0.715305	0.337932	0.246041	0.736316	0.726651	0.725865	0.717919	0.717727	0.716657	0.693521	0.582845	0.582171	0.150125	0.183771	0.188058	-0.0029493	0.0658694	0.0954965	-0.0218191	-0.0196099	-0.00266407	0.850354	0.805214	0.780412
trial_272	0.417426	0.51018	0.544278	0.828951	0.419592	0.425983	0.694641	0.309064	0.222416	0.744551	0.728122	0.72959	0.723641	0.713963	0.71282	0.701443	0.599098	0.597411	0.239365	0.245668	0.238317	0.0430208	0.078426	0.106463	-0.018166	-0.0231986	-0.00390629	0.84265	0.797412	0.777207
trial_273	0.413178	0.481441	0.498686	0.814782	0.411634	0.420321	0.692133	0.332758	0.240761	0.709754	0.708468	0.711471	0.682862	0.69878	0.698245	0.70394	0.58958	0.588446	0.24937	0.24904	0.252824	0.0298208	0.0721811	0.100701	-0.00325263	-0.00831751	0.00996391	0.847286	0.804521	0.781693
trial_274	0.445585	0.513565	0.535707	0.784258	0.394578	0.404542	0.707665	0.383408	0.286339	0.726304	0.719812	0.72328	0.716446	0.714083	0.712764	0.690587	0.56485	0.56979	0.214977	0.224649	0.227653	0.00346439	0.06508	0.0969885	-0.0153484	-0.0173154	-0.000420225	0.870572	0.819986	0.795207
trial_275	0.426981	0.500914	0.51316	0.815388	0.412905	0.422542	0.697407	0.330819	0.231066	0.727736	0.702656	0.705923	0.727536	0.718302	0.71737	0.713046	0.651755	0.644501	0.298736	0.285906	0.276288	0.000914869	0.0509548	0.081301	-0.0161905	-0.0198302	-0.00174161	0.86037	0.816411	0.79302
trial_276	0.446075	0.497416	0.517615	0.779045	0.393095	0.403503	0.710771	0.328681	0.240739	0.704523	0.704162	0.7087	0.723922	0.717332	0.71665	0.703574	0.598522	0.601434	0.250496	0.257833	0.245896	0.0463604	0.076406	0.102449	-0.0180929	-0.0191035	-0.00283122	0.86308	0.818672	0.792385
trial_277	0.428703	0.495918	0.508901	0.79266	0.401811	0.408236	0.712106	0.365323	0.272745	0.700444	0.696807	0.696027	0.737131	0.724039	0.722652	0.667859	0.502366	0.511942	0.234105	0.254197	0.252471	0.0515648	0.0777059	0.104464	-0.0219442	-0.0231954	-0.00473647	0.865188	0.814435	0.789359
trial_278	0.5062	0.546822	0.563247	0.827897	0.418554	0.42516	0.69503	0.346038	0.249629	0.710132	0.70009	0.703489	0.718053	0.719551	0.718536	0.682821	0.514167	0.525053	0.176272	0.192269	0.197042	0.0850123	0.116146	0.140908	-0.0328128	-0.0287107	-0.0113108	0.859568	0.806902	0.781594
trial_279	0.427774	0.489715	0.510143	0.812085	0.409155	0.418297	0.692402	0.365607	0.267089	0.695089	0.688415	0.693163	0.708769	0.704901	0.704517	0.679961	0.54668	0.54855	0.157936	0.17991	0.181889	0.0356345	0.0860307	0.112	-0.0198804	-0.0230077	-0.00511296	0.851953	0.803466	0.782148
trial_280	0.415761	0.483369	0.516492	0.817564	0.410627	0.415254	0.681677	0.367848	0.256271	0.724974	0.716808	0.720552	0.730699	0.721628	0.720701	0.711129	0.60654	0.598506	0.157679	0.200994	0.2065	0.03817	0.0707044	0.097184	-0.01494	-0.0161679	0.00098848	0.860786	0.813459	0.790078
trial_281	0.444322	0.510937	0.533271	0.814123	0.412552	0.417578	0.692	0.346035	0.274997	0.759278	0.742441	0.740604	0.733874	0.725701	0.724039	0.667472	0.450653	0.470498	0.218462	0.238775	0.235985	0.0313436	0.0733027	0.100739	-0.032346	-0.0264545	-0.00820807	0.843443	0.799078	0.775213
trial_282	0.413904	0.489952	0.528513	0.779216	0.393777	0.399224	0.696847	0.319784	0.246038	0.720796	0.68381	0.685492	0.673955	0.690502	0.68915	0.710236	0.505302	0.517573	0.250238	0.24011	0.239901	0.0758321	0.106105	0.132492	-0.016146	-0.0185414	-0.00128307	0.872767	0.820353	0.795166
trial_283	0.401535	0.471217	0.499666	0.808564	0.408309	0.414771	0.692054	0.31804	0.247257	0.736951	0.724404	0.724054	0.682416	0.697314	0.696535	0.727287	0.650514	0.642314	0.235459	0.257304	0.254376	0.0200528	0.0773931	0.105905	-0.028372	-0.0271835	-0.0103163	0.867176	0.819059	0.792225
trial_284	0.389566	0.480359	0.527203	0.842816	0.431664	0.438891	0.699107	0.332927	0.255735	0.665283	0.664074	0.668519	0.705681	0.706761	0.705625	0.707547	0.628727	0.624549	0.292601	0.283796	0.275201	0.060154	0.0980284	0.123153	-0.0378439	-0.0329056	-0.0149137	0.86161	0.813899	0.789418
trial_285	0.392597	0.465366	0.476204	0.819882	0.414358	0.421227	0.697079	0.345324	0.248486	0.691721	0.684286	0.688722	0.715293	0.713524	0.712706	0.71174	0.608647	0.617359	0.131267	0.181675	0.186027	0.0747081	0.10303	0.130331	-0.0161242	-0.018555	-0.000753257	0.848104	0.802945	0.776873
trial_286	0.435811	0.496242	0.516054	0.822702	0.415563	0.423838	0.679791	0.334617	0.258904	0.702642	0.669755	0.676051	0.752049	0.731106	0.73016	0.678174	0.52695	0.538996	0.212717	0.22202	0.21809	0.0618686	0.0976208	0.123689	-0.035247	-0.0310651	-0.0126557	0.856486	0.812459	0.792625
trial_287	0.417833	0.493467	0.530861	0.824113	0.415767	0.424554	0.690298	0.354716	0.270018	0.766664	0.747864	0.747682	0.703605	0.706766	0.705993	0.702275	0.518397	0.531389	0.201472	0.231578	0.231636	0.0659326	0.110234	0.135285	-0.0378223	-0.0352252	-0.0154592	0.856664	0.805898	0.780988
trial_288	0.335734	0.44242	0.503753	0.82626	0.415596	0.418737	0.686381	0.318407	0.227671	0.742423	0.721778	0.721765	0.721928	0.71485	0.713345	0.667862	0.566813	0.563353	0.129985	0.145881	0.158251	0.0241233	0.0867196	0.115106	-0.0159304	-0.0192024	-0.00120865	0.862653	0.817307	0.790447
trial_289	0.46267	0.515638	0.524782	0.811605	0.40798	0.41533	0.692783	0.357452	0.275474	0.714512	0.698487	0.701402	0.709445	0.712908	0.712248	0.717561	0.62016	0.61718	0.215232	0.24187	0.237851	0.0310205	0.0844497	0.113785	-0.0232746	-0.0238464	-0.00690965	0.859568	0.813902	0.790327
trial_290	0.416914	0.494231	0.531093	0.82008	0.413922	0.422595	0.686507	0.34075	0.257348	0.716432	0.697502	0.698744	0.745756	0.738659	0.737366	0.709477	0.588757	0.588072	0.154625	0.20195	0.207723	0.0194233	0.0621694	0.0920592	-0.0283324	-0.0249806	-0.009384	0.873281	0.819708	0.792666
trial_291	0.373989	0.452204	0.488907	0.810318	0.409846	0.416777	0.669745	0.31767	0.244449	0.741931	0.738706	0.739729	0.694798	0.695228	0.694588	0.709485	0.627778	0.624791	0.238441	0.25321	0.244848	0.040819	0.0822149	0.109194	-0.0154438	-0.0189359	-0.00155276	0.872952	0.821332	0.798128
trial_292	0.406613	0.472834	0.489818	0.831681	0.422341	0.429693	0.683507	0.367875	0.293265	0.699123	0.687763	0.692157	0.705849	0.698494	0.697639	0.675299	0.521631	0.530297	0.209516	0.230391	0.230476	0.0304039	0.078235	0.105789	-0.0305205	-0.0289907	-0.0103711	0.855924	0.810524	0.785372
trial_293	0.427834	0.482898	0.490401	0.810689	0.409312	0.41627	0.697793	0.367844	0.258456	0.724289	0.713057	0.714938	0.708486	0.713442	0.711327	0.721083	0.639181	0.632242	0.198941	0.196178	0.202097	0.0177883	0.0688575	0.0961555	-0.0269891	-0.0247477	-0.00621743	0.849794	0.802991	0.77774
trial_294	0.403658	0.48641	0.530557	0.796156	0.40263	0.411148	0.705336	0.328208	0.2556	0.737481	0.720575	0.720531	0.709083	0.707772	0.706878	0.691194	0.541587	0.551487	0.159819	0.162887	0.171996	0.081884	0.107271	0.134639	-0.0300731	-0.0283447	-0.0111891	0.866466	0.821567	0.796671
trial_295	0.426159	0.503675	0.519838	0.813578	0.411343	0.417568	0.700523	0.342876	0.273888	0.677946	0.668394	0.674138	0.71914	0.711912	0.710662	0.706855	0.59225	0.590051	0.206074	0.216392	0.22429	0.0956358	0.120604	0.145589	-0.0217567	-0.0211294	-0.00468854	0.833651	0.792402	0.770499
trial_296	0.415601	0.485599	0.500751	0.808045	0.408495	0.418722	0.682062	0.314615	0.245184	0.715409	0.702683	0.703615	0.709237	0.715787	0.715096	0.723417	0.64571	0.640095	0.206264	0.227832	0.230645	0.0814635	0.0982066	0.125	-0.0239809	-0.0204183	-0.00443893	0.8383	0.797314	0.774795
trial_297	0.406688	0.479131	0.516296	0.83508	0.421452	0.43088	0.697139	0.35744	0.244791	0.742385	0.722066	0.723245	0.715593	0.708956	0.708082	0.688543	0.563229	0.56772	0.205471	0.217429	0.222151	0.016784	0.0634699	0.092393	-0.0119686	-0.0182793	0.000589486	0.878293	0.824348	0.798518
trial_298	0.410672	0.503425	0.519521	0.817968	0.414281	0.418778	0.681373	0.343666	0.255707	0.703923	0.67828	0.68031	0.707631	0.707008	0.705458	0.68228	0.532015	0.532733	0.255646	0.253269	0.248939	0.0193472	0.0754346	0.104183	-0.00873058	-0.0165021	0.000902832	0.84249	0.799858	0.774553
trial_299	0.382152	0.475989	0.50512	0.794224	0.400864	0.407186	0.686551	0.349387	0.237467	0.738334	0.712067	0.714255	0.726328	0.725217	0.723431	0.702284	0.606383	0.604288	0.168012	0.181245	0.190714	0.0549582	0.104244	0.131278	-0.00780324	-0.0118786	0.00514997	0.855238	0.809558	0.785617
trial_300	0.439491	0.52326	0.548301	0.81388	0.410633	0.418492	0.708403	0.35981	0.25944	0.729533	0.721954	0.724881	0.726293	0.726043	0.724929	0.703995	0.578821	0.584158	0.208011	0.240596	0.24158	0.0456389	0.0823687	0.109969	-0.0145244	-0.0194457	-0.00222043	0.846625	0.802741	0.777668
trial_301	0.4118	0.474319	0.51267	0.820137	0.417092	0.428805	0.695264	0.343831	0.255608	0.713371	0.708754	0.711623	0.686342	0.693091	0.69175	0.692178	0.626621	0.626383	0.22646	0.248377	0.246261	0.0321044	0.0849851	0.112732	-0.00396357	-0.0129057	0.00426999	0.852916	0.808267	0.782893
trial_302	0.423636	0.475816	0.493809	0.804516	0.405808	0.41341	0.691337	0.330343	0.248174	0.694216	0.676794	0.681119	0.704023	0.70814	0.707965	0.718198	0.552792	0.560723	0.201231	0.22321	0.222738	0.0260755	0.0750881	0.104012	-0.01771	-0.0199763	-0.00176051	0.859153	0.81131	0.788229
trial_303	0.392688	0.459633	0.481001	0.810204	0.409698	0.414327	0.675294	0.351003	0.273202	0.725933	0.721659	0.723772	0.692014	0.698636	0.698272	0.69824	0.596469	0.595538	0.184345	0.19895	0.204386	0.0395607	0.0869667	0.114618	-0.0243083	-0.0232195	-0.00573717	0.852488	0.806489	0.780055
trial_304	0.403944	0.474918	0.48245	0.835712	0.420555	0.423487	0.705146	0.349462	0.273654	0.725417	0.719608	0.721704	0.727183	0.721562	0.720474	0.712243	0.615861	0.613172	0.187167	0.228795	0.228784	0.014177	0.0666636	0.0964457	-0.030277	-0.0255827	-0.0077976	0.879764	0.828697	0.80426
trial_305	0.390303	0.47306	0.498921	0.835964	0.420835	0.421492	0.686736	0.31355	0.229769	0.751155	0.733114	0.732613	0.68557	0.695672	0.694311	0.683883	0.486986	0.508978	0.217334	0.236131	0.239597	-0.0136138	0.0511449	0.0814142	-0.0231544	-0.0205676	-0.00075817	0.857947	0.808591	0.785379
trial_306	0.464371	0.515555	0.537136	0.837006	0.423643	0.431975	0.688002	0.311426	0.206282	0.721093	0.704867	0.703818	0.719163	0.714202	0.712775	0.690409	0.534705	0.541701	0.276836	0.292133	0.282738	0.0372806	0.0875495	0.116737	-0.00369952	-0.0177677	0.000933988	0.873479	0.823765	0.800598
trial_307	0.386759	0.467142	0.499824	0.791934	0.401165	0.41181	0.690575	0.353277	0.271739	0.717031	0.705794	0.708864	0.691501	0.700099	0.699137	0.709957	0.628747	0.626196	0.175483	0.180585	0.187364	0.024985	0.0781369	0.107414	-0.0263406	-0.025818	-0.00934784	0.867807	0.818211	0.794839
trial_308	0.342138	0.44307	0.477606	0.800588	0.404093	0.412202	0.709228	0.345885	0.269932	0.73461	0.725131	0.72353	0.667455	0.683617	0.682868	0.680729	0.487378	0.500671	0.115161	0.161366	0.16945	0.020052	0.0676647	0.0981689	-0.0166917	-0.0218123	-0.00457455	0.84882	0.808942	0.783696
trial_309	0.414762	0.487742	0.514357	0.820015	0.418469	0.42746	0.689488	0.365635	0.288719	0.739331	0.732684	0.733165	0.733508	0.724087	0.722558	0.710928	0.50903	0.526936	0.179388	0.19178	0.194962	0.0422392	0.0951007	0.122277	-0.0256329	-0.02687	-0.00839844	0.856594	0.808976	0.788018
trial_310	0.447972	0.502633	0.525034	0.81426	0.410929	0.420376	0.685452	0.374698	0.277569	0.75697	0.708382	0.710005	0.747942	0.731335	0.730169	0.699364	0.59025	0.588525	0.214457	0.216329	0.217535	0.0612331	0.0975936	0.125826	-0.0270132	-0.0262956	-0.00866812	0.851666	0.804807	0.7835
trial_311	0.420117	0.487464	0.500922	0.833321	0.420924	0.428023	0.691369	0.404761	0.278708	0.707434	0.699435	0.700557	0.720633	0.718798	0.717724	0.703293	0.624298	0.616094	0.254227	0.255256	0.248876	0.00452312	0.0670755	0.0981616	-0.0298447	-0.0262349	-0.00726431	0.852786	0.809558	0.785318
trial_312	0.403934	0.466111	0.490649	0.813723	0.410582	0.417058	0.689207	0.340223	0.260892	0.723097	0.706228	0.708758	0.716342	0.711249	0.709904	0.6881	0.624668	0.619978	0.280948	0.273737	0.26777	0.0171417	0.0800581	0.10994	-0.0296434	-0.0273558	-0.0116525	0.860527	0.811636	0.786434
trial_313	0.433859	0.504067	0.541961	0.815602	0.412452	0.420692	0.706252	0.336263	0.245359	0.743477	0.728854	0.729722	0.722203	0.722466	0.721138	0.682679	0.601334	0.602122	0.230295	0.217333	0.223354	0.0598543	0.0975223	0.124984	-0.0304753	-0.0286483	-0.00881066	0.84617	0.796568	0.773702
trial_314	0.424681	0.499182	0.52499	0.809189	0.409418	0.418101	0.698438	0.355922	0.256151	0.714907	0.694723	0.697605	0.68752	0.699487	0.698242	0.707607	0.613795	0.617746	0.262695	0.268085	0.257582	0.0879371	0.112618	0.137881	0.000418821	-0.0107216	0.00678095	0.855483	0.81295	0.789271
trial_315	0.386474	0.465728	0.505669	0.780353	0.395986	0.405201	0.692289	0.35003	0.258037	0.704974	0.703615	0.707462	0.709742	0.713523	0.712396	0.710777	0.592007	0.590072	0.296099	0.294086	0.280359	0.0593941	0.0948269	0.121127	-0.0191184	-0.0197213	-0.00110497	0.840625	0.799915	0.777289
trial_316	0.400962	0.47345	0.521685	0.790023	0.399171	0.404299	0.691866	0.350411	0.253996	0.70399	0.702182	0.705911	0.737219	0.727964	0.726843	0.724557	0.673189	0.664746	0.169006	0.188359	0.194087	0.0703126	0.0940345	0.120402	-0.015257	-0.0186037	-0.00100272	0.85785	0.810913	0.787075
trial_317	0.442924	0.494228	0.534437	0.815044	0.412178	0.421556	0.695908	0.361081	0.243814	0.763399	0.744107	0.740936	0.714442	0.716748	0.715297	0.706881	0.591301	0.589904	0.172681	0.185478	0.194443	0.0492073	0.103716	0.130557	-0.0159769	-0.0195914	-0.00230939	0.853331	0.808797	0.784799
trial_318	0.341809	0.431431	0.463375	0.797042	0.402236	0.414783	0.700394	0.318702	0.251576	0.771605	0.759544	0.756281	0.731318	0.71959	0.718644	0.698113	0.572143	0.574113	0.313063	0.317367	0.302291	0.0187349	0.0746096	0.102243	-0.0159773	-0.0190035	-0.00128017	0.847564	0.799133	0.775929
trial_319	0.403243	0.470632	0.50139	0.810876	0.410722	0.418534	0.721921	0.362166	0.260992	0.722439	0.713203	0.715916	0.741884	0.726896	0.725702	0.694732	0.548463	0.563867	0.252904	0.252206	0.249136	0.0228133	0.0688793	0.0982887	-0.0205694	-0.0190571	-0.00202631	0.857282	0.809653	0.786204
trial_320	0.595894	0.593215	0.575106	0.801713	0.405108	0.413418	0.68815	0.383033	0.284247	0.708712	0.700581	0.703854	0.682298	0.684309	0.683903	0.711124	0.625639	0.626531	0.164603	0.194752	0.192712	0.0117288	0.0707511	0.100932	-0.012957	-0.0188414	8.81972e-05	0.864657	0.817398	0.794578
trial_321	0.376892	0.46164	0.525591	0.82019	0.414324	0.421616	0.692846	0.377106	0.287266	0.710523	0.681997	0.686225	0.70295	0.706166	0.705383	0.71103	0.649394	0.645507	0.321556	0.325633	0.312227	0.00777141	0.0582662	0.0879977	-0.0198149	-0.0200052	-0.00126713	0.855626	0.804359	0.781323
trial_322	0.427525	0.487876	0.505452	0.793621	0.401545	0.412422	0.690759	0.383707	0.296701	0.71102	0.7058	0.709428	0.710185	0.714272	0.713076	0.683558	0.544253	0.55068	0.188178	0.227335	0.228076	0.0375864	0.0812502	0.108117	-0.00315711	-0.0117711	0.00624111	0.864115	0.820046	0.793934
trial_323	0.431375	0.49476	0.552544	0.784969	0.398947	0.408315	0.703018	0.346541	0.256385	0.708883	0.696261	0.700735	0.710769	0.707166	0.705212	0.704884	0.576493	0.583139	0.22167	0.255501	0.251541	0.0251389	0.0790665	0.106442	-0.0288983	-0.0259291	-0.00649852	0.842414	0.80009	0.775973
trial_324	0.391803	0.47659	0.51267	0.803547	0.405642	0.411438	0.712734	0.380643	0.296344	0.735964	0.71729	0.72122	0.744805	0.728518	0.727017	0.699232	0.600785	0.601557	0.146458	0.183781	0.192133	-0.00810931	0.0534177	0.083369	-0.0124312	-0.0172721	0.000228038	0.874931	0.825181	0.801372
trial_325	0.424185	0.493711	0.513265	0.825125	0.418277	0.427265	0.685276	0.34889	0.250547	0.705416	0.699144	0.703085	0.754351	0.737571	0.736567	0.695446	0.559264	0.56158	0.250253	0.277194	0.270089	0.0436572	0.0886351	0.116462	-0.0187691	-0.0219159	-0.00342888	0.842665	0.798831	0.776393
trial_326	0.423132	0.508815	0.541564	0.81458	0.413023	0.420612	0.687252	0.326599	0.231242	0.703731	0.693803	0.69702	0.747183	0.730661	0.72937	0.662409	0.474713	0.481495	0.255451	0.275688	0.266543	0.073966	0.100033	0.126719	-0.014339	-0.0174203	0.00254719	0.85274	0.807345	0.78234
trial_327	0.428698	0.487188	0.489859	0.802948	0.404582	0.413447	0.714076	0.345866	0.243858	0.723972	0.713596	0.715399	0.71396	0.716378	0.715486	0.705114	0.621821	0.618964	0.189231	0.202196	0.205899	0.0203601	0.0706437	0.0986043	-0.029374	-0.0295285	-0.0110137	0.855837	0.808006	0.782436
trial_328	0.430365	0.489712	0.52302	0.776023	0.394754	0.400423	0.706833	0.362632	0.272948	0.713456	0.703335	0.705649	0.706968	0.712627	0.711456	0.703296	0.606691	0.605	0.22276	0.231191	0.22562	0.0109082	0.0769022	0.106853	-0.022861	-0.0256854	-0.00743772	0.869433	0.821414	0.795891
trial_329	0.374232	0.467725	0.524011	0.830914	0.418286	0.42682	0.68591	0.33098	0.239399	0.736316	0.726651	0.725865	0.701688	0.705206	0.704096	0.682496	0.573307	0.572416	0.197606	0.227117	0.229258	0.0448875	0.0859843	0.113399	-0.0121181	-0.0148689	0.00312835	0.850513	0.805197	0.782601
trial_330	0.427578	0.496969	0.521676	0.848795	0.428448	0.435622	0.702691	0.337424	0.243221	0.744551	0.728122	0.72959	0.674369	0.689316	0.688755	0.685562	0.577268	0.586324	0.256902	0.284431	0.278619	0.0401494	0.0774402	0.104601	-0.016866	-0.0198617	-0.000569559	0.858252	0.810081	0.787758
trial_331	0.410368	0.487511	0.529972	0.830675	0.420635	0.427781	0.679516	0.319977	0.223539	0.709754	0.708468	0.711471	0.721513	0.716612	0.715693	0.692241	0.627777	0.621699	0.153108	0.177636	0.175731	0.0415663	0.0843829	0.112755	-0.0241054	-0.0248095	-0.00742782	0.866892	0.81848	0.794554
trial_332	0.431536	0.490239	0.498424	0.789359	0.399068	0.408111	0.716334	0.354007	0.277971	0.726304	0.719812	0.72328	0.701673	0.706314	0.705389	0.683098	0.485075	0.500797	0.237312	0.272068	0.266398	0.0449701	0.0846639	0.112004	-0.00921186	-0.0146083	0.0023369	0.863267	0.815765	0.790218
trial_333	0.335716	0.435001	0.486587	0.818423	0.415681	0.423658	0.713988	0.335134	0.2403	0.727736	0.702656	0.705923	0.708934	0.710509	0.708943	0.700476	0.623914	0.616115	0.224487	0.245651	0.243244	0.0075725	0.0574739	0.0879763	-0.0220379	-0.0226512	-0.00435572	0.85299	0.80422	0.780683
trial_334	0.393497	0.472624	0.518715	0.815107	0.409401	0.417772	0.697069	0.351663	0.258016	0.704523	0.704162	0.7087	0.709724	0.704118	0.703343	0.709742	0.65072	0.642974	0.175995	0.199591	0.201958	0.0446522	0.0913069	0.11848	-0.0298956	-0.0305397	-0.0118691	0.863266	0.815282	0.791361
trial_335	0.369347	0.449699	0.503515	0.828948	0.416997	0.423656	0.708718	0.359069	0.278462	0.700444	0.696807	0.696027	0.73383	0.725814	0.724398	0.716552	0.687674	0.678008	0.221043	0.232756	0.232896	0.0223772	0.0750284	0.104402	-0.0191175	-0.0197683	-0.00279232	0.861018	0.813407	0.789848
trial_336	0.407459	0.472833	0.499721	0.814709	0.410772	0.421289	0.690752	0.371381	0.263785	0.710132	0.70009	0.703489	0.707283	0.703092	0.702317	0.690737	0.580705	0.57869	0.238979	0.251609	0.251064	0.0482002	0.0917941	0.119037	-0.0194301	-0.0213558	-0.00428055	0.855131	0.805922	0.783248
trial_337	0.397206	0.458684	0.469667	0.826043	0.419582	0.428126	0.677838	0.312103	0.233049	0.695089	0.688415	0.693163	0.708763	0.704691	0.70416	0.697852	0.592647	0.586181	0.228516	0.248302	0.245242	0.0348348	0.080016	0.108656	-0.00830582	-0.0122018	0.00593483	0.849847	0.803322	0.778902
trial_338	0.405424	0.479446	0.518137	0.749664	0.376449	0.384568	0.698682	0.334556	0.231277	0.724974	0.716808	0.720552	0.713735	0.712937	0.711725	0.687864	0.545795	0.552651	0.225477	0.243975	0.239707	0.0121908	0.0710902	0.0999027	-0.0154865	-0.0159391	0.00122165	0.852535	0.807508	0.784801
trial_339	0.40451	0.481967	0.528238	0.804568	0.403717	0.412871	0.700772	0.379452	0.275123	0.759278	0.742441	0.740604	0.728361	0.720594	0.719181	0.707006	0.647519	0.643655	0.237008	0.253814	0.247949	0.0408691	0.0785981	0.105937	-0.0176717	-0.0138886	0.0030978	0.854512	0.809606	0.785252
trial_340	0.387416	0.471358	0.490397	0.828872	0.41875	0.425562	0.702831	0.366468	0.296481	0.720796	0.68381	0.685492	0.719301	0.719379	0.717753	0.680853	0.539942	0.542949	0.262734	0.257168	0.2573	0.0302031	0.0821812	0.110247	-0.0238008	-0.0231272	-0.00518748	0.860475	0.811524	0.787803
trial_341	0.383903	0.47775	0.509723	0.80474	0.404433	0.409152	0.707328	0.344356	0.25806	0.736951	0.724404	0.724054	0.722011	0.72297	0.721369	0.694754	0.552739	0.560509	0.140667	0.173909	0.176961	0.0163305	0.0670228	0.0959874	-0.0395229	-0.0347702	-0.0151269	0.864441	0.813532	0.78992
trial_342	0.387069	0.468975	0.503109	0.833677	0.420332	0.428717	0.713682	0.343423	0.254662	0.665283	0.664074	0.668519	0.694868	0.703848	0.702614	0.701711	0.608824	0.611604	0.249498	0.262979	0.258147	0.0119786	0.0573587	0.0862785	-0.0247735	-0.0253217	-0.00578923	0.854779	0.810557	0.785884
trial_343	0.361708	0.474171	0.523817	0.806888	0.40553	0.410621	0.683654	0.372631	0.273994	0.691721	0.684286	0.688722	0.675824	0.685186	0.6849	0.709462	0.560646	0.569609	0.139693	0.183603	0.180227	0.0229686	0.0794686	0.108758	-0.0347867	-0.0294775	-0.00898946	0.86912	0.81732	0.791286
trial_344	0.397652	0.47909	0.514955	0.820404	0.415491	0.425782	0.69178	0.34157	0.252472	0.702642	0.669755	0.676051	0.700038	0.703293	0.702366	0.725588	0.670834	0.659966	0.242198	0.256013	0.254603	0.00351003	0.0565552	0.08704	-0.0172624	-0.0163816	0.0013425	0.849237	0.805952	0.782074
trial_345	0.399224	0.484061	0.523045	0.816784	0.414978	0.420395	0.698031	0.371533	0.265865	0.766664	0.747864	0.747682	0.713831	0.706564	0.705932	0.690218	0.584297	0.583438	0.147852	0.175517	0.180613	0.0474877	0.0940089	0.121449	-0.0271881	-0.0270578	-0.0109159	0.848351	0.801143	0.776435
trial_346	0.408655	0.48526	0.512851	0.784	0.396451	0.405679	0.682064	0.360458	0.272668	0.742423	0.721778	0.721765	0.690265	0.692145	0.691559	0.694882	0.558212	0.563464	0.185745	0.203916	0.209104	0.085817	0.113667	0.139977	-0.0343693	-0.0289172	-0.012258	0.865319	0.821532	0.796388
trial_347	0.393473	0.47969	0.510106	0.840297	0.424383	0.432484	0.708364	0.342161	0.256679	0.714512	0.698487	0.701402	0.722303	0.713919	0.713	0.696877	0.578546	0.577786	0.271895	0.281623	0.274539	0.0241657	0.0699774	0.100105	-0.00885632	-0.0119007	0.00545773	0.862641	0.81675	0.790548
trial_348	0.44903	0.503704	0.515333	0.810079	0.408743	0.4123	0.699018	0.366817	0.271766	0.716432	0.697502	0.698744	0.712167	0.707418	0.706876	0.683338	0.532741	0.544605	0.222698	0.238858	0.23456	0.0639722	0.0994037	0.124605	-0.0227908	-0.023344	-0.00520735	0.872686	0.823671	0.799044
trial_349	0.427014	0.494551	0.530303	0.824405	0.414164	0.422378	0.69324	0.353438	0.268986	0.741931	0.738706	0.739729	0.70179	0.69027	0.690252	0.710468	0.616858	0.616033	0.146339	0.188329	0.189588	0.0192757	0.0572651	0.0858668	-0.036456	-0.0321308	-0.0146715	0.856831	0.812078	0.787753
trial_350	0.460359	0.525453	0.549107	0.783715	0.395008	0.407204	0.699846	0.309463	0.225971	0.699123	0.687763	0.692157	0.719721	0.714914	0.713745	0.680985	0.545259	0.543575	0.252105	0.274302	0.271434	0.0211198	0.0733738	0.102408	-0.0321366	-0.0280635	-0.0106961	0.829303	0.786226	0.764466
trial_351	0.423061	0.492465	0.517535	0.807527	0.406256	0.414097	0.691388	0.339709	0.244933	0.724289	0.713057	0.714938	0.715635	0.719799	0.71848	0.707945	0.660132	0.658142	0.168311	0.219744	0.218504	0.0315581	0.0844361	0.111034	-0.0349882	-0.0277558	-0.00962464	0.853149	0.805572	0.778546
trial_352	0.413634	0.481426	0.506081	0.81389	0.413688	0.423508	0.692498	0.3574	0.271845	0.737481	0.720575	0.720531	0.730203	0.727155	0.726047	0.710179	0.63843	0.633365	0.238317	0.237899	0.234485	0.0279801	0.0653696	0.0929703	-0.0242642	-0.0233355	-0.00511823	0.849981	0.801419	0.777817
trial_353	0.439653	0.494635	0.52491	0.847235	0.430211	0.437621	0.705949	0.328517	0.241761	0.677946	0.668394	0.674138	0.665558	0.673936	0.674273	0.701185	0.668569	0.659623	0.287472	0.29749	0.290906	0.0266576	0.0721119	0.101764	-0.0189267	-0.0213374	-0.00152617	0.860629	0.812114	0.788329
trial_354	0.40534	0.487629	0.524212	0.824247	0.416329	0.422388	0.696649	0.320723	0.234881	0.715409	0.702683	0.703615	0.721862	0.716756	0.715527	0.697564	0.543671	0.548134	0.241809	0.255918	0.253142	0.0776227	0.114028	0.138972	-0.0272404	-0.02507	-0.00822225	0.85164	0.809247	0.785736
trial_355	0.469041	0.530261	0.55568	0.823729	0.416922	0.425473	0.705567	0.349298	0.266779	0.742385	0.722066	0.723245	0.697453	0.702678	0.702046	0.703898	0.535992	0.544626	0.222217	0.247957	0.24656	0.0345336	0.0890589	0.116852	-0.0155507	-0.0185025	-0.00116431	0.854624	0.803356	0.778055
trial_356	0.412935	0.489289	0.519861	0.818184	0.414733	0.42482	0.677311	0.326971	0.258454	0.703923	0.67828	0.68031	0.712916	0.712282	0.71139	0.689236	0.538481	0.549662	0.293464	0.291314	0.278667	0.0633919	0.0931865	0.120881	-0.0333209	-0.0293822	-0.00906124	0.86587	0.819863	0.795745
trial_357	0.438592	0.489946	0.510778	0.818971	0.415857	0.422522	0.708611	0.351742	0.269553	0.738334	0.712067	0.714255	0.687564	0.697652	0.696653	0.687934	0.602998	0.597587	0.221158	0.234559	0.235616	0.0422924	0.0939285	0.120924	-0.00633065	-0.0145406	0.00240121	0.866256	0.820012	0.795437
trial_358	0.43019	0.506914	0.519894	0.807663	0.406904	0.41438	0.703983	0.355978	0.251847	0.729533	0.721954	0.724881	0.715911	0.711857	0.711468	0.703899	0.648478	0.643518	0.252746	0.262841	0.256024	0.0176672	0.0705339	0.099833	-0.0195206	-0.0206688	-0.00243733	0.863825	0.816819	0.792372
trial_359	0.399918	0.470909	0.488813	0.80101	0.406171	0.412212	0.695027	0.344255	0.23926	0.713371	0.708754	0.711623	0.726051	0.715849	0.714684	0.698106	0.546371	0.555239	0.17694	0.193852	0.197967	0.0454047	0.0998404	0.126676	-0.0202111	-0.0254863	-0.00938696	0.843495	0.798758	0.773435
trial_360	0.37828	0.470063	0.481272	0.828736	0.41872	0.426996	0.689073	0.366337	0.262455	0.694216	0.676794	0.681119	0.721282	0.719278	0.718605	0.719484	0.641503	0.635094	0.169396	0.21099	0.216042	0.023436	0.0780427	0.106976	-0.0118142	-0.0166196	0.00152455	0.867979	0.821098	0.796203
trial_361	0.440643	0.505182	0.532692	0.828333	0.420763	0.430161	0.683679	0.365253	0.274243	0.725933	0.721659	0.723772	0.712207	0.711232	0.710575	0.686501	0.528331	0.539596	0.192114	0.211846	0.218839	0.0569927	0.100561	0.127546	-0.00609716	-0.0176754	0.000371325	0.855143	0.801952	0.778208
trial_362	0.409725	0.481092	0.49639	0.793529	0.400364	0.408884	0.703543	0.362614	0.25868	0.725417	0.719608	0.721704	0.700553	0.705204	0.704173	0.697722	0.576424	0.579393	0.240436	0.259247	0.253045	0.0302972	0.0803587	0.109807	-0.0185902	-0.0234869	-0.00671572	0.871334	0.823344	0.797751
trial_363	0.386649	0.479671	0.50105	0.807422	0.408428	0.415349	0.71865	0.347515	0.270253	0.751155	0.733114	0.732613	0.699017	0.70775	0.706425	0.700932	0.587706	0.588964	0.140631	0.170938	0.18044	0.0169148	0.0659185	0.0941265	-0.0288969	-0.0275163	-0.00998263	0.851915	0.806134	0.781246
trial_364	0.485356	0.52253	0.539258	0.809789	0.409245	0.419929	0.686307	0.351639	0.232372	0.721093	0.704867	0.703818	0.737999	0.732907	0.731329	0.700865	0.608086	0.608187	0.253404	0.261051	0.257753	0.01654	0.0634512	0.0934455	-0.0422429	-0.0370049	-0.0180099	0.84869	0.80639	0.780426
trial_365	0.388829	0.472372	0.496732	0.819465	0.417309	0.428321	0.721252	0.360409	0.246163	0.717031	0.705794	0.708864	0.715386	0.722982	0.721356	0.71246	0.642259	0.637612	0.211068	0.234585	0.231709	0.0322063	0.0660459	0.0943499	-0.01952	-0.0200433	-0.00243562	0.855673	0.803685	0.780597
trial_366	0.422109	0.492315	0.543474	0.83625	0.421903	0.429217	0.696936	0.350868	0.250059	0.73461	0.725131	0.72353	0.737769	0.727225	0.725782	0.6958	0.549349	0.552714	0.275296	0.284062	0.274633	0.0326191	0.0782321	0.10616	-0.0306708	-0.0276747	-0.0108253	0.849913	0.802694	0.777826
trial_367	0.403379	0.473187	0.504626	0.789351	0.400329	0.408409	0.705408	0.34527	0.251499	0.739331	0.732684	0.733165	0.730583	0.716676	0.715781	0.706557	0.533263	0.543038	0.214259	0.247296	0.245616	0.0365974	0.0803688	0.10935	-0.0245962	-0.0239352	-0.00771579	0.856781	0.809239	0.785092
trial_368	0.400355	0.478754	0.513665	0.84661	0.427671	0.431589	0.671639	0.335373	0.247447	0.75697	0.708382	0.710005	0.691486	0.699738	0.699112	0.704463	0.60742	0.604359	0.21596	0.236595	0.235435	0.0373474	0.0899654	0.118077	-0.0168885	-0.0196447	-0.00146634	0.8481	0.804506	0.779302
trial_369	0.423795	0.490153	0.512456	0.802817	0.40685	0.41732	0.695607	0.329747	0.2372	0.707434	0.699435	0.700557	0.745237	0.73314	0.731937	0.694992	0.627646	0.627389	0.207061	0.235636	0.235351	0.043601	0.0869662	0.116324	-0.0235117	-0.0223916	-0.00417991	0.852552	0.807793	0.785482
trial_370	0.39971	0.470764	0.503334	0.795398	0.401644	0.41085	0.699548	0.368323	0.280095	0.723097	0.706228	0.708758	0.740586	0.726341	0.724551	0.709871	0.605851	0.604136	0.260177	0.25935	0.254116	0.0169696	0.0670592	0.097215	-0.0259732	-0.0256954	-0.00974279	0.855864	0.812604	0.787794
trial_371	0.38814	0.486049	0.537714	0.808969	0.410908	0.419311	0.702749	0.384293	0.306911	0.743477	0.728854	0.729722	0.671828	0.6888	0.688816	0.711408	0.600482	0.605896	0.26592	0.265629	0.263073	0.0544805	0.10101	0.127965	-0.0335495	-0.0300408	-0.0113919	0.843351	0.795534	0.772858
trial_372	0.414626	0.47947	0.524248	0.808199	0.408324	0.416054	0.700078	0.338187	0.230606	0.714907	0.694723	0.697605	0.703001	0.705243	0.704457	0.708416	0.605591	0.60446	0.239656	0.271875	0.265497	0.0354346	0.0802973	0.109542	-0.0124781	-0.0192398	-0.00180285	0.845024	0.802795	0.777333
trial_373	0.373943	0.478599	0.498689	0.813475	0.409816	0.417183	0.690664	0.355857	0.242701	0.704974	0.703615	0.707462	0.737397	0.730193	0.72865	0.679189	0.530394	0.538345	0.236026	0.263483	0.255339	0.0634716	0.103108	0.129972	-0.00825182	-0.0144845	0.0043229	0.855779	0.809353	0.782959
trial_374	0.41558	0.484057	0.510194	0.839185	0.425563	0.430996	0.685325	0.343511	0.253748	0.70399	0.702182	0.705911	0.731541	0.721036	0.71984	0.701871	0.614486	0.615789	0.248657	0.262542	0.246315	0.0289652	0.0822493	0.111133	-0.0202624	-0.0218546	-0.00446016	0.850185	0.802761	0.780548
trial_375	0.39042	0.469019	0.522552	0.794915	0.399073	0.408397	0.710004	0.393647	0.301163	0.763399	0.744107	0.740936	0.720798	0.717254	0.716328	0.712517	0.642888	0.636903	0.182851	0.200829	0.196372	0.00332058	0.0744805	0.105584	-0.0289041	-0.0286445	-0.0104422	0.878594	0.825283	0.799352
trial_376	0.402288	0.486068	0.508199	0.7755	0.391309	0.401514	0.693616	0.355425	0.259097	0.771605	0.759544	0.756281	0.755042	0.735148	0.733795	0.706108	0.534431	0.54245	0.259474	0.267188	0.262047	0.0447038	0.0807093	0.109339	-0.0155568	-0.0166956	0.00134767	0.851302	0.811053	0.788275
trial_377	0.423313	0.50598	0.52422	0.801104	0.405179	0.409707	0.69596	0.356679	0.243935	0.722439	0.713203	0.715916	0.688162	0.697116	0.69596	0.717257	0.63057	0.630496	0.0875351	0.15048	0.158095	0.0506835	0.0797772	0.105554	-0.0277943	-0.0290979	-0.0110343	0.838892	0.797161	0.774262
trial_378	0.410578	0.484538	0.533755	0.804079	0.406521	0.416311	0.701018	0.363062	0.287019	0.708712	0.700581	0.703854	0.732439	0.728652	0.726975	0.696205	0.544576	0.554323	0.258488	0.25364	0.248504	0.0524289	0.0855114	0.112795	-0.0174171	-0.0201486	-0.000995674	0.858869	0.813427	0.785611
trial_379	0.388628	0.474156	0.527858	0.832884	0.423829	0.433623	0.68665	0.392574	0.288089	0.710523	0.681997	0.686225	0.725675	0.7269	0.725152	0.70267	0.590644	0.590215	0.237856	0.252921	0.248869	0.0263153	0.0768638	0.106298	-0.0214286	-0.0216608	-0.00476642	0.852198	0.806044	0.781309
trial_380	0.393652	0.466699	0.486471	0.824802	0.416795	0.423592	0.685242	0.319279	0.248905	0.71102	0.7058	0.709428	0.735262	0.726647	0.725189	0.711165	0.588128	0.588198	0.131614	0.161781	0.169633	0.0333865	0.0750229	0.103591	-0.0105356	-0.0160591	0.00168114	0.86262	0.813877	0.790822
trial_381	0.405172	0.467515	0.490597	0.807449	0.408306	0.415593	0.680727	0.376319	0.282917	0.708883	0.696261	0.700735	0.72516	0.725383	0.723851	0.694498	0.586241	0.587559	0.186223	0.20951	0.216355	0.0501267	0.0872971	0.114851	-0.00621876	-0.0180897	-0.00170701	0.841889	0.794125	0.767802
trial_382	0.403681	0.469044	0.515918	0.826003	0.417131	0.423722	0.707368	0.324667	0.251523	0.71279	0.698163	0.701391	0.677817	0.688677	0.688238	0.688035	0.529864	0.543124	0.220053	0.201051	0.208832	0.0651458	0.097208	0.123929	-0.03006	-0.0284531	-0.0119765	0.856134	0.806815	0.780203
trial_383	0.442066	0.494573	0.506192	0.815131	0.412607	0.42114	0.687716	0.315909	0.237987	0.731262	0.728305	0.728802	0.75759	0.738224	0.737099	0.698652	0.530101	0.54172	0.251498	0.25819	0.253778	0.0483921	0.0908142	0.118926	-0.0174934	-0.0225735	-0.00480354	0.872071	0.819132	0.796789
trial_384	0.403697	0.493902	0.519793	0.803829	0.408197	0.417031	0.705117	0.344663	0.249315	0.716518	0.701509	0.704845	0.703209	0.705989	0.704757	0.712139	0.593803	0.596127	0.0961289	0.151489	0.157412	0.0354593	0.0846579	0.113603	-0.0217028	-0.0222112	-0.00629706	0.864884	0.813354	0.788328
trial_385	0.428364	0.492252	0.528995	0.813364	0.408567	0.41605	0.706778	0.349775	0.260642	0.704523	0.704162	0.7087	0.678498	0.686551	0.685403	0.694763	0.626914	0.625964	0.199275	0.195202	0.202727	0.0233307	0.0891537	0.116912	-0.0133516	-0.0183462	0.000325221	0.870804	0.822674	0.79684
trial_386	0.454701	0.519315	0.516969	0.794181	0.399084	0.40892	0.689156	0.338795	0.239574	0.700444	0.696807	0.696027	0.674156	0.68229	0.682293	0.691211	0.619863	0.616737	0.159283	0.200013	0.203907	0.0415499	0.0881973	0.116813	-0.00870772	-0.0138518	0.00318836	0.862512	0.816869	0.791524
trial_387	0.389061	0.476875	0.523193	0.827561	0.418603	0.424231	0.692341	0.348182	0.26687	0.710132	0.70009	0.703489	0.731693	0.72576	0.724409	0.694011	0.539234	0.547138	0.11586	0.160058	0.167963	0.020533	0.0740874	0.103702	-0.0211344	-0.0200387	-0.00181361	0.85539	0.808998	0.788809
trial_388	0.41292	0.47877	0.503219	0.827473	0.419225	0.430327	0.684278	0.319355	0.245311	0.695089	0.688415	0.693163	0.730543	0.71595	0.714853	0.701006	0.600282	0.599706	0.246751	0.261736	0.260524	0.0180884	0.0598714	0.0898443	-0.0312923	-0.0288787	-0.0119553	0.862278	0.813485	0.789017
trial_389	0.417206	0.486482	0.523203	0.812505	0.411863	0.419534	0.69549	0.351739	0.276654	0.724974	0.716808	0.720552	0.733741	0.728321	0.727024	0.703369	0.598658	0.595426	0.142813	0.186769	0.193712	0.0300992	0.0879709	0.116785	-0.028317	-0.0258181	-0.0089194	0.844995	0.800797	0.778575
trial_390	0.409471	0.475992	0.516524	0.804969	0.404294	0.406257	0.685324	0.372069	0.27442	0.759278	0.742441	0.740604	0.714484	0.712171	0.711156	0.679353	0.543401	0.550072	0.155629	0.189505	0.184563	0.0260402	0.0564357	0.085705	-0.0147438	-0.0208878	-0.00362328	0.859292	0.809348	0.78276
trial_391	0.382251	0.453565	0.477919	0.826346	0.414926	0.421783	0.698958	0.32866	0.236512	0.720796	0.68381	0.685492	0.720448	0.716863	0.715995	0.688237	0.595474	0.59717	0.273593	0.273258	0.264855	0.0288278	0.0815598	0.108708	-0.012977	-0.0144599	0.00300007	0.850447	0.804133	0.779244
trial_392	0.388448	0.480471	0.509637	0.827137	0.419318	0.423522	0.695849	0.338516	0.248294	0.736951	0.724404	0.724054	0.752937	0.736209	0.735187	0.707574	0.602204	0.606469	0.269929	0.275148	0.267242	0.0402144	0.0823922	0.110854	-0.0254429	-0.0258381	-0.00800733	0.850375	0.802412	0.781347
trial_393	0.395925	0.476623	0.516316	0.80825	0.407367	0.417297	0.706562	0.35676	0.252278	0.665283	0.664074	0.668519	0.746684	0.737435	0.735485	0.703764	0.58088	0.588597	0.317912	0.312818	0.298196	0.0483657	0.0785069	0.107902	-0.03902	-0.0345622	-0.0160012	0.848799	0.798643	0.775571
trial_394	0.372765	0.444926	0.497085	0.832659	0.419512	0.424843	0.707842	0.330763	0.262812	0.691721	0.684286	0.688722	0.683767	0.695273	0.693861	0.694027	0.554796	0.553182	0.185112	0.204875	0.208408	0.0291698	0.0617919	0.090722	-0.0282328	-0.0235302	-0.00713714	0.86432	0.81689	0.790407
trial_395	0.385342	0.462787	0.478115	0.814698	0.411082	0.417788	0.683545	0.325587	0.242514	0.702642	0.669755	0.676051	0.743882	0.731183	0.730406	0.703935	0.561854	0.571017	0.263862	0.283386	0.278096	0.0935516	0.129813	0.154248	-0.0138244	-0.0163212	0.000673827	0.872579	0.818791	0.793668
trial_396	0.399979	0.471793	0.505	0.829008	0.419733	0.426423	0.695228	0.338421	0.249336	0.766664	0.747864	0.747682	0.744712	0.732427	0.731074	0.716914	0.625511	0.622215	0.229434	0.256458	0.256841	0.0442337	0.094095	0.119536	-0.00431034	-0.0101067	0.00794349	0.871803	0.818315	0.795772
trial_397	0.396025	0.485002	0.52899	0.799369	0.403234	0.413106	0.698469	0.349633	0.247312	0.742423	0.721778	0.721765	0.685992	0.692468	0.69197	0.674526	0.51201	0.521925	0.199167	0.226631	0.225984	0.0122404	0.0831187	0.112162	-0.0209937	-0.0217928	-0.00243718	0.873899	0.824295	0.801182
trial_398	0.398292	0.482205	0.526711	0.798851	0.40256	0.409193	0.707854	0.347407	0.249321	0.714512	0.698487	0.701402	0.700235	0.705865	0.70444	0.694613	0.595963	0.592688	0.253222	0.281698	0.272818	0.0583054	0.0900843	0.117124	-0.0262679	-0.0239376	-0.00619938	0.854681	0.806567	0.783875
trial_399	0.398669	0.478209	0.510364	0.81865	0.414667	0.423327	0.693712	0.343237	0.253853	0.716432	0.697502	0.698744	0.717247	0.714593	0.71376	0.667547	0.487589	0.504455	0.202589	0.220998	0.222005	0.0202491	0.0774808	0.105397	-0.0362109	-0.0321719	-0.0147194	0.873474	0.829128	0.800983
trial_400	0.415137	0.482527	0.494713	0.774407	0.392774	0.400511	0.696939	0.371213	0.267424	0.741931	0.738706	0.739729	0.736779	0.731614	0.730412	0.706252	0.527047	0.541025	0.27468	0.28018	0.265187	0.0200105	0.0820925	0.111115	-0.0199775	-0.0184923	0.000491808	0.858229	0.81124	0.782281
trial_401	0.425657	0.483785	0.479395	0.81898	0.418721	0.427648	0.688949	0.342678	0.227635	0.699123	0.687763	0.692157	0.733831	0.722187	0.72128	0.714304	0.627774	0.621085	0.195885	0.230135	0.224206	0.036098	0.0900754	0.118458	-0.0298461	-0.0291008	-0.0115115	0.859524	0.813319	0.790897
trial_402	0.418877	0.500191	0.557844	0.809633	0.408944	0.418534	0.697407	0.359092	0.269392	0.724289	0.713057	0.714938	0.703314	0.707453	0.706474	0.700383	0.615564	0.614843	0.285351	0.277164	0.274199	0.0607488	0.0953792	0.122211	-0.0108278	-0.0180643	-0.000271574	0.854507	0.807588	0.783078
trial_403	0.393476	0.488932	0.52217	0.833231	0.41799	0.42367	0.688718	0.356001	0.275476	0.737481	0.720575	0.720531	0.712657	0.712699	0.711914	0.691364	0.532029	0.543508	0.221997	0.212205	0.221612	0.0384536	0.0894973	0.11843	-0.0216949	-0.0198624	-0.00352612	0.85118	0.803798	0.781454
trial_404	0.431274	0.494197	0.516822	0.812407	0.413188	0.419087	0.679047	0.304624	0.228554	0.677946	0.668394	0.674138	0.724322	0.710033	0.709199	0.708095	0.61326	0.605356	0.320073	0.323868	0.30622	0.0288992	0.0884943	0.114869	-0.0149041	-0.0162193	0.00110321	0.874223	0.827449	0.80654
trial_405	0.428702	0.495591	0.532589	0.795482	0.402782	0.41156	0.693548	0.34577	0.272583	0.715409	0.702683	0.703615	0.712319	0.713091	0.711545	0.696603	0.50928	0.520846	0.239623	0.26301	0.259334	0.0302419	0.0871215	0.115378	-0.0177105	-0.01882	-0.00148757	0.844105	0.796463	0.771601
trial_406	0.435722	0.501043	0.532214	0.831823	0.422869	0.431858	0.692808	0.343722	0.275689	0.742385	0.722066	0.723245	0.702425	0.701172	0.700431	0.70499	0.605424	0.604923	0.199354	0.204718	0.20655	0.0175517	0.0778622	0.1067	-0.0155121	-0.0199477	-0.00354701	0.848663	0.800061	0.779897
trial_407	0.396591	0.478097	0.497038	0.817728	0.411212	0.419066	0.705208	0.348694	0.242714	0.703923	0.67828	0.68031	0.741613	0.730972	0.729482	0.699664	0.586079	0.592696	0.117826	0.165065	0.174238	0.0352671	0.0756216	0.103903	-0.00618331	-0.0103979	0.00686706	0.852188	0.810917	0.78581
trial_408	0.447001	0.508873	0.514113	0.806494	0.407867	0.412956	0.697626	0.377518	0.291934	0.738334	0.712067	0.714255	0.769812	0.749514	0.747882	0.692148	0.594057	0.59608	0.230014	0.237007	0.237589	0.0372074	0.0857608	0.112444	-0.031587	-0.0272587	-0.00850188	0.878024	0.831624	0.806379
trial_409	0.43225	0.504063	0.516035	0.808045	0.406759	0.413909	0.699577	0.349869	0.270634	0.729533	0.721954	0.724881	0.723864	0.71558	0.714471	0.708359	0.577626	0.576953	0.30783	0.307608	0.302138	-0.00616991	0.0588838	0.0869621	-0.0136787	-0.0168553	0.00129669	0.856171	0.806222	0.78216
trial_410	0.438352	0.48481	0.518011	0.813596	0.411245	0.421559	0.701832	0.334805	0.242714	0.713371	0.708754	0.711623	0.750627	0.733393	0.732301	0.703183	0.593122	0.592049	0.237476	0.245496	0.246446	0.0189523	0.0687671	0.096862	-0.0175665	-0.0197257	-0.00232898	0.856493	0.807071	0.78239
trial_411	0.386416	0.47442	0.524569	0.78716	0.398783	0.407571	0.704526	0.364425	0.269078	0.694216	0.676794	0.681119	0.743324	0.729006	0.727538	0.711492	0.647574	0.640502	0.294189	0.295851	0.274398	0.0586003	0.0901943	0.116973	-0.0374466	-0.0325421	-0.0148765	0.867118	0.81759	0.794942
trial_412	0.448789	0.499784	0.524681	0.837723	0.426537	0.430135	0.669949	0.353461	0.270137	0.725933	0.721659	0.723772	0.73762	0.72246	0.721483	0.666498	0.47033	0.483816	0.15252	0.196727	0.205349	0.041747	0.0827128	0.111036	-0.0260176	-0.0253552	-0.00816955	0.8476	0.801258	0.776162
trial_413	0.407969	0.471087	0.511835	0.834811	0.424571	0.435577	0.706781	0.36666	0.27969	0.725417	0.719608	0.721704	0.693389	0.708484	0.707561	0.706425	0.638715	0.632331	0.255829	0.26054	0.250723	0.0503616	0.0911527	0.119658	-0.016011	-0.0167191	0.00045055	0.849065	0.803289	0.777907
trial_414	0.407777	0.482394	0.526677	0.818769	0.412624	0.420408	0.69811	0.36392	0.289774	0.751155	0.733114	0.732613	0.74743	0.72942	0.727991	0.711942	0.602135	0.601698	0.219489	0.23252	0.233978	0.0738912	0.111892	0.13815	-0.0222745	-0.019575	-0.00146326	0.856653	0.806623	0.782763
trial_415	0.436738	0.507001	0.535486	0.802552	0.405989	0.415515	0.705389	0.378722	0.280402	0.721093	0.704867	0.703818	0.708311	0.71036	0.709755	0.711262	0.524657	0.540308	0.0722945	0.092556	0.10728	0.0132336	0.0613806	0.0935156	-0.0404954	-0.0331761	-0.0144231	0.844626	0.804049	0.781538
trial_416	0.411306	0.478566	0.512886	0.822748	0.415983	0.426656	0.69604	0.373083	0.266674	0.717031	0.705794	0.708864	0.696803	0.707538	0.706793	0.713904	0.637564	0.634757	0.0878425	0.128098	0.138695	0.0484489	0.0743333	0.102147	-0.0265604	-0.0246979	-0.00755674	0.854946	0.80386	0.77943
trial_417	0.402393	0.461033	0.48854	0.815506	0.415543	0.423168	0.698035	0.328533	0.238015	0.73461	0.725131	0.72353	0.728927	0.722238	0.721327	0.701683	0.569252	0.570522	0.13964	0.138605	0.151282	-0.00260345	0.0585781	0.0898851	-0.0184561	-0.0170686	0.00118892	0.853437	0.80984	0.78493
trial_418	0.401304	0.493499	0.514052	0.78508	0.399559	0.409267	0.689661	0.363236	0.250648	0.739331	0.732684	0.733165	0.720545	0.715602	0.715006	0.691992	0.604624	0.603748	0.415397	0.375567	0.344929	0.0172274	0.0708897	0.100144	-0.0276591	-0.0262699	-0.00869151	0.853029	0.807483	0.781589
trial_419	0.432742	0.504334	0.536289	0.811673	0.409333	0.418036	0.693247	0.354988	0.247884	0.75697	0.708382	0.710005	0.721599	0.708498	0.707514	0.695479	0.521321	0.527481	0.196824	0.227949	0.223272	0.0384059	0.086328	0.113798	-0.00748586	-0.0119161	0.00480162	0.854114	0.808894	0.78473
trial_420	0.433289	0.485643	0.510122	0.822528	0.419416	0.425215	0.695976	0.353844	0.263631	0.707434	0.699435	0.700557	0.724734	0.718521	0.717513	0.707014	0.639076	0.633124	0.175824	0.20684	0.208808	0.0358435	0.0771547	0.105622	-0.0329753	-0.0302448	-0.0127024	0.844439	0.799682	0.775149
trial_421	0.428866	0.492382	0.514007	0.826856	0.418335	0.428126	0.690687	0.343561	0.277273	0.723097	0.706228	0.708758	0.69894	0.704638	0.703515	0.681131	0.582609	0.585763	0.26373	0.268102	0.263314	0.0443318	0.0818224	0.109121	-0.0352235	-0.0301524	-0.0115605	0.842383	0.798348	0.772753
trial_422	0.36215	0.448067	0.509639	0.806592	0.409395	0.415283	0.696993	0.374553	0.282479	0.743477	0.728854	0.729722	0.719045	0.71597	0.714751	0.705564	0.608036	0.609898	0.234141	0.240547	0.241492	0.0272273	0.0741237	0.10168	-0.0220776	-0.0229825	-0.00479577	0.85164	0.805406	0.782434
trial_423	0.381661	0.471114	0.505519	0.813957	0.410602	0.419406	0.689459	0.369287	0.263915	0.714907	0.694723	0.697605	0.694385	0.699939	0.699542	0.685072	0.575353	0.57913	0.270526	0.28373	0.276651	0.027349	0.0728815	0.100864	-0.0399485	-0.0356802	-0.0156283	0.857904	0.80309	0.780992
trial_424	0.418677	0.47593	0.518158	0.784697	0.394909	0.399351	0.718708	0.329105	0.267809	0.704974	0.703615	0.707462	0.693414	0.698298	0.697567	0.672868	0.475316	0.485143	0.154269	0.194927	0.202529	0.033884	0.0812738	0.10834	-0.0318149	-0.025927	-0.00887929	0.854	0.809919	0.784235
trial_425	0.448543	0.504814	0.523327	0.788419	0.399112	0.409411	0.700982	0.374601	0.289508	0.70399	0.702182	0.705911	0.725928	0.722418	0.721563	0.657981	0.460975	0.486752	0.24047	0.229274	0.233458	0.0308194	0.072449	0.101963	-0.0178052	-0.0229892	-0.0061223	0.851663	0.801432	0.77916
trial_426	0.440142	0.490287	0.517923	0.807169	0.40811	0.418025	0.693624	0.321352	0.235282	0.763399	0.744107	0.740936	0.711913	0.709481	0.708448	0.674753	0.495099	0.507385	0.186382	0.225	0.228583	0.0137432	0.0729604	0.102322	-0.0382	-0.0309958	-0.0122698	0.854874	0.805785	0.780594
trial_427	0.428522	0.499884	0.503573	0.80449	0.408414	0.41577	0.709028	0.351593	0.266897	0.771605	0.759544	0.756281	0.693549	0.698945	0.697898	0.681941	0.564055	0.568738	0.145309	0.184259	0.192609	0.0386402	0.0867192	0.114081	-0.0159412	-0.0179036	-0.000947047	0.850926	0.803313	0.779462
trial_428	0.403704	0.473292	0.482722	0.790919	0.398787	0.402601	0.688144	0.35462	0.268968	0.722439	0.713203	0.715916	0.684845	0.695368	0.694366	0.704187	0.597054	0.604997	0.289316	0.271773	0.265451	0.021588	0.0701466	0.100296	-0.0155336	-0.015555	0.00311249	0.858888	0.810069	0.785517
trial_429	0.412945	0.473175	0.492216	0.778827	0.39481	0.406495	0.701622	0.338546	0.286333	0.708712	0.700581	0.703854	0.718633	0.718663	0.718143	0.719453	0.651987	0.642246	0.218477	0.247761	0.244384	0.0535081	0.0821009	0.110928	-0.026742	-0.0250234	-0.00576782	0.861317	0.815277	0.790473
trial_430	0.391152	0.461381	0.484786	0.781325	0.3942	0.40244	0.693485	0.344888	0.240711	0.710523	0.681997	0.686225	0.717923	0.710494	0.709758	0.729228	0.641464	0.637437	0.134318	0.176517	0.181595	0.00817729	0.0749968	0.104	-0.0248596	-0.0244146	-0.00652825	0.852681	0.805659	0.782719
trial_431	0.383201	0.475731	0.513689	0.807216	0.41307	0.422187	0.705083	0.371803	0.277811	0.71102	0.7058	0.709428	0.695084	0.702822	0.702118	0.701735	0.649486	0.639707	0.227488	0.259215	0.257085	0.0259478	0.0782023	0.106319	-0.0195802	-0.0208701	-0.00417312	0.857317	0.809778	0.787373
trial_432	0.408482	0.475723	0.498371	0.814864	0.409588	0.417578	0.695696	0.353249	0.24687	0.708883	0.696261	0.700735	0.67744	0.689771	0.689257	0.700598	0.591742	0.592863	0.220313	0.205759	0.212567	0.0233546	0.0788907	0.105987	-0.02956	-0.0282276	-0.00973625	0.855906	0.810945	0.787365
trial_433	0.405643	0.484793	0.507489	0.814277	0.413737	0.423353	0.691099	0.385815	0.287632	0.71279	0.698163	0.701391	0.74062	0.736448	0.734089	0.680809	0.52887	0.534414	0.321454	0.327614	0.324425	0.0420819	0.0972832	0.123127	-0.03283	-0.0288882	-0.0124503	0.838939	0.798732	0.774147
trial_434	0.373862	0.460127	0.51332	0.798839	0.403381	0.410152	0.70295	0.385021	0.284081	0.731262	0.728305	0.728802	0.663438	0.685602	0.684032	0.705877	0.625712	0.62243	0.142908	0.191816	0.193904	0.02968	0.0892217	0.117476	-0.0186781	-0.0218132	-0.00386466	0.868802	0.819505	0.794869
trial_435	0.530024	0.539519	0.534432	0.803218	0.406814	0.411095	0.686525	0.377484	0.269274	0.716518	0.701509	0.704845	0.721637	0.714796	0.713523	0.706679	0.625677	0.622435	0.120406	0.159152	0.169998	0.0812887	0.0982978	0.124468	-0.0231412	-0.0235179	-0.0040752	0.865967	0.814431	0.79107
trial_436	0.428008	0.486421	0.51361	0.823024	0.414792	0.419342	0.701254	0.378325	0.271772	0.771847	0.760729	0.759696	0.725958	0.711728	0.711133	0.697084	0.503141	0.515789	0.285811	0.276296	0.269599	0.017434	0.0599498	0.0884095	-0.0157915	-0.0212627	-0.00248917	0.855556	0.809135	0.78598
trial_437	0.375429	0.474305	0.529721	0.812314	0.412258	0.421725	0.704131	0.368655	0.279939	0.714715	0.702211	0.704924	0.722346	0.710361	0.709119	0.697593	0.632071	0.622554	0.218281	0.248147	0.246602	0.0757122	0.0985547	0.123888	-0.0255216	-0.0236538	-0.00594296	0.851888	0.808521	0.786452
trial_438	0.428243	0.497574	0.505863	0.804748	0.406235	0.414352	0.696866	0.343387	0.24737	0.743138	0.730928	0.730063	0.71855	0.721588	0.720138	0.703519	0.616565	0.613124	0.152232	0.169404	0.179611	0.0394025	0.0787642	0.105897	-0.0119583	-0.0167857	0.00127926	0.88672	0.840623	0.813851
trial_439	0.418654	0.479715	0.499682	0.798715	0.403209	0.410684	0.705643	0.362985	0.269584	0.696974	0.695659	0.699819	0.709074	0.707117	0.706317	0.705661	0.632017	0.627916	0.171102	0.19482	0.192861	0.0254015	0.0762657	0.104994	-0.0123537	-0.0140527	0.003047	0.836576	0.792428	0.767449
trial_440	0.659818	0.611856	0.575935	0.834874	0.421604	0.427404	0.702455	0.354709	0.27366	0.701647	0.701901	0.705431	0.728677	0.729597	0.727914	0.682524	0.549111	0.550868	0.272005	0.283535	0.27892	0.0350667	0.0811621	0.10961	-0.0113398	-0.0161728	0.000452379	0.849952	0.809205	0.784629
trial_441	0.380347	0.47865	0.518269	0.789325	0.398048	0.408175	0.699143	0.340287	0.261007	0.714406	0.700517	0.702539	0.751372	0.738772	0.736845	0.686405	0.581717	0.582883	0.214129	0.23826	0.235535	0.0664378	0.107667	0.133637	-0.0262768	-0.0277706	-0.00883028	0.85359	0.811186	0.791475
trial_442	0.399138	0.46988	0.510852	0.800779	0.404594	0.413106	0.67333	0.350518	0.269075	0.711321	0.703022	0.706449	0.724889	0.718411	0.717117	0.694031	0.585406	0.583948	0.160137	0.168085	0.175709	0.0348016	0.0839405	0.113523	-0.0251614	-0.0217349	-0.00632957	0.842361	0.800385	0.777126
trial_443	0.419404	0.50437	0.534902	0.790364	0.399931	0.40767	0.699397	0.346444	0.237942	0.719648	0.701606	0.701629	0.727365	0.724294	0.723106	0.687422	0.566119	0.567583	0.280304	0.296683	0.294822	0.0506821	0.0885067	0.116904	-0.0275438	-0.0272558	-0.0100986	0.834775	0.788661	0.765686
trial_444	0.430713	0.50362	0.522599	0.825664	0.418382	0.428725	0.711138	0.3544	0.270551	0.702642	0.669755	0.676051	0.665483	0.686525	0.685278	0.687444	0.551819	0.55084	0.325686	0.306741	0.295521	0.0422757	0.0892112	0.11752	-0.0176759	-0.0203353	-0.00129281	0.881654	0.829226	0.805487
trial_445	0.431817	0.50578	0.527809	0.816715	0.410822	0.420575	0.702607	0.348241	0.241948	0.766664	0.747864	0.747682	0.718304	0.721007	0.71999	0.713021	0.589484	0.59243	0.237328	0.25512	0.251345	0.00122056	0.0621792	0.0921481	-0.0208732	-0.0232172	-0.003459	0.87017	0.821878	0.796795
trial_446	0.428522	0.504352	0.54526	0.803376	0.407693	0.415654	0.708235	0.341964	0.261947	0.742423	0.721778	0.721765	0.692013	0.70185	0.701073	0.705266	0.576286	0.583289	0.222059	0.253865	0.252582	0.0581465	0.0961657	0.123194	-0.0257962	-0.0267864	-0.00898074	0.858799	0.814658	0.79068
trial_447	0.401386	0.480324	0.504904	0.822941	0.415771	0.422966	0.70597	0.375743	0.24979	0.714512	0.698487	0.701402	0.715866	0.715969	0.714923	0.695444	0.619498	0.617648	0.283304	0.279727	0.267341	-0.00141845	0.0496366	0.0791696	-0.00891493	-0.0124725	0.00402156	0.847516	0.80309	0.780872
trial_448	0.406343	0.486431	0.514415	0.777743	0.392249	0.399646	0.687569	0.357183	0.280084	0.716432	0.697502	0.698744	0.675071	0.691227	0.690203	0.701234	0.601586	0.598674	0.132639	0.173132	0.174421	0.0223426	0.071543	0.100746	-0.0276689	-0.025091	-0.00790767	0.856083	0.80946	0.784959
trial_449	0.38295	0.480781	0.521472	0.800822	0.405316	0.411316	0.710217	0.373961	0.26297	0.741931	0.738706	0.739729	0.716904	0.716757	0.716336	0.722698	0.664137	0.65201	0.183961	0.223366	0.225286	0.0303792	0.0944615	0.122843	-0.0225622	-0.0215018	-0.00434249	0.857437	0.809157	0.785033
trial_450	0.41581	0.479181	0.479686	0.794028	0.401292	0.40914	0.689471	0.36074	0.280526	0.699123	0.687763	0.692157	0.697165	0.704767	0.703916	0.710981	0.620224	0.617781	0.292143	0.296308	0.2825	0.00193511	0.0545234	0.084486	-0.0218975	-0.0224845	-0.00450438	0.866389	0.820174	0.795981
trial_451	0.442161	0.506502	0.562845	0.823866	0.418398	0.428836	0.686733	0.335204	0.266729	0.724289	0.713057	0.714938	0.655576	0.674108	0.674127	0.716246	0.550975	0.558513	0.112548	0.14573	0.156553	0.0173551	0.0759941	0.105954	-0.0272755	-0.0274205	-0.00950072	0.859386	0.80647	0.78466
trial_452	0.55526	0.5716	0.560181	0.828494	0.41866	0.427208	0.682888	0.327657	0.25097	0.737481	0.720575	0.720531	0.721406	0.720704	0.718754	0.695467	0.549285	0.551216	0.251057	0.244218	0.239361	0.0194801	0.0764074	0.105612	-0.021339	-0.0230958	-0.0055031	0.861738	0.811662	0.788536
trial_453	0.423458	0.483276	0.511385	0.826357	0.417953	0.426961	0.699539	0.358344	0.252073	0.677946	0.668394	0.674138	0.724559	0.725626	0.724257	0.709357	0.588077	0.586853	0.128655	0.169258	0.169471	0.0185504	0.0785745	0.107117	-0.0219085	-0.0222199	-0.00466957	0.855294	0.811173	0.787745
trial_454	0.409492	0.493712	0.51435	0.819979	0.41644	0.424104	0.685261	0.358286	0.263916	0.715409	0.702683	0.703615	0.691807	0.695327	0.694567	0.681863	0.570395	0.573929	0.175112	0.214241	0.212094	0.0352723	0.0906863	0.117854	-0.0260545	-0.026633	-0.00926167	0.851895	0.802913	0.78088
trial_455	0.423869	0.498814	0.537346	0.841956	0.429515	0.438176	0.699589	0.37527	0.280425	0.742385	0.722066	0.723245	0.711322	0.712938	0.712218	0.690994	0.537516	0.545226	0.191067	0.193402	0.203395	0.0838209	0.113796	0.138244	-0.00783368	-0.0174512	0.00103324	0.852566	0.802365	0.778971
trial_456	0.438549	0.5018	0.518962	0.799241	0.404262	0.414548	0.680488	0.359661	0.270471	0.703923	0.67828	0.68031	0.733145	0.728716	0.727261	0.707006	0.64209	0.63315	0.156095	0.202418	0.201684	0.0625644	0.0993662	0.125078	-0.0300955	-0.0264893	-0.00879369	0.859353	0.81561	0.790744
trial_457	0.393994	0.465965	0.484331	0.792156	0.401379	0.410988	0.70169	0.33374	0.243279	0.738334	0.712067	0.714255	0.721011	0.721806	0.720655	0.719482	0.654598	0.644665	0.207218	0.23921	0.238159	0.0391538	0.0953478	0.122765	-0.0312834	-0.0294402	-0.010828	0.851288	0.80634	0.783559
trial_458	0.449753	0.50827	0.528454	0.777589	0.393609	0.40263	0.687362	0.328068	0.266883	0.729533	0.721954	0.724881	0.724639	0.71475	0.714264	0.715212	0.673548	0.659634	0.317906	0.322322	0.307432	0.00558088	0.0681569	0.0978682	-0.0156385	-0.0182789	-0.000250541	0.859962	0.808877	0.783734
trial_459	0.418067	0.486726	0.523378	0.843777	0.425327	0.428287	0.697817	0.341797	0.233421	0.713371	0.708754	0.711623	0.720054	0.711433	0.710932	0.728664	0.639472	0.631131	0.224024	0.25973	0.254653	0.0490756	0.0807333	0.108823	-0.0260192	-0.025492	-0.00925009	0.854731	0.808491	0.78148
trial_460	0.376688	0.462157	0.488481	0.792019	0.397683	0.404071	0.676788	0.340298	0.256669	0.694216	0.676794	0.681119	0.738322	0.736205	0.73446	0.699769	0.511985	0.525212	0.187191	0.216282	0.219499	0.0161344	0.0676765	0.0964727	-0.0136493	-0.0139527	0.00262999	0.864385	0.814387	0.791537
trial_461	0.409339	0.485373	0.532025	0.835367	0.421822	0.431842	0.698799	0.362953	0.281846	0.725933	0.721659	0.723772	0.710686	0.707759	0.70671	0.70633	0.529522	0.54072	0.240517	0.230739	0.230022	0.0185228	0.0809774	0.10976	-0.0164593	-0.0184147	-0.00190595	0.83156	0.787429	0.764574
trial_462	0.447588	0.504113	0.527067	0.802159	0.407653	0.414726	0.682921	0.363492	0.287765	0.725417	0.719608	0.721704	0.685233	0.695345	0.694333	0.706104	0.57798	0.577528	0.28943	0.292927	0.276696	0.0279422	0.0821811	0.10972	-0.0160243	-0.0184668	-0.000496158	0.870078	0.821691	0.79647
trial_463	0.42766	0.49126	0.507627	0.799266	0.406452	0.417853	0.684277	0.329116	0.278077	0.751155	0.733114	0.732613	0.734011	0.719823	0.71892	0.708175	0.630389	0.62828	0.205321	0.208468	0.208794	0.0439479	0.0932454	0.121739	-0.00434028	-0.013567	0.00288636	0.871353	0.81855	0.793191
trial_464	0.392136	0.476657	0.492876	0.819271	0.417783	0.425861	0.703058	0.374756	0.259814	0.721093	0.704867	0.703818	0.705272	0.708655	0.70773	0.700962	0.557546	0.561168	0.204064	0.241176	0.241671	0.0407525	0.0762711	0.105075	-0.0136347	-0.0155196	0.00242894	0.83396	0.790471	0.767037
trial_465	0.404165	0.488968	0.512983	0.793898	0.401475	0.407914	0.703253	0.349149	0.252642	0.717031	0.705794	0.708864	0.710594	0.711603	0.710059	0.707479	0.619217	0.614701	0.266099	0.267938	0.261819	0.0643222	0.100962	0.127851	-0.0252227	-0.023596	-0.005543	0.861873	0.812552	0.788923
trial_466	0.402393	0.473049	0.504868	0.807706	0.405955	0.413769	0.701773	0.35356	0.25457	0.73461	0.725131	0.72353	0.70085	0.707871	0.706736	0.707999	0.606926	0.60236	0.291769	0.303664	0.299207	-0.00197211	0.0587422	0.0886664	-0.0139185	-0.0154082	0.00426511	0.853545	0.809097	0.785547
trial_467	0.379157	0.4676	0.506541	0.854165	0.432381	0.436377	0.702605	0.369391	0.246558	0.739331	0.732684	0.733165	0.70247	0.70365	0.70255	0.693265	0.625278	0.623966	0.248105	0.267023	0.261975	0.0384794	0.0896921	0.115908	-0.0184965	-0.0185389	-0.00100096	0.872382	0.82235	0.801925
trial_468	0.370106	0.455772	0.517631	0.806811	0.407093	0.411026	0.674873	0.358209	0.252185	0.75697	0.708382	0.710005	0.70064	0.704839	0.703688	0.683058	0.565408	0.5699	0.262891	0.275502	0.265521	0.00563302	0.0675384	0.0970558	-0.0139455	-0.0128188	0.00507327	0.848438	0.799846	0.778154
trial_469	0.42222	0.491595	0.508733	0.79577	0.402345	0.413621	0.705003	0.343214	0.259711	0.707434	0.699435	0.700557	0.711824	0.715758	0.714783	0.694829	0.549475	0.554316	0.234112	0.239205	0.236872	0.000127421	0.0673491	0.0963263	-0.029159	-0.0280282	-0.00763288	0.857741	0.805563	0.783302
trial_470	0.411936	0.48963	0.528007	0.790492	0.399105	0.405221	0.687108	0.373292	0.262241	0.723097	0.706228	0.708758	0.713205	0.710405	0.709583	0.716732	0.638742	0.637551	0.146186	0.159499	0.163636	0.0386978	0.0810977	0.109202	-0.022223	-0.0227438	-0.00391103	0.854939	0.811546	0.78411
trial_471	0.419222	0.493662	0.530534	0.797937	0.40499	0.418303	0.698507	0.317745	0.22631	0.743477	0.728854	0.729722	0.71476	0.715488	0.714559	0.685307	0.528867	0.52901	0.307112	0.30052	0.293414	0.0250639	0.0573993	0.0858603	-0.0171858	-0.0169817	0.00103275	0.847537	0.801339	0.779842
trial_472	0.411774	0.481992	0.513966	0.816956	0.411295	0.416486	0.712888	0.317888	0.236938	0.714907	0.694723	0.697605	0.687974	0.696029	0.694584	0.711491	0.60214	0.595077	0.245004	0.253017	0.2484	0.0326078	0.0789167	0.106875	-0.0302934	-0.0291567	-0.00974524	0.851511	0.809335	0.784051
trial_473	0.410984	0.480154	0.526276	0.796703	0.403169	0.412833	0.693873	0.351382	0.257599	0.704974	0.703615	0.707462	0.717919	0.717727	0.716657	0.698268	0.563282	0.571916	0.15178	0.18012	0.185437	0.0234678	0.0708637	0.0986072	-0.0269202	-0.0244104	-0.00819694	0.855902	0.81093	0.787477
trial_474	0.3978	0.472929	0.503221	0.815678	0.413785	0.421186	0.691732	0.350485	0.253288	0.70399	0.702182	0.705911	0.723641	0.713963	0.71282	0.70915	0.648177	0.642188	0.226587	0.232175	0.235733	0.0416992	0.0823367	0.110452	-0.00783934	-0.0141204	0.00413768	0.85388	0.808653	0.784464
trial_475	0.408905	0.488842	0.521022	0.831382	0.418712	0.427203	0.687835	0.368158	0.257474	0.763399	0.744107	0.740936	0.682862	0.69878	0.698245	0.6982	0.597528	0.591898	0.233208	0.25346	0.249263	0.0257784	0.0826367	0.110449	-0.0223393	-0.0232313	-0.00497675	0.861501	0.814588	0.79296
trial_476	0.396708	0.467866	0.500382	0.812256	0.409398	0.420314	0.685327	0.370727	0.260139	0.771605	0.759544	0.756281	0.716446	0.714083	0.712764	0.674627	0.46491	0.483463	0.234176	0.257271	0.256548	0.044885	0.0832474	0.111377	-0.00995921	-0.0181315	-0.00184577	0.860217	0.811871	0.789626
trial_477	0.427403	0.494302	0.527068	0.790114	0.400242	0.406239	0.710402	0.37837	0.273574	0.722439	0.713203	0.715916	0.727536	0.718302	0.71737	0.693521	0.582845	0.582171	0.133499	0.163676	0.172129	0.0338325	0.0693424	0.0979822	-0.0205729	-0.0196737	-0.0023447	0.870193	0.819936	0.796572
trial_478	0.396903	0.479533	0.523616	0.826426	0.416521	0.425541	0.697922	0.37145	0.267883	0.708712	0.700581	0.703854	0.723922	0.717332	0.71665	0.701443	0.599098	0.597411	0.278636	0.285065	0.278847	0.0320832	0.0643231	0.0909614	-0.0161644	-0.0161754	0.000728148	0.85006	0.804029	0.779313
trial_479	0.528828	0.539929	0.563558	0.806928	0.407634	0.413611	0.708362	0.363377	0.272016	0.710523	0.681997	0.686225	0.737131	0.724039	0.722652	0.70394	0.58958	0.588446	0.212884	0.221828	0.221571	0.0191099	0.0754802	0.104355	-0.00971073	-0.0169171	0.00127301	0.850519	0.802738	0.778712
trial_480	0.36816	0.477322	0.487599	0.840036	0.423657	0.427205	0.698253	0.351526	0.264517	0.71102	0.7058	0.709428	0.718053	0.719551	0.718536	0.690587	0.56485	0.56979	0.225465	0.257618	0.256947	0.00767506	0.059852	0.0918355	-0.00687655	-0.0174459	0.000959016	0.864696	0.814806	0.79236
trial_481	0.394512	0.463363	0.483406	0.845648	0.429537	0.434016	0.687717	0.356748	0.291897	0.708883	0.696261	0.700735	0.708769	0.704901	0.704517	0.713046	0.651755	0.644501	0.334207	0.335169	0.320122	0.0346043	0.0762896	0.104446	-0.0195064	-0.0194254	-0.00341444	0.870483	0.821438	0.796442
trial_482	0.45232	0.511662	0.527529	0.818513	0.412763	0.417482	0.686562	0.322071	0.259034	0.71279	0.698163	0.701391	0.730699	0.721628	0.720701	0.703574	0.598522	0.601434	0.0936071	0.149854	0.160715	0.0346952	0.0737092	0.101399	-0.0356543	-0.0309161	-0.0118032	0.853314	0.804973	0.78287
trial_483	0.377523	0.465383	0.498378	0.790264	0.397803	0.408393	0.690682	0.36542	0.253404	0.731262	0.728305	0.728802	0.733874	0.725701	0.724039	0.667859	0.502366	0.511942	0.185729	0.218213	0.220269	0.0806476	0.1148	0.139938	-0.00978291	-0.015558	0.00264172	0.851565	0.808333	0.784823
trial_484	0.435146	0.496139	0.524543	0.760731	0.38333	0.391363	0.683707	0.365818	0.255264	0.716518	0.701509	0.704845	0.673955	0.690502	0.68915	0.682821	0.514167	0.525053	0.16855	0.176791	0.18396	0.0915777	0.115617	0.14066	-0.0266776	-0.023246	-0.00652034	0.865515	0.821779	0.797228
trial_485	0.422475	0.488861	0.516278	0.826979	0.417615	0.424967	0.707795	0.327785	0.264334	0.771847	0.760729	0.759696	0.682416	0.697314	0.696535	0.679961	0.54668	0.54855	0.181398	0.226893	0.230109	0.0265273	0.0643084	0.0918867	-0.0180013	-0.0167922	0.00117515	0.853124	0.804586	0.781632
trial_486	0.426641	0.491966	0.516354	0.805237	0.406659	0.413458	0.708401	0.33415	0.254699	0.714715	0.702211	0.704924	0.705681	0.706761	0.705625	0.711129	0.60654	0.598506	0.283467	0.291843	0.281872	0.0164315	0.077413	0.10714	-0.0262955	-0.0226775	-0.00550473	0.842977	0.792991	0.770441
trial_487	0.420211	0.489648	0.54214	0.839648	0.42611	0.435785	0.712745	0.344777	0.269202	0.743138	0.730928	0.730063	0.715293	0.713524	0.712706	0.667472	0.450653	0.470498	0.155441	0.194667	0.197483	0.0406779	0.0954361	0.124147	-0.00835188	-0.0162038	0.00101319	0.851478	0.803938	0.779973
trial_488	0.384009	0.47815	0.524452	0.810189	0.408809	0.416871	0.69633	0.343632	0.264378	0.696974	0.695659	0.699819	0.752049	0.731106	0.73016	0.710236	0.505302	0.517573	0.17905	0.21413	0.218236	0.017394	0.0739381	0.104192	-0.0245236	-0.0237651	-0.0059982	0.843159	0.797292	0.775182
trial_489	0.403696	0.476265	0.511637	0.826113	0.418845	0.425526	0.68145	0.354904	0.236168	0.701647	0.701901	0.705431	0.703605	0.706766	0.705993	0.727287	0.650514	0.642314	0.210943	0.211685	0.21518	0.0709852	0.112294	0.137725	-0.027479	-0.0254863	-0.00658644	0.84038	0.797767	0.773977
trial_490	0.439253	0.492507	0.504876	0.797758	0.401309	0.409671	0.709943	0.346133	0.251688	0.714406	0.700517	0.702539	0.721928	0.71485	0.713345	0.707547	0.628727	0.624549	0.2686	0.2768	0.272491	0.0446102	0.0895737	0.116608	-0.0233887	-0.0240194	-0.00568954	0.865378	0.821292	0.797192
trial_491	0.38403	0.474329	0.508977	0.825038	0.416241	0.416858	0.710357	0.378508	0.247404	0.711321	0.703022	0.706449	0.709445	0.712908	0.712248	0.71174	0.608647	0.617359	0.330092	0.333516	0.317336	0.0461454	0.0947288	0.122196	-0.022388	-0.0199657	-0.0028405	0.862842	0.812484	0.787738
trial_492	0.397853	0.481076	0.525623	0.825558	0.417246	0.423631	0.695973	0.340074	0.261333	0.719648	0.701606	0.701629	0.745756	0.738659	0.737366	0.678174	0.52695	0.538996	0.228504	0.230524	0.231044	0.0510246	0.0851132	0.112786	-0.0102413	-0.0148234	0.00326432	0.860027	0.810631	0.788055
trial_493	0.437072	0.490954	0.543643	0.811142	0.409627	0.414349	0.702623	0.327751	0.253746	0.723473	0.713363	0.715425	0.694798	0.695228	0.694588	0.702275	0.518397	0.531389	0.134528	0.168832	0.174245	0.0500569	0.080375	0.107688	-0.0132255	-0.0171227	0.00119489	0.861157	0.814836	0.788389
trial_494	0.356485	0.464612	0.506209	0.765065	0.387138	0.396881	0.687645	0.310342	0.249415	0.721281	0.709545	0.711888	0.705849	0.698494	0.697639	0.667862	0.566813	0.563353	0.15557	0.17122	0.176736	0.0200082	0.0730037	0.101882	-0.00597127	-0.0140508	0.00365678	0.85516	0.80813	0.783508
trial_495	0.416211	0.48274	0.498571	0.834081	0.420094	0.427539	0.703298	0.364883	0.258315	0.730964	0.724314	0.726624	0.708486	0.713442	0.711327	0.717561	0.62016	0.61718	0.152711	0.175944	0.18359	0.0101106	0.066334	0.0947371	-0.0239844	-0.0235635	-0.00560771	0.852611	0.807105	0.782735
trial_496	0.400829	0.479544	0.508445	0.785645	0.399069	0.409558	0.693789	0.33728	0.249014	0.718453	0.704018	0.70465	0.709083	0.707772	0.706878	0.709477	0.588757	0.588072	0.280915	0.285651	0.277429	0.039009	0.0814307	0.108975	-0.00642058	-0.016959	0.00112705	0.844731	0.797984	0.775808
trial_497	0.435171	0.49804	0.504052	0.790116	0.400894	0.406328	0.699148	0.352803	0.254139	0.734668	0.724928	0.72713	0.71914	0.711912	0.710662	0.709485	0.627778	0.624791	0.222247	0.246017	0.241753	0.0271844	0.0780241	0.105866	-0.00580851	-0.0126916	0.00510627	0.853823	0.809647	0.786123
trial_498	0.588259	0.597235	0.594341	0.805292	0.408006	0.416525	0.704801	0.37223	0.264799	0.739554	0.719033	0.719979	0.709237	0.715787	0.715096	0.675299	0.521631	0.530297	0.13753	0.156013	0.167284	0.0126513	0.0691314	0.0969294	-0.0150992	-0.0179822	-0.000470139	0.849985	0.803974	0.780814
trial_499	0.435608	0.485827	0.510783	0.828531	0.420157	0.429165	0.671642	0.355049	0.248277	0.697772	0.680921	0.685413	0.715593	0.708956	0.708082	0.721083	0.639181	0.632242	0.189138	0.210911	0.21146	0.0587172	0.0888377	0.114799	-0.0146428	-0.0200498	-0.00281382	0.854028	0.804698	0.779353
trial_500	0.404394	0.490328	0.522579	0.821455	0.414201	0.422856	0.691417	0.366032	0.286847	0.728243	0.728582	0.73089	0.707631	0.707008	0.705458	0.691194	0.541587	0.551487	0.369379	0.343302	0.323005	0.0300066	0.0712897	0.0990356	-0.0181172	-0.0227021	-0.00550361	0.866558	0.811299	0.789006
trial_501	0.401676	0.465775	0.496419	0.811689	0.409448	0.42049	0.708051	0.354711	0.259285	0.71776	0.709099	0.712453	0.726328	0.725217	0.723431	0.706855	0.59225	0.590051	0.230747	0.236781	0.236515	0.0147903	0.0610984	0.0891516	-0.0211407	-0.0212769	-0.00427346	0.844464	0.801997	0.77659
trial_502	0.39714	0.477493	0.517404	0.812636	0.41141	0.420093	0.702608	0.369394	0.278956	0.723967	0.692451	0.69498	0.726293	0.726043	0.724929	0.723417	0.64571	0.640095	0.230357	0.249257	0.245787	0.0520008	0.110801	0.137198	-0.0183838	-0.0219029	-0.00276556	0.844752	0.801167	0.776573
trial_503	0.427117	0.49516	0.516136	0.802036	0.405922	0.414885	0.695976	0.332879	0.231784	0.727953	0.719803	0.722644	0.686342	0.693091	0.69175	0.688543	0.563229	0.56772	0.273068	0.271045	0.268176	0.0391082	0.0990219	0.126699	-0.0146342	-0.0199284	-0.00301418	0.862546	0.815036	0.790155
trial_504	0.387538	0.483494	0.519504	0.801153	0.404075	0.413288	0.69454	0.350186	0.262224	0.744858	0.722041	0.72246	0.704023	0.70814	0.707965	0.68228	0.532015	0.532733	0.243648	0.253035	0.250596	0.0375838	0.0778163	0.104969	-0.0168893	-0.0191298	-0.00255121	0.878259	0.823735	0.798057
trial_505	0.401101	0.490558	0.527585	0.806808	0.407957	0.41654	0.697873	0.384888	0.287706	0.733503	0.718699	0.720279	0.692014	0.698636	0.698272	0.702284	0.606383	0.604288	0.198875	0.212296	0.215756	0.045429	0.0865729	0.114476	-0.00519185	-0.010618	0.00667846	0.849219	0.803664	0.780135
trial_506	0.455133	0.512871	0.533211	0.821931	0.415315	0.422475	0.69767	0.344624	0.238468	0.737607	0.723	0.725641	0.727183	0.721562	0.720474	0.703995	0.578821	0.584158	0.091173	0.136468	0.14671	0.0183171	0.0731656	0.102979	-0.017497	-0.0179688	5.00634e-05	0.867964	0.818959	0.795291
trial_507	0.417369	0.481235	0.520941	0.811577	0.411861	0.418602	0.712106	0.350445	0.260937	0.702137	0.706594	0.711382	0.68557	0.695672	0.694311	0.692178	0.626621	0.626383	0.124325	0.137795	0.150506	0.026516	0.0727475	0.101485	-0.0324723	-0.030293	-0.0120413	0.866833	0.815945	0.792902
trial_508	0.407215	0.473706	0.498016	0.831899	0.420669	0.428628	0.713586	0.344477	0.267843	0.72619	0.716598	0.719268	0.719163	0.714202	0.712775	0.718198	0.552792	0.560723	0.149197	0.189524	0.197238	0.0118675	0.0526956	0.0831414	-0.0240959	-0.0243062	-0.00590168	0.843864	0.797858	0.775872
trial_509	0.405149	0.495339	0.50902	0.816205	0.412402	0.423364	0.664418	0.369028	0.256094	0.706381	0.693426	0.696003	0.691501	0.700099	0.699137	0.69824	0.596469	0.595538	0.246452	0.257367	0.255444	0.0138456	0.0703789	0.0997096	-0.0118268	-0.0151308	0.00164555	0.862004	0.817321	0.790776
trial_510	0.432252	0.490387	0.503183	0.830492	0.418769	0.424846	0.679333	0.359457	0.299547	0.715409	0.702683	0.703615	0.667455	0.683617	0.682868	0.712243	0.615861	0.613172	0.126582	0.167911	0.172198	0.013399	0.0652175	0.0946387	-0.00522941	-0.0117808	0.00590528	0.856911	0.808717	0.783081
trial_511	0.660423	0.613796	0.591059	0.799309	0.403224	0.410232	0.714057	0.338036	0.255242	0.742385	0.722066	0.723245	0.733508	0.724087	0.722558	0.683883	0.486986	0.508978	0.305193	0.303037	0.297545	0.0135233	0.0678755	0.0965429	-0.0137011	-0.0170775	0.000140479	0.86214	0.81349	0.789368
trial_512	0.372929	0.464083	0.498758	0.82236	0.416247	0.424352	0.688437	0.36097	0.248955	0.703923	0.67828	0.68031	0.747942	0.731335	0.730169	0.690409	0.534705	0.541701	0.253004	0.272411	0.268725	0.00903018	0.0635089	0.0933574	-0.0237403	-0.0245801	-0.00739671	0.844536	0.79763	0.772094
trial_513	0.37454	0.47405	0.525656	0.811286	0.411487	0.41874	0.696164	0.356278	0.258086	0.738334	0.712067	0.714255	0.720633	0.718798	0.717724	0.709957	0.628747	0.626196	0.188555	0.22866	0.235979	0.0912874	0.110945	0.137992	-0.0216134	-0.0222681	-0.0037757	0.852975	0.80578	0.782042
trial_514	0.409059	0.476158	0.517887	0.795555	0.402958	0.413302	0.70351	0.307245	0.229143	0.729533	0.721954	0.724881	0.716342	0.711249	0.709904	0.680729	0.487378	0.500671	0.251194	0.258245	0.254253	0.0598446	0.0911625	0.117263	-0.0145255	-0.0166298	0.00223624	0.851097	0.803489	0.781014
trial_515	0.3749	0.466387	0.49251	0.814524	0.411663	0.419339	0.692939	0.338935	0.258664	0.713371	0.708754	0.711623	0.722203	0.722466	0.721138	0.710928	0.50903	0.526936	0.232638	0.255971	0.250597	0.0405984	0.0845805	0.112048	-0.0153492	-0.0200503	-0.00208208	0.851761	0.809432	0.784721
trial_516	0.380669	0.469774	0.504139	0.827494	0.418882	0.425895	0.685394	0.345755	0.233434	0.694216	0.676794	0.681119	0.68752	0.699487	0.698242	0.699364	0.59025	0.588525	0.345714	0.343973	0.324071	0.0988558	0.125102	0.150961	-0.0332466	-0.0289473	-0.013038	0.853756	0.804684	0.779695
trial_517	0.398583	0.465676	0.506961	0.840246	0.424109	0.431828	0.715858	0.362899	0.256905	0.725933	0.721659	0.723772	0.709742	0.713523	0.712396	0.703293	0.624298	0.616094	0.193395	0.208563	0.215004	0.0484253	0.0902982	0.118793	-0.0136434	-0.0183476	-0.000512069	0.853663	0.80615	0.782935
trial_518	0.410668	0.489144	0.528897	0.81497	0.411028	0.419937	0.691932	0.327375	0.245799	0.725417	0.719608	0.721704	0.737219	0.727964	0.726843	0.6881	0.624668	0.619978	0.20039	0.230733	0.226826	0.0342246	0.0669848	0.0950746	-0.0332302	-0.0286405	-0.011088	0.844027	0.79867	0.774369
trial_519	0.432604	0.504231	0.508884	0.814981	0.409521	0.413888	0.67671	0.338594	0.241705	0.751155	0.733114	0.732613	0.714442	0.716748	0.715297	0.682679	0.601334	0.602122	0.12046	0.165713	0.173223	0.0606425	0.101433	0.128404	-0.0285028	-0.024052	-0.00659895	0.856959	0.809189	0.785063
trial_520	0.423111	0.489136	0.514766	0.816422	0.41232	0.422487	0.704211	0.344035	0.251904	0.721093	0.704867	0.703818	0.731318	0.71959	0.718644	0.707607	0.613795	0.617746	0.363968	0.350944	0.336931	0.00128973	0.0475166	0.0783124	-0.0232436	-0.022704	-0.00609732	0.85685	0.812468	0.78993
trial_521	0.394626	0.477829	0.514008	0.820755	0.414581	0.42138	0.69032	0.356276	0.251511	0.717031	0.705794	0.708864	0.741884	0.726896	0.725702	0.710777	0.592007	0.590072	0.295191	0.293847	0.280312	0.0205427	0.0640255	0.0937502	-0.02486	-0.0190116	-0.00136051	0.863019	0.814603	0.790957
trial_522	0.415509	0.482828	0.505296	0.823569	0.417946	0.42716	0.70869	0.3704	0.254554	0.73461	0.725131	0.72353	0.682298	0.684309	0.683903	0.724557	0.673189	0.664746	0.124687	0.163215	0.171322	0.0157018	0.0727777	0.103592	0.00321988	-0.010598	0.00550835	0.859054	0.816084	0.790135
trial_523	0.376039	0.468737	0.492451	0.821774	0.416943	0.421183	0.721089	0.376131	0.2961	0.739331	0.732684	0.733165	0.70295	0.706166	0.705383	0.706881	0.591301	0.589904	0.174068	0.217907	0.217201	0.010204	0.077088	0.10599	-0.0153986	-0.0172696	-6.09185e-05	0.865188	0.814435	0.789359
trial_524	0.476336	0.518281	0.526599	0.802702	0.405032	0.41432	0.691022	0.294681	0.228136	0.75697	0.708382	0.710005	0.710185	0.714272	0.713076	0.698113	0.572143	0.574113	0.307623	0.295129	0.284574	0.0449908	0.0921614	0.119712	-0.0179756	-0.0186515	-0.000582364	0.859568	0.806902	0.781594
trial_525	0.415324	0.48643	0.517521	0.84579	0.429829	0.437096	0.687149	0.327021	0.229706	0.707434	0.699435	0.700557	0.710769	0.707166	0.705212	0.694732	0.548463	0.563867	0.29459	0.294303	0.282766	0.0440522	0.0922249	0.120885	-0.0200292	-0.0250368	-0.00717712	0.851953	0.803466	0.782148
trial_526	0.409693	0.48589	0.516479	0.794962	0.401866	0.412726	0.699246	0.371226	0.246775	0.723097	0.706228	0.708758	0.744805	0.728518	0.727017	0.711124	0.625639	0.626531	0.208741	0.227334	0.224647	0.0423881	0.0825647	0.111103	-0.0174075	-0.0177442	-0.000419743	0.860786	0.813459	0.790078
trial_527	0.37408	0.45544	0.508522	0.797181	0.401646	0.40798	0.702545	0.340881	0.2666	0.743477	0.728854	0.729722	0.754351	0.737571	0.736567	0.71103	0.649394	0.645507	0.384451	0.338431	0.323742	0.0155411	0.0658945	0.0963645	-0.0327085	-0.024974	-0.00849225	0.843443	0.799078	0.775213
trial_528	0.431912	0.511441	0.523108	0.804641	0.407476	0.418976	0.705503	0.318862	0.23676	0.714907	0.694723	0.697605	0.747183	0.730661	0.72937	0.683558	0.544253	0.55068	0.247071	0.220983	0.225348	0.0560888	0.0789532	0.106588	-0.00347248	-0.0141067	0.00154401	0.872767	0.820353	0.795166
trial_529	0.363617	0.461136	0.482145	0.842574	0.428573	0.433129	0.69873	0.368972	0.273852	0.704974	0.703615	0.707462	0.71396	0.716378	0.715486	0.704884	0.576493	0.583139	0.324301	0.314146	0.299038	0.0308157	0.0735961	0.101146	-0.0261786	-0.0217754	-0.003127	0.867176	0.819059	0.792225
trial_530	0.441036	0.513976	0.54742	0.835961	0.422074	0.427412	0.688379	0.359486	0.254565	0.70399	0.702182	0.705911	0.706968	0.712627	0.711456	0.699232	0.600785	0.601557	0.200297	0.2216	0.22076	0.0429918	0.0738716	0.100549	-0.0149958	-0.0173101	-0.000162418	0.86161	0.813899	0.789418
trial_531	0.435297	0.498828	0.510251	0.778421	0.391651	0.398969	0.686428	0.370245	0.266686	0.763399	0.744107	0.740936	0.701688	0.705206	0.704096	0.695446	0.559264	0.56158	0.249564	0.257495	0.258663	0.0702776	0.103776	0.13019	-0.041767	-0.0361304	-0.0182993	0.848104	0.802945	0.776873
trial_532	0.441432	0.503825	0.545271	0.826333	0.417379	0.424613	0.699797	0.363908	0.264184	0.771605	0.759544	0.756281	0.674369	0.689316	0.688755	0.662409	0.474713	0.481495	0.241104	0.250437	0.244126	0.0212583	0.0804486	0.108926	-0.0299166	-0.0290477	-0.011855	0.856486	0.812459	0.792625
trial_533	0.366894	0.45927	0.505791	0.794814	0.400008	0.408795	0.699042	0.347582	0.23848	0.722439	0.713203	0.715916	0.721513	0.716612	0.715693	0.705114	0.621821	0.618964	0.283932	0.27156	0.266189	0.052243	0.0934282	0.122187	-0.0126022	-0.0176903	-0.000173377	0.856664	0.805898	0.780988
trial_534	0.426704	0.502444	0.534099	0.817907	0.413751	0.421832	0.701986	0.372072	0.277348	0.708712	0.700581	0.703854	0.701673	0.706314	0.705389	0.703296	0.606691	0.605	0.310619	0.318425	0.305393	0.0441858	0.0846702	0.112936	-0.0205132	-0.0215096	-0.00469601	0.862653	0.817307	0.790447
trial_535	0.419908	0.482033	0.481457	0.785054	0.395365	0.405126	0.685936	0.344823	0.254323	0.710523	0.681997	0.686225	0.708934	0.710509	0.708943	0.682496	0.573307	0.572416	0.209368	0.230944	0.224567	0.012398	0.0659415	0.0970915	0.00250051	-0.0106926	0.00628598	0.859568	0.813902	0.790327
trial_536	0.382027	0.46162	0.492714	0.809289	0.409189	0.413649	0.700022	0.344667	0.263389	0.71102	0.7058	0.709428	0.709724	0.704118	0.703343	0.685562	0.577268	0.586324	0.151468	0.188978	0.193323	0.0399673	0.0833903	0.112102	-0.0129468	-0.0141466	0.00301233	0.873281	0.819708	0.792666
trial_537	0.444022	0.499438	0.528094	0.763038	0.382496	0.38776	0.679692	0.322686	0.236409	0.708883	0.696261	0.700735	0.73383	0.725814	0.724398	0.692241	0.627777	0.621699	0.212257	0.233269	0.230092	0.0290252	0.0864711	0.115113	-0.0234789	-0.0257269	-0.00781822	0.872952	0.821332	0.798128
trial_538	0.37516	0.463201	0.525144	0.786742	0.398026	0.405039	0.692069	0.367757	0.269136	0.71279	0.698163	0.701391	0.707283	0.703092	0.702317	0.683098	0.485075	0.500797	0.223126	0.253895	0.252912	0.0636785	0.100885	0.126197	-0.0143416	-0.0154954	0.000749466	0.855924	0.810524	0.785372
trial_539	0.405281	0.479323	0.518281	0.791427	0.397948	0.405456	0.695915	0.347525	0.254913	0.731262	0.728305	0.728802	0.708763	0.704691	0.70416	0.700476	0.623914	0.616115	0.215273	0.233231	0.232582	0.0515498	0.0937995	0.120561	-0.00330216	-0.0136008	0.00337486	0.849794	0.802991	0.77774
trial_540	0.40979	0.500351	0.515677	0.816136	0.411353	0.417531	0.690468	0.358207	0.260014	0.716518	0.701509	0.704845	0.713735	0.712937	0.711725	0.709742	0.65072	0.642974	0.306047	0.287044	0.283763	0.00839234	0.0590878	0.0890571	-0.0247766	-0.0239284	-0.00681561	0.866466	0.821567	0.796671
trial_541	0.407769	0.47907	0.526723	0.818554	0.411597	0.417759	0.698012	0.315483	0.240552	0.771847	0.760729	0.759696	0.728361	0.720594	0.719181	0.716552	0.687674	0.678008	0.283223	0.302636	0.29844	0.0602168	0.10423	0.131282	-0.0330953	-0.0301727	-0.0127645	0.833651	0.792402	0.770499
trial_542	0.396117	0.485498	0.51678	0.82289	0.415433	0.421361	0.712538	0.350837	0.266999	0.714715	0.702211	0.704924	0.719301	0.719379	0.717753	0.690737	0.580705	0.57869	0.146496	0.182508	0.186138	0.0303422	0.0827047	0.112082	-0.0282625	-0.0282431	-0.0101539	0.8383	0.797314	0.774795
trial_543	0.428594	0.494567	0.51442	0.803312	0.406474	0.413395	0.700543	0.371707	0.264973	0.743138	0.730928	0.730063	0.722011	0.72297	0.721369	0.697852	0.592647	0.586181	0.274787	0.293857	0.281705	0.0546269	0.0768938	0.103758	-0.0154476	-0.0203474	-0.00291453	0.878293	0.824348	0.798518
trial_544	0.419022	0.49538	0.508236	0.803227	0.406043	0.414686	0.693204	0.340001	0.243337	0.696974	0.695659	0.699819	0.694868	0.703848	0.702614	0.687864	0.545795	0.552651	0.215322	0.207884	0.214876	0.0736032	0.097965	0.125128	-0.0175152	-0.0190124	-0.00167413	0.84249	0.799858	0.774553
trial_545	0.382596	0.46141	0.476393	0.816682	0.415088	0.422372	0.694589	0.351505	0.24699	0.701647	0.701901	0.705431	0.675824	0.685186	0.6849	0.707006	0.647519	0.643655	0.227938	0.24812	0.244229	0.0621196	0.0928183	0.120576	-0.0132133	-0.0141303	0.00353575	0.855238	0.809558	0.785617
trial_546	0.406168	0.479181	0.531706	0.809175	0.409491	0.416777	0.697468	0.359638	0.251697	0.714406	0.700517	0.702539	0.700038	0.703293	0.702366	0.680853	0.539942	0.542949	0.289247	0.2871	0.277954	0.038765	0.0806517	0.109187	-0.0177524	-0.0199771	-0.00232863	0.846625	0.802741	0.777668
trial_547	0.373417	0.47071	0.517681	0.793586	0.401722	0.410042	0.695925	0.330556	0.242705	0.711321	0.703022	0.706449	0.713831	0.706564	0.705932	0.694754	0.552739	0.560509	0.235935	0.248802	0.24373	0.0419088	0.0829805	0.109401	-0.0144319	-0.0149413	0.00168999	0.852916	0.808267	0.782893
trial_548	0.419515	0.476142	0.488657	0.836692	0.424304	0.431918	0.704457	0.309591	0.230094	0.719648	0.701606	0.701629	0.690265	0.692145	0.691559	0.701711	0.608824	0.611604	0.373112	0.364233	0.339647	0.057212	0.106567	0.133297	0.000486034	-0.0147092	0.00487961	0.859153	0.81131	0.788229
trial_549	0.411652	0.490633	0.51338	0.814076	0.414605	0.416796	0.687497	0.387825	0.286503	0.723473	0.713363	0.715425	0.722303	0.713919	0.713	0.709462	0.560646	0.569609	0.30105	0.307165	0.294602	0.0363771	0.0746192	0.104341	-0.0242823	-0.024817	-0.00657472	0.852488	0.806489	0.780055
trial_550	0.449579	0.507189	0.527853	0.782489	0.397693	0.406983	0.67683	0.373663	0.258928	0.721281	0.709545	0.711888	0.712167	0.707418	0.706876	0.725588	0.670834	0.659966	0.195019	0.226858	0.227835	0.0164866	0.0770931	0.105602	-0.0278925	-0.0242187	-0.00672346	0.879764	0.828697	0.80426
trial_551	0.425591	0.482586	0.518085	0.836153	0.423859	0.43308	0.68542	0.362452	0.257928	0.730964	0.724314	0.726624	0.70179	0.69027	0.690252	0.690218	0.584297	0.583438	0.220268	0.237198	0.233473	0.045183	0.0825476	0.109509	-0.00817791	-0.0147536	0.00287395	0.857947	0.808591	0.785379
trial_552	0.375129	0.467976	0.525419	0.811076	0.408806	0.415154	0.703428	0.347929	0.248548	0.718453	0.704018	0.70465	0.719721	0.714914	0.713745	0.694882	0.558212	0.563464	0.232344	0.244642	0.241354	0.00134284	0.0684264	0.0976186	-0.0196533	-0.0223821	-0.00471996	0.873479	0.823765	0.800598
trial_553	0.405872	0.477121	0.50402	0.793726	0.399738	0.404128	0.713402	0.365205	0.268274	0.734668	0.724928	0.72713	0.715635	0.719799	0.71848	0.696877	0.578546	0.577786	0.254338	0.240466	0.229122	0.0239495	0.0640258	0.0914658	-0.00564628	-0.0138984	0.00382082	0.867807	0.818211	0.794839
trial_554	0.421941	0.507173	0.541492	0.807316	0.40817	0.412675	0.702471	0.370258	0.241326	0.739554	0.719033	0.719979	0.730203	0.727155	0.726047	0.683338	0.532741	0.544605	0.186302	0.205133	0.210095	0.00453629	0.0695491	0.0988669	-0.0378128	-0.0332141	-0.0145713	0.84882	0.808942	0.783696
trial_555	0.400629	0.467117	0.488548	0.83103	0.420561	0.429256	0.709361	0.348268	0.245187	0.697772	0.680921	0.685413	0.665558	0.673936	0.674273	0.710468	0.616858	0.616033	0.275358	0.268983	0.261278	0.0379683	0.083083	0.110639	-0.0143469	-0.0140215	0.00345399	0.856594	0.808976	0.788018
trial_556	0.402842	0.483854	0.51445	0.816368	0.414176	0.422763	0.691958	0.367261	0.295468	0.728243	0.728582	0.73089	0.721862	0.716756	0.715527	0.680985	0.545259	0.543575	0.152884	0.193473	0.19233	0.0200057	0.0679226	0.0956307	-0.0307885	-0.0265981	-0.0103479	0.851666	0.804807	0.7835
trial_557	0.392284	0.470404	0.495337	0.797425	0.404143	0.413403	0.707412	0.366911	0.2809	0.71776	0.709099	0.712453	0.697453	0.702678	0.702046	0.707945	0.660132	0.658142	0.188213	0.223154	0.224201	0.02436	0.0827641	0.110428	-0.00946255	-0.0141709	0.00429615	0.852786	0.809558	0.785318
trial_558	0.434774	0.494281	0.525103	0.810152	0.409673	0.417393	0.694652	0.349213	0.267607	0.723967	0.692451	0.69498	0.712916	0.712282	0.71139	0.710179	0.63843	0.633365	0.168122	0.20786	0.209755	0.0209522	0.0666753	0.0955614	-0.0133638	-0.0209912	-0.00417453	0.860527	0.811636	0.786434
trial_559	0.429695	0.492559	0.519176	0.824047	0.416905	0.422148	0.707724	0.352811	0.270343	0.727953	0.719803	0.722644	0.687564	0.697652	0.696653	0.701185	0.668569	0.659623	0.193403	0.20662	0.205462	0.0246193	0.061131	0.0910989	-0.0207767	-0.0213537	-0.00302073	0.84617	0.796568	0.773702
trial_560	0.394034	0.467696	0.469745	0.803624	0.408075	0.417437	0.707766	0.36378	0.261471	0.744858	0.722041	0.72246	0.715911	0.711857	0.711468	0.697564	0.543671	0.548134	0.148599	0.162397	0.169548	0.0177521	0.0663722	0.0956531	-0.0163032	-0.022882	-0.00512712	0.855483	0.81295	0.789271
trial_561	0.401079	0.472729	0.503646	0.826368	0.418097	0.428322	0.708652	0.364866	0.264273	0.733503	0.718699	0.720279	0.726051	0.715849	0.714684	0.703898	0.535992	0.544626	0.192533	0.229444	0.230298	0.0344153	0.0878811	0.115883	-0.026216	-0.0240483	-0.00623263	0.840625	0.799915	0.777289
trial_562	0.408322	0.4862	0.518452	0.838743	0.423716	0.428089	0.71439	0.373794	0.265121	0.737607	0.723	0.725641	0.721282	0.719278	0.718605	0.689236	0.538481	0.549662	0.153933	0.190816	0.19571	0.0781351	0.101128	0.128688	-0.0307901	-0.0300626	-0.0126314	0.85785	0.810913	0.787075
trial_563	0.393561	0.463911	0.499189	0.814769	0.414045	0.421117	0.68152	0.376414	0.284005	0.702137	0.706594	0.711382	0.712207	0.711232	0.710575	0.687934	0.602998	0.597587	0.273193	0.287387	0.275608	0.0334686	0.0792804	0.106614	-0.0132437	-0.0207268	-0.00295788	0.853331	0.808797	0.784799
trial_564	0.394362	0.480163	0.499915	0.803916	0.405047	0.412283	0.712356	0.36168	0.270986	0.72619	0.716598	0.719268	0.700553	0.705204	0.704173	0.703899	0.648478	0.643518	0.258475	0.250074	0.249336	0.02549	0.0812339	0.111127	-0.00208243	-0.0143724	0.00322947	0.847564	0.799133	0.775929
trial_565	0.443741	0.507678	0.526186	0.791871	0.399352	0.404538	0.681689	0.327483	0.238311	0.706381	0.693426	0.696003	0.699017	0.70775	0.706425	0.698106	0.546371	0.555239	0.226555	0.236125	0.239448	0.00647194	0.0713585	0.101945	-0.025138	-0.0255612	-0.00787264	0.857282	0.809653	0.786204
trial_566	0.437773	0.501313	0.525639	0.835888	0.424478	0.427166	0.697527	0.301405	0.214169	0.733715	0.705162	0.70685	0.737999	0.732907	0.731329	0.719484	0.641503	0.635094	0.207818	0.199582	0.206002	0.0552399	0.0952802	0.123318	-0.0171865	-0.0184738	-0.00145466	0.864657	0.817398	0.794578
trial_567	0.401022	0.491962	0.538346	0.824765	0.416149	0.423166	0.694773	0.357224	0.268654	0.725041	0.721917	0.723678	0.715386	0.722982	0.721356	0.686501	0.528331	0.539596	0.140603	0.187567	0.19115	0.0130128	0.0656716	0.0945509	-0.0102661	-0.0144932	0.00330783	0.855626	0.804359	0.781323
trial_568	0.429344	0.494092	0.514092	0.81345	0.411085	0.41748	0.697763	0.347664	0.259994	0.679003	0.6697	0.675425	0.737769	0.727225	0.725782	0.697722	0.576424	0.579393	0.343277	0.321499	0.307553	0.0766492	0.110573	0.136803	-0.027012	-0.0228191	-0.00672063	0.864115	0.820046	0.793934
trial_569	0.43244	0.511125	0.523984	0.825548	0.419615	0.427943	0.697158	0.369106	0.268391	0.707162	0.702651	0.70558	0.730583	0.716676	0.715781	0.700932	0.587706	0.588964	0.147717	0.192579	0.195509	0.0560089	0.0988333	0.126321	-0.0162867	-0.0212847	-0.00400015	0.842414	0.80009	0.775973
trial_570	0.400495	0.46335	0.506214	0.810692	0.411238	0.418942	0.7019	0.372349	0.265439	0.733249	0.710425	0.71338	0.691486	0.699738	0.699112	0.700865	0.608086	0.608187	0.224842	0.261283	0.256078	0.0276615	0.076878	0.106154	-0.036506	-0.0316592	-0.0138546	0.874931	0.825181	0.801372
trial_571	0.420547	0.485486	0.514303	0.775462	0.393392	0.402759	0.708292	0.343139	0.259987	0.712629	0.709009	0.710243	0.745237	0.73314	0.731937	0.71246	0.642259	0.637612	0.202711	0.21754	0.22269	0.0219228	0.0761749	0.10472	-0.0371814	-0.0336327	-0.0157485	0.842665	0.798831	0.776393
trial_572	0.417975	0.478135	0.50682	0.826465	0.420023	0.427051	0.699654	0.336799	0.251665	0.703365	0.691234	0.693954	0.740586	0.726341	0.724551	0.6958	0.549349	0.552714	0.330798	0.321916	0.314084	0.0294549	0.0780477	0.107165	-0.0146324	-0.0176941	0.000343138	0.85274	0.807345	0.78234
trial_573	0.418149	0.484712	0.509916	0.812945	0.410195	0.416971	0.698343	0.351865	0.265471	0.721093	0.704867	0.703818	0.671828	0.6888	0.688816	0.706557	0.533263	0.543038	0.101634	0.130794	0.139077	0.0505727	0.0744039	0.104276	-0.0302965	-0.029097	-0.0113821	0.855837	0.808006	0.782436
trial_574	0.528067	0.548018	0.555742	0.839272	0.427974	0.435836	0.691251	0.368696	0.271179	0.717031	0.705794	0.708864	0.703001	0.705243	0.704457	0.704463	0.60742	0.604359	0.221448	0.243034	0.245793	0.0695898	0.104189	0.130427	-0.0207707	-0.0216386	-0.00306821	0.869433	0.821414	0.795891
trial_575	0.397737	0.46658	0.494378	0.838704	0.423065	0.431742	0.694076	0.379632	0.270968	0.73461	0.725131	0.72353	0.737397	0.730193	0.72865	0.694992	0.627646	0.627389	0.210499	0.238031	0.23916	0.0370574	0.0789665	0.105729	-0.0134191	-0.0212258	-0.00197568	0.850513	0.805197	0.782601
trial_576	0.628275	0.589801	0.553315	0.808787	0.409213	0.418233	0.702405	0.359683	0.272476	0.739331	0.732684	0.733165	0.731541	0.721036	0.71984	0.709871	0.605851	0.604136	0.215289	0.243796	0.243186	0.0426369	0.0814003	0.108728	-0.0299918	-0.0278855	-0.00945885	0.858252	0.810081	0.787758
trial_577	0.350664	0.447033	0.486029	0.783974	0.399333	0.406937	0.693225	0.360513	0.284095	0.75697	0.708382	0.710005	0.720798	0.717254	0.716328	0.711408	0.600482	0.605896	0.229896	0.213023	0.217514	0.0701848	0.114249	0.14142	-0.016556	-0.0207353	-0.00262923	0.866892	0.81848	0.794554
trial_578	0.454706	0.516071	0.532255	0.829381	0.418541	0.428126	0.688483	0.339227	0.229999	0.707434	0.699435	0.700557	0.755042	0.735148	0.733795	0.708416	0.605591	0.60446	0.232957	0.258612	0.249591	0.0101878	0.0686006	0.0974797	-0.0279473	-0.0237533	-0.00677669	0.863267	0.815765	0.790218
trial_579	0.427961	0.490235	0.508474	0.795461	0.40253	0.407702	0.697503	0.389046	0.26343	0.723097	0.706228	0.708758	0.688162	0.697116	0.69596	0.679189	0.530394	0.538345	0.269788	0.258442	0.244321	0.0618224	0.0863786	0.113254	-0.0151753	-0.0224535	-0.00570609	0.85299	0.80422	0.780683
trial_580	0.420767	0.484644	0.515651	0.816236	0.412933	0.423251	0.713836	0.368387	0.263987	0.743477	0.728854	0.729722	0.732439	0.728652	0.726975	0.701871	0.614486	0.615789	0.173373	0.207534	0.209129	0.0265756	0.071847	0.101247	-0.00314732	-0.00835942	0.00876255	0.863266	0.815282	0.791361
trial_581	0.421718	0.497186	0.50725	0.813982	0.409537	0.419371	0.688221	0.34387	0.248744	0.714907	0.694723	0.697605	0.725675	0.7269	0.725152	0.712517	0.642888	0.636903	0.181791	0.226261	0.229464	0.0418931	0.0919849	0.118849	-0.0136168	-0.0164816	0.000951391	0.861018	0.813407	0.789848
trial_582	0.395502	0.481722	0.512117	0.830615	0.419238	0.425448	0.714593	0.35186	0.268699	0.704974	0.703615	0.707462	0.735262	0.726647	0.725189	0.706108	0.534431	0.54245	0.259578	0.273302	0.262505	0.0568344	0.107505	0.133512	-0.0336437	-0.0301727	-0.0123448	0.855131	0.805922	0.783248
trial_583	0.408379	0.485665	0.53517	0.836573	0.424032	0.431123	0.699153	0.337191	0.249491	0.70399	0.702182	0.705911	0.72516	0.725383	0.723851	0.717257	0.63057	0.630496	0.102326	0.142255	0.146204	0.0225491	0.0711526	0.1011	-0.00718093	-0.0150319	0.00365486	0.849847	0.803322	0.778902
trial_584	0.43334	0.504481	0.530773	0.838536	0.42654	0.433004	0.692525	0.345465	0.26839	0.763399	0.744107	0.740936	0.677817	0.688677	0.688238	0.696205	0.544576	0.554323	0.265654	0.27324	0.265892	0.0192977	0.0542823	0.0831554	-0.00619119	-0.012832	0.0053812	0.852535	0.807508	0.784801
trial_585	0.417357	0.477897	0.525687	0.824165	0.417622	0.42737	0.703531	0.307789	0.227723	0.771605	0.759544	0.756281	0.75759	0.738224	0.737099	0.70267	0.590644	0.590215	0.289086	0.283568	0.273058	0.0120588	0.0780151	0.10816	-0.00467167	-0.0116431	0.00797343	0.854512	0.809606	0.785252
trial_586	0.420052	0.476354	0.486983	0.826051	0.418835	0.429329	0.678933	0.391167	0.281812	0.722439	0.713203	0.715916	0.703209	0.705989	0.704757	0.711165	0.588128	0.588198	0.151439	0.195044	0.201052	0.0480826	0.087755	0.116392	-0.013027	-0.0196918	-0.00261877	0.860475	0.811524	0.787803
trial_587	0.461129	0.519812	0.532108	0.788261	0.395678	0.403058	0.702715	0.351706	0.256399	0.708712	0.700581	0.703854	0.678498	0.686551	0.685403	0.694498	0.586241	0.587559	0.196138	0.234435	0.233796	0.0079447	0.0668486	0.095883	-0.0216463	-0.024218	-0.00627348	0.864441	0.813532	0.78992
trial_588	0.404045	0.478503	0.489709	0.805122	0.407552	0.416704	0.700207	0.355605	0.236895	0.710523	0.681997	0.686225	0.674156	0.68229	0.682293	0.688035	0.529864	0.543124	0.234842	0.256314	0.254131	0.0665491	0.0927879	0.120179	-0.00582724	-0.0120374	0.00398143	0.854779	0.810557	0.785884
trial_589	0.388591	0.480016	0.496803	0.827916	0.419829	0.425174	0.695659	0.348406	0.243973	0.71102	0.7058	0.709428	0.731693	0.72576	0.724409	0.698652	0.530101	0.54172	0.174378	0.20126	0.205764	0.01276	0.076697	0.106301	-0.033527	-0.0302789	-0.0116093	0.86912	0.81732	0.791286
trial_590	0.470658	0.514974	0.542766	0.844861	0.426824	0.430894	0.703685	0.330435	0.252926	0.708883	0.696261	0.700735	0.730543	0.71595	0.714853	0.712139	0.593803	0.596127	0.284252	0.259569	0.255666	0.0436882	0.0893528	0.116795	-0.0225932	-0.0202304	-0.00428637	0.849237	0.805952	0.782074
trial_591	0.446937	0.488992	0.497643	0.813657	0.410635	0.41599	0.699334	0.344377	0.248913	0.71279	0.698163	0.701391	0.733741	0.728321	0.727024	0.694763	0.626914	0.625964	0.152297	0.177771	0.183562	0.0349535	0.0816209	0.109115	-0.0288466	-0.0272794	-0.00948783	0.848351	0.801143	0.776435
trial_592	0.390521	0.466067	0.504259	0.812821	0.410272	0.417397	0.705443	0.358639	0.255726	0.731262	0.728305	0.728802	0.714484	0.712171	0.711156	0.691211	0.619863	0.616737	0.328292	0.307978	0.290396	0.0190517	0.072294	0.101524	-0.0236541	-0.0219381	-0.00467885	0.865319	0.821532	0.796388
trial_593	0.659523	0.616342	0.599325	0.799267	0.40594	0.414757	0.700193	0.337658	0.245383	0.716518	0.701509	0.704845	0.720448	0.716863	0.715995	0.694011	0.539234	0.547138	0.219471	0.246491	0.242456	0.0331558	0.0804659	0.107319	-0.0101362	-0.0176924	-0.000835666	0.862641	0.81675	0.790548
trial_594	0.396565	0.478079	0.517243	0.814869	0.414178	0.417426	0.705466	0.347286	0.247412	0.771847	0.760729	0.759696	0.752937	0.736209	0.735187	0.701006	0.600282	0.599706	0.223948	0.232496	0.234232	0.0852682	0.111896	0.137504	-0.0139686	-0.0191538	-0.0020924	0.872686	0.823671	0.799044
trial_595	0.401716	0.481503	0.504932	0.787909	0.397428	0.405934	0.703727	0.306638	0.232871	0.714715	0.702211	0.704924	0.746684	0.737435	0.735485	0.703369	0.598658	0.595426	0.175323	0.200033	0.20401	0.0176705	0.0633955	0.0926521	-0.0224705	-0.0243511	-0.00733598	0.856831	0.812078	0.787753
trial_596	0.383524	0.467102	0.498825	0.815208	0.411274	0.42035	0.703511	0.359753	0.250599	0.743138	0.730928	0.730063	0.683767	0.695273	0.693861	0.679353	0.543401	0.550072	0.169871	0.210594	0.212717	0.0448477	0.0930812	0.120806	-0.0124709	-0.01354	0.00361062	0.829303	0.786226	0.764466
trial_597	0.428639	0.507942	0.528345	0.831601	0.423295	0.429623	0.700926	0.317669	0.238571	0.696974	0.695659	0.699819	0.743882	0.731183	0.730406	0.688237	0.595474	0.59717	0.148685	0.184448	0.192208	0.0217476	0.0754107	0.103281	-0.0161632	-0.0190786	-0.00166194	0.853149	0.805572	0.778546
trial_598	0.398579	0.485457	0.517948	0.79787	0.401954	0.408273	0.70183	0.332212	0.256827	0.701647	0.701901	0.705431	0.744712	0.732427	0.731074	0.707574	0.602204	0.606469	0.195054	0.218531	0.219136	0.00800582	0.0574724	0.0874733	-0.0189313	-0.0208627	-0.00300845	0.849981	0.801419	0.777817
trial_599	0.448425	0.517996	0.561145	0.792287	0.401013	0.412504	0.706639	0.321859	0.256967	0.714406	0.700517	0.702539	0.685992	0.692468	0.69197	0.703764	0.58088	0.588597	0.25941	0.253838	0.253606	0.024128	0.0749323	0.102575	-0.0242587	-0.0241126	-0.00668525	0.860629	0.812114	0.788329
trial_600	0.426846	0.496412	0.511077	0.806672	0.407593	0.411752	0.701807	0.374772	0.250464	0.711321	0.703022	0.706449	0.700235	0.705865	0.70444	0.694027	0.554796	0.553182	0.167189	0.193759	0.197577	0.023748	0.0763119	0.104499	-0.0107793	-0.0116921	0.00607949	0.85164	0.809247	0.785736
trial_601	0.37958	0.473063	0.50599	0.820558	0.413948	0.419643	0.688343	0.318044	0.226914	0.719648	0.701606	0.701629	0.717247	0.714593	0.71376	0.703935	0.561854	0.571017	0.307749	0.299563	0.29	0.0145035	0.0653076	0.0956425	-0.0261063	-0.024206	-0.00794784	0.854624	0.803356	0.778055
trial_602	0.454328	0.499107	0.529294	0.812686	0.410409	0.420706	0.69759	0.35335	0.277758	0.723473	0.713363	0.715425	0.736779	0.731614	0.730412	0.716914	0.625511	0.622215	0.275009	0.288218	0.27724	0.0285536	0.0598609	0.0904551	-0.0272545	-0.0289176	-0.00859728	0.86587	0.819863	0.795745
trial_603	0.437175	0.5086	0.523299	0.800863	0.405453	0.415836	0.69293	0.328542	0.240541	0.721281	0.709545	0.711888	0.733831	0.722187	0.72128	0.674526	0.51201	0.521925	0.379305	0.361002	0.343201	0.0879025	0.116362	0.140529	-0.0234079	-0.023745	-0.00432497	0.866256	0.820012	0.795437
trial_604	0.426411	0.492502	0.512565	0.807051	0.406619	0.415539	0.699216	0.319351	0.232858	0.730964	0.724314	0.726624	0.703314	0.707453	0.706474	0.694613	0.595963	0.592688	0.144966	0.166638	0.174776	0.0220034	0.0824874	0.111165	-0.0304186	-0.0273141	-0.00954267	0.863825	0.816819	0.792372
trial_605	0.391342	0.47302	0.524819	0.809214	0.411141	0.420239	0.688221	0.365598	0.240674	0.718453	0.704018	0.70465	0.712657	0.712699	0.711914	0.667547	0.487589	0.504455	0.160563	0.192086	0.200751	0.0223608	0.0784813	0.106533	-0.0328029	-0.0302543	-0.0131705	0.843495	0.798758	0.773435
trial_606	0.411735	0.474762	0.494534	0.81176	0.411521	0.420015	0.689513	0.327886	0.253606	0.734668	0.724928	0.72713	0.724322	0.710033	0.709199	0.706252	0.527047	0.541025	0.251127	0.26771	0.263952	0.0730038	0.114034	0.13856	-0.0306899	-0.0289416	-0.0093688	0.867979	0.821098	0.796203
trial_607	0.440139	0.491423	0.529009	0.818288	0.416001	0.425449	0.695962	0.317767	0.252118	0.739554	0.719033	0.719979	0.712319	0.713091	0.711545	0.714304	0.627774	0.621085	0.124322	0.172775	0.178519	0.0344772	0.0722415	0.0992113	-0.0195895	-0.0228578	-0.00597771	0.855143	0.801952	0.778208
trial_608	0.397147	0.461643	0.489732	0.815396	0.412095	0.419141	0.71402	0.337825	0.250542	0.697772	0.680921	0.685413	0.702425	0.701172	0.700431	0.700383	0.615564	0.614843	0.170369	0.198174	0.203191	0.0596597	0.0937875	0.120599	-0.018165	-0.0155231	0.00283642	0.871334	0.823344	0.797751
trial_609	0.428529	0.489022	0.531127	0.8131	0.412286	0.421704	0.691477	0.314549	0.223758	0.728243	0.728582	0.73089	0.741613	0.730972	0.729482	0.691364	0.532029	0.543508	0.22787	0.256835	0.248373	0.0709458	0.100203	0.126527	-0.0114685	-0.0133829	0.00432272	0.851915	0.806134	0.781246
trial_610	0.423585	0.485972	0.5063	0.807945	0.407536	0.413343	0.720976	0.369592	0.304071	0.71776	0.709099	0.712453	0.769812	0.749514	0.747882	0.708095	0.61326	0.605356	0.26419	0.278338	0.272826	0.00138022	0.0759542	0.104944	-0.0218191	-0.0196099	-0.00266407	0.84869	0.80639	0.780426
trial_611	0.410641	0.48854	0.537507	0.825616	0.417064	0.422278	0.724095	0.396265	0.310596	0.723967	0.692451	0.69498	0.723864	0.71558	0.714471	0.696603	0.50928	0.520846	0.225005	0.258651	0.252875	0.0304018	0.0675667	0.0956065	-0.018166	-0.0231986	-0.00390629	0.855673	0.803685	0.780597
trial_612	0.418434	0.49025	0.528043	0.817634	0.414178	0.422679	0.67798	0.363102	0.265955	0.727953	0.719803	0.722644	0.750627	0.733393	0.732301	0.70499	0.605424	0.604923	0.146037	0.185626	0.192417	0.0287916	0.0701079	0.0984825	-0.00325263	-0.00831751	0.00996391	0.849913	0.802694	0.777826
trial_613	0.394638	0.48528	0.518421	0.807684	0.409034	0.417925	0.674623	0.325087	0.245169	0.744858	0.722041	0.72246	0.743324	0.729006	0.727538	0.699664	0.586079	0.592696	0.266382	0.269535	0.26453	0.0458323	0.0933139	0.122079	-0.0153484	-0.0173154	-0.000420225	0.856781	0.809239	0.785092
trial_614	0.372891	0.46673	0.49684	0.813372	0.411901	0.420432	0.707766	0.355516	0.258953	0.733503	0.718699	0.720279	0.73762	0.72246	0.721483	0.692148	0.594057	0.59608	0.21227	0.220469	0.225347	0.0253375	0.0774322	0.10557	-0.0161905	-0.0198302	-0.00174161	0.8481	0.804506	0.779302
trial_615	0.400887	0.483796	0.523109	0.82512	0.419274	0.42832	0.702726	0.398427	0.275656	0.737607	0.723	0.725641	0.693389	0.708484	0.707561	0.708359	0.577626	0.576953	0.251863	0.269236	0.26278	0.0397906	0.0893758	0.115789	-0.0180929	-0.0191035	-0.00283122	0.852552	0.807793	0.785482
trial_616	0.387748	0.481905	0.509732	0.79356	0.399451	0.406101	0.702217	0.330712	0.271228	0.702137	0.706594	0.711382	0.74743	0.72942	0.727991	0.703183	0.593122	0.592049	0.248236	0.268129	0.25799	0.0219123	0.0843764	0.110856	-0.0219442	-0.0231954	-0.00473647	0.855864	0.812604	0.787794
trial_617	0.422232	0.489543	0.513114	0.816078	0.412769	0.419998	0.702908	0.331298	0.253334	0.72619	0.716598	0.719268	0.708311	0.71036	0.709755	0.711492	0.647574	0.640502	0.218451	0.224964	0.228488	0.066493	0.0908303	0.116934	-0.0328128	-0.0287107	-0.0113108	0.843351	0.795534	0.772858
trial_618	0.383804	0.480158	0.519426	0.839476	0.425202	0.429841	0.7005	0.329771	0.234118	0.706381	0.693426	0.696003	0.696803	0.707538	0.706793	0.666498	0.47033	0.483816	0.197618	0.211856	0.213337	0.0660245	0.101059	0.127181	-0.0198804	-0.0230077	-0.00511296	0.845024	0.802795	0.777333
trial_619	0.412783	0.481059	0.520258	0.832036	0.419144	0.426398	0.705347	0.370149	0.298106	0.733715	0.705162	0.70685	0.728927	0.722238	0.721327	0.706425	0.638715	0.632331	0.272912	0.275906	0.266372	0.056561	0.101936	0.129816	-0.01494	-0.0161679	0.00098848	0.855779	0.809353	0.782959
trial_620	0.495554	0.549769	0.563864	0.813535	0.411833	0.422905	0.696301	0.321005	0.247603	0.725041	0.721917	0.723678	0.720545	0.715602	0.715006	0.711942	0.602135	0.601698	0.177334	0.19585	0.203493	0.00505323	0.0511217	0.0826568	-0.032346	-0.0264545	-0.00820807	0.850185	0.802761	0.780548
trial_621	0.392001	0.475647	0.526229	0.79942	0.404208	0.413223	0.691471	0.318597	0.236736	0.679003	0.6697	0.675425	0.721599	0.708498	0.707514	0.711262	0.524657	0.540308	0.254609	0.25966	0.251011	0.0209958	0.0734829	0.103746	-0.016146	-0.0185414	-0.00128307	0.878594	0.825283	0.799352
trial_622	0.456489	0.518677	0.547312	0.804133	0.40635	0.412589	0.692267	0.367037	0.257399	0.707162	0.702651	0.70558	0.662449	0.678399	0.677434	0.713904	0.637564	0.634757	0.279512	0.288965	0.276161	0.0293086	0.0760601	0.104861	-0.028372	-0.0271835	-0.0103163	0.851302	0.811053	0.788275
trial_623	0.379757	0.468675	0.522296	0.820232	0.413507	0.421539	0.701566	0.32046	0.233828	0.733249	0.710425	0.71338	0.738636	0.724394	0.722749	0.701683	0.569252	0.570522	0.264654	0.266871	0.262667	0.0107229	0.0816723	0.109848	-0.0378439	-0.0329056	-0.0149137	0.838892	0.797161	0.774262
trial_624	0.403233	0.467597	0.480832	0.808265	0.405832	0.412913	0.713369	0.36175	0.25983	0.712629	0.709009	0.710243	0.670789	0.68275	0.682094	0.691992	0.604624	0.603748	0.232715	0.242439	0.243047	0.0109765	0.0802944	0.109438	-0.0161242	-0.018555	-0.000753257	0.858869	0.813427	0.785611
trial_625	0.389049	0.470308	0.51571	0.829567	0.421423	0.429713	0.699868	0.386997	0.286056	0.703365	0.691234	0.693954	0.765735	0.747354	0.745544	0.695479	0.521321	0.527481	0.215675	0.239384	0.240274	0.026895	0.0747415	0.102711	-0.035247	-0.0310651	-0.0126557	0.852198	0.806044	0.781309
trial_626	0.399736	0.498961	0.551232	0.80121	0.406211	0.413803	0.703646	0.338767	0.251985	0.71295	0.702193	0.703428	0.738171	0.724532	0.723201	0.707014	0.639076	0.633124	0.175767	0.198296	0.200919	0.0223003	0.0824355	0.110839	-0.0378223	-0.0352252	-0.0154592	0.86262	0.813877	0.790822
trial_627	0.40409	0.477275	0.520545	0.792183	0.400361	0.40969	0.705361	0.364574	0.255446	0.720544	0.696181	0.70113	0.724044	0.722974	0.721926	0.681131	0.582609	0.585763	0.274391	0.284538	0.276558	0.0603653	0.0955124	0.120766	-0.0159304	-0.0192024	-0.00120865	0.841889	0.794125	0.767802
trial_628	0.386135	0.458556	0.481453	0.813339	0.410995	0.419799	0.697513	0.342913	0.252516	0.725735	0.716588	0.717993	0.691005	0.701689	0.700102	0.705564	0.608036	0.609898	0.130333	0.166443	0.169634	0.00790784	0.0526346	0.0831973	-0.0232746	-0.0238464	-0.00690965	0.856134	0.806815	0.780203
trial_629	0.417022	0.4927	0.507275	0.808991	0.408325	0.418547	0.693152	0.388778	0.273048	0.725666	0.712922	0.714636	0.704938	0.706804	0.705793	0.685072	0.575353	0.57913	0.218139	0.225401	0.231691	0.0208465	0.0674628	0.0950952	-0.0283324	-0.0249806	-0.009384	0.872071	0.819132	0.796789
trial_630	0.415656	0.482104	0.504066	0.792214	0.403426	0.412082	0.704007	0.328642	0.255576				0.701992	0.706146	0.705147	0.682046	0.585547	0.58383	0.172954	0.218484	0.219107	0.036217	0.0887168	0.115712	-0.0154438	-0.0189359	-0.00155276	0.864884	0.813354	0.788328
trial_631	0.423619	0.501733	0.526365	0.838132	0.424028	0.42708	0.693015	0.341736	0.235381				0.686124	0.697418	0.696678	0.684797	0.568773	0.576497	0.194052	0.222944	0.225319	0.0631171	0.0999549	0.125953	-0.0305205	-0.0289907	-0.0103711	0.870804	0.822674	0.79684
trial_632	0.399472	0.485451	0.522783	0.830186	0.419728	0.428839	0.696181	0.367848	0.259265				0.699175	0.701193	0.700713	0.702596	0.561765	0.567078	0.198137	0.230853	0.230646	0.0313677	0.0716987	0.100468	-0.0269891	-0.0247477	-0.00621743	0.862512	0.816869	0.791524
trial_633	0.423184	0.483275	0.497109	0.7863	0.397405	0.40611	0.69475	0.36606	0.245794				0.696144	0.707044	0.706167	0.711637	0.603369	0.601486	0.130279	0.17497	0.183975	0.039497	0.0699077	0.0987771	-0.0300731	-0.0283447	-0.0111891	0.85539	0.808998	0.788809
trial_634	0.42955	0.485809	0.533468	0.820004	0.413174	0.4178	0.70536	0.353115	0.254974				0.687531	0.696344	0.695938	0.707575	0.563782	0.566302	0.205253	0.218611	0.218549	0.00777706	0.0562663	0.0848407	-0.0217567	-0.0211294	-0.00468854	0.862278	0.813485	0.789017
trial_635	0.386418	0.47078	0.511877	0.837965	0.424702	0.429808	0.700398	0.340613	0.247728				0.717923	0.710494	0.709758	0.700662	0.57276	0.575169	0.34132	0.330847	0.320119	0.0472933	0.0856716	0.112656	-0.0239809	-0.0204183	-0.00443893	0.844995	0.800797	0.778575
trial_636	0.416193	0.494061	0.522122	0.788392	0.400362	0.408055	0.695698	0.334497	0.216795				0.695084	0.702822	0.702118	0.686279	0.536621	0.538922	0.182445	0.220559	0.22226	0.0632013	0.101679	0.128702	-0.0119686	-0.0182793	0.000589486	0.859292	0.809348	0.78276
trial_637	0.374054	0.46988	0.504145	0.784492	0.395775	0.401399	0.703124	0.338572	0.252133				0.67744	0.689771	0.689257	0.680514	0.54	0.547041	0.220193	0.260507	0.255988	0.0261159	0.0696311	0.0989211	-0.00873058	-0.0165021	0.000902832	0.850447	0.804133	0.779244
trial_638	0.411747	0.486387	0.530079	0.766704	0.384017	0.385692	0.693807	0.346257	0.256942				0.74062	0.736448	0.734089	0.691339	0.627634	0.625564	0.281991	0.275807	0.26095	0.036479	0.0725377	0.100449	-0.00780324	-0.0118786	0.00514997	0.850375	0.802412	0.781347
trial_639	0.36406	0.465741	0.481307	0.773363	0.388595	0.398802	0.707822	0.366799	0.263971				0.663438	0.685602	0.684032	0.702777	0.589187	0.586584	0.235545	0.26014	0.256656	0.0408967	0.0868936	0.11382	-0.0145244	-0.0194457	-0.00222043	0.848799	0.798643	0.775571
trial_640	0.443408	0.497652	0.527826	0.836944	0.424075	0.429512	0.715171	0.335052	0.251191				0.721637	0.714796	0.713523	0.698621	0.5947	0.597387	0.204204	0.221986	0.217693	0.026172	0.0739156	0.102432	-0.00396357	-0.0129057	0.00426999	0.86432	0.81689	0.790407
trial_641	0.428744	0.517334	0.567097	0.807271	0.408026	0.416056	0.688586	0.324541	0.244442				0.725958	0.711728	0.711133	0.697012	0.546557	0.55131	0.168501	0.197819	0.202587	0.0289158	0.0839726	0.111659	-0.01771	-0.0199763	-0.00176051	0.872579	0.818791	0.793668
trial_642	0.438972	0.507796	0.522979	0.80975	0.411637	0.419974	0.696221	0.33646	0.235069				0.722346	0.710361	0.709119	0.693817	0.545744	0.548699	0.296491	0.284498	0.2771	0.0155376	0.0730938	0.101286	-0.0243083	-0.0232195	-0.00573717	0.871803	0.818315	0.795772
trial_643	0.397672	0.48795	0.530453	0.787807	0.398486	0.404916	0.69801	0.377144	0.274209				0.71855	0.721588	0.720138	0.691529	0.592202	0.589382	0.251376	0.268116	0.267338	0.0276324	0.0830929	0.111245	-0.030277	-0.0255827	-0.0077976	0.873899	0.824295	0.801182
trial_644	0.404663	0.48273	0.492822	0.839337	0.420451	0.421841	0.688171	0.34664	0.254237				0.709074	0.707117	0.706317	0.68677	0.546711	0.548676	0.181719	0.211572	0.212412	0.0298142	0.0892957	0.117903	-0.0231544	-0.0205676	-0.00075817	0.854681	0.806567	0.783875
trial_645	0.377734	0.448853	0.480689	0.798313	0.405195	0.412174	0.722179	0.365049	0.284354				0.728677	0.729597	0.727914	0.697634	0.581371	0.585905	0.210515	0.223073	0.217437	0.0225809	0.0653122	0.0934933	-0.00369952	-0.0177677	0.000933988	0.873474	0.829128	0.800983
trial_646	0.640366	0.601662	0.586226	0.806058	0.406056	0.410436	0.677935	0.340008	0.247687				0.751372	0.738772	0.736845	0.676849	0.599559	0.593143	0.303601	0.292386	0.281524	0.0209428	0.056418	0.0843535	-0.0263406	-0.025818	-0.00934784	0.858229	0.81124	0.782281
trial_647	0.371232	0.457543	0.526134	0.807893	0.407769	0.414273	0.706926	0.331751	0.259391				0.724889	0.718411	0.717117	0.698187	0.590243	0.586735	0.366296	0.336268	0.322435	0.0437855	0.0877309	0.116172	-0.0166917	-0.0218123	-0.00457455	0.859524	0.813319	0.790897
trial_648	0.399817	0.475386	0.506513	0.809438	0.406397	0.41187	0.710509	0.380032	0.267208				0.727365	0.724294	0.723106	0.703807	0.587944	0.591601	0.314843	0.288552	0.281239	0.0334206	0.0887437	0.116978	-0.0256329	-0.02687	-0.00839844	0.854507	0.807588	0.783078
trial_649	0.405492	0.48622	0.530239	0.821062	0.41411	0.421207	0.710702	0.363613	0.271877				0.665483	0.686525	0.685278	0.691522	0.59146	0.59612	0.28698	0.285863	0.281345	0.0513751	0.0838585	0.111289	-0.0270132	-0.0262956	-0.00866812	0.85118	0.803798	0.781454
trial_650	0.415116	0.4927	0.521019	0.792327	0.399886	0.407735	0.714982	0.34029	0.241784				0.718304	0.721007	0.71999	0.70054	0.572115	0.57045	0.347845	0.327559	0.310309	0.0331394	0.067677	0.0936434	-0.0298447	-0.0262349	-0.00726431	0.874223	0.827449	0.80654
trial_651	0.401004	0.48094	0.509852	0.802048	0.405189	0.407449	0.705749	0.33337	0.220391				0.692013	0.70185	0.701073	0.700494	0.573082	0.574541	0.201479	0.235399	0.235301	0.0150517	0.0795698	0.108842	-0.0296434	-0.0273558	-0.0116525	0.844105	0.796463	0.771601
trial_652	0.390814	0.456885	0.485383	0.817155	0.413202	0.423232	0.692911	0.371745	0.261506				0.715866	0.715969	0.714923	0.689877	0.581249	0.578668	0.213632	0.230152	0.234043	0.0374786	0.0783037	0.106984	-0.0304753	-0.0286483	-0.00881066	0.848663	0.800061	0.779897
trial_653	0.401737	0.477535	0.510918	0.826122	0.419879	0.425882	0.700735	0.360423	0.269451				0.675071	0.691227	0.690203	0.700662	0.592487	0.593265	0.211359	0.240498	0.240333	0.0369204	0.067162	0.0958598	0.000418821	-0.0107216	0.00678095	0.852188	0.810917	0.78581
trial_654	0.372923	0.472786	0.530598	0.815127	0.412109	0.417328	0.689065	0.341763	0.259099				0.716904	0.716757	0.716336	0.706459	0.590979	0.584567	0.109064	0.138529	0.147383	0.0289447	0.0782021	0.108684	-0.0191184	-0.0197213	-0.00110497	0.878024	0.831624	0.806379
trial_655	0.419186	0.496195	0.545435	0.766139	0.390035	0.393195	0.718393	0.400969	0.310682				0.697165	0.704767	0.703916	0.707712	0.613893	0.615195	0.219992	0.254295	0.253084	0.0299936	0.0789765	0.106311	-0.015257	-0.0186037	-0.00100272	0.856171	0.806222	0.78216
trial_656	0.42309	0.508296	0.528462	0.839252	0.422452	0.429186	0.697928	0.365634	0.264486				0.655576	0.674108	0.674127	0.705823	0.644069	0.638314	0.0960901	0.146613	0.155429	0.0143755	0.076661	0.105779	-0.0159769	-0.0195914	-0.00230939	0.856493	0.807071	0.78239
trial_657	0.452576	0.51144	0.531709	0.834854	0.424877	0.433135	0.683671	0.363414	0.257362				0.721406	0.720704	0.718754	0.701373	0.609406	0.607	0.238113	0.239341	0.236079	0.0125945	0.0661669	0.0943681	-0.0159773	-0.0190035	-0.00128017	0.867118	0.81759	0.794942
trial_658	0.400904	0.47435	0.501825	0.818357	0.414825	0.422803	0.700442	0.354396	0.237588				0.724559	0.725626	0.724257	0.703425	0.618477	0.609934	0.143037	0.188257	0.185796	0.0147364	0.0735002	0.1016	-0.0205694	-0.0190571	-0.00202631	0.8476	0.801258	0.776162
trial_659	0.385733	0.460598	0.503622	0.818106	0.415797	0.425456	0.704433	0.356225	0.253341				0.691807	0.695327	0.694567	0.72025	0.641465	0.633136	0.263897	0.274024	0.267223	0.0713612	0.0952685	0.123467	-0.012957	-0.0188414	8.81972e-05	0.849065	0.803289	0.777907
trial_660	0.392554	0.458228	0.486241	0.805089	0.408686	0.418089	0.703797	0.350113	0.24359				0.711322	0.712938	0.712218	0.705711	0.54846	0.55012	0.194564	0.22665	0.230649	0.0276522	0.0717563	0.100027	-0.0198149	-0.0200052	-0.00126713	0.856653	0.806623	0.782763
trial_661	0.438469	0.507592	0.52735	0.84172	0.425037	0.433159	0.70753	0.361237	0.263009				0.733145	0.728716	0.727261	0.682881	0.576237	0.573544	0.252918	0.269087	0.259706	0.0197678	0.0655705	0.0935527	-0.00315711	-0.0117711	0.00624111	0.844626	0.804049	0.781538
trial_662	0.374875	0.478178	0.512333	0.778356	0.39396	0.401629	0.678605	0.332959	0.244851				0.721011	0.721806	0.720655	0.68646	0.576921	0.578532	0.296099	0.291219	0.284333	0.00656147	0.0744923	0.102854	-0.0288983	-0.0259291	-0.00649852	0.854946	0.80386	0.77943
trial_663	0.372262	0.470938	0.494782	0.813087	0.409618	0.416105	0.68451	0.310446	0.227398				0.724639	0.71475	0.714264	0.717193	0.633138	0.620525	0.140887	0.179511	0.181923	0.0447545	0.0825969	0.109261	-0.0124312	-0.0172721	0.000228038	0.853437	0.80984	0.78493
trial_664	0.410444	0.476431	0.507666	0.805691	0.406979	0.41463	0.7104	0.353352	0.242319				0.720054	0.711433	0.710932	0.705877	0.625712	0.62243	0.237392	0.241085	0.24187	0.00754049	0.0721402	0.100944	-0.0187691	-0.0219159	-0.00342888	0.853029	0.807483	0.781589
trial_665	0.367751	0.457582	0.484107	0.813359	0.408537	0.411744	0.713577	0.379488	0.273069				0.738322	0.736205	0.73446	0.706679	0.625677	0.622435	0.204295	0.212946	0.217352	0.0210239	0.0666531	0.0963061	-0.014339	-0.0174203	0.00254719	0.854114	0.808894	0.78473
trial_666	0.466661	0.526803	0.548518	0.76975	0.388474	0.392642	0.703003	0.380384	0.292752				0.710686	0.707759	0.70671	0.697084	0.503141	0.515789	0.253105	0.276306	0.271409	0.0314998	0.0684524	0.0958382	-0.029374	-0.0295285	-0.0110137	0.844439	0.799682	0.775149
trial_667	0.415785	0.480572	0.52428	0.824255	0.418312	0.426315	0.698858	0.33679	0.248345				0.685233	0.695345	0.694333	0.697593	0.632071	0.622554	0.216137	0.249481	0.249353	0.0531372	0.098975	0.124382	-0.022861	-0.0256854	-0.00743772	0.842383	0.798348	0.772753
trial_668	0.392713	0.473919	0.517808	0.804709	0.407966	0.415505	0.693894	0.366217	0.260196				0.734011	0.719823	0.71892	0.703519	0.616565	0.613124	0.176249	0.19084	0.196403	0.0387279	0.0722879	0.100812	-0.0121181	-0.0148689	0.00312835	0.85164	0.805406	0.782434
trial_669	0.402931	0.467062	0.498587	0.808512	0.408993	0.418501	0.694448	0.340218	0.240912				0.705272	0.708655	0.70773	0.705661	0.632017	0.627916	0.225939	0.236046	0.240731	0.0678327	0.128328	0.154405	-0.016866	-0.0198617	-0.000569559	0.857904	0.80309	0.780992
trial_670	0.428726	0.489908	0.521313	0.781384	0.394748	0.405609	0.679238	0.332524	0.25208				0.710594	0.711603	0.710059	0.682524	0.549111	0.550868	0.298457	0.275951	0.271843	0.0287367	0.0884643	0.116778	-0.0241054	-0.0248095	-0.00742782	0.854	0.809919	0.784235
trial_671	0.413009	0.489622	0.501263	0.811557	0.409435	0.41747	0.694816	0.32185	0.241551				0.70085	0.707871	0.706736	0.686405	0.581717	0.582883	0.213552	0.247464	0.249271	0.0362983	0.0799563	0.107265	-0.00921186	-0.0146083	0.0023369	0.851663	0.801432	0.77916
trial_672	0.381572	0.466927	0.486427	0.815423	0.415626	0.422936	0.702517	0.341012	0.249692				0.70247	0.70365	0.70255	0.694031	0.585406	0.583948	0.180837	0.213619	0.209211	0.00333361	0.0559313	0.085266	-0.0220379	-0.0226512	-0.00435572	0.854874	0.805785	0.780594
trial_673	0.464137	0.50851	0.528832	0.815569	0.414798	0.424489	0.697296	0.370275	0.267199				0.70064	0.704839	0.703688	0.687422	0.566119	0.567583	0.182703	0.209094	0.213999	0.010282	0.0792396	0.109323	-0.0298956	-0.0305397	-0.0118691	0.850926	0.803313	0.779462
trial_674	0.439806	0.511736	0.530498	0.813583	0.412368	0.417968	0.686261	0.337416	0.257076				0.711824	0.715758	0.714783	0.687444	0.551819	0.55084	0.157644	0.205764	0.20629	0.0301026	0.0812278	0.109488	-0.0191175	-0.0197683	-0.00279232	0.858888	0.810069	0.785517
trial_675	0.411997	0.472214	0.486268	0.820502	0.414083	0.418622	0.693099	0.338514	0.22533				0.713205	0.710405	0.709583	0.713021	0.589484	0.59243	0.251469	0.267386	0.263722	0.0112754	0.0693496	0.0965033	-0.0194301	-0.0213558	-0.00428055	0.861317	0.815277	0.790473
trial_676	0.421978	0.500995	0.510478	0.772957	0.391606	0.397624	0.687764	0.336544	0.250151				0.71476	0.715488	0.714559	0.705266	0.576286	0.583289	0.279413	0.285587	0.271624	0.0239077	0.0820191	0.111354	-0.00830582	-0.0122018	0.00593483	0.852681	0.805659	0.782719
trial_677	0.391239	0.482312	0.500687	0.814861	0.413339	0.420255	0.693317	0.343618	0.244442				0.687974	0.696029	0.694584	0.695444	0.619498	0.617648	0.133408	0.177833	0.184909	0.0732704	0.0963506	0.122946	-0.0154865	-0.0159391	0.00122165	0.857317	0.809778	0.787373
trial_678	0.442543	0.500759	0.517713	0.80989	0.410533	0.420695	0.688332	0.361551	0.277529				0.717919	0.717727	0.716657	0.701234	0.601586	0.598674	0.181317	0.215011	0.21404	0.0503376	0.0837444	0.110467	-0.0176717	-0.0138886	0.0030978	0.855906	0.810945	0.787365
trial_679	0.41975	0.480615	0.509463	0.809309	0.408896	0.412748	0.692724	0.32007	0.265002				0.723641	0.713963	0.71282	0.722698	0.664137	0.65201	0.230953	0.227726	0.230689	0.0481949	0.112884	0.140779	-0.0238008	-0.0231272	-0.00518748	0.838939	0.798732	0.774147
trial_680	0.393246	0.469833	0.513544	0.782093	0.393296	0.399277	0.705371	0.360306	0.266506				0.682862	0.69878	0.698245	0.710981	0.620224	0.617781	0.280949	0.27232	0.259429	0.0352092	0.0735082	0.102055	-0.0395229	-0.0347702	-0.0151269	0.868802	0.819505	0.794869
trial_681	0.385143	0.472592	0.498199	0.803543	0.404184	0.410154	0.699131	0.380225	0.274293				0.716446	0.714083	0.712764	0.716246	0.550975	0.558513	0.282377	0.25815	0.256428	0.0114423	0.0687378	0.0983824	-0.0247735	-0.0253217	-0.00578923	0.865967	0.814431	0.79107
trial_682	0.417735	0.477516	0.506911	0.80243	0.404203	0.413521	0.707421	0.346553	0.273642				0.727536	0.718302	0.71737	0.695467	0.549285	0.551216	0.264469	0.264694	0.265221	0.00427644	0.0735209	0.102899	-0.0347867	-0.0294775	-0.00898946	0.855556	0.809135	0.78598
trial_683	0.389276	0.485025	0.5252	0.841216	0.427109	0.435176	0.687616	0.324705	0.227306				0.723922	0.717332	0.71665	0.709357	0.588077	0.586853	0.17451	0.20976	0.20962	0.0462092	0.0862774	0.114846	-0.0172624	-0.0163816	0.0013425	0.851888	0.808521	0.786452
trial_684	0.410415	0.481047	0.514881	0.792075	0.400114	0.405034	0.695705	0.382008	0.283093				0.737131	0.724039	0.722652	0.681863	0.570395	0.573929	0.246689	0.250658	0.247857	0.0182553	0.0640237	0.093273	-0.0271881	-0.0270578	-0.0109159	0.88672	0.840623	0.813851
trial_685	0.350338	0.459425	0.505255	0.807924	0.409607	0.41842	0.690473	0.326611	0.237954				0.718053	0.719551	0.718536	0.690994	0.537516	0.545226	0.250778	0.256264	0.25207	0.0194756	0.0782052	0.106673	-0.0343693	-0.0289172	-0.012258	0.836576	0.792428	0.767449
trial_686	0.444808	0.512319	0.544575	0.811348	0.411184	0.414328	0.690822	0.358552	0.243008				0.708769	0.704901	0.704517	0.707006	0.64209	0.63315	0.196	0.224332	0.219874	0.0555546	0.0972935	0.123874	-0.00885632	-0.0119007	0.00545773	0.849952	0.809205	0.784629
trial_687	0.398454	0.469591	0.493777	0.826402	0.418581	0.427507	0.693682	0.34153	0.238499				0.730699	0.721628	0.720701	0.719482	0.654598	0.644665	0.18965	0.226052	0.22722	0.0399236	0.0800078	0.10698	-0.0227908	-0.023344	-0.00520735	0.85359	0.811186	0.791475
trial_688	0.414417	0.492062	0.526037	0.817241	0.413025	0.422629	0.700602	0.365527	0.27759				0.733874	0.725701	0.724039	0.715212	0.673548	0.659634	0.276252	0.268857	0.25853	0.0115477	0.0666318	0.0954965	-0.036456	-0.0321308	-0.0146715	0.842361	0.800385	0.777126
trial_689	0.49395	0.531374	0.538887	0.814431	0.411007	0.419736	0.698838	0.365967	0.280667				0.673955	0.690502	0.68915	0.728664	0.639472	0.631131	0.203683	0.229067	0.232816	0.0433681	0.0923945	0.119266	-0.0118142	-0.0166196	0.00152455	0.834775	0.788661	0.765686
trial_690	0.389813	0.471519	0.508978	0.813739	0.413204	0.422379	0.685835	0.326528	0.264808				0.682416	0.697314	0.696535	0.699769	0.511985	0.525212	0.233234	0.258603	0.257014	0.0413632	0.0823477	0.109973	-0.00609716	-0.0176754	0.000371325	0.881654	0.829226	0.805487
trial_691	0.391203	0.468688	0.497113	0.825537	0.417968	0.417704	0.713241	0.362215	0.288181				0.705681	0.706761	0.705625	0.70633	0.529522	0.54072	0.272297	0.276297	0.260263	0.0121283	0.0657232	0.0949878	-0.0185902	-0.0234869	-0.00671572	0.87017	0.821878	0.796795
trial_692	0.440332	0.504592	0.519762	0.799752	0.406607	0.417187	0.697657	0.339407	0.257547				0.715293	0.713524	0.712706	0.706104	0.57798	0.577528	0.247009	0.257428	0.250944	0.0824929	0.111359	0.138209	-0.0288969	-0.0275163	-0.00998263	0.858799	0.814658	0.79068
trial_693	0.43377	0.498392	0.525404	0.755874	0.382423	0.395718	0.685245	0.321649	0.223336				0.752049	0.731106	0.73016	0.708175	0.630389	0.62828	0.213503	0.23747	0.237955	0.0337785	0.0778377	0.106579	-0.0422429	-0.0370049	-0.0180099	0.847516	0.80309	0.780872
trial_694	0.393891	0.46335	0.513069	0.784932	0.395744	0.407871	0.682189	0.377788	0.275264				0.703605	0.706766	0.705993	0.700962	0.557546	0.561168	0.192702	0.215938	0.218581	0.0251829	0.0673714	0.0983887	-0.01952	-0.0200433	-0.00243562	0.856083	0.80946	0.784959
trial_695	0.41423	0.48138	0.514914	0.788217	0.398032	0.404091	0.680323	0.377014	0.280221				0.721928	0.71485	0.713345	0.707479	0.619217	0.614701	0.224422	0.236511	0.241326	0.0171338	0.0759167	0.103074	-0.0306708	-0.0276747	-0.0108253	0.857437	0.809157	0.785033
trial_696	0.456207	0.512935	0.540918	0.816692	0.413247	0.421872	0.690958	0.366729	0.254543				0.709445	0.712908	0.712248	0.707999	0.606926	0.60236	0.0976524	0.152237	0.161254	0.0380803	0.0823606	0.110882	-0.0245962	-0.0239352	-0.00771579	0.866389	0.820174	0.795981
trial_697	0.427188	0.493728	0.527146	0.818388	0.416116	0.423599	0.687966	0.346739	0.269261				0.745756	0.738659	0.737366	0.693265	0.625278	0.623966	0.222764	0.240243	0.237738	0.000501572	0.0569819	0.0866895	-0.0168885	-0.0196447	-0.00146634	0.859386	0.80647	0.78466
trial_698	0.402169	0.480166	0.504318	0.804396	0.409477	0.414296	0.704282	0.333286	0.235819				0.694798	0.695228	0.694588	0.683058	0.565408	0.5699	0.0922366	0.149903	0.155555	0.0476428	0.0807731	0.108731	-0.0235117	-0.0223916	-0.00417991	0.861738	0.811662	0.788536
trial_699	0.421616	0.487915	0.514266	0.816836	0.413237	0.421006	0.693738	0.35968	0.271516				0.705849	0.698494	0.697639	0.694829	0.549475	0.554316	0.175593	0.21322	0.21737	0.0614492	0.091674	0.119264	-0.0259732	-0.0256954	-0.00974279	0.855294	0.811173	0.787745
trial_700	0.359958	0.440716	0.458317	0.839186	0.426575	0.434137	0.712737	0.385753	0.276844				0.708486	0.713442	0.711327	0.716732	0.638742	0.637551	0.140936	0.159993	0.169406	0.0404269	0.0858435	0.114223	-0.0335495	-0.0300408	-0.0113919	0.851895	0.802913	0.78088
trial_701	0.417803	0.471311	0.498099	0.788483	0.397316	0.407191	0.70225	0.332485	0.266141				0.709083	0.707772	0.706878	0.685307	0.528867	0.52901	0.266128	0.264909	0.264154	0.0708426	0.106125	0.132796	-0.0124781	-0.0192398	-0.00180285	0.852566	0.802365	0.778971
trial_702	0.409852	0.469791	0.5048	0.817642	0.409927	0.413315	0.69521	0.373097	0.276279				0.71914	0.711912	0.710662	0.711491	0.60214	0.595077	0.270076	0.272146	0.267247	0.0295823	0.0787555	0.106738	-0.00825182	-0.0144845	0.0043229	0.859353	0.81561	0.790744
trial_703	0.447581	0.514486	0.524052	0.795576	0.401153	0.406584	0.71553	0.376419	0.27962				0.709237	0.715787	0.715096	0.698268	0.563282	0.571916	0.141707	0.168923	0.177721	0.0188515	0.0728085	0.101862	-0.0202624	-0.0218546	-0.00446016	0.851288	0.80634	0.783559
trial_704	0.374238	0.469086	0.490357	0.78067	0.397371	0.404236	0.709952	0.332197	0.254035				0.715593	0.708956	0.708082	0.70915	0.648177	0.642188	0.24678	0.253669	0.245651	0.0256449	0.0645482	0.0944211	-0.0289041	-0.0286445	-0.0104422	0.859962	0.808877	0.783734
trial_705	0.425978	0.488567	0.523291	0.785423	0.397463	0.406738	0.689445	0.344534	0.259364				0.707631	0.707008	0.705458	0.6982	0.597528	0.591898	0.221786	0.23686	0.231952	0.065271	0.0973088	0.123532	-0.0155568	-0.0166956	0.00134767	0.854731	0.808491	0.78148
trial_706	0.454945	0.496922	0.519598	0.800971	0.406046	0.41706	0.698291	0.356105	0.260181				0.726328	0.725217	0.723431	0.674627	0.46491	0.483463	0.18838	0.205852	0.209448	0.0179746	0.0720572	0.101389	-0.0277943	-0.0290979	-0.0110343	0.864385	0.814387	0.791537
trial_707	0.402184	0.466459	0.502637	0.800825	0.404487	0.413735	0.683155	0.339142	0.249524				0.726293	0.726043	0.724929	0.693521	0.582845	0.582171	0.296173	0.30487	0.297089	-0.00161049	0.0552608	0.0848564	-0.0174171	-0.0201486	-0.000995674	0.83156	0.787429	0.764574
trial_708	0.393412	0.483386	0.531522	0.803705	0.406996	0.41281	0.685958	0.366827	0.264627				0.686342	0.693091	0.69175	0.701443	0.599098	0.597411	0.0898237	0.154433	0.162843	0.0539823	0.0907701	0.117851	-0.0214286	-0.0216608	-0.00476642	0.870078	0.821691	0.79647
trial_709	0.369365	0.46788	0.520471	0.823022	0.414624	0.421738	0.683842	0.384855	0.283704				0.704023	0.70814	0.707965	0.70394	0.58958	0.588446	0.135375	0.17977	0.188202	0.0203564	0.0792171	0.108578	-0.0105356	-0.0160591	0.00168114	0.871353	0.81855	0.793191
trial_710	0.441086	0.510339	0.562527	0.817279	0.4099	0.414566	0.698503	0.367953	0.27529				0.692014	0.698636	0.698272	0.690587	0.56485	0.56979	0.293142	0.289327	0.286048	0.0626711	0.105379	0.131586	-0.00621876	-0.0180897	-0.00170701	0.83396	0.790471	0.767037
trial_711	0.39345	0.468351	0.490375	0.812282	0.411489	0.419639	0.68244	0.341884	0.249931				0.727183	0.721562	0.720474	0.713046	0.651755	0.644501	0.191206	0.225763	0.226457	0.0271136	0.0669517	0.0951638	-0.03006	-0.0284531	-0.0119765	0.861873	0.812552	0.788923
trial_712	0.447032	0.50186	0.525087	0.810364	0.408539	0.416269	0.704771	0.344107	0.260355				0.68557	0.695672	0.694311	0.703574	0.598522	0.601434	0.245241	0.275933	0.26964	0.0417813	0.0915151	0.121177	-0.0174934	-0.0225735	-0.00480354	0.853545	0.809097	0.785547
trial_713	0.41298	0.480675	0.502796	0.766498	0.387989	0.395072	0.696355	0.359068	0.271943				0.719163	0.714202	0.712775	0.667859	0.502366	0.511942	0.211848	0.211551	0.216677	0.020546	0.0788712	0.107554	-0.0217028	-0.0222112	-0.00629706	0.872382	0.82235	0.801925
trial_714	0.379312	0.47237	0.521174	0.841291	0.426932	0.435471	0.683465	0.375563	0.260064				0.691501	0.700099	0.699137	0.682821	0.514167	0.525053	0.261719	0.252911	0.254448	0.0318789	0.0815719	0.110014	-0.0133516	-0.0183462	0.000325221	0.848438	0.799846	0.778154
trial_715	0.382085	0.451592	0.491818	0.809384	0.408636	0.415144	0.69692	0.363928	0.248191				0.667455	0.683617	0.682868	0.679961	0.54668	0.54855	0.187646	0.193657	0.197775	0.0332928	0.0854161	0.113165	-0.00870772	-0.0138518	0.00318836	0.857741	0.805563	0.783302
trial_716	0.40189	0.478828	0.514976	0.82163	0.415497	0.4253	0.70501	0.345122	0.265681				0.733508	0.724087	0.722558	0.711129	0.60654	0.598506	0.263112	0.272307	0.264599	-0.00474989	0.0606908	0.0904379	-0.0211344	-0.0200387	-0.00181361	0.854939	0.811546	0.78411
trial_717	0.415347	0.49083	0.506993	0.809878	0.409356	0.418664	0.706448	0.335223	0.235389				0.747942	0.731335	0.730169	0.667472	0.450653	0.470498	0.191202	0.215231	0.216519	0.0310659	0.0753882	0.104367	-0.0312923	-0.0288787	-0.0119553	0.847537	0.801339	0.779842
trial_718	0.390991	0.48157	0.534358	0.795707	0.400257	0.407321	0.706441	0.344167	0.263222				0.720633	0.718798	0.717724	0.710236	0.505302	0.517573	0.127644	0.158643	0.165349	0.0235812	0.0865913	0.114486	-0.028317	-0.0258181	-0.0089194	0.851511	0.809335	0.784051
trial_719	0.407298	0.482478	0.535766	0.823868	0.416686	0.423065	0.703407	0.369354	0.286558				0.716342	0.711249	0.709904	0.727287	0.650514	0.642314	0.305927	0.283019	0.275917	0.0220915	0.0675342	0.0958644	-0.0147438	-0.0208878	-0.00362328	0.855902	0.81093	0.787477
trial_720	0.374668	0.461286	0.508012	0.800317	0.404227	0.410648	0.684921	0.328501	0.228217				0.722203	0.722466	0.721138	0.707547	0.628727	0.624549	0.218134	0.253512	0.251242	0.0380345	0.0821908	0.109256	-0.012977	-0.0144599	0.00300007	0.85388	0.808653	0.784464
trial_721	0.398817	0.476005	0.542358	0.808587	0.408525	0.416436	0.701216	0.340138	0.261235				0.68752	0.699487	0.698242	0.71174	0.608647	0.617359	0.223421	0.242638	0.242416	0.0623192	0.110761	0.137915	-0.0254429	-0.0258381	-0.00800733	0.861501	0.814588	0.79296
trial_722	0.45341	0.522203	0.532628	0.811656	0.412274	0.41957	0.674164	0.365229	0.259824				0.709742	0.713523	0.712396	0.678174	0.52695	0.538996	0.302133	0.28143	0.274742	0.0222165	0.0772081	0.104586	-0.03902	-0.0345622	-0.0160012	0.860217	0.811871	0.789626
trial_723	0.378235	0.473279	0.529279	0.788906	0.399982	0.407656	0.694521	0.348686	0.254668				0.737219	0.727964	0.726843	0.702275	0.518397	0.531389	0.152354	0.212271	0.210366	0.00153409	0.0510489	0.0818058	-0.0282328	-0.0235302	-0.00713714	0.870193	0.819936	0.796572
trial_724	0.449197	0.510145	0.51428	0.808998	0.40799	0.414726	0.710043	0.371186	0.257722				0.714442	0.716748	0.715297	0.667862	0.566813	0.563353	0.200384	0.225491	0.224032	0.0140778	0.0645253	0.0941554	-0.0138244	-0.0163212	0.000673827	0.85006	0.804029	0.779313
trial_725	0.405911	0.475569	0.497904	0.793651	0.401704	0.409076	0.707328	0.360742	0.278139				0.731318	0.71959	0.718644	0.717561	0.62016	0.61718	0.28085	0.27968	0.268395	0.0165247	0.0615742	0.0917542	-0.00431034	-0.0101067	0.00794349	0.850519	0.802738	0.778712
trial_726	0.377863	0.449038	0.500784	0.823244	0.418542	0.426038	0.700072	0.337255	0.248586				0.741884	0.726896	0.725702	0.709477	0.588757	0.588072	0.2602	0.268085	0.264355	0.0361148	0.0819487	0.110394	-0.0209937	-0.0217928	-0.00243718	0.864696	0.814806	0.79236
trial_727	0.462742	0.507333	0.522444	0.841645	0.427394	0.437711	0.702054	0.355575	0.255326				0.682298	0.684309	0.683903	0.709485	0.627778	0.624791	0.266384	0.27586	0.268138	0.0301725	0.074195	0.104642	-0.0262679	-0.0239376	-0.00619938	0.870483	0.821438	0.796442
trial_728	0.421433	0.497266	0.542365	0.778106	0.391357	0.402512	0.71956	0.383538	0.253787				0.70295	0.706166	0.705383	0.675299	0.521631	0.530297	0.149833	0.179997	0.186189	0.0563626	0.0963894	0.123464	-0.0362109	-0.0321719	-0.0147194	0.853314	0.804973	0.78287
trial_729	0.371299	0.475032	0.510424	0.816136	0.415164	0.426624	0.706873	0.370781	0.28641				0.710185	0.714272	0.713076	0.721083	0.639181	0.632242	0.238572	0.259751	0.253724	0.00387769	0.0514271	0.0817893	-0.0199775	-0.0184923	0.000491808	0.851565	0.808333	0.784823
trial_730	0.434033	0.495812	0.546911	0.82519	0.418844	0.430397	0.694021	0.369182	0.258805				0.710769	0.707166	0.705212	0.691194	0.541587	0.551487	0.24104	0.226589	0.229688	0.00157559	0.0653271	0.0939951	-0.0298461	-0.0291008	-0.0115115	0.865515	0.821779	0.797228
trial_731	0.4178	0.488928	0.530284	0.826795	0.416959	0.427224	0.70982	0.352086	0.262286				0.744805	0.728518	0.727017	0.706855	0.59225	0.590051	0.222663	0.252924	0.246572	0.0149401	0.0719527	0.101746	-0.0108278	-0.0180643	-0.000271574	0.853124	0.804586	0.781632
trial_732	0.410805	0.474112	0.501815	0.784811	0.395613	0.40292	0.681768	0.330066	0.224208				0.754351	0.737571	0.736567	0.723417	0.64571	0.640095	0.160505	0.189102	0.197969	0.0339438	0.0898265	0.116391	-0.0216949	-0.0198624	-0.00352612	0.842977	0.792991	0.770441
trial_733	0.394074	0.471467	0.47747	0.788317	0.40006	0.412171	0.698139	0.317995	0.248266				0.747183	0.730661	0.72937	0.688543	0.563229	0.56772	0.165041	0.201949	0.205496	0.0294867	0.0794689	0.108095	-0.0149041	-0.0162193	0.00110321	0.851478	0.803938	0.779973
trial_734	0.441377	0.502267	0.510225	0.824816	0.416997	0.424703	0.703572	0.361009	0.28225				0.71396	0.716378	0.715486	0.68228	0.532015	0.532733	0.211703	0.235499	0.236042	0.0469591	0.0870486	0.113392	-0.0177105	-0.01882	-0.00148757	0.843159	0.797292	0.775182
trial_735	0.399432	0.472842	0.495959	0.818836	0.412263	0.420928	0.692593	0.331948	0.227296				0.706968	0.712627	0.711456	0.702284	0.606383	0.604288	0.184931	0.216118	0.216854	0.0154866	0.0740393	0.10118	-0.0155121	-0.0199477	-0.00354701	0.84038	0.797767	0.773977
trial_736	0.405237	0.470139	0.498021	0.798281	0.404281	0.413216	0.693271	0.343676	0.253005				0.701688	0.705206	0.704096	0.703995	0.578821	0.584158	0.215391	0.216092	0.22329	0.0296156	0.0779306	0.106757	-0.00618331	-0.0103979	0.00686706	0.865378	0.821292	0.797192
trial_737	0.416549	0.502141	0.529001	0.80446	0.408102	0.417655	0.701713	0.339675	0.243266				0.674369	0.689316	0.688755	0.692178	0.626621	0.626383	0.275292	0.279007	0.27606	0.0384187	0.0793233	0.106619	-0.031587	-0.0272587	-0.00850188	0.862842	0.812484	0.787738
trial_738	0.413572	0.483345	0.513199	0.795768	0.402669	0.406352	0.690645	0.375684	0.260635				0.721513	0.716612	0.715693	0.718198	0.552792	0.560723	0.236838	0.247001	0.242301	0.0590589	0.089713	0.117207	-0.0136787	-0.0168553	0.00129669	0.860027	0.810631	0.788055
trial_739	0.447499	0.498499	0.537893	0.799008	0.403336	0.411978	0.687902	0.327034	0.245632				0.701673	0.706314	0.705389	0.69824	0.596469	0.595538	0.123915	0.169769	0.178812	0.0180085	0.0684807	0.0964199	-0.0175665	-0.0197257	-0.00232898	0.861157	0.814836	0.788389
trial_740	0.437054	0.505769	0.534466	0.774491	0.391482	0.399737	0.682031	0.331762	0.26582				0.708934	0.710509	0.708943	0.712243	0.615861	0.613172	0.181463	0.211422	0.211514	0.0057201	0.072747	0.10188	-0.0374466	-0.0325421	-0.0148765	0.85516	0.80813	0.783508
trial_741	0.366379	0.474302	0.513016	0.797361	0.405229	0.413133	0.689239	0.334295	0.248008				0.709724	0.704118	0.703343	0.683883	0.486986	0.508978	0.334167	0.320565	0.308962	0.0416556	0.0818887	0.109999	-0.0260176	-0.0253552	-0.00816955	0.852611	0.807105	0.782735
trial_742	0.402193	0.48283	0.504619	0.800747	0.407015	0.415028	0.70569	0.35078	0.249405				0.73383	0.725814	0.724398	0.690409	0.534705	0.541701	0.235986	0.25481	0.250431	0.0386627	0.0875756	0.115876	-0.016011	-0.0167191	0.00045055	0.844731	0.797984	0.775808
trial_743	0.384702	0.469502	0.517283	0.786964	0.398464	0.409204	0.711373	0.364687	0.25353				0.707283	0.703092	0.702317	0.709957	0.628747	0.626196	0.24733	0.266625	0.258389	0.05738	0.0971616	0.126378	-0.0222745	-0.019575	-0.00146326	0.853823	0.809647	0.786123
trial_744	0.368663	0.470939	0.519726	0.843519	0.425727	0.432853	0.69778	0.344174	0.256807				0.708763	0.704691	0.70416	0.680729	0.487378	0.500671	0.21412	0.212092	0.216254	0.0380508	0.0827476	0.111132	-0.0404954	-0.0331761	-0.0144231	0.849985	0.803974	0.780814
trial_745	0.399212	0.472907	0.503331	0.817181	0.414749	0.420747	0.704339	0.350521	0.257729				0.713735	0.712937	0.711725	0.710928	0.50903	0.526936	0.25985	0.254414	0.255566	0.0403307	0.0875031	0.115152	-0.0265604	-0.0246979	-0.00755674	0.854028	0.804698	0.779353
trial_746	0.415154	0.474748	0.519219	0.832319	0.419707	0.425517	0.700224	0.366171	0.263406				0.728361	0.720594	0.719181	0.699364	0.59025	0.588525	0.26906	0.271877	0.266719	0.0771794	0.104005	0.129969	-0.0184561	-0.0170686	0.00118892	0.866558	0.811299	0.789006
trial_747	0.42534	0.497337	0.519648	0.811744	0.411215	0.420075	0.7164	0.390098	0.281505				0.719301	0.719379	0.717753	0.703293	0.624298	0.616094	0.16264	0.196327	0.200028	0.0285015	0.067353	0.0972064	-0.0276591	-0.0262699	-0.00869151	0.844464	0.801997	0.77659
trial_748	0.389846	0.465792	0.498155	0.816122	0.413133	0.413297	0.712633	0.36063	0.28274				0.722011	0.72297	0.721369	0.6881	0.624668	0.619978	0.254712	0.274718	0.271202	0.0212897	0.0670386	0.0959665	-0.00748586	-0.0119161	0.00480162	0.844752	0.801167	0.776573
trial_749	0.38436	0.462052	0.536371	0.830575	0.421767	0.431989	0.694845	0.322467	0.240113				0.694868	0.703848	0.702614	0.682679	0.601334	0.602122	0.151715	0.190215	0.199103	0.0420996	0.0837257	0.111979	-0.0329753	-0.0302448	-0.0127024	0.862546	0.815036	0.790155
trial_750	0.356678	0.460982	0.50927	0.81178	0.410766	0.417972	0.707351	0.338845	0.250874				0.675824	0.685186	0.6849	0.707607	0.613795	0.617746	0.337162	0.326915	0.302942	-0.00658832	0.0565	0.0863636	-0.0352235	-0.0301524	-0.0115605	0.878259	0.823735	0.798057
trial_751	0.391823	0.459127	0.511511	0.79319	0.39961	0.408441	0.692489	0.322433	0.249793				0.700038	0.703293	0.702366	0.710777	0.592007	0.590072	0.13982	0.166386	0.174097	0.0471922	0.0871703	0.116861	-0.0220776	-0.0229825	-0.00479577	0.849219	0.803664	0.780135
trial_752	0.421159	0.502971	0.508419	0.788603	0.398213	0.40696	0.703484	0.363054	0.270214				0.713831	0.706564	0.705932	0.724557	0.673189	0.664746	0.289778	0.291604	0.276267	0.0247587	0.0741167	0.103727	-0.0399485	-0.0356802	-0.0156283	0.867964	0.818959	0.795291
trial_753	0.40069	0.477413	0.505906	0.786	0.396043	0.401992	0.702188	0.381587	0.272229				0.690265	0.692145	0.691559	0.706881	0.591301	0.589904	0.155849	0.189453	0.190917	0.0383468	0.0869465	0.114248	-0.0318149	-0.025927	-0.00887929	0.866833	0.815945	0.792902
trial_754	0.502583	0.539842	0.545845	0.821137	0.415553	0.424485	0.707692	0.344712	0.271498				0.722303	0.713919	0.713	0.698113	0.572143	0.574113	0.201834	0.23691	0.239481	0.044905	0.081696	0.10931	-0.0178052	-0.0229892	-0.0061223	0.843864	0.797858	0.775872
trial_755	0.41086	0.484407	0.499842	0.808969	0.409855	0.417899	0.706061	0.338373	0.259011				0.712167	0.707418	0.706876	0.694732	0.548463	0.563867	0.150751	0.189835	0.195648	0.0477927	0.0851682	0.113385	-0.0382	-0.0309958	-0.0122698	0.862004	0.817321	0.790776
trial_756	0.422289	0.484149	0.493258	0.817257	0.413423	0.419155	0.682392	0.351925	0.261533				0.70179	0.69027	0.690252	0.711124	0.625639	0.626531	0.169614	0.207469	0.209082	0.032733	0.0881868	0.115184	-0.0159412	-0.0179036	-0.000947047	0.856911	0.808717	0.783081
trial_757	0.426389	0.489067	0.540587	0.812596	0.40979	0.415097	0.688897	0.326671	0.239334				0.719721	0.714914	0.713745	0.71103	0.649394	0.645507	0.230341	0.266317	0.258877	0.0263543	0.0821333	0.11109	-0.0155336	-0.015555	0.00311249	0.86214	0.81349	0.789368
trial_758	0.437063	0.525254	0.554981	0.831355	0.422612	0.42635	0.670924	0.32929	0.269897				0.715635	0.719799	0.71848	0.683558	0.544253	0.55068	0.193323	0.197071	0.200219	0.0625828	0.0916195	0.119678	-0.026742	-0.0250234	-0.00576782	0.844536	0.79763	0.772094
trial_759	0.421587	0.487202	0.512243	0.792683	0.402606	0.414151	0.692946	0.349872	0.279709				0.730203	0.727155	0.726047	0.704884	0.576493	0.583139	0.129194	0.151761	0.162138	0.0423483	0.089272	0.117456	-0.0248596	-0.0244146	-0.00652825	0.852975	0.80578	0.782042
trial_760	0.403563	0.485299	0.545882	0.796409	0.403995	0.4114	0.698447	0.370196	0.277762				0.665558	0.673936	0.674273	0.699232	0.600785	0.601557	0.220989	0.22512	0.223619	0.0671197	0.0996268	0.125323	-0.0195802	-0.0208701	-0.00417312	0.851097	0.803489	0.781014
trial_761	0.408271	0.470043	0.498034	0.812911	0.409991	0.417992	0.683892	0.346564	0.27				0.721862	0.716756	0.715527	0.695446	0.559264	0.56158	0.190352	0.219414	0.216958	0.0383102	0.087083	0.113955	-0.02956	-0.0282276	-0.00973625	0.851761	0.809432	0.784721
trial_762	0.461792	0.520078	0.517703	0.81234	0.410491	0.419489	0.706324	0.37708	0.293526				0.697453	0.702678	0.702046	0.662409	0.474713	0.481495	0.145734	0.158111	0.16435	0.0297814	0.0691608	0.0962478	-0.03283	-0.0288882	-0.0124503	0.853756	0.804684	0.779695
trial_763	0.422149	0.487073	0.532782	0.794299	0.402787	0.410959	0.717293	0.33477	0.253414				0.712916	0.712282	0.71139	0.705114	0.621821	0.618964	0.210345	0.2333	0.233545	0.0399636	0.0894693	0.118158	-0.0186781	-0.0218132	-0.00386466	0.853663	0.80615	0.782935
trial_764	0.403137	0.466744	0.496383	0.809947	0.411095	0.419936	0.683445	0.345568	0.243808				0.687564	0.697652	0.696653	0.703296	0.606691	0.605	0.187242	0.224404	0.223302	0.044778	0.0877273	0.113645	-0.0231412	-0.0235179	-0.0040752	0.844027	0.79867	0.774369
trial_765	0.415288	0.47768	0.498721	0.790652	0.39891	0.402167	0.703977	0.332123	0.255759				0.715911	0.711857	0.711468	0.682496	0.573307	0.572416	0.202674	0.239838	0.241386	0.00678203	0.0625395	0.0945883	-0.0157915	-0.0212627	-0.00248917	0.856959	0.809189	0.785063
trial_766	0.382547	0.464021	0.510853	0.793613	0.400507	0.407645	0.702125	0.360771	0.27216				0.726051	0.715849	0.714684	0.685562	0.577268	0.586324	0.175969	0.200475	0.207563	0.0850205	0.110015	0.134189	-0.0255216	-0.0236538	-0.00594296	0.85685	0.812468	0.78993
trial_767	0.425781	0.495462	0.514427	0.799423	0.402332	0.409289	0.688396	0.308254	0.244528				0.721282	0.719278	0.718605	0.692241	0.627777	0.621699	0.271838	0.25667	0.251112	0.0183976	0.0682445	0.095693	-0.0119583	-0.0167857	0.00127926	0.863019	0.814603	0.790957
trial_768	0.451952	0.510447	0.526687	0.7877	0.397361	0.40409	0.720205	0.385844	0.275293				0.712207	0.711232	0.710575	0.683098	0.485075	0.500797	0.22012	0.226076	0.229139	0.0279061	0.0846766	0.113313	-0.0123537	-0.0140527	0.003047	0.859054	0.816084	0.790135
trial_769	0.369463	0.451895	0.504563	0.795373	0.400058	0.406185	0.694222	0.342819	0.271939				0.700553	0.705204	0.704173	0.700476	0.623914	0.616115	0.301394	0.301115	0.287563	0.0572788	0.0972929	0.125313	-0.0113398	-0.0161728	0.000452379	0.856664	0.805898	0.780988
trial_770	0.431859	0.499299	0.524769	0.807604	0.408168	0.414205	0.695347	0.334126	0.239455				0.699017	0.70775	0.706425	0.709742	0.65072	0.642974	0.23718	0.251643	0.249062	-0.0029884	0.0571568	0.0880787	-0.0262768	-0.0277706	-0.00883028	0.862653	0.817307	0.790447
trial_771	0.413307	0.482973	0.509869	0.816269	0.414368	0.423982	0.696654	0.329473	0.259188				0.737999	0.732907	0.731329	0.716552	0.687674	0.678008	0.180262	0.183818	0.188535	0.0412719	0.0767501	0.103857	-0.0251614	-0.0217349	-0.00632957	0.859568	0.813902	0.790327
trial_772	0.444282	0.515805	0.51819	0.817708	0.412203	0.421578	0.697603	0.324628	0.238536				0.715386	0.722982	0.721356	0.690737	0.580705	0.57869	0.318986	0.312756	0.29937	0.0559537	0.0873355	0.115009	-0.0275438	-0.0272558	-0.0100986	0.873281	0.819708	0.792666
trial_773	0.414273	0.484787	0.526573	0.839736	0.425583	0.434129	0.695953	0.356961	0.271089				0.737769	0.727225	0.725782	0.697852	0.592647	0.586181	0.227772	0.236898	0.232336	0.0538309	0.0778273	0.105951	-0.0176759	-0.0203353	-0.00129281	0.872952	0.821332	0.798128
trial_774	0.411268	0.47878	0.51379	0.848255	0.428857	0.434241	0.694397	0.362614	0.255609				0.730583	0.716676	0.715781	0.687864	0.545795	0.552651	0.207679	0.228967	0.23109	0.0282833	0.0771093	0.104728	-0.0208732	-0.0232172	-0.003459	0.855924	0.810524	0.785372
trial_775	0.391275	0.458712	0.49495	0.803356	0.405972	0.410183	0.701099	0.339011	0.222937				0.691486	0.699738	0.699112	0.707006	0.647519	0.643655	0.225026	0.244607	0.239325	0.0516182	0.0969491	0.121832	-0.0257962	-0.0267864	-0.00898074	0.849794	0.802991	0.77774
trial_776	0.419759	0.489772	0.554802	0.792717	0.401267	0.407565	0.685926	0.366801	0.268394				0.745237	0.73314	0.731937	0.680853	0.539942	0.542949	0.305908	0.316935	0.305333	0.0257259	0.0737775	0.101742	-0.00891493	-0.0124725	0.00402156	0.866466	0.821567	0.796671
trial_777	0.382074	0.476932	0.499687	0.814646	0.411985	0.423099	0.699407	0.334134	0.232803				0.740586	0.726341	0.724551	0.694754	0.552739	0.560509	0.178234	0.221893	0.223998	0.0527656	0.0909809	0.117047	-0.0276689	-0.025091	-0.00790767	0.833651	0.792402	0.770499
trial_778	0.41187	0.489283	0.493582	0.807819	0.409322	0.417767	0.70745	0.374641	0.254808				0.671828	0.6888	0.688816	0.701711	0.608824	0.611604	0.260507	0.236035	0.232466	0.0157493	0.0748808	0.103154	-0.0225622	-0.0215018	-0.00434249	0.8383	0.797314	0.774795
trial_779	0.422784	0.488678	0.504644	0.808863	0.410191	0.420086	0.686724	0.373172	0.251441				0.703001	0.705243	0.704457	0.709462	0.560646	0.569609	0.346681	0.337989	0.32273	0.00655443	0.0681192	0.0971671	-0.0218975	-0.0224845	-0.00450438	0.878293	0.824348	0.798518
trial_780	0.420641	0.483848	0.51522	0.79719	0.401984	0.41266	0.691072	0.365562	0.263056				0.737397	0.730193	0.72865	0.725588	0.670834	0.659966	0.170945	0.187915	0.197162	0.0340049	0.0863255	0.113976	-0.0272755	-0.0274205	-0.00950072	0.84249	0.799858	0.774553
trial_781	0.417225	0.485167	0.515652	0.809008	0.410003	0.416458	0.692232	0.348656	0.299215				0.731541	0.721036	0.71984	0.690218	0.584297	0.583438	0.245371	0.244963	0.235721	0.0441692	0.0863589	0.114022	-0.021339	-0.0230958	-0.0055031	0.855238	0.809558	0.785617
trial_782	0.390102	0.475427	0.512525	0.810756	0.411064	0.420297	0.70275	0.361504	0.25123				0.720798	0.717254	0.716328	0.694882	0.558212	0.563464	0.174693	0.22026	0.22676	0.0430204	0.0905777	0.118533	-0.0219085	-0.0222199	-0.00466957	0.846625	0.802741	0.777668
trial_783	0.448928	0.514807	0.533125	0.827146	0.420805	0.423157	0.702673	0.337191	0.241977				0.755042	0.735148	0.733795	0.696877	0.578546	0.577786	0.293434	0.297746	0.294308	0.0424148	0.0853284	0.113067	-0.0260545	-0.026633	-0.00926167	0.852916	0.808267	0.782893
trial_784	0.410623	0.476272	0.505939	0.790513	0.398208	0.402074	0.686755	0.312512	0.240963				0.688162	0.697116	0.69596	0.683338	0.532741	0.544605	0.222227	0.22132	0.221145	0.0449558	0.0870422	0.112426	-0.00783368	-0.0174512	0.00103324	0.859153	0.81131	0.788229
trial_785	0.398513	0.475948	0.539848	0.813684	0.410905	0.423011	0.690712	0.348275	0.234025				0.732439	0.728652	0.726975	0.710468	0.616858	0.616033	0.168738	0.190005	0.198788	0.043648	0.0838395	0.111101	-0.0300955	-0.0264893	-0.00879369	0.852488	0.806489	0.780055
trial_786	0.364692	0.445965	0.487501	0.81946	0.414821	0.422493	0.690603	0.334754	0.249484				0.725675	0.7269	0.725152	0.680985	0.545259	0.543575	0.147145	0.178867	0.181837	0.0621302	0.121431	0.147102	-0.0312834	-0.0294402	-0.010828	0.879764	0.828697	0.80426
trial_787	0.399824	0.4857	0.517116	0.766889	0.391094	0.399027	0.686194	0.342093	0.248348				0.735262	0.726647	0.725189	0.707945	0.660132	0.658142	0.173571	0.18806	0.194267	0.0364178	0.0930128	0.120629	-0.0156385	-0.0182789	-0.000250541	0.857947	0.808591	0.785379
trial_788	0.378561	0.460282	0.506111	0.798707	0.403727	0.411562	0.710779	0.376422	0.262697				0.72516	0.725383	0.723851	0.710179	0.63843	0.633365	0.229035	0.218859	0.22767	0.0381051	0.0786824	0.106504	-0.0260192	-0.025492	-0.00925009	0.873479	0.823765	0.800598
trial_789	0.417215	0.489395	0.522401	0.814603	0.413695	0.420975	0.705022	0.332052	0.241898				0.677817	0.688677	0.688238	0.701185	0.668569	0.659623	0.150986	0.179274	0.187563	0.0241345	0.0722958	0.100751	-0.0136493	-0.0139527	0.00262999	0.867807	0.818211	0.794839
trial_790	0.380352	0.457047	0.48313	0.822125	0.4177	0.425913	0.702254	0.358124	0.27343				0.75759	0.738224	0.737099	0.697564	0.543671	0.548134	0.149779	0.192912	0.194302	0.0195379	0.0642106	0.0946837	-0.0164593	-0.0184147	-0.00190595	0.84882	0.808942	0.783696
trial_791	0.407808	0.480065	0.506075	0.829247	0.420162	0.426468	0.696828	0.330444	0.247133				0.703209	0.705989	0.704757	0.703898	0.535992	0.544626	0.182219	0.215512	0.214743	0.0572351	0.0920584	0.119762	-0.0160243	-0.0184668	-0.000496158	0.856594	0.808976	0.788018
trial_792	0.400361	0.478109	0.50978	0.861515	0.436953	0.443959	0.695746	0.349976	0.264384				0.678498	0.686551	0.685403	0.689236	0.538481	0.549662	0.328513	0.317535	0.299146	0.0020502	0.0551268	0.0854834	-0.00434028	-0.013567	0.00288636	0.851666	0.804807	0.7835
trial_793	0.383017	0.46957	0.51448	0.804948	0.405956	0.415806	0.708885	0.331839	0.236981				0.674156	0.68229	0.682293	0.687934	0.602998	0.597587	0.155339	0.184347	0.191667	0.039199	0.0760926	0.103684	-0.0136347	-0.0155196	0.00242894	0.852786	0.809558	0.785318
trial_794	0.431735	0.503253	0.537215	0.814522	0.411052	0.41893	0.693093	0.339298	0.267959				0.731693	0.72576	0.724409	0.703899	0.648478	0.643518	0.182136	0.219836	0.223795	0.036434	0.0825439	0.109323	-0.0252227	-0.023596	-0.005543	0.860527	0.811636	0.786434
trial_795	0.392139	0.481054	0.535434	0.82738	0.418529	0.427801	0.689987	0.385954	0.286671				0.730543	0.71595	0.714853	0.698106	0.546371	0.555239	0.232313	0.256122	0.25852	0.0173446	0.0626298	0.0928925	-0.0139185	-0.0154082	0.00426511	0.84617	0.796568	0.773702
trial_796	0.425052	0.494104	0.517035	0.810218	0.407864	0.411107	0.709064	0.367749	0.259429				0.733741	0.728321	0.727024	0.719484	0.641503	0.635094	0.200266	0.239992	0.240463	0.0147519	0.0689078	0.0980368	-0.0184965	-0.0185389	-0.00100096	0.855483	0.81295	0.789271
trial_797	0.46487	0.515114	0.536201	0.82217	0.417605	0.428164	0.714268	0.386964	0.285147				0.714484	0.712171	0.711156	0.686501	0.528331	0.539596	0.179951	0.190607	0.192485	0.0577394	0.0917558	0.118349	-0.0139455	-0.0128188	0.00507327	0.840625	0.799915	0.777289
trial_798	0.426205	0.499062	0.543139	0.797863	0.403817	0.409617	0.699642	0.336128	0.263225				0.720448	0.716863	0.715995	0.697722	0.576424	0.579393	0.179158	0.213805	0.213893	0.0271299	0.072766	0.102295	-0.029159	-0.0280282	-0.00763288	0.85785	0.810913	0.787075
trial_799	0.38072	0.462888	0.503688	0.792852	0.400889	0.407812	0.707958	0.35208	0.264452				0.752937	0.736209	0.735187	0.700932	0.587706	0.588964	0.304972	0.306217	0.291139	0.0591502	0.0936252	0.11997	-0.022223	-0.0227438	-0.00391103	0.853331	0.808797	0.784799
trial_800	0.443827	0.505047	0.530756	0.814106	0.412353	0.42075	0.710944	0.362274	0.279855				0.746684	0.737435	0.735485	0.700865	0.608086	0.608187	0.291401	0.283307	0.275208	0.0348977	0.0837411	0.11125	-0.0171858	-0.0169817	0.00103275	0.847564	0.799133	0.775929
trial_801	0.384983	0.454676	0.489302	0.840219	0.42653	0.435757	0.707989	0.387072	0.266761				0.683767	0.695273	0.693861	0.71246	0.642259	0.637612	0.214532	0.224132	0.221543	0.0131925	0.0642195	0.0929286	-0.0302934	-0.0291567	-0.00974524	0.857282	0.809653	0.786204
trial_802	0.412325	0.482264	0.51135	0.825845	0.4185	0.425756	0.700607	0.338079	0.263117				0.743882	0.731183	0.730406	0.6958	0.549349	0.552714	0.195936	0.215014	0.214439	0.130249	0.137204	0.160237	-0.0269202	-0.0244104	-0.00819694	0.864657	0.817398	0.794578
trial_803	0.412314	0.466513	0.491178	0.789271	0.398074	0.405938	0.691149	0.349282	0.249154				0.744712	0.732427	0.731074	0.706557	0.533263	0.543038	0.264828	0.272297	0.261641	0.0297885	0.0785888	0.106486	-0.00783934	-0.0141204	0.00413768	0.855626	0.804359	0.781323
trial_804	0.417296	0.50103	0.515408	0.822536	0.416907	0.427368	0.711794	0.345511	0.264706				0.685992	0.692468	0.69197	0.704463	0.60742	0.604359	0.264602	0.271045	0.266599	0.0339134	0.0856518	0.1133	-0.0223393	-0.0232313	-0.00497675	0.864115	0.820046	0.793934
trial_805	0.378137	0.469287	0.495542	0.793302	0.400066	0.406913	0.707666	0.354409	0.271707				0.700235	0.705865	0.70444	0.694992	0.627646	0.627389	0.126021	0.166839	0.166957	0.0266277	0.0742251	0.103182	-0.00995921	-0.0181315	-0.00184577	0.842414	0.80009	0.775973
trial_806	0.411258	0.491181	0.52996	0.807535	0.409668	0.419177	0.680611	0.334864	0.237606				0.717247	0.714593	0.71376	0.709871	0.605851	0.604136	0.306823	0.300475	0.28603	0.0356693	0.0799147	0.109265	-0.0205729	-0.0196737	-0.0023447	0.874931	0.825181	0.801372
trial_807	0.424976	0.489216	0.521207	0.81841	0.412993	0.423881	0.676665	0.338192	0.267953				0.736779	0.731614	0.730412	0.711408	0.600482	0.605896	0.112876	0.155105	0.162878	0.0252061	0.0759628	0.103399	-0.0161644	-0.0161754	0.000728148	0.842665	0.798831	0.776393
trial_808	0.417297	0.488966	0.509443	0.820918	0.413631	0.419401	0.6905	0.319694	0.237385				0.733831	0.722187	0.72128	0.708416	0.605591	0.60446	0.238156	0.262389	0.259404	0.029536	0.0727855	0.10043	-0.00971073	-0.0169171	0.00127301	0.85274	0.807345	0.78234
trial_809	0.389031	0.457758	0.508502	0.827184	0.418094	0.423954	0.698365	0.349005	0.271853				0.703314	0.707453	0.706474	0.679189	0.530394	0.538345	0.119877	0.176357	0.182282	0.03216	0.0800538	0.106788	-0.00687655	-0.0174459	0.000959016	0.855837	0.808006	0.782436
trial_810	0.403584	0.471179	0.519168	0.799927	0.404017	0.411386	0.703958	0.341836	0.255388				0.712657	0.712699	0.711914	0.701871	0.614486	0.615789	0.19479	0.216979	0.216528	0.030731	0.0727861	0.101876	-0.0195064	-0.0194254	-0.00341444	0.869433	0.821414	0.795891
trial_811	0.385614	0.47668	0.536831	0.803687	0.405068	0.410432	0.693096	0.341808	0.231716				0.724322	0.710033	0.709199	0.712517	0.642888	0.636903	0.240844	0.260015	0.251417	0.049591	0.0972894	0.123777	-0.0356543	-0.0309161	-0.0118032	0.850513	0.805197	0.782601
trial_812	0.409564	0.478725	0.520143	0.770382	0.387559	0.395188	0.713021	0.353389	0.267383				0.712319	0.713091	0.711545	0.706108	0.534431	0.54245	0.26952	0.275794	0.266503	0.0598228	0.0894915	0.114962	-0.00978291	-0.015558	0.00264172	0.858252	0.810081	0.787758
trial_813	0.378876	0.472579	0.536332	0.805451	0.4055	0.412555	0.704625	0.337508	0.258879				0.702425	0.701172	0.700431	0.717257	0.63057	0.630496	0.259227	0.268775	0.257464	0.0966987	0.126127	0.151349	-0.0266776	-0.023246	-0.00652034	0.866892	0.81848	0.794554
trial_814	0.394622	0.463061	0.495336	0.821188	0.416918	0.422449	0.705521	0.380065	0.255239				0.741613	0.730972	0.729482	0.696205	0.544576	0.554323	0.176711	0.200677	0.205204	-0.00482048	0.054205	0.0853001	-0.0180013	-0.0167922	0.00117515	0.863267	0.815765	0.790218
trial_815	0.425666	0.496913	0.522739	0.807803	0.405227	0.412781	0.715477	0.377191	0.283665				0.769812	0.749514	0.747882	0.70267	0.590644	0.590215	0.240971	0.24096	0.244588	0.0436898	0.0663289	0.0927236	-0.0262955	-0.0226775	-0.00550473	0.85299	0.80422	0.780683
trial_816	0.378971	0.451088	0.470333	0.773121	0.392063	0.401941	0.704495	0.369953	0.2809				0.723864	0.71558	0.714471	0.711165	0.588128	0.588198	0.164692	0.206711	0.20751	0.0857223	0.111015	0.13629	-0.00835188	-0.0162038	0.00101319	0.863266	0.815282	0.791361
trial_817	0.394618	0.483551	0.522312	0.812351	0.410614	0.419416	0.703938	0.381159	0.27301				0.750627	0.733393	0.732301	0.694498	0.586241	0.587559	0.245702	0.258317	0.259752	0.0194371	0.080167	0.109693	-0.0245236	-0.0237651	-0.0059982	0.861018	0.813407	0.789848
trial_818	0.421139	0.49173	0.514662	0.822823	0.416009	0.421745	0.703032	0.323623	0.237109				0.743324	0.729006	0.727538	0.688035	0.529864	0.543124	0.187575	0.193139	0.20023	0.0496493	0.0870858	0.114041	-0.027479	-0.0254863	-0.00658644	0.855131	0.805922	0.783248
trial_819	0.42143	0.487696	0.509724	0.827401	0.422739	0.433169	0.694652	0.338672	0.247397				0.73762	0.72246	0.721483	0.698652	0.530101	0.54172	0.232854	0.259924	0.252794	0.0972298	0.10361	0.128534	-0.0233887	-0.0240194	-0.00568954	0.849847	0.803322	0.778902
trial_820	0.381781	0.4743	0.500602	0.807282	0.40916	0.417479	0.692567	0.355923	0.274577				0.693389	0.708484	0.707561	0.712139	0.593803	0.596127	0.254803	0.267161	0.265455	0.0332848	0.0836688	0.111602	-0.022388	-0.0199657	-0.0028405	0.852535	0.807508	0.784801
trial_821	0.419227	0.498659	0.53928	0.811995	0.409322	0.42026	0.694132	0.374842	0.289307				0.74743	0.72942	0.727991	0.694763	0.626914	0.625964	0.17564	0.215608	0.216356	0.0536188	0.0787258	0.105173	-0.0102413	-0.0148234	0.00326432	0.854512	0.809606	0.785252
trial_822	0.391852	0.486669	0.526597	0.819779	0.415522	0.422812	0.700215	0.333191	0.255276				0.708311	0.71036	0.709755	0.691211	0.619863	0.616737	0.227731	0.227958	0.227393	0.0170424	0.0661175	0.0947826	-0.0132255	-0.0171227	0.00119489	0.860475	0.811524	0.787803
trial_823	0.391036	0.470754	0.524313	0.811366	0.409512	0.419426	0.689611	0.317992	0.240866				0.696803	0.707538	0.706793	0.694011	0.539234	0.547138	0.309202	0.302726	0.286799	0.0126628	0.0602191	0.0886065	-0.00597127	-0.0140508	0.00365678	0.864441	0.813532	0.78992
trial_824	0.418385	0.491805	0.526646	0.812724	0.410341	0.417736	0.706903	0.367908	0.268455				0.728927	0.722238	0.721327	0.701006	0.600282	0.599706	0.210756	0.225424	0.219955	0.0124526	0.0629693	0.0932255	-0.0239844	-0.0235635	-0.00560771	0.854779	0.810557	0.785884
trial_825	0.411694	0.468506	0.48906	0.773368	0.389592	0.399376	0.698464	0.338946	0.250944				0.720545	0.715602	0.715006	0.703369	0.598658	0.595426	0.204836	0.236126	0.231742	0.0236218	0.0831246	0.112279	-0.00642058	-0.016959	0.00112705	0.86912	0.81732	0.791286
trial_826	0.420522	0.479411	0.497907	0.814433	0.414029	0.421483	0.697787	0.34343	0.251319				0.721599	0.708498	0.707514	0.679353	0.543401	0.550072	0.208629	0.240269	0.239344	0.00449092	0.0689165	0.0980029	-0.00580851	-0.0126916	0.00510627	0.849237	0.805952	0.782074
trial_827	0.437991	0.499238	0.509581	0.781082	0.395533	0.403928	0.691949	0.361811	0.256062				0.662449	0.678399	0.677434	0.688237	0.595474	0.59717	0.218035	0.235442	0.235732	0.0308844	0.075548	0.102875	-0.0150992	-0.0179822	-0.000470139	0.848351	0.801143	0.776435
trial_828	0.42078	0.493223	0.528192	0.827776	0.417589	0.423942	0.69681	0.317987	0.233287				0.738636	0.724394	0.722749	0.707574	0.602204	0.606469	0.281255	0.280774	0.277317	0.0376554	0.0808465	0.109382	-0.0146428	-0.0200498	-0.00281382	0.865319	0.821532	0.796388
trial_829	0.479874	0.523898	0.556161	0.819122	0.412692	0.419158	0.67504	0.364853	0.269083				0.670789	0.68275	0.682094	0.703764	0.58088	0.588597	0.14817	0.184205	0.187403	0.0578167	0.0995253	0.12621	-0.0181172	-0.0227021	-0.00550361	0.862641	0.81675	0.790548
trial_830	0.455938	0.507174	0.554512	0.81866	0.415493	0.425879	0.702603	0.324541	0.2639				0.765735	0.747354	0.745544	0.694027	0.554796	0.553182	0.158992	0.193663	0.199235	0.0190419	0.0634074	0.0942124	-0.0211407	-0.0212769	-0.00427346	0.872686	0.823671	0.799044
trial_831	0.382977	0.460458	0.506925	0.783439	0.39583	0.404772	0.701694	0.344235	0.245327				0.738171	0.724532	0.723201	0.703935	0.561854	0.571017	0.326933	0.307647	0.289102	0.0789619	0.108077	0.134541	-0.0183838	-0.0219029	-0.00276556	0.856831	0.812078	0.787753
trial_832	0.43581	0.494022	0.520484	0.803418	0.406683	0.418059	0.707323	0.329755	0.228315				0.724044	0.722974	0.721926	0.716914	0.625511	0.622215	0.367301	0.353408	0.33233	0.0440036	0.0823179	0.109775	-0.0146342	-0.0199284	-0.00301418	0.829303	0.786226	0.764466
trial_833	0.411925	0.478907	0.525921	0.829207	0.420059	0.430002	0.695758	0.358005	0.241856				0.691005	0.701689	0.700102	0.674526	0.51201	0.521925	0.221789	0.251272	0.249791	0.00413601	0.0625002	0.0918662	-0.0168893	-0.0191298	-0.00255121	0.853149	0.805572	0.778546
trial_834	0.424203	0.492024	0.53808	0.806317	0.409073	0.417791	0.692879	0.376737	0.284572				0.704938	0.706804	0.705793	0.694613	0.595963	0.592688	0.176309	0.204312	0.203436	0.0106153	0.067846	0.0984478	-0.00519185	-0.010618	0.00667846	0.849981	0.801419	0.777817
trial_835	0.410593	0.467242	0.477531	0.808488	0.407356	0.412847	0.696178	0.357261	0.251864				0.701992	0.706146	0.705147	0.667547	0.487589	0.504455	0.130607	0.172248	0.1811	0.0270383	0.0866402	0.114643	-0.017497	-0.0179688	5.00634e-05	0.860629	0.812114	0.788329
trial_836	0.381563	0.483964	0.542877	0.8017	0.404701	0.411909	0.704588	0.406403	0.284888				0.686124	0.697418	0.696678	0.706252	0.527047	0.541025	0.202668	0.222175	0.223025	0.0200245	0.0648911	0.0939894	-0.0324723	-0.030293	-0.0120413	0.85164	0.809247	0.785736
trial_837	0.379554	0.459632	0.493006	0.786486	0.398	0.40658	0.710996	0.353734	0.246159				0.699175	0.701193	0.700713	0.714304	0.627774	0.621085	0.278569	0.283902	0.275781	0.0797684	0.107948	0.133756	-0.0240959	-0.0243062	-0.00590168	0.854624	0.803356	0.778055
trial_838	0.420404	0.486795	0.521782	0.785605	0.395832	0.40086	0.677085	0.318704	0.235144				0.696144	0.707044	0.706167	0.700383	0.615564	0.614843	0.160211	0.185522	0.192584	0.0659059	0.0918468	0.117444	-0.0118268	-0.0151308	0.00164555	0.86587	0.819863	0.795745
trial_839	0.422159	0.50489	0.520922	0.806367	0.407955	0.417325	0.655313	0.366855	0.283621				0.687531	0.696344	0.695938	0.691364	0.532029	0.543508	0.220244	0.25186	0.248812	0.0463561	0.0840532	0.112167	-0.00522941	-0.0117808	0.00590528	0.866256	0.820012	0.795437
trial_840	0.402229	0.485958	0.523126	0.786946	0.396946	0.404725	0.698043	0.34463	0.261223				0.736877	0.724313	0.723458	0.708095	0.61326	0.605356	0.122059	0.148556	0.158096	0.0215684	0.0750545	0.103158	-0.0137011	-0.0170775	0.000140479	0.863825	0.816819	0.792372
trial_841	0.416515	0.493893	0.529938	0.805305	0.407562	0.418017	0.686906	0.33502	0.25286				0.746875	0.729932	0.728392	0.696603	0.50928	0.520846	0.195278	0.227802	0.224841	0.0201892	0.0736398	0.101326	-0.0237403	-0.0245801	-0.00739671	0.843495	0.798758	0.773435
trial_842	0.423196	0.496472	0.51309	0.830264	0.420208	0.428101	0.691043	0.343282	0.245731				0.699878	0.705971	0.704892	0.70499	0.605424	0.604923	0.223754	0.240009	0.228192	0.014056	0.0703008	0.0999455	-0.0216134	-0.0222681	-0.0037757	0.867979	0.821098	0.796203
trial_843	0.440085	0.504448	0.520635	0.841379	0.427616	0.437184	0.693355	0.34443	0.244096				0.706145	0.701527	0.700775	0.699664	0.586079	0.592696	0.239122	0.255332	0.243836	0.0260613	0.0749676	0.102615	-0.0145255	-0.0166298	0.00223624	0.855143	0.801952	0.778208
trial_844	0.421622	0.505112	0.531618	0.839109	0.42594	0.437148	0.697807	0.35164	0.280206				0.693158	0.696472	0.69562	0.692148	0.594057	0.59608	0.2154	0.246588	0.247481	0.0311103	0.078675	0.107506	-0.0153492	-0.0200503	-0.00208208	0.871334	0.823344	0.797751
trial_845	0.405717	0.474469	0.512116	0.802735	0.404711	0.414352	0.69927	0.360789	0.255043				0.74116	0.735432	0.734052	0.708359	0.577626	0.576953	0.176833	0.197751	0.201649	0.0444012	0.081253	0.108058	-0.0332466	-0.0289473	-0.013038	0.851915	0.806134	0.781246
trial_846	0.439245	0.493515	0.525561	0.828158	0.419219	0.423391	0.68942	0.366975	0.273424				0.680359	0.691553	0.690674	0.703183	0.593122	0.592049	0.203009	0.229721	0.23316	0.0607028	0.0854808	0.112946	-0.0136434	-0.0183476	-0.000512069	0.84869	0.80639	0.780426
trial_847	0.428678	0.482012	0.508979	0.786357	0.399196	0.406804	0.720315	0.385651	0.269751				0.716353	0.712972	0.711468	0.711492	0.647574	0.640502	0.129743	0.167495	0.17398	-0.00328542	0.0624541	0.0926435	-0.0332302	-0.0286405	-0.011088	0.855673	0.803685	0.780597
trial_848	0.410609	0.478837	0.493245	0.794978	0.404564	0.41369	0.701575	0.327837	0.230451				0.730984	0.721482	0.720415	0.666498	0.47033	0.483816	0.195263	0.217178	0.213551	0.0326505	0.0715494	0.101017	-0.0285028	-0.024052	-0.00659895	0.849913	0.802694	0.777826
trial_849	0.399788	0.48525	0.489711	0.794029	0.402316	0.410848	0.693205	0.354409	0.246013				0.677567	0.689702	0.688968	0.706425	0.638715	0.632331	0.205006	0.228756	0.225495	0.0394373	0.0832592	0.111357	-0.0232436	-0.022704	-0.00609732	0.856781	0.809239	0.785092
trial_850	0.36993	0.459771	0.493001	0.805775	0.407331	0.41502	0.715413	0.356696	0.261595				0.715547	0.710271	0.708823	0.711942	0.602135	0.601698	0.332957	0.315247	0.303981	0.0153492	0.058021	0.0869225	-0.02486	-0.0190116	-0.00136051	0.8481	0.804506	0.779302
trial_851	0.408935	0.487785	0.506613	0.802658	0.403766	0.415391	0.695657	0.337122	0.25212				0.707794	0.716446	0.715265	0.711262	0.524657	0.540308	0.239782	0.257881	0.251477	0.0529422	0.0832855	0.111948	0.00321988	-0.010598	0.00550835	0.852552	0.807793	0.785482
trial_852	0.371969	0.457249	0.493573	0.811758	0.410208	0.418334	0.716423	0.362869	0.2667				0.711713	0.716935	0.715083	0.713904	0.637564	0.634757	0.248006	0.254134	0.245973	0.0692111	0.0949186	0.121917	-0.0153986	-0.0172696	-6.09185e-05	0.855864	0.812604	0.787794
trial_853	0.40765	0.473565	0.518238	0.809475	0.410288	0.41972	0.711242	0.377004	0.286198				0.647594	0.673263	0.672589	0.701683	0.569252	0.570522	0.252763	0.240384	0.236495	0.051036	0.0930997	0.121706	-0.0179756	-0.0186515	-0.000582364	0.843351	0.795534	0.772858
trial_854	0.426318	0.482108	0.503195	0.7995	0.403527	0.410009	0.718725	0.332397	0.239375				0.723874	0.719055	0.717848	0.691992	0.604624	0.603748	0.224447	0.218403	0.222139	0.023318	0.0751847	0.103565	-0.0200292	-0.0250368	-0.00717712	0.845024	0.802795	0.777333
trial_855	0.515981	0.536949	0.551412	0.819114	0.41437	0.422545	0.701221	0.323686	0.243302				0.720032	0.719006	0.717253	0.695479	0.521321	0.527481	0.237336	0.236629	0.236005	0.0268824	0.0640758	0.0920791	-0.0174075	-0.0177442	-0.000419743	0.855779	0.809353	0.782959
trial_856	0.449944	0.505429	0.514551	0.818218	0.413847	0.423859	0.716938	0.338992	0.259433				0.663079	0.674937	0.675074	0.707014	0.639076	0.633124	0.248395	0.257937	0.25616	0.0624625	0.0961698	0.124669	-0.0327085	-0.024974	-0.00849225	0.850185	0.802761	0.780548
trial_857	0.428928	0.493099	0.508446	0.78261	0.396286	0.405452	0.678991	0.352151	0.247375				0.71202	0.708046	0.706523	0.681131	0.582609	0.585763	0.0351162	0.0822815	0.0972564	0.0381989	0.0835475	0.110479	-0.00347248	-0.0141067	0.00154401	0.878594	0.825283	0.799352
trial_858	0.379796	0.466196	0.499061	0.822904	0.417549	0.425575	0.686452	0.329541	0.243405				0.759543	0.741457	0.739299	0.705564	0.608036	0.609898	0.109571	0.151533	0.157473	0.0265786	0.0699591	0.0985783	-0.0261786	-0.0217754	-0.003127	0.851302	0.811053	0.788275
trial_859	0.419302	0.499679	0.533792	0.814026	0.413258	0.421982	0.714375	0.349806	0.273358				0.733241	0.723488	0.722061	0.685072	0.575353	0.57913	0.223938	0.231329	0.227316	0.0285149	0.0654382	0.0942044	-0.0149958	-0.0173101	-0.000162418	0.838892	0.797161	0.774262
trial_860	0.656409	0.607029	0.575786	0.782479	0.395352	0.401873	0.698783	0.353458	0.234173				0.735463	0.731786	0.730106	0.682046	0.585547	0.58383	0.193984	0.220354	0.223433	0.00235481	0.0552015	0.0855131	-0.041767	-0.0361304	-0.0182993	0.858869	0.813427	0.785611
trial_861	0.430257	0.502552	0.524422	0.853595	0.430702	0.435468	0.706899	0.346311	0.261926				0.688644	0.70475	0.703081	0.684797	0.568773	0.576497	0.212853	0.230839	0.230292	0.0157008	0.0626818	0.0927868	-0.0299166	-0.0290477	-0.011855	0.852198	0.806044	0.781309
trial_862	0.492592	0.525567	0.536793	0.79719	0.402038	0.407604	0.696485	0.318995	0.260211				0.706189	0.704861	0.704336	0.702596	0.561765	0.567078	0.165426	0.185871	0.191949	0.0383627	0.0878357	0.116874	-0.0126022	-0.0176903	-0.000173377	0.86262	0.813877	0.790822
trial_863	0.409916	0.474241	0.482841	0.816932	0.411083	0.413152	0.707177	0.365461	0.250295				0.738204	0.72807	0.727028	0.711637	0.603369	0.601486	0.246966	0.247914	0.24948	0.0333237	0.0778945	0.105547	-0.0205132	-0.0215096	-0.00469601	0.841889	0.794125	0.767802
trial_864	0.470581	0.52202	0.525079	0.824319	0.41736	0.426034	0.696887	0.350319	0.264662				0.732284	0.731501	0.730092	0.707575	0.563782	0.566302	0.147115	0.195937	0.193048	0.000628675	0.0570495	0.0884865	0.00250051	-0.0106926	0.00628598	0.856134	0.806815	0.780203
trial_865	0.444784	0.495194	0.537247	0.831503	0.417386	0.427454	0.691848	0.335471	0.262067				0.715093	0.711382	0.711336	0.700662	0.57276	0.575169	0.217135	0.233411	0.237727	0.0215873	0.0758643	0.105241	-0.0129468	-0.0141466	0.00301233	0.872071	0.819132	0.796789
trial_866	0.375411	0.464376	0.498826	0.797632	0.403518	0.41125	0.713032	0.379774	0.271556				0.699138	0.704508	0.703958	0.686279	0.536621	0.538922	0.2176	0.257675	0.255248	0.0455634	0.0898147	0.11597	-0.0234789	-0.0257269	-0.00781822	0.864884	0.813354	0.788328
trial_867	0.449076	0.512119	0.518936	0.83277	0.420655	0.427906	0.70958	0.344209	0.262948				0.734766	0.725993	0.724546	0.680514	0.54	0.547041	0.121424	0.163692	0.166552	0.00652007	0.0672012	0.0960984	-0.0143416	-0.0154954	0.000749466	0.870804	0.822674	0.79684
trial_868	0.394079	0.493548	0.538558	0.810038	0.409656	0.417883	0.689068	0.347814	0.262				0.716133	0.716214	0.715471	0.691339	0.627634	0.625564	0.264626	0.273142	0.270138	0.0255781	0.0730496	0.101564	-0.00330216	-0.0136008	0.00337486	0.862512	0.816869	0.791524
trial_869	0.395152	0.467485	0.522317	0.796846	0.403516	0.41244	0.699829	0.336793	0.246892				0.760543	0.73862	0.737375	0.702777	0.589187	0.586584	0.265642	0.267792	0.26031	0.0266565	0.0716342	0.0993683	-0.0247766	-0.0239284	-0.00681561	0.85539	0.808998	0.788809
trial_870	0.399814	0.471809	0.497445	0.814888	0.413103	0.418925	0.692609	0.360483	0.257869				0.741497	0.724416	0.723163	0.698621	0.5947	0.597387	0.152942	0.189492	0.196992	0.0490382	0.109611	0.135912	-0.0330953	-0.0301727	-0.0127645	0.862278	0.813485	0.789017
trial_871	0.402228	0.476053	0.524806	0.783335	0.393421	0.403188	0.699439	0.345582	0.262051				0.728522	0.721595	0.720162	0.697012	0.546557	0.55131	0.196017	0.224122	0.225399	0.0125288	0.0616659	0.0915592	-0.0282625	-0.0282431	-0.0101539	0.844995	0.800797	0.778575
trial_872	0.40221	0.486135	0.502876	0.817775	0.413328	0.422167	0.675631	0.348436	0.259989				0.737442	0.729928	0.728276	0.693817	0.545744	0.548699	0.280076	0.251007	0.238257	0.0559293	0.0862702	0.113636	-0.0154476	-0.0203474	-0.00291453	0.859292	0.809348	0.78276
trial_873	0.404801	0.470632	0.497072	0.796125	0.401714	0.406722	0.707914	0.386119	0.273401				0.697584	0.704006	0.70335	0.691529	0.592202	0.589382	0.285961	0.291185	0.283731	0.0271395	0.0743583	0.102491	-0.0175152	-0.0190124	-0.00167413	0.850447	0.804133	0.779244
trial_874	0.419407	0.498796	0.518038	0.846214	0.429701	0.436772	0.701466	0.372364	0.259756				0.725655	0.717463	0.716895	0.68677	0.546711	0.548676	0.313741	0.30616	0.296255	0.0143803	0.0622305	0.091905	-0.0132133	-0.0141303	0.00353575	0.850375	0.802412	0.781347
trial_875	0.403267	0.484693	0.515723	0.832115	0.426013	0.436786	0.712373	0.343414	0.259667				0.711911	0.709151	0.708631	0.697634	0.581371	0.585905	0.235748	0.256186	0.253679	0.0385481	0.0761782	0.103479	-0.0177524	-0.0199771	-0.00232863	0.848799	0.798643	0.775571
trial_876	0.392564	0.45965	0.474082	0.814236	0.413937	0.420736	0.688022	0.349897	0.222437				0.731919	0.727424	0.726003	0.676849	0.599559	0.593143	0.276865	0.263149	0.259279	0.00645076	0.0579428	0.0881244	-0.0144319	-0.0149413	0.00168999	0.86432	0.81689	0.790407
trial_877	0.368747	0.464643	0.493787	0.81156	0.410731	0.41903	0.716258	0.398047	0.301016				0.731594	0.721152	0.719592	0.698187	0.590243	0.586735	0.247145	0.267236	0.264058	0.0303836	0.0773445	0.105021	0.000486034	-0.0147092	0.00487961	0.872579	0.818791	0.793668
trial_878	0.396326	0.472623	0.50414	0.794856	0.400739	0.410001	0.702433	0.362579	0.252865				0.709549	0.711978	0.711154	0.703807	0.587944	0.591601	0.227106	0.209178	0.213189	0.0261217	0.075073	0.102542	-0.0242823	-0.024817	-0.00657472	0.871803	0.818315	0.795772
trial_879	0.408655	0.489795	0.524167	0.80905	0.408339	0.416089	0.695292	0.350878	0.266588				0.679238	0.692254	0.691213	0.691522	0.59146	0.59612	0.163051	0.205304	0.209738	0.0104172	0.0620591	0.0916575	-0.0278925	-0.0242187	-0.00672346	0.873899	0.824295	0.801182
trial_880	0.423989	0.483367	0.524434	0.814315	0.411818	0.416924	0.689551	0.352334	0.26474				0.705384	0.700653	0.700174	0.70054	0.572115	0.57045	0.291807	0.297068	0.288792	0.0342645	0.0871872	0.115737	-0.00817791	-0.0147536	0.00287395	0.854681	0.806567	0.783875
trial_881	0.380687	0.463888	0.497348	0.801765	0.404651	0.413889	0.701007	0.350671	0.265307				0.685135	0.695344	0.694406	0.700494	0.573082	0.574541	0.258948	0.269962	0.261724	0.0488283	0.0870865	0.114313	-0.0196533	-0.0223821	-0.00471996	0.873474	0.829128	0.800983
trial_882	0.412317	0.482147	0.508894	0.817197	0.415291	0.426364	0.671883	0.356761	0.252916				0.731288	0.727858	0.726401	0.689877	0.581249	0.578668	0.229942	0.245	0.248622	0.0433559	0.0940573	0.122012	-0.00564628	-0.0138984	0.00382082	0.858229	0.81124	0.782281
trial_883	0.412465	0.491535	0.516206	0.828988	0.421519	0.427624	0.699455	0.378155	0.279291				0.723465	0.71916	0.718083	0.700662	0.592487	0.593265	0.219145	0.230959	0.228424	0.0252918	0.0728832	0.100822	-0.0378128	-0.0332141	-0.0145713	0.859524	0.813319	0.790897
trial_884	0.405536	0.472452	0.485085	0.795518	0.401346	0.407769	0.677894	0.343787	0.242463				0.709493	0.706754	0.705826	0.706459	0.590979	0.584567	0.265284	0.273372	0.270721	0.0871659	0.111577	0.135915	-0.0143469	-0.0140215	0.00345399	0.854507	0.807588	0.783078
trial_885	0.403584	0.485246	0.529725	0.78079	0.392675	0.4037	0.702201	0.346724	0.234248				0.698615	0.706531	0.705514	0.707712	0.613893	0.615195	0.177677	0.203529	0.205678	0.0125225	0.0697327	0.0996318	-0.0307885	-0.0265981	-0.0103479	0.85118	0.803798	0.781454
trial_886	0.390295	0.477426	0.505028	0.794152	0.4015	0.409223	0.694354	0.393935	0.292792				0.728677	0.729597	0.727914	0.705823	0.644069	0.638314	0.13626	0.189054	0.194555	0.0748198	0.109517	0.136447	-0.00946255	-0.0141709	0.00429615	0.874223	0.827449	0.80654
trial_887	0.406218	0.473502	0.49606	0.806214	0.408387	0.413824	0.692585	0.325275	0.217502				0.751372	0.738772	0.736845	0.701373	0.609406	0.607	0.207519	0.229169	0.221292	0.018714	0.0734218	0.102117	-0.0133638	-0.0209912	-0.00417453	0.844105	0.796463	0.771601
trial_888	0.439161	0.495621	0.510049	0.801615	0.404533	0.414629	0.699028	0.346779	0.252918				0.724889	0.718411	0.717117	0.703425	0.618477	0.609934	0.192579	0.218242	0.22062	0.0346891	0.0964286	0.124202	-0.0207767	-0.0213537	-0.00302073	0.848663	0.800061	0.779897
trial_889	0.371286	0.458158	0.491349	0.819548	0.41617	0.425593	0.696701	0.37782	0.263501				0.727365	0.724294	0.723106	0.72025	0.641465	0.633136	0.244524	0.270398	0.265571	0.0282358	0.0697783	0.0976713	-0.0163032	-0.022882	-0.00512712	0.852188	0.810917	0.78581
trial_890	0.418557	0.482366	0.503502	0.788808	0.400069	0.405904	0.687427	0.325129	0.24539				0.665483	0.686525	0.685278	0.705711	0.54846	0.55012	0.259062	0.250925	0.245117	0.0795234	0.110971	0.136331	-0.026216	-0.0240483	-0.00623263	0.878024	0.831624	0.806379
trial_891	0.442415	0.501079	0.534356	0.807132	0.406884	0.415359	0.687553	0.330512	0.242629				0.718304	0.721007	0.71999	0.682881	0.576237	0.573544	0.32012	0.311818	0.299497	0.0764608	0.101743	0.127969	-0.0307901	-0.0300626	-0.0126314	0.856171	0.806222	0.78216
trial_892	0.406243	0.48581	0.52237	0.818971	0.411492	0.417114	0.672606	0.311935	0.259643				0.692013	0.70185	0.701073	0.68646	0.576921	0.578532	0.257725	0.268151	0.256923	-6.52307e-05	0.0521027	0.0811144	-0.0132437	-0.0207268	-0.00295788	0.856493	0.807071	0.78239
trial_893	0.36574	0.465078	0.515415	0.798678	0.405078	0.414324	0.719545	0.375848	0.253339				0.715866	0.715969	0.714923	0.717193	0.633138	0.620525	0.287672	0.285807	0.274186	-0.0029493	0.0658694	0.0954965	-0.00208243	-0.0143724	0.00322947	0.867118	0.81759	0.794942
trial_894	0.404747	0.475486	0.529616	0.789599	0.40029	0.406587	0.718064	0.363848	0.25041				0.675071	0.691227	0.690203	0.689255	0.599419	0.596135	0.16474	0.201975	0.203876	0.0430208	0.078426	0.106463	-0.025138	-0.0255612	-0.00787264	0.8476	0.801258	0.776162
trial_895	0.410551	0.483839	0.525759	0.843749	0.424656	0.428144	0.710871	0.348089	0.270404				0.716904	0.716757	0.716336	0.718426	0.616653	0.611689	0.332094	0.316202	0.298123	0.0298208	0.0721811	0.100701	-0.0171865	-0.0184738	-0.00145466	0.849065	0.803289	0.777907
trial_896	0.392677	0.47468	0.509213	0.832499	0.421812	0.425906	0.705302	0.350563	0.25984				0.697165	0.704767	0.703916	0.691012	0.561326	0.56882	0.194044	0.22943	0.23266	0.00346439	0.06508	0.0969885	-0.0102661	-0.0144932	0.00330783	0.856653	0.806623	0.782763
trial_897	0.4603	0.515106	0.527991	0.804551	0.406246	0.413229	0.706439	0.36278	0.278965				0.655576	0.674108	0.674127	0.675142	0.556412	0.561992	0.281676	0.283259	0.278558	0.000914869	0.0509548	0.081301	-0.027012	-0.0228191	-0.00672063	0.844626	0.804049	0.781538
trial_898	0.43711	0.492887	0.51576	0.788387	0.398602	0.404946	0.705795	0.376575	0.276121				0.721406	0.720704	0.718754	0.717441	0.643633	0.639428	0.181012	0.209784	0.205537	0.0463604	0.076406	0.102449	-0.0162867	-0.0212847	-0.00400015	0.854946	0.80386	0.77943
trial_899	0.438402	0.501634	0.524435	0.827095	0.417192	0.424826	0.699374	0.360592	0.266085				0.724559	0.725626	0.724257	0.70289	0.578544	0.577267	0.17142	0.203483	0.204738	0.0515648	0.0777059	0.104464	-0.036506	-0.0316592	-0.0138546	0.853437	0.80984	0.78493
trial_900	0.444273	0.509705	0.548795	0.798223	0.407561	0.420431	0.692508	0.344495	0.242088				0.691807	0.695327	0.694567	0.700486	0.6265	0.617339	0.13395	0.176129	0.178587	0.0850123	0.116146	0.140908	-0.0371814	-0.0336327	-0.0157485	0.853029	0.807483	0.781589
trial_901	0.414499	0.489318	0.504021	0.797305	0.400857	0.40869	0.69337	0.350365	0.271883				0.711322	0.712938	0.712218	0.712178	0.616682	0.612783	0.280204	0.289938	0.282764	0.0356345	0.0860307	0.112	-0.0146324	-0.0176941	0.000343138	0.854114	0.808894	0.78473
trial_902	0.430247	0.49892	0.534962	0.799425	0.402104	0.410708	0.688252	0.278443	0.228051				0.733145	0.728716	0.727261	0.687444	0.551819	0.55084	0.188022	0.191115	0.198635	0.03817	0.0707044	0.097184	-0.0302965	-0.029097	-0.0113821	0.844439	0.799682	0.775149
trial_903	0.449775	0.501719	0.528903	0.822623	0.416551	0.424031	0.677722	0.323805	0.248593				0.721011	0.721806	0.720655	0.713021	0.589484	0.59243	0.184776	0.219349	0.21866	0.0313436	0.0733027	0.100739	-0.0207707	-0.0216386	-0.00306821	0.842383	0.798348	0.772753
trial_904	0.41741	0.487697	0.509677	0.816143	0.4112	0.418914	0.689203	0.334868	0.239052				0.724639	0.71475	0.714264	0.705266	0.576286	0.583289	0.24341	0.262607	0.261653	0.0758321	0.106105	0.132492	-0.0134191	-0.0212258	-0.00197568	0.85164	0.805406	0.782434
trial_905	0.407989	0.492522	0.511738	0.798794	0.405343	0.416587	0.707916	0.344537	0.253176				0.720054	0.711433	0.710932	0.695444	0.619498	0.617648	0.140762	0.176538	0.187115	0.0200528	0.0773931	0.105905	-0.0299918	-0.0278855	-0.00945885	0.857904	0.80309	0.780992
trial_906	0.442441	0.511463	0.533034	0.787786	0.396674	0.400899	0.713285	0.348862	0.231002				0.738322	0.736205	0.73446	0.701234	0.601586	0.598674	0.281808	0.274369	0.267135	0.060154	0.0980284	0.123153	-0.016556	-0.0207353	-0.00262923	0.854	0.809919	0.784235
trial_907	0.420699	0.487643	0.49765	0.820518	0.413782	0.423627	0.705642	0.358959	0.27294				0.710686	0.707759	0.70671	0.722698	0.664137	0.65201	0.202773	0.233343	0.229665	0.0747081	0.10303	0.130331	-0.0279473	-0.0237533	-0.00677669	0.851663	0.801432	0.77916
trial_908	0.394355	0.465448	0.497807	0.790464	0.397774	0.404714	0.696217	0.35822	0.257485				0.685233	0.695345	0.694333	0.710981	0.620224	0.617781	0.192975	0.226215	0.227857	0.0618686	0.0976208	0.123689	-0.0151753	-0.0224535	-0.00570609	0.854874	0.805785	0.780594
trial_909	0.349508	0.424276	0.468487	0.776917	0.389415	0.399011	0.699853	0.365097	0.253726				0.734011	0.719823	0.71892	0.716246	0.550975	0.558513	0.207582	0.230631	0.224867	0.0659326	0.110234	0.135285	-0.00314732	-0.00835942	0.00876255	0.850926	0.803313	0.779462
trial_910	0.413895	0.493125	0.52024	0.814842	0.413421	0.418523	0.704371	0.335332	0.240235				0.705272	0.708655	0.70773	0.695467	0.549285	0.551216	0.260668	0.286019	0.283462	0.0241233	0.0867196	0.115106	-0.0136168	-0.0164816	0.000951391	0.858888	0.810069	0.785517
trial_911	0.424741	0.487916	0.501529	0.77402	0.390512	0.39996	0.690065	0.348789	0.252923				0.710594	0.711603	0.710059	0.709357	0.588077	0.586853	0.260348	0.280616	0.2755	0.0310205	0.0844497	0.113785	-0.0336437	-0.0301727	-0.0123448	0.861317	0.815277	0.790473
trial_912	0.456959	0.513369	0.549882	0.808181	0.407345	0.413968	0.715305	0.337932	0.246041				0.70085	0.707871	0.706736	0.681863	0.570395	0.573929	0.206979	0.236774	0.232847	0.0194233	0.0621694	0.0920592	-0.00718093	-0.0150319	0.00365486	0.852681	0.805659	0.782719
trial_913	0.430886	0.493892	0.51563	0.784433	0.396124	0.400516	0.694641	0.309064	0.222416				0.70247	0.70365	0.70255	0.690994	0.537516	0.545226	0.272515	0.277567	0.26714	0.040819	0.0822149	0.109194	-0.00619119	-0.012832	0.0053812	0.857317	0.809778	0.787373
trial_914	0.435393	0.515761	0.56285	0.820383	0.416357	0.422172	0.692133	0.332758	0.240761				0.70064	0.704839	0.703688	0.707006	0.64209	0.63315	0.229913	0.248746	0.251299	0.0304039	0.078235	0.105789	-0.00467167	-0.0116431	0.00797343	0.855906	0.810945	0.787365
trial_915	0.464019	0.531898	0.550209	0.818433	0.412599	0.418373	0.707665	0.383408	0.286339				0.711824	0.715758	0.714783	0.719482	0.654598	0.644665	0.318162	0.320896	0.302575	0.0177883	0.0688575	0.0961555	-0.013027	-0.0196918	-0.00261877	0.838939	0.798732	0.774147
trial_916	0.43176	0.48876	0.505309	0.792985	0.399316	0.404711	0.697407	0.330819	0.231066				0.713205	0.710405	0.709583	0.715212	0.673548	0.659634	0.273494	0.287667	0.278092	0.081884	0.107271	0.134639	-0.0216463	-0.024218	-0.00627348	0.868802	0.819505	0.794869
trial_917	0.439173	0.489226	0.517463	0.829045	0.418918	0.425152	0.710771	0.328681	0.240739				0.71476	0.715488	0.714559	0.728664	0.639472	0.631131	0.229608	0.245096	0.243983	0.0956358	0.120604	0.145589	-0.00582724	-0.0120374	0.00398143	0.865967	0.814431	0.79107
trial_918	0.42389	0.484858	0.522136	0.792681	0.400673	0.406899	0.712106	0.365323	0.272745				0.687974	0.696029	0.694584	0.699769	0.511985	0.525212	0.225335	0.244311	0.232208	0.0814635	0.0982066	0.125	-0.033527	-0.0302789	-0.0116093	0.855556	0.809135	0.78598
trial_919	0.412714	0.468577	0.476967	0.806632	0.40578	0.41352	0.69503	0.346038	0.249629				0.717919	0.717727	0.716657	0.70633	0.529522	0.54072	0.166477	0.179696	0.184618	0.016784	0.0634699	0.092393	-0.0225932	-0.0202304	-0.00428637	0.851888	0.808521	0.786452
trial_920	0.367731	0.46356	0.495129	0.796328	0.399637	0.406321	0.692402	0.365607	0.267089				0.723641	0.713963	0.71282	0.706104	0.57798	0.577528	0.181	0.202812	0.203563	0.0193472	0.0754346	0.104183	-0.0288466	-0.0272794	-0.00948783	0.88672	0.840623	0.813851
trial_921	0.418034	0.48478	0.506765	0.830184	0.419386	0.422875	0.681677	0.367848	0.256271				0.682862	0.69878	0.698245	0.708175	0.630389	0.62828	0.19275	0.200703	0.201193	0.0549582	0.104244	0.131278	-0.0236541	-0.0219381	-0.00467885	0.836576	0.792428	0.767449
trial_922	0.40898	0.489835	0.540211	0.812318	0.412781	0.422264	0.692	0.346035	0.274997				0.716446	0.714083	0.712764	0.700962	0.557546	0.561168	0.188451	0.229785	0.232448	0.0456389	0.0823687	0.109969	-0.0101362	-0.0176924	-0.000835666	0.849952	0.809205	0.784629
trial_923	0.373059	0.478724	0.498447	0.805527	0.405866	0.411138	0.696847	0.319784	0.246038				0.727536	0.718302	0.71737	0.707479	0.619217	0.614701	0.190274	0.229147	0.226898	0.0321044	0.0849851	0.112732	-0.0139686	-0.0191538	-0.0020924	0.85359	0.811186	0.791475
trial_924	0.410575	0.485493	0.525507	0.788212	0.397963	0.404192	0.692054	0.31804	0.247257				0.723922	0.717332	0.71665	0.707999	0.606926	0.60236	0.204144	0.230923	0.230116	0.0260755	0.0750881	0.104012	-0.0224705	-0.0243511	-0.00733598	0.842361	0.800385	0.777126
trial_925	0.3781	0.471551	0.49331	0.787169	0.398311	0.406853	0.699107	0.332927	0.255735				0.737131	0.724039	0.722652	0.693265	0.625278	0.623966	0.149098	0.180128	0.18696	0.0395607	0.0869667	0.114618	-0.0124709	-0.01354	0.00361062	0.834775	0.788661	0.765686
trial_926	0.40884	0.509227	0.505133	0.796965	0.402426	0.410102	0.697079	0.345324	0.248486				0.718053	0.719551	0.718536	0.683058	0.565408	0.5699	0.212451	0.231484	0.235039	0.014177	0.0666636	0.0964457	-0.0161632	-0.0190786	-0.00166194	0.881654	0.829226	0.805487
trial_927	0.439897	0.493254	0.50975	0.826684	0.418965	0.427818	0.679791	0.334617	0.258904				0.708769	0.704901	0.704517	0.694829	0.549475	0.554316	0.137246	0.170951	0.173297	-0.0136138	0.0511449	0.0814142	-0.0189313	-0.0208627	-0.00300845	0.87017	0.821878	0.796795
trial_928	0.381418	0.476452	0.509086	0.824317	0.418736	0.428427	0.690298	0.354716	0.270018				0.730699	0.721628	0.720701	0.716732	0.638742	0.637551	0.136211	0.162217	0.167487	0.0372806	0.0875495	0.116737	-0.0242587	-0.0241126	-0.00668525	0.858799	0.814658	0.79068
trial_929	0.393108	0.470696	0.511109	0.817695	0.413882	0.420293	0.686381	0.318407	0.227671				0.733874	0.725701	0.724039	0.685307	0.528867	0.52901	0.23854	0.250389	0.245821	0.024985	0.0781369	0.107414	-0.0107793	-0.0116921	0.00607949	0.847516	0.80309	0.780872
trial_930	0.436507	0.4981	0.529098	0.830632	0.420353	0.428741	0.692783	0.357452	0.275474				0.673955	0.690502	0.68915	0.711491	0.60214	0.595077	0.157939	0.201632	0.209289	0.020052	0.0676647	0.0981689	-0.0261063	-0.024206	-0.00794784	0.856083	0.80946	0.784959
trial_931	0.410019	0.490474	0.527222	0.81789	0.412377	0.422106	0.686507	0.34075	0.257348				0.682416	0.697314	0.696535	0.698268	0.563282	0.571916	0.14865	0.181091	0.183484	0.0422392	0.0951007	0.122277	-0.0272545	-0.0289176	-0.00859728	0.857437	0.809157	0.785033
trial_932	0.381785	0.470447	0.506979	0.810316	0.406208	0.413692	0.669745	0.31767	0.244449				0.705681	0.706761	0.705625	0.70915	0.648177	0.642188	0.230427	0.255046	0.25445	0.0612331	0.0975936	0.125826	-0.0234079	-0.023745	-0.00432497	0.866389	0.820174	0.795981
trial_933	0.400134	0.478956	0.49944	0.817898	0.412856	0.420585	0.683507	0.367875	0.293265				0.715293	0.713524	0.712706	0.6982	0.597528	0.591898	0.308696	0.296755	0.277227	0.00452312	0.0670755	0.0981616	-0.0304186	-0.0273141	-0.00954267	0.859386	0.80647	0.78466
trial_934	0.397098	0.476721	0.524036	0.802475	0.403988	0.413447	0.697793	0.367844	0.258456				0.752049	0.731106	0.73016	0.674627	0.46491	0.483463	0.308939	0.286999	0.285095	0.0171417	0.0800581	0.10994	-0.0328029	-0.0302543	-0.0131705	0.861738	0.811662	0.788536
trial_935	0.415857	0.482432	0.531546	0.823178	0.415931	0.424179	0.705336	0.328208	0.2556				0.703605	0.706766	0.705993	0.693521	0.582845	0.582171	0.188262	0.217114	0.217962	0.0598543	0.0975223	0.124984	-0.0306899	-0.0289416	-0.0093688	0.855294	0.811173	0.787745
trial_936	0.388184	0.478735	0.526488	0.785242	0.394716	0.406234	0.700523	0.342876	0.273888				0.721928	0.71485	0.713345	0.701443	0.599098	0.597411	0.28617	0.292535	0.288915	0.0879371	0.112618	0.137881	-0.0195895	-0.0228578	-0.00597771	0.851895	0.802913	0.78088
trial_937	0.419076	0.487467	0.530868	0.821264	0.414712	0.420153	0.682062	0.314615	0.245184				0.709445	0.712908	0.712248	0.70394	0.58958	0.588446	0.162599	0.182828	0.183305	0.0593941	0.0948269	0.121127	-0.018165	-0.0155231	0.00283642	0.852566	0.802365	0.778971
trial_938	0.433305	0.52047	0.531725	0.810918	0.409492	0.413699	0.697139	0.35744	0.244791				0.745756	0.738659	0.737366	0.690587	0.56485	0.56979	0.290116	0.308013	0.300791	0.0703126	0.0940345	0.120402	-0.0114685	-0.0133829	0.00432272	0.859353	0.81561	0.790744
trial_939	0.405702	0.478653	0.502643	0.818041	0.413323	0.421155	0.681373	0.343666	0.255707				0.694798	0.695228	0.694588	0.713046	0.651755	0.644501	0.217209	0.236009	0.238038	0.0492073	0.103716	0.130557	-0.0218191	-0.0196099	-0.00266407	0.851288	0.80634	0.783559
trial_940	0.408331	0.485767	0.506924	0.827195	0.416555	0.418361	0.686551	0.349387	0.237467				0.705849	0.698494	0.697639	0.703574	0.598522	0.601434	0.222251	0.245951	0.241347	0.0187349	0.0746096	0.102243	-0.018166	-0.0231986	-0.00390629	0.859962	0.808877	0.783734
trial_941	0.415719	0.492872	0.535452	0.804459	0.407041	0.413208	0.708403	0.35981	0.25944				0.708486	0.713442	0.711327	0.667859	0.502366	0.511942	0.288524	0.276226	0.271499	0.0228133	0.0688793	0.0982887	-0.00325263	-0.00831751	0.00996391	0.854731	0.808491	0.78148
trial_942	0.410588	0.485635	0.526503	0.810236	0.410774	0.420843	0.695264	0.343831	0.255608				0.709083	0.707772	0.706878	0.682821	0.514167	0.525053	0.270387	0.266123	0.261212	0.0117288	0.0707511	0.100932	-0.0153484	-0.0173154	-0.000420225	0.864385	0.814387	0.791537
trial_943	0.402798	0.486472	0.52792	0.834692	0.421052	0.426319	0.691337	0.330343	0.248174				0.71914	0.711912	0.710662	0.679961	0.54668	0.54855	0.169519	0.199881	0.196332	0.00777141	0.0582662	0.0879977	-0.0161905	-0.0198302	-0.00174161	0.83156	0.787429	0.764574
trial_944	0.416174	0.494277	0.52519	0.79688	0.402703	0.410835	0.675294	0.351003	0.273202				0.709237	0.715787	0.715096	0.711129	0.60654	0.598506	0.159029	0.179626	0.189007	0.0375864	0.0812502	0.108117	-0.0180929	-0.0191035	-0.00283122	0.870078	0.821691	0.79647
trial_945	0.382069	0.46831	0.503802	0.810957	0.409818	0.417457	0.705146	0.349462	0.273654				0.715593	0.708956	0.708082	0.667472	0.450653	0.470498	0.230966	0.216565	0.217087	0.0251389	0.0790665	0.106442	-0.0219442	-0.0231954	-0.00473647	0.871353	0.81855	0.793191
trial_946	0.421928	0.484003	0.516264	0.799123	0.40097	0.407341	0.686736	0.31355	0.229769				0.707631	0.707008	0.705458	0.710236	0.505302	0.517573	0.0655925	0.120318	0.131684	-0.00810931	0.0534177	0.083369	-0.0328128	-0.0287107	-0.0113108	0.83396	0.790471	0.767037
trial_947	0.415999	0.484251	0.52498	0.818417	0.415975	0.423796	0.688002	0.311426	0.206282				0.726328	0.725217	0.723431	0.727287	0.650514	0.642314	0.154871	0.197773	0.200687	0.0436572	0.0886351	0.116462	-0.0198804	-0.0230077	-0.00511296	0.861873	0.812552	0.788923
trial_948	0.447515	0.502851	0.517434	0.808044	0.408085	0.417008	0.690575	0.353277	0.271739				0.726293	0.726043	0.724929	0.707547	0.628727	0.624549	0.276975	0.27982	0.271999	0.073966	0.100033	0.126719	-0.01494	-0.0161679	0.00098848	0.853545	0.809097	0.785547
trial_949	0.444175	0.49907	0.51801	0.806778	0.40918	0.418206	0.709228	0.345885	0.269932				0.686342	0.693091	0.69175	0.71174	0.608647	0.617359	0.268838	0.28976	0.282737	0.0203601	0.0706437	0.0986043	-0.032346	-0.0264545	-0.00820807	0.872382	0.82235	0.801925
trial_950	0.378639	0.468069	0.506176	0.808945	0.413458	0.423172	0.689488	0.365635	0.288719				0.704023	0.70814	0.707965	0.678174	0.52695	0.538996	0.200646	0.22938	0.22298	0.0109082	0.0769022	0.106853	-0.016146	-0.0185414	-0.00128307	0.848438	0.799846	0.778154
trial_951	0.40282	0.499832	0.530687	0.828434	0.421035	0.427799	0.685452	0.374698	0.277569				0.692014	0.698636	0.698272	0.702275	0.518397	0.531389	0.325245	0.331762	0.312097	0.0448875	0.0859843	0.113399	-0.028372	-0.0271835	-0.0103163	0.857741	0.805563	0.783302
trial_952	0.354089	0.453691	0.478537	0.80872	0.406291	0.41622	0.691369	0.404761	0.278708				0.727183	0.721562	0.720474	0.667862	0.566813	0.563353	0.263364	0.292224	0.284195	0.0401494	0.0774402	0.104601	-0.0378439	-0.0329056	-0.0149137	0.854939	0.811546	0.78411
trial_953	0.447543	0.508436	0.529992	0.783376	0.396251	0.409303	0.689207	0.340223	0.260892				0.68557	0.695672	0.694311	0.717561	0.62016	0.61718	0.18309	0.200605	0.20372	0.0415663	0.0843829	0.112755	-0.0161242	-0.018555	-0.000753257	0.847537	0.801339	0.779842
trial_954	0.427097	0.48999	0.516787	0.825635	0.416623	0.427785	0.706252	0.336263	0.245359				0.719163	0.714202	0.712775	0.709477	0.588757	0.588072	0.183569	0.184232	0.189458	0.0449701	0.0846639	0.112004	-0.035247	-0.0310651	-0.0126557	0.851511	0.809335	0.784051
trial_955	0.42733	0.48848	0.544644	0.80401	0.406925	0.417969	0.698438	0.355922	0.256151				0.691501	0.700099	0.699137	0.709485	0.627778	0.624791	0.21244	0.229777	0.227742	0.0075725	0.0574739	0.0879763	-0.0378223	-0.0352252	-0.0154592	0.855902	0.81093	0.787477
trial_956	0.397576	0.490882	0.514299	0.774755	0.391855	0.401975	0.692289	0.35003	0.258037				0.667455	0.683617	0.682868	0.675299	0.521631	0.530297	0.294428	0.272933	0.263181	0.0446522	0.0913069	0.11848	-0.0159304	-0.0192024	-0.00120865	0.85388	0.808653	0.784464
trial_957	0.409972	0.484805	0.50353	0.78346	0.39518	0.402639	0.691866	0.350411	0.253996				0.733508	0.724087	0.722558	0.721083	0.639181	0.632242	0.247544	0.258002	0.255197	0.0223772	0.0750284	0.104402	-0.0232746	-0.0238464	-0.00690965	0.861501	0.814588	0.79296
trial_958	0.430525	0.495303	0.511722	0.827474	0.419356	0.429242	0.695908	0.361081	0.243814				0.747942	0.731335	0.730169	0.691194	0.541587	0.551487	0.217599	0.235805	0.238485	0.0482002	0.0917941	0.119037	-0.0283324	-0.0249806	-0.009384	0.860217	0.811871	0.789626
trial_959	0.403846	0.486251	0.506854	0.801588	0.404744	0.413559	0.700394	0.318702	0.251576				0.720633	0.718798	0.717724	0.706855	0.59225	0.590051	0.24099	0.239809	0.244829	0.0348348	0.080016	0.108656	-0.0154438	-0.0189359	-0.00155276	0.870193	0.819936	0.796572
trial_960	0.398496	0.469876	0.513699	0.775261	0.390945	0.39985	0.721921	0.362166	0.260992				0.716342	0.711249	0.709904	0.723417	0.64571	0.640095	0.346426	0.317192	0.305605	0.0121908	0.0710902	0.0999027	-0.0305205	-0.0289907	-0.0103711	0.85006	0.804029	0.779313
trial_961	0.448512	0.506937	0.544294	0.788315	0.39654	0.40465	0.68815	0.383033	0.284247				0.722203	0.722466	0.721138	0.688543	0.563229	0.56772	0.282778	0.303946	0.29493	0.0408691	0.0785981	0.105937	-0.0269891	-0.0247477	-0.00621743	0.850519	0.802738	0.778712
trial_962	0.444933	0.494059	0.495619	0.813515	0.410294	0.418051	0.692846	0.377106	0.287266				0.68752	0.699487	0.698242	0.68228	0.532015	0.532733	0.212787	0.246998	0.247962	0.0302031	0.0821812	0.110247	-0.0300731	-0.0283447	-0.0111891	0.864696	0.814806	0.79236
trial_963	0.405173	0.48559	0.509402	0.798886	0.40136	0.41015	0.690759	0.383707	0.296701				0.709742	0.713523	0.712396	0.702284	0.606383	0.604288	0.247828	0.273692	0.268083	0.0163305	0.0670228	0.0959874	-0.0217567	-0.0211294	-0.00468854	0.870483	0.821438	0.796442
trial_964	0.439762	0.501929	0.533584	0.825042	0.417385	0.427268	0.703018	0.346541	0.256385				0.737219	0.727964	0.726843	0.703995	0.578821	0.584158	0.248772	0.251779	0.251305	0.0119786	0.0573587	0.0862785	-0.0239809	-0.0204183	-0.00443893	0.853314	0.804973	0.78287
trial_965	0.451464	0.512242	0.519307	0.818188	0.416268	0.423251	0.712734	0.380643	0.296344				0.714442	0.716748	0.715297	0.692178	0.626621	0.626383	0.367059	0.32498	0.311216	0.0229686	0.0794686	0.108758	-0.0119686	-0.0182793	0.000589486	0.851565	0.808333	0.784823
trial_966	0.410856	0.486079	0.507712	0.788229	0.399772	0.408834	0.685276	0.34889	0.250547				0.731318	0.71959	0.718644	0.718198	0.552792	0.560723	0.123223	0.159384	0.165364	0.00351003	0.0565552	0.08704	-0.00873058	-0.0165021	0.000902832	0.865515	0.821779	0.797228
trial_967	0.396188	0.478013	0.494338	0.824462	0.418225	0.425602	0.687252	0.326599	0.231242				0.741884	0.726896	0.725702	0.69824	0.596469	0.595538	0.221872	0.24883	0.247176	0.0474877	0.0940089	0.121449	-0.00780324	-0.0118786	0.00514997	0.853124	0.804586	0.781632
trial_968	0.402541	0.474993	0.498498	0.830543	0.418779	0.425687	0.714076	0.345866	0.243858				0.682298	0.684309	0.683903	0.712243	0.615861	0.613172	0.175512	0.212083	0.21638	0.085817	0.113667	0.139977	-0.0145244	-0.0194457	-0.00222043	0.842977	0.792991	0.770441
trial_969	0.416327	0.496803	0.504239	0.809785	0.408262	0.415039	0.706833	0.362632	0.272948				0.70295	0.706166	0.705383	0.683883	0.486986	0.508978	0.167081	0.203599	0.20123	0.0241657	0.0699774	0.100105	-0.00396357	-0.0129057	0.00426999	0.851478	0.803938	0.779973
trial_970	0.358044	0.460422	0.506842	0.844158	0.427881	0.434379	0.68591	0.33098	0.239399				0.710185	0.714272	0.713076	0.690409	0.534705	0.541701	0.256447	0.26591	0.254551	0.0639722	0.0994037	0.124605	-0.01771	-0.0199763	-0.00176051	0.843159	0.797292	0.775182
trial_971	0.417209	0.489552	0.505476	0.780799	0.39329	0.403972	0.702691	0.337424	0.243221				0.710769	0.707166	0.705212	0.709957	0.628747	0.626196	0.204414	0.23679	0.229957	0.0192757	0.0572651	0.0858668	-0.0243083	-0.0232195	-0.00573717	0.84038	0.797767	0.773977
trial_972	0.389206	0.48278	0.536663	0.80032	0.405075	0.412271	0.679516	0.319977	0.223539				0.744805	0.728518	0.727017	0.680729	0.487378	0.500671	0.173002	0.199586	0.202192	0.0211198	0.0733738	0.102408	-0.030277	-0.0255827	-0.0077976	0.865378	0.821292	0.797192
trial_973	0.439009	0.502272	0.535742	0.798322	0.404939	0.415201	0.716334	0.354007	0.277971				0.754351	0.737571	0.736567	0.710928	0.50903	0.526936	0.14979	0.19568	0.200663	0.0315581	0.0844361	0.111034	-0.0231544	-0.0205676	-0.00075817	0.862842	0.812484	0.787738
trial_974	0.431521	0.495324	0.52139	0.779828	0.394781	0.407606	0.713988	0.335134	0.2403				0.747183	0.730661	0.72937	0.699364	0.59025	0.588525	0.138644	0.170266	0.178316	0.0279801	0.0653696	0.0929703	-0.00369952	-0.0177677	0.000933988	0.860027	0.810631	0.788055
trial_975	0.401541	0.477459	0.539965	0.843415	0.427218	0.43689	0.697069	0.351663	0.258016				0.71396	0.716378	0.715486	0.703293	0.624298	0.616094	0.231866	0.246032	0.247349	0.0266576	0.0721119	0.101764	-0.0263406	-0.025818	-0.00934784	0.861157	0.814836	0.788389
trial_976	0.379203	0.463605	0.487152	0.811316	0.408268	0.412365	0.708718	0.359069	0.278462				0.706968	0.712627	0.711456	0.6881	0.624668	0.619978	0.16872	0.190052	0.197514	0.0776227	0.114028	0.138972	-0.0166917	-0.0218123	-0.00457455	0.85516	0.80813	0.783508
trial_977	0.360963	0.459402	0.497052	0.784855	0.395729	0.404873	0.690752	0.371381	0.263785				0.701688	0.705206	0.704096	0.682679	0.601334	0.602122	0.177389	0.205809	0.210635	0.0345336	0.0890589	0.116852	-0.0256329	-0.02687	-0.00839844	0.852611	0.807105	0.782735
trial_978	0.411231	0.492903	0.532287	0.828529	0.420941	0.428613	0.677838	0.312103	0.233049				0.674369	0.689316	0.688755	0.707607	0.613795	0.617746	0.203613	0.241926	0.24625	0.0633919	0.0931865	0.120881	-0.0270132	-0.0262956	-0.00866812	0.844731	0.797984	0.775808
trial_979	0.410195	0.47365	0.510316	0.802028	0.403926	0.414206	0.698682	0.334556	0.231277				0.721513	0.716612	0.715693	0.710777	0.592007	0.590072	0.22386	0.219944	0.225929	0.0422924	0.0939285	0.120924	-0.0298447	-0.0262349	-0.00726431	0.853823	0.809647	0.786123
trial_980	0.397124	0.471489	0.500892	0.744044	0.375255	0.387602	0.700772	0.379452	0.275123				0.701673	0.706314	0.705389	0.724557	0.673189	0.664746	0.122247	0.16178	0.163926	0.0176672	0.0705339	0.099833	-0.0296434	-0.0273558	-0.0116525	0.849985	0.803974	0.780814
trial_981	0.424956	0.484114	0.536379	0.827349	0.417494	0.42525	0.702831	0.366468	0.296481				0.708934	0.710509	0.708943	0.706881	0.591301	0.589904	0.187813	0.226133	0.227855	0.0454047	0.0998404	0.126676	-0.0304753	-0.0286483	-0.00881066	0.854028	0.804698	0.779353
trial_982	0.394739	0.466087	0.540517	0.812904	0.411624	0.420164	0.707328	0.344356	0.25806				0.709724	0.704118	0.703343	0.698113	0.572143	0.574113	0.27284	0.25914	0.250137	0.023436	0.0780427	0.106976	0.000418821	-0.0107216	0.00678095	0.866558	0.811299	0.789006
trial_983	0.468404	0.527133	0.558681	0.791259	0.4018	0.410957	0.713682	0.343423	0.254662				0.73383	0.725814	0.724398	0.694732	0.548463	0.563867	0.214414	0.255575	0.257956	0.0569927	0.100561	0.127546	-0.0191184	-0.0197213	-0.00110497	0.844464	0.801997	0.77659
trial_984	0.40299	0.461606	0.499846	0.802951	0.404633	0.413345	0.683654	0.372631	0.273994				0.707283	0.703092	0.702317	0.711124	0.625639	0.626531	0.187187	0.218212	0.221682	0.0302972	0.0803587	0.109807	-0.015257	-0.0186037	-0.00100272	0.844752	0.801167	0.776573
trial_985	0.39122	0.472431	0.513942	0.799846	0.401633	0.411086	0.69178	0.34157	0.252472				0.708763	0.704691	0.70416	0.71103	0.649394	0.645507	0.28664	0.28948	0.27805	0.0169148	0.0659185	0.0941265	-0.0159769	-0.0195914	-0.00230939	0.862546	0.815036	0.790155
trial_986	0.398013	0.481241	0.52308	0.839428	0.425913	0.435626	0.698031	0.371533	0.265865				0.713735	0.712937	0.711725	0.683558	0.544253	0.55068	0.276397	0.286286	0.282438	0.01654	0.0634512	0.0934455	-0.0159773	-0.0190035	-0.00128017	0.878259	0.823735	0.798057
trial_987	0.442925	0.500973	0.510521	0.807357	0.406625	0.417132	0.682064	0.360458	0.272668				0.728361	0.720594	0.719181	0.704884	0.576493	0.583139	0.219419	0.226965	0.225153	0.0322063	0.0660459	0.0943499	-0.0205694	-0.0190571	-0.00202631	0.849219	0.803664	0.780135
trial_988	0.3979	0.475687	0.503868	0.846008	0.428507	0.438453	0.708364	0.342161	0.256679				0.719301	0.719379	0.717753	0.699232	0.600785	0.601557	0.177503	0.192588	0.20034	0.0326191	0.0782321	0.10616	-0.012957	-0.0188414	8.81972e-05	0.867964	0.818959	0.795291
trial_989	0.405517	0.484445	0.528724	0.792765	0.401148	0.412944	0.699018	0.366817	0.271766				0.722011	0.72297	0.721369	0.695446	0.559264	0.56158	0.0806903	0.131809	0.142719	0.0365974	0.0803688	0.10935	-0.0198149	-0.0200052	-0.00126713	0.866833	0.815945	0.792902
trial_990	0.442688	0.50895	0.555059	0.814576	0.412025	0.42222	0.69324	0.353438	0.268986				0.694868	0.703848	0.702614	0.662409	0.474713	0.481495	0.373707	0.360434	0.335343	0.0373474	0.0899654	0.118077	-0.00315711	-0.0117711	0.00624111	0.843864	0.797858	0.775872
trial_991	0.396848	0.466729	0.518402	0.833423	0.421093	0.42701	0.699846	0.309463	0.225971				0.675824	0.685186	0.6849	0.705114	0.621821	0.618964	0.174865	0.213741	0.216382	0.043601	0.0869662	0.116324	-0.0288983	-0.0259291	-0.00649852	0.862004	0.817321	0.790776
trial_992	0.41142	0.478587	0.506046	0.806554	0.409348	0.419643	0.691388	0.339709	0.244933				0.700038	0.703293	0.702366	0.703296	0.606691	0.605	0.214402	0.245153	0.237222	0.0169696	0.0670592	0.097215	-0.0124312	-0.0172721	0.000228038	0.856911	0.808717	0.783081
trial_993	0.422287	0.483986	0.502086	0.798115	0.405133	0.419256	0.692498	0.3574	0.271845				0.713831	0.706564	0.705932	0.682496	0.573307	0.572416	0.296744	0.29539	0.280527	0.0544805	0.10101	0.127965	-0.0187691	-0.0219159	-0.00342888	0.86214	0.81349	0.789368
trial_994	0.380783	0.462125	0.471333	0.808397	0.405756	0.411166	0.705949	0.328517	0.241761				0.690265	0.692145	0.691559	0.685562	0.577268	0.586324	0.325382	0.311464	0.289533	0.0354346	0.0802973	0.109542	-0.014339	-0.0174203	0.00254719	0.844536	0.79763	0.772094
trial_995	0.401722	0.492869	0.518934	0.83315	0.422043	0.429038	0.696649	0.320723	0.234881				0.722303	0.713919	0.713	0.692241	0.627777	0.621699	0.241973	0.231531	0.230832	0.0634716	0.103108	0.129972	-0.029374	-0.0295285	-0.0110137	0.852975	0.80578	0.782042
trial_996	0.40356	0.474054	0.501725	0.803628	0.404295	0.411143	0.705567	0.349298	0.266779				0.712167	0.707418	0.706876	0.683098	0.485075	0.500797	0.0919867	0.142502	0.152718	0.0289652	0.0822493	0.111133	-0.022861	-0.0256854	-0.00743772	0.851097	0.803489	0.781014
trial_997	0.396539	0.473971	0.508592	0.800816	0.405951	0.41974	0.677311	0.326971	0.258454				0.70179	0.69027	0.690252	0.700476	0.623914	0.616115	0.194991	0.208351	0.209621	0.00332058	0.0744805	0.105584	-0.0121181	-0.0148689	0.00312835	0.851761	0.809432	0.784721
trial_998	0.400889	0.486097	0.526325	0.8154	0.413431	0.422988	0.708611	0.351742	0.269553				0.719721	0.714914	0.713745	0.709742	0.65072	0.642974	0.284226	0.283182	0.274359	0.0447038	0.0807093	0.109339	-0.016866	-0.0198617	-0.000569559	0.853756	0.804684	0.779695
trial_999	0.419376	0.493598	0.534912	0.795406	0.398568	0.407346	0.703983	0.355978	0.251847				0.715635	0.719799	0.71848	0.716552	0.687674	0.678008	0.217002	0.247464	0.242381	0.0506835	0.0797772	0.105554	-0.0241054	-0.0248095	-0.00742782	0.853663	0.80615	0.782935
trial_1000	0.42417	0.47775	0.500726	0.812447	0.409074	0.419265	0.695027	0.344255	0.23926				0.730203	0.727155	0.726047	0.690737	0.580705	0.57869	0.201602	0.219049	0.221839	0.0524289	0.0855114	0.112795	-0.00921186	-0.0146083	0.0023369	0.844027	0.79867	0.774369
trial_1001	0.43669	0.501123	0.534334	0.831885	0.419012	0.425309	0.689073	0.366337	0.262455				0.665558	0.673936	0.674273	0.697852	0.592647	0.586181	0.259488	0.249803	0.238219	0.0263153	0.0768638	0.106298	-0.0220379	-0.0226512	-0.00435572	0.856959	0.809189	0.785063
trial_1002	0.395682	0.473563	0.521744	0.803178	0.406792	0.415503	0.683679	0.365253	0.274243				0.721862	0.716756	0.715527	0.687864	0.545795	0.552651	0.196511	0.231226	0.232484	0.0333865	0.0750229	0.103591	-0.0298956	-0.0305397	-0.0118691	0.85685	0.812468	0.78993
trial_1003	0.445609	0.531053	0.553665	0.766752	0.388704	0.396683	0.703543	0.362614	0.25868				0.697453	0.702678	0.702046	0.707006	0.647519	0.643655	0.255871	0.245659	0.243451	0.0501267	0.0872971	0.114851	-0.0191175	-0.0197683	-0.00279232	0.863019	0.814603	0.790957
trial_1004	0.406028	0.482362	0.520408	0.791239	0.3985	0.409129	0.71865	0.347515	0.270253				0.712916	0.712282	0.71139	0.680853	0.539942	0.542949	0.272926	0.281945	0.277197	0.0651458	0.097208	0.123929	-0.0194301	-0.0213558	-0.00428055	0.859054	0.816084	0.790135
trial_1005	0.397348	0.468255	0.491444	0.8127	0.412205	0.423302	0.686307	0.351639	0.232372				0.687564	0.697652	0.696653	0.694754	0.552739	0.560509	0.186924	0.2256	0.226027	0.0483921	0.0908142	0.118926	-0.00830582	-0.0122018	0.00593483	0.840121	0.794793	0.77184
trial_1006	0.401403	0.477379	0.506344	0.757883	0.382108	0.390283	0.721252	0.360409	0.246163				0.715911	0.711857	0.711468	0.701711	0.608824	0.611604	0.265134	0.271913	0.259892	0.0354593	0.0846579	0.113603	-0.0154865	-0.0159391	0.00122165	0.856775	0.80855	0.783137
trial_1007	0.40403	0.484105	0.530116	0.808194	0.408281	0.418325	0.696936	0.350868	0.250059				0.726051	0.715849	0.714684	0.709462	0.560646	0.569609	0.184032	0.222995	0.223762	0.0233307	0.0891537	0.116912	-0.0176717	-0.0138886	0.0030978	0.849284	0.804671	0.780999
trial_1008	0.435312	0.51156	0.533241	0.790823	0.403231	0.409185	0.705408	0.34527	0.251499				0.721282	0.719278	0.718605	0.725588	0.670834	0.659966	0.300785	0.29932	0.28811	0.0415499	0.0881973	0.116813	-0.0238008	-0.0231272	-0.00518748	0.863323	0.816068	0.792543
trial_1009	0.430744	0.493246	0.52351	0.841986	0.426566	0.432939	0.671639	0.335373	0.247447				0.712207	0.711232	0.710575	0.690218	0.584297	0.583438	0.261752	0.280381	0.273572	0.020533	0.0740874	0.103702	-0.0395229	-0.0347702	-0.0151269	0.865224	0.819822	0.793885
trial_1010	0.450497	0.512728	0.537869	0.826364	0.418558	0.429565	0.695607	0.329747	0.2372				0.700553	0.705204	0.704173	0.694882	0.558212	0.563464	0.269726	0.267776	0.261913	0.0180884	0.0598714	0.0898443	-0.0247735	-0.0253217	-0.00578923	0.842039	0.794785	0.772843
trial_1011	0.39711	0.473902	0.515315	0.794197	0.399384	0.409715	0.699548	0.368323	0.280095				0.699017	0.70775	0.706425	0.696877	0.578546	0.577786	0.191355	0.219746	0.226549	0.0300992	0.0879709	0.116785	-0.0347867	-0.0294775	-0.00898946	0.861828	0.814242	0.790909
trial_1012	0.385677	0.464433	0.481586	0.821612	0.414675	0.425508	0.702749	0.384293	0.306911				0.737999	0.732907	0.731329	0.683338	0.532741	0.544605	0.14736	0.187962	0.18509	0.0260402	0.0564357	0.085705	-0.0172624	-0.0163816	0.0013425	0.853137	0.80475	0.780355
trial_1013	0.396522	0.471694	0.519227	0.826829	0.422001	0.428818	0.700078	0.338187	0.230606				0.715386	0.722982	0.721356	0.710468	0.616858	0.616033	0.172654	0.200856	0.202029	0.0288278	0.0815598	0.108708	-0.0271881	-0.0270578	-0.0109159	0.85174	0.801587	0.777515
trial_1014	0.425985	0.495383	0.524152	0.831103	0.419251	0.423788	0.690664	0.355857	0.242701				0.737769	0.727225	0.725782	0.680985	0.545259	0.543575	0.144011	0.166482	0.176329	0.0402144	0.0823922	0.110854	-0.0343693	-0.0289172	-0.012258	0.829045	0.785738	0.765011
trial_1015	0.404215	0.488558	0.538175	0.785563	0.394568	0.404484	0.685325	0.343511	0.253748				0.730583	0.716676	0.715781	0.707945	0.660132	0.658142	0.165275	0.193558	0.196186	0.0483657	0.0785069	0.107902	-0.00885632	-0.0119007	0.00545773	0.859265	0.812197	0.790081
trial_1016	0.424867	0.50314	0.535806	0.808797	0.41126	0.422231	0.710004	0.393647	0.301163				0.691486	0.699738	0.699112	0.710179	0.63843	0.633365	0.298537	0.297083	0.281571	0.0291698	0.0617919	0.090722	-0.0227908	-0.023344	-0.00520735	0.864722	0.82041	0.796902
trial_1017	0.425901	0.486336	0.51926	0.806905	0.406517	0.411903	0.693616	0.355425	0.259097				0.745237	0.73314	0.731937	0.701185	0.668569	0.659623	0.277636	0.294957	0.284494	0.0935516	0.129813	0.154248	-0.036456	-0.0321308	-0.0146715	0.846758	0.80162	0.77686
trial_1018	0.432577	0.497104	0.522933	0.785497	0.396426	0.402086	0.69596	0.356679	0.243935				0.740586	0.726341	0.724551	0.697564	0.543671	0.548134	0.306415	0.313992	0.299942	0.0442337	0.094095	0.119536	-0.0259732	-0.0256954	-0.00974279	0.869847	0.823573	0.799325
trial_1019	0.39245	0.469695	0.503883	0.802466	0.408117	0.415808	0.701018	0.363062	0.287019				0.671828	0.6888	0.688816	0.703898	0.535992	0.544626	0.23354	0.251326	0.254486	0.0122404	0.0831187	0.112162	-0.0335495	-0.0300408	-0.0113919	0.853339	0.806411	0.783683
trial_1020	0.420154	0.492944	0.511188	0.82741	0.419781	0.430155	0.68665	0.392574	0.288089				0.703001	0.705243	0.704457	0.689236	0.538481	0.549662	0.224261	0.238017	0.231225	0.0583054	0.0900843	0.117124	-0.0124781	-0.0192398	-0.00180285	0.868058	0.822275	0.795155
trial_1021	0.419372	0.492861	0.502511	0.819694	0.415763	0.422132	0.685242	0.319279	0.248905				0.737397	0.730193	0.72865	0.687934	0.602998	0.597587	0.172375	0.206474	0.209903	0.0202491	0.0774808	0.105397	-0.00825182	-0.0144845	0.0043229	0.846212	0.799832	0.77741
trial_1022	0.437053	0.498607	0.525266	0.816723	0.416849	0.421687	0.680727	0.376319	0.282917				0.731541	0.721036	0.71984	0.703899	0.648478	0.643518	0.312795	0.291483	0.286385	0.0200105	0.0820925	0.111115	-0.0202624	-0.0218546	-0.00446016	0.867869	0.815639	0.790447
trial_1023	0.414147	0.488429	0.508407	0.814913	0.412003	0.422982	0.707368	0.324667	0.251523				0.720798	0.717254	0.716328	0.698106	0.546371	0.555239	0.247791	0.246164	0.245312	0.036098	0.0900754	0.118458	-0.0289041	-0.0286445	-0.0104422	0.857852	0.808611	0.784443
trial_1024	0.401041	0.464694	0.490043	0.84333	0.425663	0.431589	0.687716	0.315909	0.237987				0.755042	0.735148	0.733795	0.719484	0.641503	0.635094	0.236729	0.25554	0.257276	0.0607488	0.0953792	0.122211	-0.0155568	-0.0166956	0.00134767	0.857291	0.814228	0.79043
trial_1025	0.404143	0.490705	0.543918	0.816539	0.411658	0.418298	0.705117	0.344663	0.249315				0.688162	0.697116	0.69596	0.686501	0.528331	0.539596	0.112851	0.149366	0.161748	0.0384536	0.0894973	0.11843	-0.0277943	-0.0290979	-0.0110343	0.878293	0.824348	0.798518
trial_1026	0.398458	0.463871	0.495024	0.827916	0.415886	0.424443	0.706778	0.349775	0.260642				0.732439	0.728652	0.726975	0.697722	0.576424	0.579393	0.280681	0.28002	0.270207	0.0288992	0.0884943	0.114869	-0.0174171	-0.0201486	-0.000995674	0.84249	0.799858	0.774553
trial_1027	0.455174	0.516051	0.527468	0.823685	0.417731	0.425688	0.689156	0.338795	0.239574				0.725675	0.7269	0.725152	0.700932	0.587706	0.588964	0.195878	0.213926	0.213563	0.0302419	0.0871215	0.115378	-0.0214286	-0.0216608	-0.00476642	0.855238	0.809558	0.785617
trial_1028	0.386981	0.474427	0.526173	0.812519	0.410655	0.41835	0.692341	0.348182	0.26687				0.735262	0.726647	0.725189	0.700865	0.608086	0.608187	0.176996	0.212038	0.215467	0.0175517	0.0778622	0.1067	-0.0105356	-0.0160591	0.00168114	0.846625	0.802741	0.777668
trial_1029	0.412218	0.475044	0.49344	0.770115	0.388325	0.396699	0.684278	0.319355	0.245311				0.72516	0.725383	0.723851	0.71246	0.642259	0.637612	0.186389	0.221316	0.221695	0.0352671	0.0756216	0.103903	-0.00621876	-0.0180897	-0.00170701	0.852916	0.808267	0.782893
trial_1030	0.422377	0.492509	0.507189	0.823573	0.416172	0.424424	0.69549	0.351739	0.276654				0.677817	0.688677	0.688238	0.6958	0.549349	0.552714	0.206089	0.210263	0.214187	0.0372074	0.0857608	0.112444	-0.03006	-0.0284531	-0.0119765	0.859153	0.81131	0.788229
trial_1031	0.404711	0.471266	0.49633	0.764953	0.38695	0.395145	0.685324	0.372069	0.27442				0.75759	0.738224	0.737099	0.706557	0.533263	0.543038	0.213561	0.233735	0.229268	-0.00616991	0.0588838	0.0869621	-0.0174934	-0.0225735	-0.00480354	0.852488	0.806489	0.780055
trial_1032	0.398329	0.461198	0.501581	0.809376	0.409569	0.416729	0.698958	0.32866	0.236512				0.703209	0.705989	0.704757	0.704463	0.60742	0.604359	0.265026	0.264158	0.262677	0.0189523	0.0687671	0.096862	-0.0217028	-0.0222112	-0.00629706	0.879764	0.828697	0.80426
trial_1033	0.393482	0.480387	0.535629	0.805123	0.406806	0.413707	0.695849	0.338516	0.248294				0.678498	0.686551	0.685403	0.694992	0.627646	0.627389	0.163546	0.189411	0.194365	0.0586003	0.0901943	0.116973	-0.0133516	-0.0183462	0.000325221	0.857947	0.808591	0.785379
trial_1034	0.433974	0.49582	0.545861	0.80523	0.405229	0.41719	0.706562	0.35676	0.252278				0.674156	0.68229	0.682293	0.709871	0.605851	0.604136	0.188605	0.222256	0.224563	0.041747	0.0827128	0.111036	-0.00870772	-0.0138518	0.00318836	0.873479	0.823765	0.800598
trial_1035	0.439031	0.493738	0.536884	0.80478	0.405808	0.416393	0.707842	0.330763	0.262812				0.731693	0.72576	0.724409	0.711408	0.600482	0.605896	0.28683	0.285391	0.275724	0.0503616	0.0911527	0.119658	-0.0211344	-0.0200387	-0.00181361	0.867807	0.818211	0.794839
trial_1036	0.403033	0.471166	0.493569	0.830758	0.420569	0.429713	0.683545	0.325587	0.242514				0.730543	0.71595	0.714853	0.708416	0.605591	0.60446	0.137801	0.169396	0.180111	0.0738912	0.111892	0.13815	-0.0312923	-0.0288787	-0.0119553	0.84882	0.808942	0.783696
trial_1037	0.419002	0.470143	0.480437	0.800294	0.404717	0.413049	0.695228	0.338421	0.249336				0.733741	0.728321	0.727024	0.679189	0.530394	0.538345	0.174116	0.216525	0.21695	0.0132336	0.0613806	0.0935156	-0.028317	-0.0258181	-0.0089194	0.856594	0.808976	0.788018
trial_1038	0.450881	0.511669	0.520696	0.815442	0.408725	0.412411	0.698469	0.349633	0.247312				0.714484	0.712171	0.711156	0.701871	0.614486	0.615789	0.295502	0.31858	0.312263	0.0484489	0.0743333	0.102147	-0.0147438	-0.0208878	-0.00362328	0.851666	0.804807	0.7835
trial_1039	0.412745	0.481082	0.518262	0.811026	0.411753	0.415398	0.707854	0.347407	0.249321				0.720448	0.716863	0.715995	0.712517	0.642888	0.636903	0.208057	0.215834	0.216237	-0.00260345	0.0585781	0.0898851	-0.012977	-0.0144599	0.00300007	0.852786	0.809558	0.785318
trial_1040	0.424597	0.498532	0.550524	0.811594	0.412462	0.421093	0.693712	0.343237	0.253853				0.752937	0.736209	0.735187	0.706108	0.534431	0.54245	0.18079	0.202871	0.210195	0.0172274	0.0708897	0.100144	-0.0254429	-0.0258381	-0.00800733	0.860527	0.811636	0.786434
trial_1041	0.388375	0.474063	0.515454	0.812697	0.413473	0.422683	0.696939	0.371213	0.267424				0.746684	0.737435	0.735485	0.717257	0.63057	0.630496	0.257457	0.265979	0.265738	0.0384059	0.086328	0.113798	-0.03902	-0.0345622	-0.0160012	0.84617	0.796568	0.773702
trial_1042	0.406831	0.48776	0.504899	0.83062	0.418873	0.427371	0.688949	0.342678	0.227635				0.683767	0.695273	0.693861	0.696205	0.544576	0.554323	0.238796	0.2456	0.240785	0.0358435	0.0771547	0.105622	-0.0282328	-0.0235302	-0.00713714	0.855483	0.81295	0.789271
trial_1043	0.415255	0.494208	0.505971	0.791848	0.402777	0.409241	0.697407	0.359092	0.269392				0.743882	0.731183	0.730406	0.70267	0.590644	0.590215	0.254494	0.255426	0.254311	0.0443318	0.0818224	0.109121	-0.0138244	-0.0163212	0.000673827	0.840625	0.799915	0.777289
trial_1044	0.382574	0.487114	0.537535	0.809343	0.409666	0.41896	0.688718	0.356001	0.275476				0.744712	0.732427	0.731074	0.711165	0.588128	0.588198	0.220543	0.235225	0.232941	0.0272273	0.0741237	0.10168	-0.00431034	-0.0101067	0.00794349	0.85785	0.810913	0.787075
trial_1045	0.394637	0.481061	0.496022	0.773604	0.389847	0.400423	0.679047	0.304624	0.228554				0.685992	0.692468	0.69197	0.694498	0.586241	0.587559	0.162928	0.205063	0.210739	0.027349	0.0728815	0.100864	-0.0209937	-0.0217928	-0.00243718	0.853331	0.808797	0.784799
trial_1046	0.420929	0.484934	0.523382	0.800749	0.402493	0.407124	0.693548	0.34577	0.272583				0.700235	0.705865	0.70444	0.688035	0.529864	0.543124	0.169437	0.211223	0.214097	0.033884	0.0812738	0.10834	-0.0262679	-0.0239376	-0.00619938	0.847564	0.799133	0.775929
trial_1047	0.41684	0.483759	0.525526	0.825501	0.416076	0.424447	0.692808	0.343722	0.275689				0.717247	0.714593	0.71376	0.698652	0.530101	0.54172	0.209183	0.228417	0.228873	0.0308194	0.072449	0.101963	-0.0362109	-0.0321719	-0.0147194	0.857282	0.809653	0.786204
trial_1048	0.392822	0.475746	0.537066	0.850067	0.431036	0.435819	0.705208	0.348694	0.242714				0.736779	0.731614	0.730412	0.712139	0.593803	0.596127	0.218257	0.239454	0.242684	0.0137432	0.0729604	0.102322	-0.0199775	-0.0184923	0.000491808	0.864657	0.817398	0.794578
trial_1049	0.404996	0.485775	0.510183	0.810469	0.409944	0.415571	0.697626	0.377518	0.291934				0.733831	0.722187	0.72128	0.694763	0.626914	0.625964	0.222375	0.253577	0.250849	0.0386402	0.0867192	0.114081	-0.0298461	-0.0291008	-0.0115115	0.855626	0.804359	0.781323
trial_1050	0.396659	0.47186	0.504517	0.838062	0.425076	0.430367	0.699577	0.349869	0.270634				0.703314	0.707453	0.706474	0.691211	0.619863	0.616737	0.267087	0.258377	0.258269	0.021588	0.0701466	0.100296	-0.0108278	-0.0180643	-0.000271574	0.864115	0.820046	0.793934
trial_1051	0.406283	0.479344	0.500535	0.810695	0.410788	0.418666	0.701832	0.334805	0.242714				0.712657	0.712699	0.711914	0.694011	0.539234	0.547138	0.275859	0.297213	0.290805	0.0535081	0.0821009	0.110928	-0.0216949	-0.0198624	-0.00352612	0.842414	0.80009	0.775973
trial_1052	0.4007	0.473057	0.503934	0.783136	0.395313	0.405892	0.704526	0.364425	0.269078				0.724322	0.710033	0.709199	0.701006	0.600282	0.599706	0.190898	0.227247	0.228763	0.00817729	0.0749968	0.104	-0.0149041	-0.0162193	0.00110321	0.874931	0.825181	0.801372
trial_1053	0.425692	0.510264	0.550835	0.80916	0.407702	0.420361	0.669949	0.353461	0.270137				0.712319	0.713091	0.711545	0.703369	0.598658	0.595426	0.356203	0.338054	0.314314	0.0259478	0.0782023	0.106319	-0.0177105	-0.01882	-0.00148757	0.842665	0.798831	0.776393
trial_1054	0.407639	0.466694	0.510268	0.816486	0.411789	0.418842	0.706781	0.36666	0.27969				0.702425	0.701172	0.700431	0.679353	0.543401	0.550072	0.303799	0.310534	0.302958	0.0233546	0.0788907	0.105987	-0.0155121	-0.0199477	-0.00354701	0.85274	0.807345	0.78234
trial_1055	0.574429	0.570005	0.55912	0.825316	0.417284	0.421134	0.69811	0.36392	0.289774				0.741613	0.730972	0.729482	0.688237	0.595474	0.59717	0.219253	0.232297	0.237454	0.0420819	0.0972832	0.123127	-0.00618331	-0.0103979	0.00686706	0.855837	0.808006	0.782436
trial_1056	0.392219	0.466412	0.508696	0.845342	0.429313	0.437726	0.705389	0.378722	0.280402				0.769812	0.749514	0.747882	0.707574	0.602204	0.606469	0.18007	0.213267	0.214101	0.02968	0.0892217	0.117476	-0.031587	-0.0272587	-0.00850188	0.869433	0.821414	0.795891
trial_1057	0.390188	0.467004	0.484098	0.796832	0.404352	0.415357	0.69604	0.373083	0.266674				0.723864	0.71558	0.714471	0.703764	0.58088	0.588597	0.18464	0.221147	0.217245	0.0812887	0.0982978	0.124468	-0.0136787	-0.0168553	0.00129669	0.850513	0.805197	0.782601
trial_1058	0.427811	0.488697	0.51886	0.791382	0.403089	0.413968	0.698035	0.328533	0.238015				0.750627	0.733393	0.732301	0.694027	0.554796	0.553182	0.196048	0.234178	0.23761	0.017434	0.0599498	0.0884095	-0.0175665	-0.0197257	-0.00232898	0.858252	0.810081	0.787758
trial_1059	0.426532	0.498714	0.528402	0.832815	0.420016	0.427182	0.689661	0.363236	0.250648				0.743324	0.729006	0.727538	0.703935	0.561854	0.571017	0.253101	0.257156	0.254008	0.0757122	0.0985547	0.123888	-0.0374466	-0.0325421	-0.0148765	0.866892	0.81848	0.794554
trial_1060	0.455309	0.514615	0.520334	0.790646	0.401168	0.404972	0.693247	0.354988	0.247884				0.73762	0.72246	0.721483	0.716914	0.625511	0.622215	0.154457	0.198649	0.203512	0.0394025	0.0787642	0.105897	-0.0260176	-0.0253552	-0.00816955	0.863267	0.815765	0.790218
trial_1061	0.410492	0.494884	0.526005	0.815679	0.411074	0.418971	0.695976	0.353844	0.263631				0.693389	0.708484	0.707561	0.674526	0.51201	0.521925	0.226487	0.228524	0.234499	0.0254015	0.0762657	0.104994	-0.016011	-0.0167191	0.00045055	0.85299	0.80422	0.780683
trial_1062	0.401688	0.480293	0.525355	0.809145	0.409214	0.414024	0.690687	0.343561	0.277273				0.74743	0.72942	0.727991	0.694613	0.595963	0.592688	0.124176	0.166317	0.171735	0.0350667	0.0811621	0.10961	-0.0222745	-0.019575	-0.00146326	0.863266	0.815282	0.791361
trial_1063	0.402873	0.483858	0.509288	0.797365	0.406281	0.412525	0.696993	0.374553	0.282479				0.708311	0.71036	0.709755	0.667547	0.487589	0.504455	0.339921	0.317996	0.306711	0.0664378	0.107667	0.133637	-0.0404954	-0.0331761	-0.0144231	0.861018	0.813407	0.789848
trial_1064	0.399212	0.480269	0.521548	0.807757	0.409039	0.41975	0.689459	0.369287	0.263915				0.696803	0.707538	0.706793	0.706252	0.527047	0.541025	0.248895	0.252639	0.246619	0.0348016	0.0839405	0.113523	-0.0265604	-0.0246979	-0.00755674	0.855131	0.805922	0.783248
trial_1065	0.385873	0.468056	0.494009	0.824644	0.4158	0.422838	0.718708	0.329105	0.267809				0.728927	0.722238	0.721327	0.714304	0.627774	0.621085	0.153884	0.199016	0.205541	0.0506821	0.0885067	0.116904	-0.0184561	-0.0170686	0.00118892	0.849847	0.803322	0.778902
trial_1066	0.403001	0.482364	0.497929	0.818396	0.413971	0.419002	0.700982	0.374601	0.289508				0.720545	0.715602	0.715006	0.700383	0.615564	0.614843	0.183002	0.197717	0.20522	0.0422757	0.0892112	0.11752	-0.0276591	-0.0262699	-0.00869151	0.852535	0.807508	0.784801
trial_1067	0.406955	0.484994	0.502921	0.818145	0.41392	0.416789	0.693624	0.321352	0.235282				0.721599	0.708498	0.707514	0.691364	0.532029	0.543508	0.245527	0.256247	0.248434	0.00122056	0.0621792	0.0921481	-0.00748586	-0.0119161	0.00480162	0.854512	0.809606	0.785252
trial_1068	0.414965	0.486255	0.504509	0.816774	0.413178	0.421922	0.709028	0.351593	0.266897				0.662449	0.678399	0.677434	0.708095	0.61326	0.605356	0.292336	0.276947	0.270361	0.0581465	0.0961657	0.123194	-0.0329753	-0.0302448	-0.0127024	0.860475	0.811524	0.787803
trial_1069	0.442023	0.51714	0.526947	0.801715	0.403338	0.410467	0.688144	0.35462	0.268968				0.738636	0.724394	0.722749	0.696603	0.50928	0.520846	0.15306	0.168464	0.174009	-0.00141845	0.0496366	0.0791696	-0.0352235	-0.0301524	-0.0115605	0.864441	0.813532	0.78992
trial_1070	0.399337	0.480981	0.513929	0.812516	0.41145	0.422049	0.701622	0.338546	0.286333				0.670789	0.68275	0.682094	0.70499	0.605424	0.604923	0.193144	0.208251	0.207201	0.0223426	0.071543	0.100746	-0.0220776	-0.0229825	-0.00479577	0.854779	0.810557	0.785884
trial_1071	0.42141	0.488036	0.491078	0.830754	0.422579	0.429397	0.693485	0.344888	0.240711				0.765735	0.747354	0.745544	0.699664	0.586079	0.592696	0.291583	0.311592	0.303546	0.0303792	0.0944615	0.122843	-0.0399485	-0.0356802	-0.0156283	0.86912	0.81732	0.791286
trial_1072	0.40225	0.480864	0.498814	0.7727	0.391248	0.398387	0.705083	0.371803	0.277811				0.738171	0.724532	0.723201	0.692148	0.594057	0.59608	0.278439	0.283558	0.275822	0.00193511	0.0545234	0.084486	-0.0318149	-0.025927	-0.00887929	0.849237	0.805952	0.782074
trial_1073	0.431177	0.491197	0.538167	0.782159	0.393891	0.399015	0.695696	0.353249	0.24687				0.724044	0.722974	0.721926	0.708359	0.577626	0.576953	0.23045	0.24966	0.242401	0.0173551	0.0759941	0.105954	-0.0178052	-0.0229892	-0.0061223	0.848351	0.801143	0.776435
trial_1074	0.370721	0.469821	0.519052	0.826369	0.418515	0.42377	0.691099	0.385815	0.287632				0.691005	0.701689	0.700102	0.703183	0.593122	0.592049	0.179582	0.226515	0.224832	0.0194801	0.0764074	0.105612	-0.0382	-0.0309958	-0.0122698	0.865319	0.821532	0.796388
trial_1075	0.423991	0.486776	0.497003	0.805218	0.405496	0.411514	0.70295	0.385021	0.284081				0.704938	0.706804	0.705793	0.711492	0.647574	0.640502	0.205036	0.235812	0.23778	0.0185504	0.0785745	0.107117	-0.0159412	-0.0179036	-0.000947047	0.862641	0.81675	0.790548
trial_1076	0.384611	0.468057	0.485457	0.813537	0.411065	0.418184	0.686525	0.377484	0.269274				0.701992	0.706146	0.705147	0.666498	0.47033	0.483816	0.147259	0.180881	0.187292	0.0352723	0.0906863	0.117854	-0.0155336	-0.015555	0.00311249	0.872686	0.823671	0.799044
trial_1077	0.40212	0.487016	0.51241	0.813867	0.408984	0.420072	0.701254	0.378325	0.271772				0.686124	0.697418	0.696678	0.706425	0.638715	0.632331	0.153054	0.195193	0.200477	0.0838209	0.113796	0.138244	-0.026742	-0.0250234	-0.00576782	0.856831	0.812078	0.787753
trial_1078	0.443266	0.507403	0.522483	0.811551	0.410974	0.419157	0.704131	0.368655	0.279939				0.699175	0.701193	0.700713	0.711942	0.602135	0.601698	0.2133	0.195834	0.20124	0.0625644	0.0993662	0.125078	-0.0248596	-0.0244146	-0.00652825	0.829303	0.786226	0.764466
trial_1079	0.405124	0.474572	0.504179	0.816921	0.412291	0.419064	0.696866	0.343387	0.24737				0.696144	0.707044	0.706167	0.711262	0.524657	0.540308	0.213648	0.228767	0.234273	0.0391538	0.0953478	0.122765	-0.0195802	-0.0208701	-0.00417312	0.853149	0.805572	0.778546
trial_1080	0.433665	0.51602	0.541493	0.781549	0.394851	0.400586	0.705643	0.362985	0.269584				0.687531	0.696344	0.695938	0.713904	0.637564	0.634757	0.117547	0.163985	0.171739	0.00558088	0.0681569	0.0978682	-0.02956	-0.0282276	-0.00973625	0.849981	0.801419	0.777817
trial_1081	0.431418	0.488357	0.49318	0.813524	0.411718	0.421555	0.702455	0.354709	0.27366				0.736877	0.724313	0.723458	0.701683	0.569252	0.570522	0.15225	0.192656	0.194513	0.0490756	0.0807333	0.108823	-0.03283	-0.0288882	-0.0124503	0.860629	0.812114	0.788329
trial_1082	0.388979	0.478021	0.505145	0.759089	0.384164	0.394387	0.699143	0.340287	0.261007				0.746875	0.729932	0.728392	0.691992	0.604624	0.603748	0.204011	0.210833	0.21592	0.0161344	0.0676765	0.0964727	-0.0186781	-0.0218132	-0.00386466	0.85164	0.809247	0.785736
trial_1083	0.4194	0.505185	0.524452	0.78045	0.392287	0.398733	0.67333	0.350518	0.269075				0.699878	0.705971	0.704892	0.695479	0.521321	0.527481	0.0411138	0.0823903	0.0965339	0.0185228	0.0809774	0.10976	-0.0231412	-0.0235179	-0.0040752	0.854624	0.803356	0.778055
trial_1084	0.413352	0.476253	0.491615	0.807253	0.406341	0.416763	0.699397	0.346444	0.237942				0.706145	0.701527	0.700775	0.707014	0.639076	0.633124	0.234903	0.267062	0.268016	0.0279422	0.0821811	0.10972	-0.0157915	-0.0212627	-0.00248917	0.86587	0.819863	0.795745
trial_1085	0.409207	0.473486	0.480738	0.795297	0.401247	0.407896	0.711138	0.3544	0.270551				0.693158	0.696472	0.69562	0.681131	0.582609	0.585763	0.261505	0.269384	0.265572	0.0439479	0.0932454	0.121739	-0.0255216	-0.0236538	-0.00594296	0.866256	0.820012	0.795437
trial_1086	0.401365	0.473103	0.490516	0.838724	0.42363	0.433764	0.702607	0.348241	0.241948				0.74116	0.735432	0.734052	0.705564	0.608036	0.609898	0.203874	0.229597	0.228864	0.0407525	0.0762711	0.105075	-0.0119583	-0.0167857	0.00127926	0.863825	0.816819	0.792372
trial_1087	0.388102	0.476102	0.531852	0.823741	0.417622	0.425774	0.708235	0.341964	0.261947				0.680359	0.691553	0.690674	0.685072	0.575353	0.57913	0.351323	0.34371	0.326015	0.0643222	0.100962	0.127851	-0.0123537	-0.0140527	0.003047	0.843495	0.798758	0.773435
trial_1088	0.388891	0.473433	0.523888	0.789733	0.398876	0.407047	0.70597	0.375743	0.24979				0.716353	0.712972	0.711468	0.682046	0.585547	0.58383	0.147448	0.16553	0.175226	-0.00197211	0.0587422	0.0886664	-0.0113398	-0.0161728	0.000452379	0.867979	0.821098	0.796203
trial_1089	0.42532	0.483359	0.532735	0.78975	0.397832	0.405968	0.687569	0.357183	0.280084				0.730984	0.721482	0.720415	0.684797	0.568773	0.576497	0.241259	0.265324	0.267263	0.0384794	0.0896921	0.115908	-0.0262768	-0.0277706	-0.00883028	0.855143	0.801952	0.778208
trial_1090	0.344207	0.459252	0.509974	0.782775	0.396638	0.394804	0.710217	0.373961	0.26297				0.677567	0.689702	0.688968	0.702596	0.561765	0.567078	0.141922	0.171573	0.174211	0.00563302	0.0675384	0.0970558	-0.0251614	-0.0217349	-0.00632957	0.871334	0.823344	0.797751
trial_1091	0.411171	0.49518	0.528359	0.803771	0.405053	0.410189	0.689471	0.36074	0.280526				0.715547	0.710271	0.708823	0.711637	0.603369	0.601486	0.197958	0.224519	0.227021	0.000127421	0.0673491	0.0963263	-0.0275438	-0.0272558	-0.0100986	0.851915	0.806134	0.781246
trial_1092	0.392172	0.475021	0.500341	0.829935	0.420883	0.428145	0.686733	0.335204	0.266729				0.707794	0.716446	0.715265	0.707575	0.563782	0.566302	0.146807	0.201326	0.206693	0.0386978	0.0810977	0.109202	-0.0176759	-0.0203353	-0.00129281	0.84869	0.80639	0.780426
trial_1093	0.432652	0.499318	0.520292	0.81038	0.407609	0.416331	0.682888	0.327657	0.25097				0.711713	0.716935	0.715083	0.700662	0.57276	0.575169	0.226967	0.213185	0.217224	0.0250639	0.0573993	0.0858603	-0.0208732	-0.0232172	-0.003459	0.855673	0.803685	0.780597
trial_1094	0.394597	0.474954	0.516565	0.802855	0.406917	0.416292	0.699539	0.358344	0.252073				0.647594	0.673263	0.672589	0.686279	0.536621	0.538922	0.232739	0.249872	0.244219	0.0326078	0.0789167	0.106875	-0.0257962	-0.0267864	-0.00898074	0.849913	0.802694	0.777826
trial_1095	0.440739	0.509942	0.515746	0.817027	0.413402	0.424359	0.685261	0.358286	0.263916				0.723874	0.719055	0.717848	0.680514	0.54	0.547041	0.296136	0.283053	0.270931	0.0234678	0.0708637	0.0986072	-0.00891493	-0.0124725	0.00402156	0.856781	0.809239	0.785092
trial_1096	0.419251	0.485511	0.522662	0.796816	0.401668	0.405399	0.699589	0.37527	0.280425				0.720032	0.719006	0.717253	0.691339	0.627634	0.625564	0.277034	0.275614	0.268359	0.0416992	0.0823367	0.110452	-0.0276689	-0.025091	-0.00790767	0.8481	0.804506	0.779302
trial_1097	0.378654	0.46332	0.514931	0.829088	0.418429	0.42355	0.680488	0.359661	0.270471				0.663079	0.674937	0.675074	0.702777	0.589187	0.586584	0.267037	0.279858	0.273362	0.0257784	0.0826367	0.110449	-0.0225622	-0.0215018	-0.00434249	0.852552	0.807793	0.785482
trial_1098	0.405605	0.472309	0.504126	0.828951	0.419592	0.425983	0.70169	0.33374	0.243279				0.71202	0.708046	0.706523	0.698621	0.5947	0.597387	0.190445	0.216626	0.219318	0.044885	0.0832474	0.111377	-0.0218975	-0.0224845	-0.00450438	0.855864	0.812604	0.787794
trial_1099	0.436613	0.489338	0.498727	0.814782	0.411634	0.420321	0.687362	0.328068	0.266883				0.759543	0.741457	0.739299	0.697012	0.546557	0.55131	0.238496	0.246914	0.24485	0.0338325	0.0693424	0.0979822	-0.0272755	-0.0274205	-0.00950072	0.843351	0.795534	0.772858
trial_1100	0.417019	0.488385	0.527927	0.784258	0.394578	0.404542	0.697817	0.341797	0.233421				0.733241	0.723488	0.722061	0.693817	0.545744	0.548699	0.149877	0.181357	0.189593	0.0320832	0.0643231	0.0909614	-0.021339	-0.0230958	-0.0055031	0.845024	0.802795	0.777333
trial_1101	0.434722	0.507561	0.545422	0.815388	0.412905	0.422542	0.676788	0.340298	0.256669				0.735463	0.731786	0.730106	0.691529	0.592202	0.589382	0.088216	0.105929	0.119179	0.0191099	0.0754802	0.104355	-0.0219085	-0.0222199	-0.00466957	0.855779	0.809353	0.782959
trial_1102	0.385509	0.459394	0.522038	0.779045	0.393095	0.403503	0.698799	0.362953	0.281846				0.688644	0.70475	0.703081	0.68677	0.546711	0.548676	0.217092	0.237478	0.237936	0.00767506	0.059852	0.0918355	-0.0260545	-0.026633	-0.00926167	0.850185	0.802761	0.780548
trial_1103	0.392367	0.472921	0.521762	0.79266	0.401811	0.408236	0.682921	0.363492	0.287765				0.706189	0.704861	0.704336	0.697634	0.581371	0.585905	0.356323	0.352928	0.343918	0.0346043	0.0762896	0.104446	-0.00783368	-0.0174512	0.00103324	0.878594	0.825283	0.799352
trial_1104	0.380679	0.470174	0.494622	0.827897	0.418554	0.42516	0.684277	0.329116	0.278077				0.738204	0.72807	0.727028	0.676849	0.599559	0.593143	0.250399	0.276254	0.273466	0.0346952	0.0737092	0.101399	-0.0300955	-0.0264893	-0.00879369	0.851302	0.811053	0.788275
trial_1105	0.406633	0.48951	0.507173	0.812085	0.409155	0.418297	0.703058	0.374756	0.259814				0.732284	0.731501	0.730092	0.698187	0.590243	0.586735	0.282901	0.28487	0.273531	0.0806476	0.1148	0.139938	-0.0312834	-0.0294402	-0.010828	0.838892	0.797161	0.774262
trial_1106	0.384791	0.470596	0.518457	0.817564	0.410627	0.415254	0.703253	0.349149	0.252642				0.715093	0.711382	0.711336	0.703807	0.587944	0.591601	0.198242	0.229662	0.229902	0.0915777	0.115617	0.14066	-0.0156385	-0.0182789	-0.000250541	0.858869	0.813427	0.785611
trial_1107	0.426888	0.483953	0.511716	0.814123	0.412552	0.417578	0.701773	0.35356	0.25457				0.699138	0.704508	0.703958	0.691522	0.59146	0.59612	0.262042	0.277	0.270191	0.0265273	0.0643084	0.0918867	-0.0260192	-0.025492	-0.00925009	0.852198	0.806044	0.781309
trial_1108	0.440256	0.506121	0.535266	0.779216	0.393777	0.399224	0.702605	0.369391	0.246558				0.734766	0.725993	0.724546	0.70054	0.572115	0.57045	0.19661	0.205845	0.204658	0.0164315	0.077413	0.10714	-0.0136493	-0.0139527	0.00262999	0.86262	0.813877	0.790822
trial_1109	0.50394	0.547741	0.569974	0.808564	0.408309	0.414771	0.674873	0.358209	0.252185				0.716133	0.716214	0.715471	0.700494	0.573082	0.574541	0.129833	0.166362	0.17149	0.0406779	0.0954361	0.124147	-0.0164593	-0.0184147	-0.00190595	0.841889	0.794125	0.767802
trial_1110	0.383719	0.471771	0.50061	0.842816	0.431664	0.438891	0.705003	0.343214	0.259711				0.760543	0.73862	0.737375	0.689877	0.581249	0.578668	0.265086	0.283449	0.274341	0.017394	0.0739381	0.104192	-0.0160243	-0.0184668	-0.000496158	0.856134	0.806815	0.780203
trial_1111	0.394141	0.463641	0.511004	0.819882	0.414358	0.421227	0.687108	0.373292	0.262241				0.741497	0.724416	0.723163	0.700662	0.592487	0.593265	0.275386	0.280831	0.270911	0.0709852	0.112294	0.137725	-0.00434028	-0.013567	0.00288636	0.872071	0.819132	0.796789
trial_1112	0.433012	0.5157	0.550046	0.822702	0.415563	0.423838	0.698507	0.317745	0.22631				0.728522	0.721595	0.720162	0.706459	0.590979	0.584567	0.247602	0.259866	0.260825	0.0446102	0.0895737	0.116608	-0.0136347	-0.0155196	0.00242894	0.864884	0.813354	0.788328
trial_1113	0.432302	0.491102	0.52884	0.824113	0.415767	0.424554	0.712888	0.317888	0.236938				0.737442	0.729928	0.728276	0.707712	0.613893	0.615195	0.249585	0.256588	0.251137	0.0461454	0.0947288	0.122196	-0.0252227	-0.023596	-0.005543	0.870804	0.822674	0.79684
trial_1114	0.421257	0.490633	0.500355	0.82626	0.415596	0.418737	0.693873	0.351382	0.257599				0.697584	0.704006	0.70335	0.705823	0.644069	0.638314	0.0759615	0.125067	0.132476	0.0510246	0.0851132	0.112786	-0.0139185	-0.0154082	0.00426511	0.862512	0.816869	0.791524
trial_1115	0.428953	0.501379	0.530811	0.811605	0.40798	0.41533	0.691732	0.350485	0.253288				0.725655	0.717463	0.716895	0.701373	0.609406	0.607	0.257212	0.250102	0.245205	0.0500569	0.080375	0.107688	-0.0184965	-0.0185389	-0.00100096	0.85539	0.808998	0.788809
trial_1116	0.377677	0.47157	0.532394	0.82008	0.413922	0.422595	0.687835	0.368158	0.257474				0.711911	0.709151	0.708631	0.703425	0.618477	0.609934	0.193936	0.221812	0.224842	0.0200082	0.0730037	0.101882	-0.0139455	-0.0128188	0.00507327	0.862278	0.813485	0.789017
trial_1117	0.408493	0.484759	0.504262	0.810318	0.409846	0.416777	0.685327	0.370727	0.260139				0.731919	0.727424	0.726003	0.72025	0.641465	0.633136	0.167666	0.202629	0.202755	0.0101106	0.066334	0.0947371	-0.029159	-0.0280282	-0.00763288	0.844995	0.800797	0.778575
trial_1118	0.391504	0.474966	0.510654	0.831681	0.422341	0.429693	0.710402	0.37837	0.273574				0.731594	0.721152	0.719592	0.705711	0.54846	0.55012	0.216328	0.247357	0.249236	0.039009	0.0814307	0.108975	-0.022223	-0.0227438	-0.00391103	0.859292	0.809348	0.78276
trial_1119	0.392716	0.474268	0.532799	0.810689	0.409312	0.41627	0.697922	0.37145	0.267883				0.709549	0.711978	0.711154	0.682881	0.576237	0.573544	0.239634	0.239508	0.238955	0.0271844	0.0780241	0.105866	-0.0171858	-0.0169817	0.00103275	0.850447	0.804133	0.779244
trial_1120	0.435954	0.503596	0.504401	0.796156	0.40263	0.411148	0.708362	0.363377	0.272016				0.679238	0.692254	0.691213	0.68646	0.576921	0.578532	0.284723	0.281103	0.269715	0.0126513	0.0691314	0.0969294	-0.0302934	-0.0291567	-0.00974524	0.850375	0.802412	0.781347
trial_1121	0.430863	0.490997	0.514475	0.813578	0.411343	0.417568	0.698253	0.351526	0.264517				0.705384	0.700653	0.700174	0.717193	0.633138	0.620525	0.227242	0.25166	0.24814	0.0587172	0.0888377	0.114799	-0.0269202	-0.0244104	-0.00819694	0.848799	0.798643	0.775571
trial_1122	0.410476	0.48698	0.522665	0.808045	0.408495	0.418722	0.687717	0.356748	0.291897				0.685135	0.695344	0.694406	0.689255	0.599419	0.596135	0.161627	0.204123	0.20651	0.0300066	0.0712897	0.0990356	-0.00783934	-0.0141204	0.00413768	0.86432	0.81689	0.790407
trial_1123	0.40781	0.49791	0.547334	0.83508	0.421452	0.43088	0.686562	0.322071	0.259034				0.731288	0.727858	0.726401	0.718426	0.616653	0.611689	0.222518	0.251218	0.249768	0.0147903	0.0610984	0.0891516	-0.0223393	-0.0232313	-0.00497675	0.872579	0.818791	0.793668
trial_1124	0.480189	0.53717	0.533152	0.817968	0.414281	0.418778	0.690682	0.36542	0.253404				0.723465	0.71916	0.718083	0.691012	0.561326	0.56882	0.161888	0.202852	0.209549	0.0520008	0.110801	0.137198	-0.00995921	-0.0181315	-0.00184577	0.871803	0.818315	0.795772
trial_1125	0.426071	0.515189	0.562242	0.794224	0.400864	0.407186	0.683707	0.365818	0.255264				0.709493	0.706754	0.705826	0.675142	0.556412	0.561992	0.195844	0.217096	0.216344	0.0391082	0.0990219	0.126699	-0.0205729	-0.0196737	-0.0023447	0.873899	0.824295	0.801182
trial_1126	0.40383	0.476041	0.497474	0.81388	0.410633	0.418492	0.707795	0.327785	0.264334				0.698615	0.706531	0.705514	0.717441	0.643633	0.639428	0.191673	0.226694	0.228196	0.0375838	0.0778163	0.104969	-0.0161644	-0.0161754	0.000728148	0.854681	0.806567	0.783875
trial_1127	0.417856	0.48227	0.50444	0.820137	0.417092	0.428805	0.708401	0.33415	0.254699				0.697165	0.704767	0.703916	0.70289	0.578544	0.577267	0.225145	0.220597	0.21745	0.045429	0.0865729	0.114476	-0.00971073	-0.0169171	0.00127301	0.873474	0.829128	0.800983
trial_1128	0.401088	0.484215	0.496906	0.804516	0.405808	0.41341	0.712745	0.344777	0.269202				0.655576	0.674108	0.674127	0.700486	0.6265	0.617339	0.297515	0.290216	0.284588	0.0183171	0.0731656	0.102979	-0.00687655	-0.0174459	0.000959016	0.858229	0.81124	0.782281
trial_1129	0.491007	0.535708	0.559334	0.810204	0.409698	0.414327	0.69633	0.343632	0.264378				0.721406	0.720704	0.718754	0.712178	0.616682	0.612783	0.249093	0.246287	0.250064	0.026516	0.0727475	0.101485	-0.0195064	-0.0194254	-0.00341444	0.859524	0.813319	0.790897
trial_1130	0.43645	0.492996	0.506651	0.835712	0.420555	0.423487	0.68145	0.354904	0.236168				0.724559	0.725626	0.724257	0.681863	0.570395	0.573929	0.0688064	0.107522	0.116765	0.0118675	0.0526956	0.0831414	-0.0356543	-0.0309161	-0.0118032	0.854507	0.807588	0.783078
trial_1131	0.428548	0.508027	0.534199	0.835964	0.420835	0.421492	0.709943	0.346133	0.251688				0.691807	0.695327	0.694567	0.690994	0.537516	0.545226	0.193	0.217314	0.217858	0.0138456	0.0703789	0.0997096	-0.00978291	-0.015558	0.00264172	0.85118	0.803798	0.781454
trial_1132	0.364141	0.458151	0.495063	0.837006	0.423643	0.431975	0.710357	0.378508	0.247404				0.711322	0.712938	0.712218	0.707006	0.64209	0.63315	0.204876	0.243118	0.240084	0.013399	0.0652175	0.0946387	-0.0266776	-0.023246	-0.00652034	0.874223	0.827449	0.80654
trial_1133	0.39589	0.47216	0.491584	0.791934	0.401165	0.41181	0.695973	0.340074	0.261333				0.733145	0.728716	0.727261	0.719482	0.654598	0.644665	0.154131	0.194223	0.19583	0.0135233	0.0678755	0.0965429	-0.0180013	-0.0167922	0.00117515	0.844105	0.796463	0.771601
trial_1134	0.42463	0.503745	0.537425	0.800588	0.404093	0.412202	0.702623	0.327751	0.253746				0.721011	0.721806	0.720655	0.715212	0.673548	0.659634	0.249311	0.255578	0.254849	0.00903018	0.0635089	0.0933574	-0.0262955	-0.0226775	-0.00550473	0.848663	0.800061	0.779897
trial_1135	0.400108	0.48563	0.519411	0.820015	0.418469	0.42746	0.687645	0.310342	0.249415				0.724639	0.71475	0.714264	0.728664	0.639472	0.631131	0.259714	0.255703	0.253618	0.0912874	0.110945	0.137992	-0.00835188	-0.0162038	0.00101319	0.852188	0.810917	0.78581
trial_1136	0.408229	0.478332	0.498407	0.81426	0.410929	0.420376	0.703298	0.364883	0.258315				0.720054	0.711433	0.710932	0.699769	0.511985	0.525212	0.328754	0.29654	0.296871	0.0598446	0.0911625	0.117263	-0.0245236	-0.0237651	-0.0059982	0.878024	0.831624	0.806379
trial_1137	0.400408	0.482147	0.519838	0.833321	0.420924	0.428023	0.693789	0.33728	0.249014				0.738322	0.736205	0.73446	0.70633	0.529522	0.54072	0.318652	0.311957	0.295813	0.0405984	0.0845805	0.112048	-0.027479	-0.0254863	-0.00658644	0.856171	0.806222	0.78216
trial_1138	0.439741	0.497017	0.522521	0.813723	0.410582	0.417058	0.699148	0.352803	0.254139				0.710686	0.707759	0.70671	0.706104	0.57798	0.577528	0.322472	0.316456	0.305813	0.0988558	0.125102	0.150961	-0.0233887	-0.0240194	-0.00568954	0.856493	0.807071	0.78239
trial_1139	0.395457	0.478616	0.515242	0.815602	0.412452	0.420692	0.704801	0.37223	0.264799				0.685233	0.695345	0.694333	0.708175	0.630389	0.62828	0.248541	0.267272	0.25837	0.0484253	0.0902982	0.118793	-0.022388	-0.0199657	-0.0028405	0.867118	0.81759	0.794942
trial_1140	0.411071	0.47569	0.520639	0.809189	0.409418	0.418101	0.671642	0.355049	0.248277				0.734011	0.719823	0.71892	0.700962	0.557546	0.561168	0.151614	0.178594	0.187344	0.0342246	0.0669848	0.0950746	-0.0102413	-0.0148234	0.00326432	0.8476	0.801258	0.776162
trial_1141	0.420012	0.477433	0.51821	0.780353	0.395986	0.405201	0.691417	0.366032	0.286847				0.705272	0.708655	0.70773	0.707479	0.619217	0.614701	0.186359	0.201187	0.206753	0.0606425	0.101433	0.128404	-0.0132255	-0.0171227	0.00119489	0.849065	0.803289	0.777907
trial_1142	0.401349	0.472141	0.51154	0.790023	0.399171	0.404299	0.708051	0.354711	0.259285				0.710594	0.711603	0.710059	0.707999	0.606926	0.60236	0.188776	0.218887	0.220671	0.00128973	0.0475166	0.0783124	-0.00597127	-0.0140508	0.00365678	0.856653	0.806623	0.782763
trial_1143	0.390283	0.469301	0.47717	0.815044	0.412178	0.421556	0.702608	0.369394	0.278956				0.70085	0.707871	0.706736	0.693265	0.625278	0.623966	0.225593	0.242527	0.245246	0.0205427	0.0640255	0.0937502	-0.0239844	-0.0235635	-0.00560771	0.844626	0.804049	0.781538
trial_1144	0.419545	0.482748	0.516644	0.797042	0.402236	0.414783	0.695976	0.332879	0.231784				0.70247	0.70365	0.70255	0.683058	0.565408	0.5699	0.289824	0.291473	0.282965	0.0157018	0.0727777	0.103592	-0.00642058	-0.016959	0.00112705	0.854946	0.80386	0.77943
trial_1145	0.38702	0.47848	0.496052	0.810876	0.410722	0.418534	0.69454	0.350186	0.262224				0.70064	0.704839	0.703688	0.694829	0.549475	0.554316	0.163516	0.189934	0.195861	0.010204	0.077088	0.10599	-0.00580851	-0.0126916	0.00510627	0.853437	0.80984	0.78493
trial_1146	0.416796	0.477908	0.500354	0.801713	0.405108	0.413418	0.697873	0.384888	0.287706				0.711824	0.715758	0.714783	0.716732	0.638742	0.637551	0.239439	0.259498	0.259568	0.0449908	0.0921614	0.119712	-0.0150992	-0.0179822	-0.000470139	0.853029	0.807483	0.781589
trial_1147	0.391521	0.466343	0.508795	0.82019	0.414324	0.421616	0.69767	0.344624	0.238468				0.713205	0.710405	0.709583	0.685307	0.528867	0.52901	0.219663	0.250431	0.248177	0.0440522	0.0922249	0.120885	-0.0146428	-0.0200498	-0.00281382	0.854114	0.808894	0.78473
trial_1148	0.429934	0.501399	0.516968	0.793621	0.401545	0.412422	0.712106	0.350445	0.260937				0.71476	0.715488	0.714559	0.711491	0.60214	0.595077	0.24608	0.267094	0.261053	0.0423881	0.0825647	0.111103	-0.0181172	-0.0227021	-0.00550361	0.844439	0.799682	0.775149
trial_1149	0.376682	0.470847	0.499872	0.784969	0.398947	0.408315	0.713586	0.344477	0.267843				0.687974	0.696029	0.694584	0.698268	0.563282	0.571916	0.246024	0.249917	0.248163	0.0155411	0.0658945	0.0963645	-0.0211407	-0.0212769	-0.00427346	0.842383	0.798348	0.772753
trial_1150	0.400386	0.47958	0.49656	0.803547	0.405642	0.411438	0.664418	0.369028	0.256094				0.717919	0.717727	0.716657	0.70915	0.648177	0.642188	0.239807	0.256236	0.252627	0.0560888	0.0789532	0.106588	-0.0183838	-0.0219029	-0.00276556	0.85164	0.805406	0.782434
trial_1151	0.412507	0.480043	0.519903	0.825125	0.418277	0.427265	0.679333	0.359457	0.299547				0.723641	0.713963	0.71282	0.6982	0.597528	0.591898	0.149916	0.185542	0.193177	0.0308157	0.0735961	0.101146	-0.0146342	-0.0199284	-0.00301418	0.857904	0.80309	0.780992
trial_1152	0.403159	0.475394	0.516654	0.81458	0.413023	0.420612	0.714057	0.338036	0.255242				0.682862	0.69878	0.698245	0.674627	0.46491	0.483463	0.195329	0.17866	0.18934	0.0429918	0.0738716	0.100549	-0.0168893	-0.0191298	-0.00255121	0.854	0.809919	0.784235
trial_1153	0.412036	0.485645	0.512773	0.802948	0.404582	0.413447	0.688437	0.36097	0.248955				0.716446	0.714083	0.712764	0.693521	0.582845	0.582171	0.254686	0.26966	0.264555	0.0702776	0.103776	0.13019	-0.00519185	-0.010618	0.00667846	0.851663	0.801432	0.77916
trial_1154	0.395892	0.484748	0.509025	0.776023	0.394754	0.400423	0.696164	0.356278	0.258086				0.727536	0.718302	0.71737	0.701443	0.599098	0.597411	0.204657	0.247724	0.246001	0.0212583	0.0804486	0.108926	-0.017497	-0.0179688	5.00634e-05	0.854874	0.805785	0.780594
trial_1155	0.379069	0.470701	0.508852	0.830914	0.418286	0.42682	0.70351	0.307245	0.229143				0.723922	0.717332	0.71665	0.70394	0.58958	0.588446	0.220047	0.235077	0.225596	0.052243	0.0934282	0.122187	-0.0324723	-0.030293	-0.0120413	0.850926	0.803313	0.779462
trial_1156	0.38942	0.456399	0.486603	0.848795	0.428448	0.435622	0.692939	0.338935	0.258664				0.737131	0.724039	0.722652	0.690587	0.56485	0.56979	0.195593	0.231561	0.228464	0.0441858	0.0846702	0.112936	-0.0240959	-0.0243062	-0.00590168	0.858888	0.810069	0.785517
trial_1157	0.415187	0.496002	0.529681	0.830675	0.420635	0.427781	0.685394	0.345755	0.233434				0.718053	0.719551	0.718536	0.713046	0.651755	0.644501	0.208067	0.239959	0.238063	0.012398	0.0659415	0.0970915	-0.0118268	-0.0151308	0.00164555	0.861317	0.815277	0.790473
trial_1158	0.434996	0.521283	0.544858	0.789359	0.399068	0.408111	0.715858	0.362899	0.256905				0.708769	0.704901	0.704517	0.703574	0.598522	0.601434	0.144101	0.187047	0.192106	0.0399673	0.0833903	0.112102	-0.00522941	-0.0117808	0.00590528	0.852681	0.805659	0.782719
trial_1159	0.397553	0.471807	0.487123	0.818423	0.415681	0.423658	0.691932	0.327375	0.245799				0.730699	0.721628	0.720701	0.667859	0.502366	0.511942	0.206934	0.215429	0.218285	0.0290252	0.0864711	0.115113	-0.0137011	-0.0170775	0.000140479	0.857317	0.809778	0.787373
trial_1160	0.361879	0.48402	0.507123	0.815107	0.409401	0.417772	0.67671	0.338594	0.241705				0.733874	0.725701	0.724039	0.682821	0.514167	0.525053	0.254675	0.256313	0.260692	0.0636785	0.100885	0.126197	-0.0237403	-0.0245801	-0.00739671	0.855906	0.810945	0.787365
trial_1161	0.42105	0.490342	0.509847	0.828948	0.416997	0.423656	0.704211	0.344035	0.251904				0.673955	0.690502	0.68915	0.679961	0.54668	0.54855	0.19746	0.23207	0.227153	0.0515498	0.0937995	0.120561	-0.0216134	-0.0222681	-0.0037757	0.838939	0.798732	0.774147
trial_1162	0.450173	0.512235	0.515216	0.814709	0.410772	0.421289	0.69032	0.356276	0.251511				0.682416	0.697314	0.696535	0.711129	0.60654	0.598506	0.229313	0.260948	0.253151	0.00839234	0.0590878	0.0890571	-0.0145255	-0.0166298	0.00223624	0.868802	0.819505	0.794869
trial_1163	0.398811	0.472813	0.508295	0.826043	0.419582	0.428126	0.70869	0.3704	0.254554				0.705681	0.706761	0.705625	0.667472	0.450653	0.470498	0.196983	0.220298	0.226728	0.0602168	0.10423	0.131282	-0.0153492	-0.0200503	-0.00208208	0.865967	0.814431	0.79107
trial_1164	0.450762	0.512541	0.544596	0.749664	0.376449	0.384568	0.721089	0.376131	0.2961				0.715293	0.713524	0.712706	0.710236	0.505302	0.517573	0.210691	0.208915	0.216081	0.0303422	0.0827047	0.112082	-0.0332466	-0.0289473	-0.013038	0.855556	0.809135	0.78598
trial_1165	0.435679	0.495885	0.503423	0.804568	0.403717	0.412871	0.691022	0.294681	0.228136				0.752049	0.731106	0.73016	0.727287	0.650514	0.642314	0.212263	0.230243	0.232801	0.0546269	0.0768938	0.103758	-0.0136434	-0.0183476	-0.000512069	0.851888	0.808521	0.786452
trial_1166	0.431173	0.495781	0.528651	0.828872	0.41875	0.425562	0.687149	0.327021	0.229706				0.703605	0.706766	0.705993	0.707547	0.628727	0.624549	0.174287	0.198167	0.202761	0.0736032	0.097965	0.125128	-0.0332302	-0.0286405	-0.011088	0.88672	0.840623	0.813851
trial_1167	0.393664	0.48397	0.508637	0.80474	0.404433	0.409152	0.699246	0.371226	0.246775				0.721928	0.71485	0.713345	0.71174	0.608647	0.617359	0.263012	0.260251	0.253539	0.0621196	0.0928183	0.120576	-0.0285028	-0.024052	-0.00659895	0.836576	0.792428	0.767449
trial_1168	0.6078	0.591305	0.583472	0.833677	0.420332	0.428717	0.702545	0.340881	0.2666				0.709445	0.712908	0.712248	0.678174	0.52695	0.538996	0.231101	0.254184	0.252984	0.038765	0.0806517	0.109187	-0.0232436	-0.022704	-0.00609732	0.849952	0.809205	0.784629
trial_1169	0.453397	0.505824	0.53002	0.806888	0.40553	0.410621	0.705503	0.318862	0.23676				0.745756	0.738659	0.737366	0.702275	0.518397	0.531389	0.193827	0.235468	0.22693	0.0419088	0.0829805	0.109401	-0.02486	-0.0190116	-0.00136051	0.85359	0.811186	0.791475
trial_1170	0.409687	0.483966	0.511513	0.820404	0.415491	0.425782	0.69873	0.368972	0.273852				0.694798	0.695228	0.694588	0.667862	0.566813	0.563353	0.221708	0.237292	0.240874	0.057212	0.106567	0.133297	0.00321988	-0.010598	0.00550835	0.842361	0.800385	0.777126
trial_1171	0.50945	0.541311	0.549169	0.816784	0.414978	0.420395	0.688379	0.359486	0.254565				0.705849	0.698494	0.697639	0.717561	0.62016	0.61718	0.19727	0.229626	0.228268	0.0363771	0.0746192	0.104341	-0.0153986	-0.0172696	-6.09185e-05	0.834775	0.788661	0.765686
trial_1172	0.420746	0.50143	0.53719	0.784	0.396451	0.405679	0.686428	0.370245	0.266686				0.708486	0.713442	0.711327	0.709477	0.588757	0.588072	0.199142	0.217497	0.212796	0.0164866	0.0770931	0.105602	-0.0179756	-0.0186515	-0.000582364	0.881654	0.829226	0.805487
trial_1173	0.437463	0.49444	0.521795	0.840297	0.424383	0.432484	0.699797	0.363908	0.264184				0.709083	0.707772	0.706878	0.709485	0.627778	0.624791	0.127476	0.16862	0.172981	0.045183	0.0825476	0.109509	-0.0200292	-0.0250368	-0.00717712	0.87017	0.821878	0.796795
trial_1174	0.418701	0.480024	0.50018	0.810079	0.408743	0.4123	0.699042	0.347582	0.23848				0.71914	0.711912	0.710662	0.675299	0.521631	0.530297	0.180504	0.183481	0.190432	0.00134284	0.0684264	0.0976186	-0.0174075	-0.0177442	-0.000419743	0.858799	0.814658	0.79068
trial_1175	0.398902	0.488142	0.545398	0.824405	0.414164	0.422378	0.701986	0.372072	0.277348				0.709237	0.715787	0.715096	0.721083	0.639181	0.632242	0.291862	0.277401	0.27132	0.0239495	0.0640258	0.0914658	-0.0327085	-0.024974	-0.00849225	0.847516	0.80309	0.780872
trial_1176	0.40918	0.481492	0.495991	0.783715	0.395008	0.407204	0.685936	0.344823	0.254323				0.715593	0.708956	0.708082	0.691194	0.541587	0.551487	0.220621	0.228996	0.22976	0.00453629	0.0695491	0.0988669	-0.00347248	-0.0141067	0.00154401	0.856083	0.80946	0.784959
trial_1177	0.415684	0.495138	0.51874	0.807527	0.406256	0.414097	0.700022	0.344667	0.263389				0.707631	0.707008	0.705458	0.706855	0.59225	0.590051	0.228669	0.245556	0.247581	0.0379683	0.083083	0.110639	-0.0261786	-0.0217754	-0.003127	0.857437	0.809157	0.785033
trial_1178	0.380261	0.485024	0.531186	0.81389	0.413688	0.423508	0.679692	0.322686	0.236409				0.726328	0.725217	0.723431	0.723417	0.64571	0.640095	0.179512	0.215323	0.214802	0.0200057	0.0679226	0.0956307	-0.0149958	-0.0173101	-0.000162418	0.866389	0.820174	0.795981
trial_1179	0.391345	0.466342	0.495975	0.847235	0.430211	0.437621	0.692069	0.367757	0.269136				0.726293	0.726043	0.724929	0.688543	0.563229	0.56772	0.201697	0.235584	0.238101	0.02436	0.0827641	0.110428	-0.041767	-0.0361304	-0.0182993	0.859386	0.80647	0.78466
trial_1180	0.427364	0.498255	0.514297	0.824247	0.416329	0.422388	0.695915	0.347525	0.254913				0.686342	0.693091	0.69175	0.68228	0.532015	0.532733	0.190369	0.219475	0.220277	0.0209522	0.0666753	0.0955614	-0.0299166	-0.0290477	-0.011855	0.861738	0.811662	0.788536
trial_1181	0.393213	0.474787	0.494735	0.823729	0.416922	0.425473	0.690468	0.358207	0.260014				0.704023	0.70814	0.707965	0.702284	0.606383	0.604288	0.239458	0.252558	0.242786	0.0246193	0.061131	0.0910989	-0.0126022	-0.0176903	-0.000173377	0.855294	0.811173	0.787745
trial_1182	0.425157	0.490602	0.50296	0.818184	0.414733	0.42482	0.698012	0.315483	0.240552				0.692014	0.698636	0.698272	0.703995	0.578821	0.584158	0.204706	0.228989	0.231331	0.0177521	0.0663722	0.0956531	-0.0205132	-0.0215096	-0.00469601	0.851895	0.802913	0.78088
trial_1183	0.418281	0.499478	0.533375	0.818971	0.415857	0.422522	0.712538	0.350837	0.266999				0.727183	0.721562	0.720474	0.692178	0.626621	0.626383	0.196773	0.213596	0.22222	0.0344153	0.0878811	0.115883	0.00250051	-0.0106926	0.00628598	0.852566	0.802365	0.778971
trial_1184	0.415306	0.494035	0.502199	0.807663	0.406904	0.41438	0.700543	0.371707	0.264973				0.68557	0.695672	0.694311	0.718198	0.552792	0.560723	0.303032	0.295183	0.281698	0.0781351	0.101128	0.128688	-0.0129468	-0.0141466	0.00301233	0.859353	0.81561	0.790744
trial_1185	0.470798	0.516494	0.517281	0.80101	0.406171	0.412212	0.693204	0.340001	0.243337				0.719163	0.714202	0.712775	0.69824	0.596469	0.595538	0.315616	0.307302	0.294142	0.0334686	0.0792804	0.106614	-0.0234789	-0.0257269	-0.00781822	0.851288	0.80634	0.783559
trial_1186	0.40184	0.48896	0.521649	0.828736	0.41872	0.426996	0.694589	0.351505	0.24699				0.691501	0.700099	0.699137	0.712243	0.615861	0.613172	0.231642	0.241211	0.23937	0.02549	0.0812339	0.111127	-0.0143416	-0.0154954	0.000749466	0.859962	0.808877	0.783734
trial_1187	0.411175	0.471189	0.48651	0.828333	0.420763	0.430161	0.697468	0.359638	0.251697				0.667455	0.683617	0.682868	0.683883	0.486986	0.508978	0.182983	0.221393	0.222108	0.00647194	0.0713585	0.101945	-0.00330216	-0.0136008	0.00337486	0.854731	0.808491	0.78148
trial_1188	0.415848	0.48545	0.504463	0.793529	0.400364	0.408884	0.695925	0.330556	0.242705				0.733508	0.724087	0.722558	0.690409	0.534705	0.541701	0.265024	0.28292	0.274844	0.0552399	0.0952802	0.123318	-0.0247766	-0.0239284	-0.00681561	0.864385	0.814387	0.791537
trial_1189	0.351303	0.462496	0.476528	0.807422	0.408428	0.415349	0.704457	0.309591	0.230094				0.747942	0.731335	0.730169	0.709957	0.628747	0.626196	0.273744	0.290511	0.284445	0.0130128	0.0656716	0.0945509	-0.0330953	-0.0301727	-0.0127645	0.83156	0.787429	0.764574
trial_1190	0.427973	0.491946	0.522941	0.809789	0.409245	0.419929	0.687497	0.387825	0.286503				0.720633	0.718798	0.717724	0.680729	0.487378	0.500671	0.29369	0.297915	0.290583	0.0766492	0.110573	0.136803	-0.0282625	-0.0282431	-0.0101539	0.870078	0.821691	0.79647
trial_1191	0.395169	0.465829	0.507333	0.819465	0.417309	0.428321	0.67683	0.373663	0.258928				0.716342	0.711249	0.709904	0.710928	0.50903	0.526936	0.191274	0.226375	0.226723	0.0560089	0.0988333	0.126321	-0.0154476	-0.0203474	-0.00291453	0.871353	0.81855	0.793191
trial_1192	0.423122	0.510097	0.539498	0.83625	0.421903	0.429217	0.68542	0.362452	0.257928				0.722203	0.722466	0.721138	0.699364	0.59025	0.588525	0.297629	0.28852	0.277778	0.0276615	0.076878	0.106154	-0.0175152	-0.0190124	-0.00167413	0.83396	0.790471	0.767037
trial_1193	0.390481	0.475521	0.533393	0.789351	0.400329	0.408409	0.703428	0.347929	0.248548				0.68752	0.699487	0.698242	0.703293	0.624298	0.616094	0.16926	0.193581	0.196661	0.0219228	0.0761749	0.10472	-0.0132133	-0.0141303	0.00353575	0.861873	0.812552	0.788923
trial_1194	0.408827	0.4822	0.533947	0.84661	0.427671	0.431589	0.713402	0.365205	0.268274				0.709742	0.713523	0.712396	0.6881	0.624668	0.619978	0.32563	0.315626	0.30739	0.0294549	0.0780477	0.107165	-0.0177524	-0.0199771	-0.00232863	0.853545	0.809097	0.785547
trial_1195	0.384688	0.482271	0.537807	0.802817	0.40685	0.41732	0.702471	0.370258	0.241326				0.737219	0.727964	0.726843	0.682679	0.601334	0.602122	0.189474	0.20878	0.213965	0.0505727	0.0744039	0.104276	-0.0144319	-0.0149413	0.00168999	0.872382	0.82235	0.801925
trial_1196	0.449081	0.49591	0.513219	0.795398	0.401644	0.41085	0.709361	0.348268	0.245187				0.714442	0.716748	0.715297	0.707607	0.613795	0.617746	0.262684	0.267719	0.262333	0.0695898	0.104189	0.130427	0.000486034	-0.0147092	0.00487961	0.848438	0.799846	0.778154
trial_1197	0.448754	0.500514	0.526924	0.808969	0.410908	0.419311	0.691958	0.367261	0.295468				0.731318	0.71959	0.718644	0.710777	0.592007	0.590072	0.282466	0.282806	0.274407	0.0370574	0.0789665	0.105729	-0.0242823	-0.024817	-0.00657472	0.857741	0.805563	0.783302
trial_1198	0.393899	0.471469	0.518401	0.808199	0.408324	0.416054	0.707412	0.366911	0.2809				0.741884	0.726896	0.725702	0.724557	0.673189	0.664746	0.135319	0.184561	0.188462	0.0426369	0.0814003	0.108728	-0.0278925	-0.0242187	-0.00672346	0.854939	0.811546	0.78411
trial_1199	0.399584	0.477273	0.528086	0.813475	0.409816	0.417183	0.694652	0.349213	0.267607				0.682298	0.684309	0.683903	0.706881	0.591301	0.589904	0.2248	0.233477	0.228963	0.0701848	0.114249	0.14142	-0.00817791	-0.0147536	0.00287395	0.847537	0.801339	0.779842
trial_1200	0.401076	0.479718	0.525585	0.839185	0.425563	0.430996	0.707724	0.352811	0.270343				0.70295	0.706166	0.705383	0.698113	0.572143	0.574113	0.289736	0.303746	0.289982	0.0101878	0.0686006	0.0974797	-0.0196533	-0.0223821	-0.00471996	0.851511	0.809335	0.784051
trial_1201	0.405913	0.482796	0.492401	0.794915	0.399073	0.408397	0.707766	0.36378	0.261471				0.710185	0.714272	0.713076	0.694732	0.548463	0.563867	0.20773	0.211625	0.216079	0.0618224	0.0863786	0.113254	-0.00564628	-0.0138984	0.00382082	0.855902	0.81093	0.787477
trial_1202	0.403936	0.497713	0.550848	0.7755	0.391309	0.401514	0.708652	0.364866	0.264273				0.710769	0.707166	0.705212	0.711124	0.625639	0.626531	0.160639	0.186334	0.186886	0.0265756	0.071847	0.101247	-0.0378128	-0.0332141	-0.0145713	0.85388	0.808653	0.784464
trial_1203	0.384738	0.465307	0.510184	0.801104	0.405179	0.409707	0.71439	0.373794	0.265121				0.744805	0.728518	0.727017	0.71103	0.649394	0.645507	0.315428	0.312306	0.305131	0.0418931	0.0919849	0.118849	-0.0143469	-0.0140215	0.00345399	0.861501	0.814588	0.79296
trial_1204	0.434989	0.503077	0.532954	0.804079	0.406521	0.416311	0.68152	0.376414	0.284005				0.754351	0.737571	0.736567	0.683558	0.544253	0.55068	0.15948	0.18881	0.187001	0.0568344	0.107505	0.133512	-0.0307885	-0.0265981	-0.0103479	0.860217	0.811871	0.789626
trial_1205	0.396927	0.479322	0.545316	0.832884	0.423829	0.433623	0.712356	0.36168	0.270986				0.747183	0.730661	0.72937	0.704884	0.576493	0.583139	0.233466	0.236536	0.23924	0.0225491	0.0711526	0.1011	-0.00946255	-0.0141709	0.00429615	0.870193	0.819936	0.796572
trial_1206	0.501887	0.531726	0.557855	0.824802	0.416795	0.423592	0.681689	0.327483	0.238311				0.71396	0.716378	0.715486	0.699232	0.600785	0.601557	0.176844	0.200223	0.20303	0.0192977	0.0542823	0.0831554	-0.0133638	-0.0209912	-0.00417453	0.85006	0.804029	0.779313
trial_1207	0.404914	0.484753	0.524696	0.807449	0.408306	0.415593	0.697527	0.301405	0.214169				0.706968	0.712627	0.711456	0.695446	0.559264	0.56158	0.114513	0.16745	0.177323	0.0120588	0.0780151	0.10816	-0.0207767	-0.0213537	-0.00302073	0.850519	0.802738	0.778712
trial_1208	0.408851	0.478747	0.505516	0.826003	0.417131	0.423722	0.694773	0.357224	0.268654				0.701688	0.705206	0.704096	0.662409	0.474713	0.481495	0.267788	0.279825	0.272612	0.0480826	0.087755	0.116392	-0.0163032	-0.022882	-0.00512712	0.864696	0.814806	0.79236
trial_1209	0.427574	0.507914	0.528158	0.815131	0.412607	0.42114	0.697763	0.347664	0.259994				0.674369	0.689316	0.688755	0.705114	0.621821	0.618964	0.200665	0.219382	0.210257	0.0079447	0.0668486	0.095883	-0.026216	-0.0240483	-0.00623263	0.870483	0.821438	0.796442
trial_1210	0.448358	0.510018	0.550685	0.803829	0.408197	0.417031	0.697158	0.369106	0.268391				0.721513	0.716612	0.715693	0.703296	0.606691	0.605	0.230451	0.250845	0.248494	0.0665491	0.0927879	0.120179	-0.0307901	-0.0300626	-0.0126314	0.853314	0.804973	0.78287
trial_1211	0.645374	0.594553	0.564011	0.813364	0.408567	0.41605	0.7019	0.372349	0.265439				0.701673	0.706314	0.705389	0.682496	0.573307	0.572416	0.18654	0.213141	0.214805	0.01276	0.076697	0.106301	-0.0132437	-0.0207268	-0.00295788	0.851565	0.808333	0.784823
trial_1212	0.400134	0.476454	0.491241	0.794181	0.399084	0.40892	0.708292	0.343139	0.259987				0.708934	0.710509	0.708943	0.685562	0.577268	0.586324	0.163269	0.203474	0.204726	0.0436882	0.0893528	0.116795	-0.00208243	-0.0143724	0.00322947	0.865515	0.821779	0.797228
trial_1213	0.429847	0.506934	0.521269	0.827561	0.418603	0.424231	0.699654	0.336799	0.251665				0.709724	0.704118	0.703343	0.692241	0.627777	0.621699	0.373508	0.334401	0.315568	0.0349535	0.0816209	0.109115	-0.025138	-0.0255612	-0.00787264	0.853124	0.804586	0.781632
trial_1214	0.352252	0.465551	0.526089	0.827473	0.419225	0.430327	0.698343	0.351865	0.265471				0.73383	0.725814	0.724398	0.683098	0.485075	0.500797	0.16303	0.16979	0.1761	0.0190517	0.072294	0.101524	-0.0171865	-0.0184738	-0.00145466	0.842977	0.792991	0.770441
trial_1215	0.417076	0.483242	0.520311	0.812505	0.411863	0.419534	0.691251	0.368696	0.271179				0.707283	0.703092	0.702317	0.700476	0.623914	0.616115	0.107887	0.143343	0.152441	0.0331558	0.0804659	0.107319	-0.0102661	-0.0144932	0.00330783	0.851478	0.803938	0.779973
trial_1216	0.424472	0.48891	0.499638	0.804969	0.404294	0.406257	0.694076	0.379632	0.270968				0.708763	0.704691	0.70416	0.709742	0.65072	0.642974	0.239435	0.247286	0.243947	0.0852682	0.111896	0.137504	-0.027012	-0.0228191	-0.00672063	0.843159	0.797292	0.775182
trial_1217	0.393485	0.456543	0.492576	0.826346	0.414926	0.421783	0.702405	0.359683	0.272476				0.713735	0.712937	0.711725	0.716552	0.687674	0.678008	0.268674	0.282621	0.278061	0.0176705	0.0633955	0.0926521	-0.0162867	-0.0212847	-0.00400015	0.84038	0.797767	0.773977
trial_1218	0.421862	0.494159	0.515213	0.827137	0.419318	0.423522	0.693225	0.360513	0.284095				0.728361	0.720594	0.719181	0.690737	0.580705	0.57869	0.287973	0.292367	0.279465	0.0448477	0.0930812	0.120806	-0.036506	-0.0316592	-0.0138546	0.865378	0.821292	0.797192
trial_1219	0.372198	0.463603	0.495027	0.80825	0.407367	0.417297	0.688483	0.339227	0.229999				0.719301	0.719379	0.717753	0.697852	0.592647	0.586181	0.163245	0.196335	0.202534	0.0217476	0.0754107	0.103281	-0.0371814	-0.0336327	-0.0157485	0.862842	0.812484	0.787738
trial_1220	0.394324	0.485648	0.507096	0.832659	0.419512	0.424843	0.697503	0.389046	0.26343				0.722011	0.72297	0.721369	0.687864	0.545795	0.552651	0.140914	0.160526	0.168406	0.00800582	0.0574724	0.0874733	-0.0146324	-0.0176941	0.000343138	0.860027	0.810631	0.788055
trial_1221	0.448636	0.509757	0.544879	0.814698	0.411082	0.417788	0.713836	0.368387	0.263987				0.694868	0.703848	0.702614	0.707006	0.647519	0.643655	0.25291	0.258345	0.248785	0.024128	0.0749323	0.102575	-0.0302965	-0.029097	-0.0113821	0.861157	0.814836	0.788389
trial_1222	0.434534	0.512283	0.528245	0.829008	0.419733	0.426423	0.688221	0.34387	0.248744				0.675824	0.685186	0.6849	0.680853	0.539942	0.542949	0.164385	0.195676	0.202883	0.023748	0.0763119	0.104499	-0.0207707	-0.0216386	-0.00306821	0.85516	0.80813	0.783508
trial_1223	0.447955	0.50046	0.520858	0.799369	0.403234	0.413106	0.714593	0.35186	0.268699				0.700038	0.703293	0.702366	0.694754	0.552739	0.560509	0.242133	0.258403	0.256482	0.0145035	0.0653076	0.0956425	-0.0134191	-0.0212258	-0.00197568	0.852611	0.807105	0.782735
trial_1224	0.358659	0.46422	0.515793	0.798851	0.40256	0.409193	0.699153	0.337191	0.249491				0.713831	0.706564	0.705932	0.701711	0.608824	0.611604	0.238349	0.257048	0.255782	0.0285536	0.0598609	0.0904551	-0.0299918	-0.0278855	-0.00945885	0.844731	0.797984	0.775808
trial_1225	0.413868	0.485144	0.521744	0.81865	0.414667	0.423327	0.692525	0.345465	0.26839				0.690265	0.692145	0.691559	0.709462	0.560646	0.569609	0.286392	0.30299	0.29392	0.0879025	0.116362	0.140529	-0.016556	-0.0207353	-0.00262923	0.853823	0.809647	0.786123
trial_1226	0.417223	0.485807	0.515006	0.774407	0.392774	0.400511	0.703531	0.307789	0.227723				0.722303	0.713919	0.713	0.725588	0.670834	0.659966	0.222743	0.243505	0.242945	0.0220034	0.0824874	0.111165	-0.0279473	-0.0237533	-0.00677669	0.849985	0.803974	0.780814
trial_1227	0.580028	0.569986	0.557927	0.81898	0.418721	0.427648	0.678933	0.391167	0.281812				0.712167	0.707418	0.706876	0.690218	0.584297	0.583438	0.2153	0.219288	0.224359	0.0223608	0.0784813	0.106533	-0.0151753	-0.0224535	-0.00570609	0.854028	0.804698	0.779353
trial_1228	0.442239	0.509614	0.516994	0.809633	0.408944	0.418534	0.702715	0.351706	0.256399				0.70179	0.69027	0.690252	0.694882	0.558212	0.563464	0.349103	0.335417	0.319519	0.0730038	0.114034	0.13856	-0.00314732	-0.00835942	0.00876255	0.866558	0.811299	0.789006
trial_1229	0.419306	0.486226	0.524016	0.833231	0.41799	0.42367	0.700207	0.355605	0.236895				0.719721	0.714914	0.713745	0.696877	0.578546	0.577786	0.210357	0.23792	0.237767	0.0344772	0.0722415	0.0992113	-0.0136168	-0.0164816	0.000951391	0.844464	0.801997	0.77659
trial_1230	0.429624	0.510732	0.563763	0.812407	0.413188	0.419087	0.695659	0.348406	0.243973				0.715635	0.719799	0.71848	0.683338	0.532741	0.544605	0.188758	0.21575	0.212846	0.0596597	0.0937875	0.120599	-0.0336437	-0.0301727	-0.0123448	0.844752	0.801167	0.776573
trial_1231	0.40993	0.47204	0.510214	0.795482	0.402782	0.41156	0.703685	0.330435	0.252926				0.730203	0.727155	0.726047	0.710468	0.616858	0.616033	0.264325	0.282085	0.278362	0.0709458	0.100203	0.126527	-0.00718093	-0.0150319	0.00365486	0.862546	0.815036	0.790155
trial_1232	0.3891	0.477837	0.525193	0.831823	0.422869	0.431858	0.699334	0.344377	0.248913				0.665558	0.673936	0.674273	0.680985	0.545259	0.543575	0.149449	0.188404	0.196607	0.00138022	0.0759542	0.104944	-0.00619119	-0.012832	0.0053812	0.878259	0.823735	0.798057
trial_1233	0.401177	0.477782	0.506049	0.817728	0.411212	0.419066	0.705443	0.358639	0.255726				0.721862	0.716756	0.715527	0.707945	0.660132	0.658142	0.221122	0.237889	0.232404	0.0304018	0.0675667	0.0956065	-0.00467167	-0.0116431	0.00797343	0.849219	0.803664	0.780135
trial_1234	0.385728	0.472777	0.505019	0.806494	0.407867	0.412956	0.700193	0.337658	0.245383				0.697453	0.702678	0.702046	0.710179	0.63843	0.633365	0.25652	0.256658	0.256161	0.0287916	0.0701079	0.0984825	-0.013027	-0.0196918	-0.00261877	0.867964	0.818959	0.795291
trial_1235	0.412768	0.491137	0.519167	0.808045	0.406759	0.413909	0.705466	0.347286	0.247412				0.712916	0.712282	0.71139	0.701185	0.668569	0.659623	0.171249	0.195134	0.204372	0.0458323	0.0933139	0.122079	-0.0216463	-0.024218	-0.00627348	0.866833	0.815945	0.792902
trial_1236	0.419639	0.494514	0.509534	0.813596	0.411245	0.421559	0.703727	0.306638	0.232871				0.687564	0.697652	0.696653	0.697564	0.543671	0.548134	0.162159	0.17258	0.182837	0.0253375	0.0774322	0.10557	-0.00582724	-0.0120374	0.00398143	0.843864	0.797858	0.775872
trial_1237	0.389275	0.450363	0.483655	0.78716	0.398783	0.407571	0.703511	0.359753	0.250599				0.715911	0.711857	0.711468	0.703898	0.535992	0.544626	0.235649	0.252756	0.248967	0.0397906	0.0893758	0.115789	-0.033527	-0.0302789	-0.0116093	0.862004	0.817321	0.790776
trial_1238	0.437444	0.499749	0.536751	0.837723	0.426537	0.430135	0.700926	0.317669	0.238571				0.726051	0.715849	0.714684	0.689236	0.538481	0.549662	0.205391	0.230316	0.234924	0.0219123	0.0843764	0.110856	-0.0225932	-0.0202304	-0.00428637	0.856911	0.808717	0.783081
trial_1239	0.42788	0.509349	0.518997	0.834811	0.424571	0.435577	0.70183	0.332212	0.256827				0.721282	0.719278	0.718605	0.687934	0.602998	0.597587	0.182321	0.174455	0.178295	0.066493	0.0908303	0.116934	-0.0288466	-0.0272794	-0.00948783	0.86214	0.81349	0.789368
trial_1240	0.414775	0.488701	0.516403	0.818769	0.412624	0.420408	0.706639	0.321859	0.256967				0.712207	0.711232	0.710575	0.703899	0.648478	0.643518	0.224193	0.243666	0.245086	0.0660245	0.101059	0.127181	-0.0236541	-0.0219381	-0.00467885	0.844536	0.79763	0.772094
trial_1241	0.402704	0.465651	0.515671	0.802552	0.405989	0.415515	0.701807	0.374772	0.250464				0.700553	0.705204	0.704173	0.698106	0.546371	0.555239	0.228352	0.248464	0.242208	0.056561	0.101936	0.129816	-0.0101362	-0.0176924	-0.000835666	0.852975	0.80578	0.782042
trial_1242	0.396881	0.463259	0.482284	0.822748	0.415983	0.426656	0.688343	0.318044	0.226914				0.699017	0.70775	0.706425	0.719484	0.641503	0.635094	0.184828	0.220632	0.223711	0.00505323	0.0511217	0.0826568	-0.0139686	-0.0191538	-0.0020924	0.851097	0.803489	0.781014
trial_1243	0.412818	0.494622	0.520282	0.815506	0.415543	0.423168	0.69759	0.35335	0.277758				0.737999	0.732907	0.731329	0.686501	0.528331	0.539596	0.230503	0.262438	0.256838	0.0209958	0.0734829	0.103746	-0.0224705	-0.0243511	-0.00733598	0.851761	0.809432	0.784721
trial_1244	0.407136	0.478347	0.532166	0.78508	0.399559	0.409267	0.69293	0.328542	0.240541				0.715386	0.722982	0.721356	0.697722	0.576424	0.579393	0.268873	0.273394	0.265634	0.0293086	0.0760601	0.104861	-0.0124709	-0.01354	0.00361062	0.853756	0.804684	0.779695
trial_1245	0.431649	0.516777	0.539123	0.811673	0.409333	0.418036	0.699216	0.319351	0.232858				0.737769	0.727225	0.725782	0.700932	0.587706	0.588964	0.181613	0.198548	0.204526	0.0107229	0.0816723	0.109848	-0.0161632	-0.0190786	-0.00166194	0.853663	0.80615	0.782935
trial_1246	0.407856	0.484233	0.527294	0.822528	0.419416	0.425215	0.688221	0.365598	0.240674				0.730583	0.716676	0.715781	0.700865	0.608086	0.608187	0.246653	0.266945	0.261177	0.0109765	0.0802944	0.109438	-0.0189313	-0.0208627	-0.00300845	0.844027	0.79867	0.774369
trial_1247	0.430582	0.496274	0.525388	0.826856	0.418335	0.428126	0.689513	0.327886	0.253606				0.691486	0.699738	0.699112	0.71246	0.642259	0.637612	0.044348	0.106157	0.118984	0.026895	0.0747415	0.102711	-0.0242587	-0.0241126	-0.00668525	0.856959	0.809189	0.785063
trial_1248	0.408204	0.485463	0.528986	0.806592	0.409395	0.415283	0.695962	0.317767	0.252118				0.745237	0.73314	0.731937	0.6958	0.549349	0.552714	0.24272	0.254277	0.24837	0.0223003	0.0824355	0.110839	-0.0107793	-0.0116921	0.00607949	0.85685	0.812468	0.78993
trial_1249	0.420769	0.474265	0.508011	0.813957	0.410602	0.419406	0.71402	0.337825	0.250542				0.740586	0.726341	0.724551	0.706557	0.533263	0.543038	0.212701	0.222027	0.223143	0.0603653	0.0955124	0.120766	-0.0261063	-0.024206	-0.00794784	0.863019	0.814603	0.790957
trial_1250	0.384392	0.472715	0.517754	0.784697	0.394909	0.399351	0.691477	0.314549	0.223758				0.671828	0.6888	0.688816	0.704463	0.60742	0.604359	0.246742	0.257642	0.252384	0.00790784	0.0526346	0.0831973	-0.0272545	-0.0289176	-0.00859728	0.859054	0.816084	0.790135
trial_1251	0.413633	0.501993	0.534716	0.788419	0.399112	0.409411	0.720976	0.369592	0.304071				0.703001	0.705243	0.704457	0.694992	0.627646	0.627389	0.143963	0.191931	0.193767	0.0208465	0.0674628	0.0950952	-0.0234079	-0.023745	-0.00432497	0.840121	0.794793	0.77184
trial_1252	0.372397	0.471448	0.519512	0.807169	0.40811	0.418025	0.724095	0.396265	0.310596				0.737397	0.730193	0.72865	0.709871	0.605851	0.604136	0.150125	0.183771	0.188058	0.036217	0.0887168	0.115712	-0.0304186	-0.0273141	-0.00954267	0.856775	0.80855	0.783137
trial_1253	0.4274	0.493574	0.509748	0.80449	0.408414	0.41577	0.67798	0.363102	0.265955				0.731541	0.721036	0.71984	0.711408	0.600482	0.605896	0.239365	0.245668	0.238317	0.0631171	0.0999549	0.125953	-0.0328029	-0.0302543	-0.0131705	0.849284	0.804671	0.780999
trial_1254	0.403147	0.476628	0.503075	0.790919	0.398787	0.402601	0.674623	0.325087	0.245169				0.720798	0.717254	0.716328	0.708416	0.605591	0.60446	0.24937	0.24904	0.252824	0.0313677	0.0716987	0.100468	-0.0306899	-0.0289416	-0.0093688	0.863323	0.816068	0.792543
trial_1255	0.405805	0.481309	0.498678	0.778827	0.39481	0.406495	0.707766	0.355516	0.258953				0.755042	0.735148	0.733795	0.679189	0.530394	0.538345	0.214977	0.224649	0.227653	0.0230121	0.0594408	0.0897823	-0.0195895	-0.0228578	-0.00597771	0.865224	0.819822	0.793885
trial_1256	0.407466	0.489326	0.513549	0.781325	0.3942	0.40244	0.702726	0.398427	0.275656				0.688162	0.697116	0.69596	0.701871	0.614486	0.615789	0.298736	0.285906	0.276288	0.0345028	0.0932867	0.120634	-0.018165	-0.0155231	0.00283642	0.842039	0.794785	0.772843
trial_1257	0.36733	0.460306	0.50751	0.807216	0.41307	0.422187	0.702217	0.330712	0.271228				0.732439	0.728652	0.726975	0.712517	0.642888	0.636903	0.250496	0.257833	0.245896	0.0739322	0.113932	0.139636	-0.0114685	-0.0133829	0.00432272	0.861828	0.814242	0.790909
trial_1258	0.437016	0.500767	0.502057	0.814864	0.409588	0.417578	0.702908	0.331298	0.253334				0.725675	0.7269	0.725152	0.706108	0.534431	0.54245	0.234105	0.254197	0.252471	0.0409793	0.0800317	0.107781	-0.0218191	-0.0196099	-0.00266407	0.853137	0.80475	0.780355
trial_1259	0.40204	0.474991	0.516431	0.814277	0.413737	0.423353	0.7005	0.329771	0.234118				0.735262	0.726647	0.725189	0.717257	0.63057	0.630496	0.176272	0.192269	0.197042	0.0496403	0.0801596	0.107396	-0.018166	-0.0231986	-0.00390629	0.85174	0.801587	0.777515
trial_1260	0.401502	0.483417	0.531498	0.798839	0.403381	0.410152	0.705347	0.370149	0.298106				0.72516	0.725383	0.723851	0.696205	0.544576	0.554323	0.157936	0.17991	0.181889	0.0251501	0.0678428	0.0955939	-0.00325263	-0.00831751	0.00996391	0.829045	0.785738	0.765011
trial_1261	0.423894	0.494908	0.529187	0.803218	0.406814	0.411095	0.696301	0.321005	0.247603				0.677817	0.688677	0.688238	0.70267	0.590644	0.590215	0.157679	0.200994	0.2065	0.0582631	0.0929157	0.121001	-0.0153484	-0.0173154	-0.000420225	0.859265	0.812197	0.790081
trial_1262	0.400703	0.47387	0.498445	0.823024	0.414792	0.419342	0.691471	0.318597	0.236736				0.75759	0.738224	0.737099	0.711165	0.588128	0.588198	0.218462	0.238775	0.235985	0.0276324	0.0830929	0.111245	-0.0161905	-0.0198302	-0.00174161	0.864722	0.82041	0.796902
trial_1263	0.452831	0.507161	0.551792	0.812314	0.412258	0.421725	0.692267	0.367037	0.257399				0.703209	0.705989	0.704757	0.694498	0.586241	0.587559	0.250238	0.24011	0.239901	0.0298142	0.0892957	0.117903	-0.0180929	-0.0191035	-0.00283122	0.846758	0.80162	0.77686
trial_1264	0.398726	0.477151	0.500282	0.804748	0.406235	0.414352	0.701566	0.32046	0.233828				0.678498	0.686551	0.685403	0.688035	0.529864	0.543124	0.235459	0.257304	0.254376	0.0225809	0.0653122	0.0934933	-0.0219442	-0.0231954	-0.00473647	0.869847	0.823573	0.799325
trial_1265	0.405286	0.4888	0.532035	0.798715	0.403209	0.410684	0.713369	0.36175	0.25983				0.674156	0.68229	0.682293	0.698652	0.530101	0.54172	0.292601	0.283796	0.275201	0.0209428	0.056418	0.0843535	-0.0328128	-0.0287107	-0.0113108	0.853339	0.806411	0.783683
trial_1266	0.433849	0.491987	0.511419	0.834874	0.421604	0.427404	0.699868	0.386997	0.286056				0.731693	0.72576	0.724409	0.712139	0.593803	0.596127	0.131267	0.181675	0.186027	0.0437855	0.0877309	0.116172	-0.0198804	-0.0230077	-0.00511296	0.868058	0.822275	0.795155
trial_1267	0.42077	0.474647	0.499009	0.789325	0.398048	0.408175	0.703646	0.338767	0.251985				0.730543	0.71595	0.714853	0.694763	0.626914	0.625964	0.212717	0.22202	0.21809	0.0334206	0.0887437	0.116978	-0.01494	-0.0161679	0.00098848	0.846212	0.799832	0.77741
trial_1268	0.399728	0.476553	0.508165	0.800779	0.404594	0.413106	0.705361	0.364574	0.255446				0.733741	0.728321	0.727024	0.691211	0.619863	0.616737	0.201472	0.231578	0.231636	0.0513751	0.0838585	0.111289	-0.032346	-0.0264545	-0.00820807	0.867869	0.815639	0.790447
trial_1269	0.398756	0.475575	0.513111	0.790364	0.399931	0.40767	0.697513	0.342913	0.252516				0.714484	0.712171	0.711156	0.694011	0.539234	0.547138	0.129985	0.145881	0.158251	0.0331394	0.067677	0.0936434	-0.016146	-0.0185414	-0.00128307	0.857852	0.808611	0.784443
trial_1270	0.431332	0.495218	0.502635	0.825664	0.418382	0.428725	0.693152	0.388778	0.273048				0.720448	0.716863	0.715995	0.701006	0.600282	0.599706	0.215232	0.24187	0.237851	0.0150517	0.0795698	0.108842	-0.028372	-0.0271835	-0.0103163	0.857291	0.814228	0.79043
trial_1271	0.395805	0.47532	0.508868	0.816715	0.410822	0.420575	0.704007	0.328642	0.255576				0.752937	0.736209	0.735187	0.703369	0.598658	0.595426	0.154625	0.20195	0.207723	0.0374786	0.0783037	0.106984	-0.0378439	-0.0329056	-0.0149137	0.867807	0.818211	0.794839
trial_1272	0.425743	0.500358	0.524	0.803376	0.407693	0.415654	0.693015	0.341736	0.235381				0.746684	0.737435	0.735485	0.679353	0.543401	0.550072	0.238441	0.25321	0.244848	0.0369204	0.067162	0.0958598	-0.0161242	-0.018555	-0.000753257	0.84882	0.808942	0.783696
trial_1273	0.392117	0.472112	0.530083	0.822941	0.415771	0.422966	0.696181	0.367848	0.259265				0.683767	0.695273	0.693861	0.688237	0.595474	0.59717	0.209516	0.230391	0.230476	0.0289447	0.0782021	0.108684	-0.035247	-0.0310651	-0.0126557	0.856594	0.808976	0.788018
trial_1274	0.48996	0.521809	0.516801	0.777743	0.392249	0.399646	0.69475	0.36606	0.245794				0.743882	0.731183	0.730406	0.707574	0.602204	0.606469	0.198941	0.196178	0.202097	0.0299936	0.0789765	0.106311	-0.0378223	-0.0352252	-0.0154592	0.851666	0.804807	0.7835
trial_1275	0.37705	0.451616	0.488169	0.800822	0.405316	0.411316	0.70536	0.353115	0.254974				0.744712	0.732427	0.731074	0.703764	0.58088	0.588597	0.159819	0.162887	0.171996	0.0143755	0.076661	0.105779	-0.0159304	-0.0192024	-0.00120865	0.852786	0.809558	0.785318
trial_1276	0.412905	0.481408	0.514404	0.794028	0.401292	0.40914	0.700398	0.340613	0.247728				0.685992	0.692468	0.69197	0.694027	0.554796	0.553182	0.206074	0.216392	0.22429	0.0125945	0.0661669	0.0943681	-0.0232746	-0.0238464	-0.00690965	0.860527	0.811636	0.786434
trial_1277	0.430056	0.488057	0.499169	0.823866	0.418398	0.428836	0.695698	0.334497	0.216795				0.700235	0.705865	0.70444	0.703935	0.561854	0.571017	0.206264	0.227832	0.230645	0.0147364	0.0735002	0.1016	-0.0283324	-0.0249806	-0.009384	0.84617	0.796568	0.773702
trial_1278	0.419705	0.488473	0.533222	0.828494	0.41866	0.427208	0.703124	0.338572	0.252133				0.717247	0.714593	0.71376	0.716914	0.625511	0.622215	0.205471	0.217429	0.222151	0.0713612	0.0952685	0.123467	-0.0154438	-0.0189359	-0.00155276	0.855483	0.81295	0.789271
trial_1279	0.399498	0.482705	0.515548	0.826357	0.417953	0.426961	0.693807	0.346257	0.256942				0.736779	0.731614	0.730412	0.674526	0.51201	0.521925	0.255646	0.253269	0.248939	0.0276522	0.0717563	0.100027	-0.0305205	-0.0289907	-0.0103711	0.840625	0.799915	0.777289
trial_1280	0.374717	0.465428	0.501706	0.819979	0.41644	0.424104	0.707822	0.366799	0.263971				0.733831	0.722187	0.72128	0.694613	0.595963	0.592688	0.168012	0.181245	0.190714	0.0197678	0.0655705	0.0935527	-0.0269891	-0.0247477	-0.00621743	0.85785	0.810913	0.787075
trial_1281	0.349431	0.442244	0.483688	0.841956	0.429515	0.438176	0.715171	0.335052	0.251191				0.703314	0.707453	0.706474	0.667547	0.487589	0.504455	0.208011	0.240596	0.24158	0.00656147	0.0744923	0.102854	-0.0300731	-0.0283447	-0.0111891	0.853331	0.808797	0.784799
trial_1282	0.437288	0.494984	0.525661	0.799241	0.404262	0.414548	0.688586	0.324541	0.244442				0.712657	0.712699	0.711914	0.706252	0.527047	0.541025	0.22646	0.248377	0.246261	0.0447545	0.0825969	0.109261	-0.0217567	-0.0211294	-0.00468854	0.847564	0.799133	0.775929
trial_1283	0.390072	0.468511	0.511571	0.792156	0.401379	0.410988	0.696221	0.33646	0.235069				0.724322	0.710033	0.709199	0.714304	0.627774	0.621085	0.201231	0.22321	0.222738	0.00754049	0.0721402	0.100944	-0.0239809	-0.0204183	-0.00443893	0.857282	0.809653	0.786204
trial_1284	0.427004	0.484547	0.543682	0.777589	0.393609	0.40263	0.69801	0.377144	0.274209				0.712319	0.713091	0.711545	0.700383	0.615564	0.614843	0.184345	0.19895	0.204386	0.0210239	0.0666531	0.0963061	-0.0119686	-0.0182793	0.000589486	0.864657	0.817398	0.794578
trial_1285	0.401561	0.47965	0.48895	0.843777	0.425327	0.428287	0.688171	0.34664	0.254237				0.702425	0.701172	0.700431	0.691364	0.532029	0.543508	0.187167	0.228795	0.228784	0.0314998	0.0684524	0.0958382	-0.00873058	-0.0165021	0.000902832	0.855626	0.804359	0.781323
trial_1286	0.381706	0.453968	0.492123	0.792019	0.397683	0.404071	0.722179	0.365049	0.284354				0.741613	0.730972	0.729482	0.708095	0.61326	0.605356	0.217334	0.236131	0.239597	0.0531372	0.098975	0.124382	-0.00780324	-0.0118786	0.00514997	0.864115	0.820046	0.793934
trial_1287	0.410027	0.487672	0.518814	0.835367	0.421822	0.431842	0.677935	0.340008	0.247687				0.769812	0.749514	0.747882	0.696603	0.50928	0.520846	0.276836	0.292133	0.282738	0.0387279	0.0722879	0.100812	-0.0145244	-0.0194457	-0.00222043	0.842414	0.80009	0.775973
trial_1288	0.41705	0.493286	0.527617	0.802159	0.407653	0.414726	0.706926	0.331751	0.259391				0.723864	0.71558	0.714471	0.70499	0.605424	0.604923	0.175483	0.180585	0.187364	0.0678327	0.128328	0.154405	-0.00396357	-0.0129057	0.00426999	0.874931	0.825181	0.801372
trial_1289	0.408128	0.487209	0.524664	0.799266	0.406452	0.417853	0.710509	0.380032	0.267208				0.750627	0.733393	0.732301	0.699664	0.586079	0.592696	0.115161	0.161366	0.16945	0.0287367	0.0884643	0.116778	-0.01771	-0.0199763	-0.00176051	0.842665	0.798831	0.776393
trial_1290	0.411799	0.481639	0.521656	0.819271	0.417783	0.425861	0.710702	0.363613	0.271877				0.743324	0.729006	0.727538	0.692148	0.594057	0.59608	0.179388	0.19178	0.194962	0.0362983	0.0799563	0.107265	-0.0243083	-0.0232195	-0.00573717	0.85274	0.807345	0.78234
trial_1291	0.411707	0.464455	0.483178	0.793898	0.401475	0.407914	0.714982	0.34029	0.241784				0.73762	0.72246	0.721483	0.708359	0.577626	0.576953	0.214457	0.216329	0.217535	0.00333361	0.0559313	0.085266	-0.030277	-0.0255827	-0.0077976	0.855837	0.808006	0.782436
trial_1292	0.375521	0.461478	0.514855	0.807706	0.405955	0.413769	0.705749	0.33337	0.220391				0.693389	0.708484	0.707561	0.703183	0.593122	0.592049	0.254227	0.255256	0.248876	0.010282	0.0792396	0.109323	-0.0231544	-0.0205676	-0.00075817	0.869433	0.821414	0.795891
trial_1293	0.392731	0.464786	0.504532	0.854165	0.432381	0.436377	0.678605	0.332959	0.244851				0.74743	0.72942	0.727991	0.711492	0.647574	0.640502	0.280948	0.273737	0.26777	0.0301026	0.0812278	0.109488	-0.00369952	-0.0177677	0.000933988	0.850513	0.805197	0.782601
trial_1294	0.390912	0.469189	0.511452	0.806811	0.407093	0.411026	0.68451	0.310446	0.227398				0.708311	0.71036	0.709755	0.666498	0.47033	0.483816	0.230295	0.217333	0.223354	0.0112754	0.0693496	0.0965033	-0.0263406	-0.025818	-0.00934784	0.858252	0.810081	0.787758
trial_1295	0.411905	0.483139	0.509387	0.79577	0.402345	0.413621	0.7104	0.353352	0.242319				0.696803	0.707538	0.706793	0.706425	0.638715	0.632331	0.262695	0.268085	0.257582	0.0239077	0.0820191	0.111354	-0.0166917	-0.0218123	-0.00457455	0.866892	0.81848	0.794554
trial_1296	0.37257	0.466074	0.487051	0.790492	0.399105	0.405221	0.713577	0.379488	0.273069				0.728927	0.722238	0.721327	0.711942	0.602135	0.601698	0.296099	0.294086	0.280359	0.0732704	0.0963506	0.122946	-0.0256329	-0.02687	-0.00839844	0.863267	0.815765	0.790218
trial_1297	0.381942	0.469769	0.508718	0.797937	0.40499	0.418303	0.703003	0.380384	0.292752				0.720545	0.715602	0.715006	0.711262	0.524657	0.540308	0.169006	0.188359	0.194087	0.0503376	0.0837444	0.110467	-0.0270132	-0.0262956	-0.00866812	0.85299	0.80422	0.780683
trial_1298	0.393712	0.47754	0.503957	0.816956	0.411295	0.416486	0.698858	0.33679	0.248345				0.721599	0.708498	0.707514	0.713904	0.637564	0.634757	0.172681	0.185478	0.194443	0.0481949	0.112884	0.140779	-0.0298447	-0.0262349	-0.00726431	0.863266	0.815282	0.791361
trial_1299	0.435875	0.496568	0.50679	0.796703	0.403169	0.412833	0.693894	0.366217	0.260196				0.662449	0.678399	0.677434	0.701683	0.569252	0.570522	0.313063	0.317367	0.302291	0.0352092	0.0735082	0.102055	-0.0296434	-0.0273558	-0.0116525	0.861018	0.813407	0.789848
trial_1300	0.38712	0.466323	0.5078	0.815678	0.413785	0.421186	0.694448	0.340218	0.240912				0.738636	0.724394	0.722749	0.691992	0.604624	0.603748	0.252904	0.252206	0.249136	0.0114423	0.0687378	0.0983824	-0.0304753	-0.0286483	-0.00881066	0.855131	0.805922	0.783248
trial_1301	0.452108	0.504163	0.526406	0.831382	0.418712	0.427203	0.679238	0.332524	0.25208				0.670789	0.68275	0.682094	0.695479	0.521321	0.527481	0.164603	0.194752	0.192712	0.00427644	0.0735209	0.102899	0.000418821	-0.0107216	0.00678095	0.849847	0.803322	0.778902
trial_1302	0.368978	0.470367	0.51803	0.812256	0.409398	0.420314	0.694816	0.32185	0.241551				0.765735	0.747354	0.745544	0.707014	0.639076	0.633124	0.321556	0.325633	0.312227	0.0462092	0.0862774	0.114846	-0.0191184	-0.0197213	-0.00110497	0.852535	0.807508	0.784801
trial_1303	0.413855	0.487233	0.552356	0.790114	0.400242	0.406239	0.702517	0.341012	0.249692				0.738171	0.724532	0.723201	0.681131	0.582609	0.585763	0.188178	0.227335	0.228076	0.0182553	0.0640237	0.093273	-0.015257	-0.0186037	-0.00100272	0.854512	0.809606	0.785252
trial_1304	0.407381	0.496016	0.514726	0.826426	0.416521	0.425541	0.697296	0.370275	0.267199				0.724044	0.722974	0.721926	0.705564	0.608036	0.609898	0.22167	0.255501	0.251541	0.0194756	0.0782052	0.106673	-0.0159769	-0.0195914	-0.00230939	0.860475	0.811524	0.787803
trial_1305	0.415238	0.477722	0.496094	0.806928	0.407634	0.413611	0.686261	0.337416	0.257076				0.691005	0.701689	0.700102	0.685072	0.575353	0.57913	0.146458	0.183781	0.192133	0.0555546	0.0972935	0.123874	-0.0159773	-0.0190035	-0.00128017	0.864441	0.813532	0.78992
trial_1306	0.437517	0.509105	0.53374	0.840036	0.423657	0.427205	0.693099	0.338514	0.22533				0.704938	0.706804	0.705793	0.682046	0.585547	0.58383	0.250253	0.277194	0.270089	0.0399236	0.0800078	0.10698	-0.0205694	-0.0190571	-0.00202631	0.854779	0.810557	0.785884
trial_1307	0.413667	0.485176	0.514179	0.845648	0.429537	0.434016	0.687764	0.336544	0.250151				0.701992	0.706146	0.705147	0.684797	0.568773	0.576497	0.255451	0.275688	0.266543	0.0115477	0.0666318	0.0954965	-0.012957	-0.0188414	8.81972e-05	0.86912	0.81732	0.791286
trial_1308	0.451266	0.504082	0.543961	0.818513	0.412763	0.417482	0.693317	0.343618	0.244442				0.686124	0.697418	0.696678	0.702596	0.561765	0.567078	0.189231	0.202196	0.205899	0.0433681	0.0923945	0.119266	-0.0198149	-0.0200052	-0.00126713	0.849237	0.805952	0.782074
trial_1309	0.598644	0.592865	0.589037	0.790264	0.397803	0.408393	0.688332	0.361551	0.277529				0.699175	0.701193	0.700713	0.711637	0.603369	0.601486	0.22276	0.231191	0.22562	0.0413632	0.0823477	0.109973	-0.00315711	-0.0117711	0.00624111	0.848351	0.801143	0.776435
trial_1310	0.402744	0.459093	0.501787	0.760731	0.38333	0.391363	0.692724	0.32007	0.265002				0.696144	0.707044	0.706167	0.707575	0.563782	0.566302	0.197606	0.227117	0.229258	0.0121283	0.0657232	0.0949878	-0.0288983	-0.0259291	-0.00649852	0.865319	0.821532	0.796388
trial_1311	0.402713	0.486937	0.505854	0.826979	0.417615	0.424967	0.705371	0.360306	0.266506				0.687531	0.696344	0.695938	0.700662	0.57276	0.575169	0.256902	0.284431	0.278619	0.0824929	0.111359	0.138209	-0.0124312	-0.0172721	0.000228038	0.862641	0.81675	0.790548
trial_1312	0.415007	0.489855	0.512616	0.805237	0.406659	0.413458	0.699131	0.380225	0.274293				0.736877	0.724313	0.723458	0.686279	0.536621	0.538922	0.153108	0.177636	0.175731	0.0337785	0.0778377	0.106579	-0.0187691	-0.0219159	-0.00342888	0.872686	0.823671	0.799044
trial_1313	0.39926	0.467046	0.48253	0.839648	0.42611	0.435785	0.707421	0.346553	0.273642				0.746875	0.729932	0.728392	0.680514	0.54	0.547041	0.237312	0.272068	0.266398	0.0251829	0.0673714	0.0983887	-0.014339	-0.0174203	0.00254719	0.856831	0.812078	0.787753
trial_1314	0.389486	0.466702	0.518881	0.810189	0.408809	0.416871	0.687616	0.324705	0.227306				0.699878	0.705971	0.704892	0.691339	0.627634	0.625564	0.224487	0.245651	0.243244	0.0171338	0.0759167	0.103074	-0.029374	-0.0295285	-0.0110137	0.829303	0.786226	0.764466
trial_1315	0.431354	0.494089	0.517206	0.826113	0.418845	0.425526	0.695705	0.382008	0.283093				0.706145	0.701527	0.700775	0.702777	0.589187	0.586584	0.175995	0.199591	0.201958	0.0380803	0.0823606	0.110882	-0.022861	-0.0256854	-0.00743772	0.853149	0.805572	0.778546
trial_1316	0.398031	0.485248	0.503116	0.797758	0.401309	0.409671	0.690473	0.326611	0.237954				0.693158	0.696472	0.69562	0.698621	0.5947	0.597387	0.221043	0.232756	0.232896	0.000501572	0.0569819	0.0866895	-0.0121181	-0.0148689	0.00312835	0.849981	0.801419	0.777817
trial_1317	0.409996	0.482026	0.533306	0.825038	0.416241	0.416858	0.690822	0.358552	0.243008				0.74116	0.735432	0.734052	0.697012	0.546557	0.55131	0.238979	0.251609	0.251064	0.0476428	0.0807731	0.108731	-0.016866	-0.0198617	-0.000569559	0.860629	0.812114	0.788329
trial_1318	0.390881	0.464906	0.518256	0.825558	0.417246	0.423631	0.693682	0.34153	0.238499				0.680359	0.691553	0.690674	0.693817	0.545744	0.548699	0.228516	0.248302	0.245242	0.0614492	0.091674	0.119264	-0.0241054	-0.0248095	-0.00742782	0.85164	0.809247	0.785736
trial_1319	0.377275	0.46786	0.495034	0.811142	0.409627	0.414349	0.700602	0.365527	0.27759				0.716353	0.712972	0.711468	0.691529	0.592202	0.589382	0.225477	0.243975	0.239707	0.0404269	0.0858435	0.114223	-0.00921186	-0.0146083	0.0023369	0.854624	0.803356	0.778055
trial_1320	0.448953	0.504445	0.523572	0.765065	0.387138	0.396881	0.698838	0.365967	0.280667				0.730984	0.721482	0.720415	0.68677	0.546711	0.548676	0.237008	0.253814	0.247949	0.0708426	0.106125	0.132796	-0.0220379	-0.0226512	-0.00435572	0.86587	0.819863	0.795745
trial_1321	0.378952	0.46902	0.487843	0.834081	0.420094	0.427539	0.685835	0.326528	0.264808				0.677567	0.689702	0.688968	0.697634	0.581371	0.585905	0.262734	0.257168	0.2573	0.0295823	0.0787555	0.106738	-0.0298956	-0.0305397	-0.0118691	0.866256	0.820012	0.795437
trial_1322	0.45266	0.492583	0.516345	0.785645	0.399069	0.409558	0.713241	0.362215	0.288181				0.715547	0.710271	0.708823	0.676849	0.599559	0.593143	0.140667	0.173909	0.176961	0.0188515	0.0728085	0.101862	-0.0191175	-0.0197683	-0.00279232	0.863825	0.816819	0.792372
trial_1323	0.411498	0.481003	0.522952	0.790116	0.400894	0.406328	0.697657	0.339407	0.257547				0.707794	0.716446	0.715265	0.698187	0.590243	0.586735	0.249498	0.262979	0.258147	0.0256449	0.0645482	0.0944211	-0.0194301	-0.0213558	-0.00428055	0.843495	0.798758	0.773435
trial_1324	0.39761	0.473649	0.485896	0.805292	0.408006	0.416525	0.685245	0.321649	0.223336				0.711713	0.716935	0.715083	0.703807	0.587944	0.591601	0.139693	0.183603	0.180227	0.065271	0.0973088	0.123532	-0.00830582	-0.0122018	0.00593483	0.867979	0.821098	0.796203
trial_1325	0.38632	0.477695	0.500223	0.828531	0.420157	0.429165	0.682189	0.377788	0.275264				0.647594	0.673263	0.672589	0.691522	0.59146	0.59612	0.242198	0.256013	0.254603	0.0179746	0.0720572	0.101389	-0.0154865	-0.0159391	0.00122165	0.855143	0.801952	0.778208
trial_1326	0.458054	0.507462	0.53635	0.821455	0.414201	0.422856	0.680323	0.377014	0.280221				0.723874	0.719055	0.717848	0.70054	0.572115	0.57045	0.147852	0.175517	0.180613	-0.00161049	0.0552608	0.0848564	-0.0176717	-0.0138886	0.0030978	0.871334	0.823344	0.797751
trial_1327	0.43166	0.503171	0.522943	0.811689	0.409448	0.42049	0.690958	0.366729	0.254543				0.720032	0.719006	0.717253	0.700494	0.573082	0.574541	0.185745	0.203916	0.209104	0.0539823	0.0907701	0.117851	-0.0238008	-0.0231272	-0.00518748	0.851915	0.806134	0.781246
trial_1328	0.429993	0.491937	0.540506	0.812636	0.41141	0.420093	0.687966	0.346739	0.269261				0.663079	0.674937	0.675074	0.689877	0.581249	0.578668	0.271895	0.281623	0.274539	0.0203564	0.0792171	0.108578	-0.0395229	-0.0347702	-0.0151269	0.84869	0.80639	0.780426
trial_1329	0.40528	0.473822	0.484192	0.802036	0.405922	0.414885	0.704282	0.333286	0.235819				0.71202	0.708046	0.706523	0.700662	0.592487	0.593265	0.222698	0.238858	0.23456	0.0626711	0.105379	0.131586	-0.0247735	-0.0253217	-0.00578923	0.855673	0.803685	0.780597
trial_1330	0.403446	0.483682	0.507348	0.801153	0.404075	0.413288	0.693738	0.35968	0.271516				0.759543	0.741457	0.739299	0.706459	0.590979	0.584567	0.146339	0.188329	0.189588	0.0271136	0.0669517	0.0951638	-0.0347867	-0.0294775	-0.00898946	0.849913	0.802694	0.777826
trial_1331	0.406481	0.486154	0.532729	0.806808	0.407957	0.41654	0.712737	0.385753	0.276844				0.733241	0.723488	0.722061	0.707712	0.613893	0.615195	0.252105	0.274302	0.271434	0.0417813	0.0915151	0.121177	-0.0172624	-0.0163816	0.0013425	0.856781	0.809239	0.785092
trial_1332	0.391465	0.478068	0.527679	0.821931	0.415315	0.422475	0.70225	0.332485	0.266141				0.735463	0.731786	0.730106	0.705823	0.644069	0.638314	0.168311	0.219744	0.218504	0.020546	0.0788712	0.107554	-0.0271881	-0.0270578	-0.0109159	0.8481	0.804506	0.779302
trial_1333	0.402791	0.47574	0.511517	0.811577	0.411861	0.418602	0.69521	0.373097	0.276279				0.688644	0.70475	0.703081	0.701373	0.609406	0.607	0.238317	0.237899	0.234485	0.0318789	0.0815719	0.110014	-0.0343693	-0.0289172	-0.012258	0.852552	0.807793	0.785482
trial_1334	0.410899	0.490873	0.511722	0.831899	0.420669	0.428628	0.71553	0.376419	0.27962				0.706189	0.704861	0.704336	0.703425	0.618477	0.609934	0.287472	0.29749	0.290906	0.0332928	0.0854161	0.113165	-0.00885632	-0.0119007	0.00545773	0.855864	0.812604	0.787794
trial_1335	0.44568	0.498954	0.539061	0.816205	0.412402	0.423364	0.709952	0.332197	0.254035				0.738204	0.72807	0.727028	0.72025	0.641465	0.633136	0.241809	0.255918	0.253142	-0.00474989	0.0606908	0.0904379	-0.0227908	-0.023344	-0.00520735	0.843351	0.795534	0.772858
trial_1336	0.406937	0.487386	0.523401	0.830492	0.418769	0.424846	0.689445	0.344534	0.259364				0.732284	0.731501	0.730092	0.705711	0.54846	0.55012	0.222217	0.247957	0.24656	0.0310659	0.0753882	0.104367	-0.036456	-0.0321308	-0.0146715	0.845024	0.802795	0.777333
trial_1337	0.419382	0.481827	0.524093	0.799309	0.403224	0.410232	0.698291	0.356105	0.260181				0.715093	0.711382	0.711336	0.682881	0.576237	0.573544	0.293464	0.291314	0.278667	0.0235812	0.0865913	0.114486	-0.0105356	-0.0160591	0.00168114	0.855779	0.809353	0.782959
trial_1338	0.431872	0.498648	0.523096	0.82236	0.416247	0.424352	0.683155	0.339142	0.249524				0.699138	0.704508	0.703958	0.68646	0.576921	0.578532	0.221158	0.234559	0.235616	0.0220915	0.0675342	0.0958644	-0.00621876	-0.0180897	-0.00170701	0.850185	0.802761	0.780548
trial_1339	0.44029	0.515361	0.547013	0.811286	0.411487	0.41874	0.685958	0.366827	0.264627				0.734766	0.725993	0.724546	0.717193	0.633138	0.620525	0.252746	0.262841	0.256024	0.0380345	0.0821908	0.109256	-0.03006	-0.0284531	-0.0119765	0.878594	0.825283	0.799352
trial_1340	0.460105	0.506451	0.522208	0.795555	0.402958	0.413302	0.683842	0.384855	0.283704				0.716133	0.716214	0.715471	0.689255	0.599419	0.596135	0.17694	0.193852	0.197967	0.0623192	0.110761	0.137915	-0.0174934	-0.0225735	-0.00480354	0.851302	0.811053	0.788275
trial_1341	0.420902	0.485387	0.508327	0.814524	0.411663	0.419339	0.698503	0.367953	0.27529				0.760543	0.73862	0.737375	0.718426	0.616653	0.611689	0.169396	0.21099	0.216042	0.0222165	0.0772081	0.104586	-0.0217028	-0.0222112	-0.00629706	0.838892	0.797161	0.774262
trial_1342	0.460374	0.508473	0.524708	0.827494	0.418882	0.425895	0.68244	0.341884	0.249931				0.741497	0.724416	0.723163	0.691012	0.561326	0.56882	0.192114	0.211846	0.218839	0.00153409	0.0510489	0.0818058	-0.0133516	-0.0183462	0.000325221	0.858869	0.813427	0.785611
trial_1343	0.466485	0.516652	0.532953	0.840246	0.424109	0.431828	0.704771	0.344107	0.260355				0.728522	0.721595	0.720162	0.675142	0.556412	0.561992	0.240436	0.259247	0.253045	0.0140778	0.0645253	0.0941554	-0.00870772	-0.0138518	0.00318836	0.852198	0.806044	0.781309
trial_1344	0.401902	0.461704	0.491452	0.81497	0.411028	0.419937	0.696355	0.359068	0.271943				0.737442	0.729928	0.728276	0.717441	0.643633	0.639428	0.140631	0.170938	0.18044	0.0165247	0.0615742	0.0917542	-0.0211344	-0.0200387	-0.00181361	0.86262	0.813877	0.790822
trial_1345	0.422722	0.479971	0.508777	0.814981	0.409521	0.413888	0.683465	0.375563	0.260064				0.697584	0.704006	0.70335	0.70289	0.578544	0.577267	0.253404	0.261051	0.257753	0.0361148	0.0819487	0.110394	-0.0312923	-0.0288787	-0.0119553	0.841889	0.794125	0.767802
trial_1346	0.418208	0.489459	0.530895	0.816422	0.41232	0.422487	0.69692	0.363928	0.248191				0.725655	0.717463	0.716895	0.700486	0.6265	0.617339	0.211068	0.234585	0.231709	0.0301725	0.074195	0.104642	-0.028317	-0.0258181	-0.0089194	0.856134	0.806815	0.780203
trial_1347	0.406501	0.490609	0.506724	0.820755	0.414581	0.42138	0.70501	0.345122	0.265681				0.711911	0.709151	0.708631	0.712178	0.616682	0.612783	0.275296	0.284062	0.274633	0.0563626	0.0963894	0.123464	-0.0147438	-0.0208878	-0.00362328	0.872071	0.819132	0.796789
trial_1348	0.383771	0.469672	0.497424	0.823569	0.417946	0.42716	0.706448	0.335223	0.235389				0.731919	0.727424	0.726003	0.707703	0.57993	0.582593	0.214259	0.247296	0.245616	0.00387769	0.0514271	0.0817893	-0.012977	-0.0144599	0.00300007	0.864884	0.813354	0.788328
trial_1349	0.426259	0.501566	0.508369	0.821774	0.416943	0.421183	0.706441	0.344167	0.263222				0.731594	0.721152	0.719592	0.700733	0.593777	0.594954	0.21596	0.236595	0.235435	0.00157559	0.0653271	0.0939951	-0.0254429	-0.0258381	-0.00800733	0.870804	0.822674	0.79684
trial_1350	0.356982	0.458442	0.49419	0.802702	0.405032	0.41432	0.703407	0.369354	0.286558				0.709549	0.711978	0.711154	0.705976	0.605363	0.606699	0.207061	0.235636	0.235351	0.0149401	0.0719527	0.101746	-0.03902	-0.0345622	-0.0160012	0.862512	0.816869	0.791524
trial_1351	0.426368	0.497511	0.512853	0.84579	0.429829	0.437096	0.684921	0.328501	0.228217				0.679238	0.692254	0.691213	0.700962	0.557546	0.561168	0.260177	0.25935	0.254116	0.0339438	0.0898265	0.116391	-0.0282328	-0.0235302	-0.00713714	0.85539	0.808998	0.788809
trial_1352	0.416904	0.486286	0.532043	0.794962	0.401866	0.412726	0.701216	0.340138	0.261235				0.705384	0.700653	0.700174	0.707479	0.619217	0.614701	0.26592	0.265629	0.263073	0.0294867	0.0794689	0.108095	-0.0138244	-0.0163212	0.000673827	0.862278	0.813485	0.789017
trial_1353	0.414577	0.485428	0.524265	0.797181	0.401646	0.40798	0.674164	0.365229	0.259824				0.685135	0.695344	0.694406	0.707999	0.606926	0.60236	0.239656	0.271875	0.265497	0.0469591	0.0870486	0.113392	-0.00431034	-0.0101067	0.00794349	0.844995	0.800797	0.778575
trial_1354	0.383121	0.4735	0.501392	0.804641	0.407476	0.418976	0.694521	0.348686	0.254668				0.731288	0.727858	0.726401	0.693265	0.625278	0.623966	0.236026	0.263483	0.255339	0.0154866	0.0740393	0.10118	-0.0209937	-0.0217928	-0.00243718	0.859292	0.809348	0.78276
trial_1355	0.456096	0.513268	0.529094	0.842574	0.428573	0.433129	0.710043	0.371186	0.257722				0.723465	0.71916	0.718083	0.683058	0.565408	0.5699	0.248657	0.262542	0.246315	0.0296156	0.0779306	0.106757	-0.0262679	-0.0239376	-0.00619938	0.850447	0.804133	0.779244
trial_1356	0.418849	0.471532	0.509632	0.835961	0.422074	0.427412	0.707328	0.360742	0.278139				0.709493	0.706754	0.705826	0.694829	0.549475	0.554316	0.182851	0.200829	0.196372	0.0384187	0.0793233	0.106619	-0.0362109	-0.0321719	-0.0147194	0.850375	0.802412	0.781347
trial_1357	0.40859	0.486431	0.501283	0.778421	0.391651	0.398969	0.700072	0.337255	0.248586				0.698615	0.706531	0.705514	0.716732	0.638742	0.637551	0.259474	0.267188	0.262047	0.0590589	0.089713	0.117207	-0.0199775	-0.0184923	0.000491808	0.848799	0.798643	0.775571
trial_1358	0.401886	0.480968	0.533084	0.826333	0.417379	0.424613	0.702054	0.355575	0.255326				0.738322	0.736205	0.73446	0.685307	0.528867	0.52901	0.0875351	0.15048	0.158095	0.0180085	0.0684807	0.0964199	-0.0298461	-0.0291008	-0.0115115	0.86432	0.81689	0.790407
trial_1359	0.379123	0.472444	0.515789	0.794814	0.400008	0.408795	0.71956	0.383538	0.253787				0.710686	0.707759	0.70671	0.711491	0.60214	0.595077	0.258488	0.25364	0.248504	0.0057201	0.072747	0.10188	-0.0108278	-0.0180643	-0.000271574	0.872579	0.818791	0.793668
trial_1360	0.397278	0.47198	0.523773	0.817907	0.413751	0.421832	0.706873	0.370781	0.28641				0.685233	0.695345	0.694333	0.698268	0.563282	0.571916	0.237856	0.252921	0.248869	0.0416556	0.0818887	0.109999	-0.0216949	-0.0198624	-0.00352612	0.871803	0.818315	0.795772
trial_1361	0.369681	0.466171	0.513891	0.785054	0.395365	0.405126	0.694021	0.369182	0.258805				0.734011	0.719823	0.71892	0.70915	0.648177	0.642188	0.131614	0.161781	0.169633	0.0386627	0.0875756	0.115876	-0.0149041	-0.0162193	0.00110321	0.873899	0.824295	0.801182
trial_1362	0.393624	0.463006	0.506171	0.809289	0.409189	0.413649	0.70982	0.352086	0.262286				0.705272	0.708655	0.70773	0.6982	0.597528	0.591898	0.186223	0.20951	0.216355	0.05738	0.0971616	0.126378	-0.0177105	-0.01882	-0.00148757	0.854681	0.806567	0.783875
trial_1363	0.649541	0.611541	0.558615	0.763038	0.382496	0.38776	0.681768	0.330066	0.224208				0.710594	0.711603	0.710059	0.674627	0.46491	0.483463	0.220053	0.201051	0.208832	0.0380508	0.0827476	0.111132	-0.0155121	-0.0199477	-0.00354701	0.873474	0.829128	0.800983
trial_1364	0.404283	0.475801	0.495681	0.786742	0.398026	0.405039	0.698139	0.317995	0.248266				0.70085	0.707871	0.706736	0.693521	0.582845	0.582171	0.251498	0.25819	0.253778	0.0403307	0.0875031	0.115152	-0.00618331	-0.0103979	0.00686706	0.858229	0.81124	0.782281
trial_1365	0.388322	0.487393	0.536663	0.791427	0.397948	0.405456	0.703572	0.361009	0.28225				0.70247	0.70365	0.70255	0.701443	0.599098	0.597411	0.0961289	0.151489	0.157412	0.0771794	0.104005	0.129969	-0.031587	-0.0272587	-0.00850188	0.859524	0.813319	0.790897
trial_1366	0.396696	0.46167	0.485249	0.816136	0.411353	0.417531	0.692593	0.331948	0.227296				0.70064	0.704839	0.703688	0.70394	0.58958	0.588446	0.199275	0.195202	0.202727	0.0285015	0.067353	0.0972064	-0.0136787	-0.0168553	0.00129669	0.854507	0.807588	0.783078
trial_1367	0.416335	0.491441	0.53349	0.818554	0.411597	0.417759	0.693271	0.343676	0.253005				0.711824	0.715758	0.714783	0.690587	0.56485	0.56979	0.159283	0.200013	0.203907	0.0212897	0.0670386	0.0959665	-0.0175665	-0.0197257	-0.00232898	0.85118	0.803798	0.781454
trial_1368	0.423863	0.489375	0.489657	0.82289	0.415433	0.421361	0.701713	0.339675	0.243266				0.713205	0.710405	0.709583	0.713046	0.651755	0.644501	0.11586	0.160058	0.167963	0.0420996	0.0837257	0.111979	-0.0374466	-0.0325421	-0.0148765	0.874223	0.827449	0.80654
trial_1369	0.37048	0.468106	0.496695	0.803312	0.406474	0.413395	0.690645	0.375684	0.260635				0.71476	0.715488	0.714559	0.703574	0.598522	0.601434	0.246751	0.261736	0.260524	-0.00658832	0.0565	0.0863636	-0.0260176	-0.0253552	-0.00816955	0.844105	0.796463	0.771601
trial_1370	0.389929	0.472981	0.504377	0.803227	0.406043	0.414686	0.687902	0.327034	0.245632				0.687974	0.696029	0.694584	0.667859	0.502366	0.511942	0.142813	0.186769	0.193712	0.0471922	0.0871703	0.116861	-0.016011	-0.0167191	0.00045055	0.848663	0.800061	0.779897
trial_1371	0.371974	0.481017	0.559359	0.816682	0.415088	0.422372	0.682031	0.331762	0.26582				0.717919	0.717727	0.716657	0.682821	0.514167	0.525053	0.155629	0.189505	0.184563	0.0247587	0.0741167	0.103727	-0.0222745	-0.019575	-0.00146326	0.852188	0.810917	0.78581
trial_1372	0.465626	0.51301	0.527416	0.809175	0.409491	0.416777	0.689239	0.334295	0.248008				0.723641	0.713963	0.71282	0.679961	0.54668	0.54855	0.273593	0.273258	0.264855	0.0383468	0.0869465	0.114248	-0.0404954	-0.0331761	-0.0144231	0.878024	0.831624	0.806379
trial_1373	0.392052	0.461056	0.496085	0.793586	0.401722	0.410042	0.70569	0.35078	0.249405				0.682862	0.69878	0.698245	0.711129	0.60654	0.598506	0.269929	0.275148	0.267242	0.044905	0.081696	0.10931	-0.0265604	-0.0246979	-0.00755674	0.856171	0.806222	0.78216
trial_1374	0.366693	0.445221	0.494027	0.836692	0.424304	0.431918	0.711373	0.364687	0.25353				0.716446	0.714083	0.712764	0.667472	0.450653	0.470498	0.317912	0.312818	0.298196	0.0477927	0.0851682	0.113385	-0.0184561	-0.0170686	0.00118892	0.856493	0.807071	0.78239
trial_1375	0.415854	0.481695	0.525294	0.814076	0.414605	0.416796	0.69778	0.344174	0.256807				0.727536	0.718302	0.71737	0.710236	0.505302	0.517573	0.185112	0.204875	0.208408	0.032733	0.0881868	0.115184	-0.0276591	-0.0262699	-0.00869151	0.867118	0.81759	0.794942
trial_1376	0.4066	0.486615	0.500628	0.782489	0.397693	0.406983	0.704339	0.350521	0.257729				0.723922	0.717332	0.71665	0.727287	0.650514	0.642314	0.263862	0.283386	0.278096	0.0263543	0.0821333	0.11109	-0.00748586	-0.0119161	0.00480162	0.8476	0.801258	0.776162
trial_1377	0.424237	0.49969	0.529999	0.836153	0.423859	0.43308	0.700224	0.366171	0.263406				0.737131	0.724039	0.722652	0.707547	0.628727	0.624549	0.229434	0.256458	0.256841	0.0625828	0.0916195	0.119678	-0.0329753	-0.0302448	-0.0127024	0.849065	0.803289	0.777907
trial_1378	0.410509	0.476046	0.499778	0.811076	0.408806	0.415154	0.7164	0.390098	0.281505				0.718053	0.719551	0.718536	0.71174	0.608647	0.617359	0.199167	0.226631	0.225984	0.0423483	0.089272	0.117456	-0.0352235	-0.0301524	-0.0115605	0.856653	0.806623	0.782763
trial_1379	0.424791	0.506277	0.552016	0.793726	0.399738	0.404128	0.712633	0.36063	0.28274				0.708769	0.704901	0.704517	0.678174	0.52695	0.538996	0.253222	0.281698	0.272818	0.0671197	0.0996268	0.125323	-0.0220776	-0.0229825	-0.00479577	0.844626	0.804049	0.781538
trial_1380	0.432218	0.482743	0.528304	0.807316	0.40817	0.412675	0.694845	0.322467	0.240113				0.730699	0.721628	0.720701	0.702275	0.518397	0.531389	0.202589	0.220998	0.222005	0.0383102	0.087083	0.113955	-0.0399485	-0.0356802	-0.0156283	0.854946	0.80386	0.77943
trial_1381	0.386505	0.465205	0.520582	0.83103	0.420561	0.429256	0.707351	0.338845	0.250874				0.733874	0.725701	0.724039	0.667862	0.566813	0.563353	0.27468	0.28018	0.265187	0.0297814	0.0691608	0.0962478	-0.0318149	-0.025927	-0.00887929	0.853437	0.80984	0.78493
trial_1382	0.363521	0.446576	0.465708	0.816368	0.414176	0.422763	0.692489	0.322433	0.249793				0.673955	0.690502	0.68915	0.717561	0.62016	0.61718	0.195885	0.230135	0.224206	0.0399636	0.0894693	0.118158	-0.0178052	-0.0229892	-0.0061223	0.853029	0.807483	0.781589
trial_1383	0.37604	0.475058	0.509112	0.797425	0.404143	0.413403	0.703484	0.363054	0.270214				0.682416	0.697314	0.696535	0.709477	0.588757	0.588072	0.285351	0.277164	0.274199	0.044778	0.0877273	0.113645	-0.0382	-0.0309958	-0.0122698	0.854114	0.808894	0.78473
trial_1384	0.393078	0.46769	0.482774	0.810152	0.409673	0.417393	0.702188	0.381587	0.272229				0.705681	0.706761	0.705625	0.709485	0.627778	0.624791	0.221997	0.212205	0.221612	0.00678203	0.0625395	0.0945883	-0.0159412	-0.0179036	-0.000947047	0.844439	0.799682	0.775149
trial_1385	0.414785	0.49902	0.527864	0.824047	0.416905	0.422148	0.707692	0.344712	0.271498				0.715293	0.713524	0.712706	0.675299	0.521631	0.530297	0.320073	0.323868	0.30622	0.0850205	0.110015	0.134189	-0.0155336	-0.015555	0.00311249	0.842383	0.798348	0.772753
trial_1386	0.390704	0.473284	0.531085	0.803624	0.408075	0.417437	0.706061	0.338373	0.259011				0.752049	0.731106	0.73016	0.721083	0.639181	0.632242	0.239623	0.26301	0.259334	0.0183976	0.0682445	0.095693	-0.026742	-0.0250234	-0.00576782	0.85164	0.805406	0.782434
trial_1387	0.40658	0.49558	0.536177	0.826368	0.418097	0.428322	0.682392	0.351925	0.261533				0.703605	0.706766	0.705993	0.691194	0.541587	0.551487	0.199354	0.204718	0.20655	0.0279061	0.0846766	0.113313	-0.0248596	-0.0244146	-0.00652825	0.857904	0.80309	0.780992
trial_1388	0.43937	0.492626	0.524432	0.838743	0.423716	0.428089	0.688897	0.326671	0.239334				0.721928	0.71485	0.713345	0.706855	0.59225	0.590051	0.117826	0.165065	0.174238	0.0572788	0.0972929	0.125313	-0.0195802	-0.0208701	-0.00417312	0.854	0.809919	0.784235
trial_1389	0.413133	0.480113	0.516563	0.814769	0.414045	0.421117	0.670924	0.32929	0.269897				0.709445	0.712908	0.712248	0.723417	0.64571	0.640095	0.230014	0.237007	0.237589	-0.0029884	0.0571568	0.0880787	-0.02956	-0.0282276	-0.00973625	0.851663	0.801432	0.77916
trial_1390	0.398036	0.473529	0.48309	0.803916	0.405047	0.412283	0.692946	0.349872	0.279709				0.745756	0.738659	0.737366	0.688543	0.563229	0.56772	0.30783	0.307608	0.302138	0.0412719	0.0767501	0.103857	-0.03283	-0.0288882	-0.0124503	0.854874	0.805785	0.780594
trial_1391	0.380506	0.441691	0.469193	0.791871	0.399352	0.404538	0.698447	0.370196	0.277762				0.694798	0.695228	0.694588	0.68228	0.532015	0.532733	0.237476	0.245496	0.246446	0.0559537	0.0873355	0.115009	-0.0186781	-0.0218132	-0.00386466	0.850926	0.803313	0.779462
trial_1392	0.425188	0.488541	0.492751	0.835888	0.424478	0.427166	0.683892	0.346564	0.27				0.705849	0.698494	0.697639	0.702284	0.606383	0.604288	0.294189	0.295851	0.274398	0.0538309	0.0778273	0.105951	-0.0231412	-0.0235179	-0.0040752	0.858888	0.810069	0.785517
trial_1393	0.43131	0.484336	0.517301	0.824765	0.416149	0.423166	0.706324	0.37708	0.293526				0.708486	0.713442	0.711327	0.703995	0.578821	0.584158	0.15252	0.196727	0.205349	0.0282833	0.0771093	0.104728	-0.0157915	-0.0212627	-0.00248917	0.861317	0.815277	0.790473
trial_1394	0.404326	0.47442	0.502246	0.81345	0.411085	0.41748	0.717293	0.33477	0.253414				0.709083	0.707772	0.706878	0.692178	0.626621	0.626383	0.255829	0.26054	0.250723	0.0516182	0.0969491	0.121832	-0.0255216	-0.0236538	-0.00594296	0.852681	0.805659	0.782719
trial_1395	0.445169	0.524716	0.562271	0.825548	0.419615	0.427943	0.683445	0.345568	0.243808				0.71914	0.711912	0.710662	0.718198	0.552792	0.560723	0.219489	0.23252	0.233978	0.0257259	0.0737775	0.101742	-0.0119583	-0.0167857	0.00127926	0.857317	0.809778	0.787373
trial_1396	0.424025	0.492806	0.505015	0.810692	0.411238	0.418942	0.703977	0.332123	0.255759				0.709237	0.715787	0.715096	0.69824	0.596469	0.595538	0.0722945	0.092556	0.10728	0.0527656	0.0909809	0.117047	-0.0123537	-0.0140527	0.003047	0.855906	0.810945	0.787365
trial_1397	0.373781	0.471447	0.515482	0.775462	0.393392	0.402759	0.702125	0.360771	0.27216				0.715593	0.708956	0.708082	0.712243	0.615861	0.613172	0.0878425	0.128098	0.138695	0.0157493	0.0748808	0.103154	-0.0113398	-0.0161728	0.000452379	0.838939	0.798732	0.774147
trial_1398	0.382687	0.467498	0.48462	0.826465	0.420023	0.427051	0.688396	0.308254	0.244528				0.707631	0.707008	0.705458	0.683883	0.486986	0.508978	0.13964	0.138605	0.151282	0.00655443	0.0681192	0.0971671	-0.0262768	-0.0277706	-0.00883028	0.868802	0.819505	0.794869
trial_1399	0.411193	0.48709	0.508249	0.812945	0.410195	0.416971	0.720205	0.385844	0.275293				0.726328	0.725217	0.723431	0.690409	0.534705	0.541701	0.415397	0.375567	0.344929	0.0340049	0.0863255	0.113976	-0.0251614	-0.0217349	-0.00632957	0.865967	0.814431	0.79107
trial_1400	0.451962	0.498778	0.485788	0.839272	0.427974	0.435836	0.694222	0.342819	0.271939				0.726293	0.726043	0.724929	0.709957	0.628747	0.626196	0.196824	0.227949	0.223272	0.0441692	0.0863589	0.114022	-0.0275438	-0.0272558	-0.0100986	0.855556	0.809135	0.78598
trial_1401	0.402001	0.467139	0.502396	0.838704	0.423065	0.431742	0.695347	0.334126	0.239455				0.686342	0.693091	0.69175	0.680729	0.487378	0.500671	0.175824	0.20684	0.208808	0.0430204	0.0905777	0.118533	-0.0176759	-0.0203353	-0.00129281	0.851888	0.808521	0.786452
trial_1402	0.413361	0.476078	0.523706	0.808787	0.409213	0.418233	0.696654	0.329473	0.259188				0.704023	0.70814	0.707965	0.710928	0.50903	0.526936	0.26373	0.268102	0.263314	0.0424148	0.0853284	0.113067	-0.0208732	-0.0232172	-0.003459	0.88672	0.840623	0.813851
trial_1403	0.379611	0.469265	0.499872	0.783974	0.399333	0.406937	0.697603	0.324628	0.238536				0.692014	0.698636	0.698272	0.699364	0.59025	0.588525	0.234141	0.240547	0.241492	0.0449558	0.0870422	0.112426	-0.0257962	-0.0267864	-0.00898074	0.836576	0.792428	0.767449
trial_1404	0.396776	0.479748	0.529569	0.829381	0.418541	0.428126	0.695953	0.356961	0.271089				0.727183	0.721562	0.720474	0.703293	0.624298	0.616094	0.270526	0.28373	0.276651	0.043648	0.0838395	0.111101	-0.00891493	-0.0124725	0.00402156	0.849952	0.809205	0.784629
trial_1405	0.417968	0.493677	0.50001	0.795461	0.40253	0.407702	0.694397	0.362614	0.255609				0.68557	0.695672	0.694311	0.6881	0.624668	0.619978	0.154269	0.194927	0.202529	0.0621302	0.121431	0.147102	-0.0276689	-0.025091	-0.00790767	0.85359	0.811186	0.791475
trial_1406	0.410035	0.489765	0.50358	0.816236	0.412933	0.423251	0.701099	0.339011	0.222937				0.719163	0.714202	0.712775	0.682679	0.601334	0.602122	0.24047	0.229274	0.233458	0.0364178	0.0930128	0.120629	-0.0225622	-0.0215018	-0.00434249	0.842361	0.800385	0.777126
trial_1407	0.416527	0.498032	0.503149	0.813982	0.409537	0.419371	0.685926	0.366801	0.268394				0.691501	0.700099	0.699137	0.707607	0.613795	0.617746	0.186382	0.225	0.228583	0.0381051	0.0786824	0.106504	-0.0218975	-0.0224845	-0.00450438	0.834775	0.788661	0.765686
trial_1408	0.398914	0.475237	0.493158	0.830615	0.419238	0.425448	0.699407	0.334134	0.232803				0.667455	0.683617	0.682868	0.710777	0.592007	0.590072	0.145309	0.184259	0.192609	0.0241345	0.0722958	0.100751	-0.0272755	-0.0274205	-0.00950072	0.881654	0.829226	0.805487
trial_1409	0.451892	0.497659	0.537891	0.836573	0.424032	0.431123	0.70745	0.374641	0.254808				0.733508	0.724087	0.722558	0.724557	0.673189	0.664746	0.289316	0.271773	0.265451	0.0195379	0.0642106	0.0946837	-0.021339	-0.0230958	-0.0055031	0.87017	0.821878	0.796795
trial_1410	0.390575	0.475367	0.496094	0.838536	0.42654	0.433004	0.686724	0.373172	0.251441				0.747942	0.731335	0.730169	0.706881	0.591301	0.589904	0.218477	0.247761	0.244384	0.0572351	0.0920584	0.119762	-0.0219085	-0.0222199	-0.00466957	0.858799	0.814658	0.79068
trial_1411	0.388433	0.467012	0.475292	0.824165	0.417622	0.42737	0.691072	0.365562	0.263056				0.720633	0.718798	0.717724	0.698113	0.572143	0.574113	0.134318	0.176517	0.181595	0.0020502	0.0551268	0.0854834	-0.0260545	-0.026633	-0.00926167	0.847516	0.80309	0.780872
trial_1412	0.375413	0.473211	0.518544	0.826051	0.418835	0.429329	0.692232	0.348656	0.299215				0.716342	0.711249	0.709904	0.694732	0.548463	0.563867	0.227488	0.259215	0.257085	0.039199	0.0760926	0.103684	-0.00783368	-0.0174512	0.00103324	0.856083	0.80946	0.784959
trial_1413	0.412999	0.478883	0.512853	0.788261	0.395678	0.403058	0.70275	0.361504	0.25123				0.722203	0.722466	0.721138	0.711124	0.625639	0.626531	0.220313	0.205759	0.212567	0.036434	0.0825439	0.109323	-0.0300955	-0.0264893	-0.00879369	0.857437	0.809157	0.785033
trial_1414	0.417774	0.484658	0.513748	0.805122	0.407552	0.416704	0.702673	0.337191	0.241977				0.68752	0.699487	0.698242	0.71103	0.649394	0.645507	0.321454	0.327614	0.324425	0.0173446	0.0626298	0.0928925	-0.0312834	-0.0294402	-0.010828	0.866389	0.820174	0.795981
trial_1415	0.397291	0.47053	0.509211	0.827916	0.419829	0.425174	0.686755	0.312512	0.240963				0.709742	0.713523	0.712396	0.683558	0.544253	0.55068	0.142908	0.191816	0.193904	0.0147519	0.0689078	0.0980368	-0.0156385	-0.0182789	-0.000250541	0.859386	0.80647	0.78466
trial_1416	0.396962	0.473221	0.502477	0.844861	0.426824	0.430894	0.690712	0.348275	0.234025				0.737219	0.727964	0.726843	0.704884	0.576493	0.583139	0.120406	0.159152	0.169998	0.0577394	0.0917558	0.118349	-0.0260192	-0.025492	-0.00925009	0.861738	0.811662	0.788536
trial_1417	0.385118	0.465129	0.511383	0.813657	0.410635	0.41599	0.690603	0.334754	0.249484				0.714442	0.716748	0.715297	0.699232	0.600785	0.601557	0.285811	0.276296	0.269599	0.0271299	0.072766	0.102295	-0.0136493	-0.0139527	0.00262999	0.855294	0.811173	0.787745
trial_1418	0.388223	0.476908	0.506533	0.812821	0.410272	0.417397	0.686194	0.342093	0.248348				0.731318	0.71959	0.718644	0.695446	0.559264	0.56158	0.218281	0.248147	0.246602	0.0591502	0.0936252	0.11997	-0.0164593	-0.0184147	-0.00190595	0.851895	0.802913	0.78088
trial_1419	0.419012	0.482924	0.514469	0.799267	0.40594	0.414757	0.710779	0.376422	0.262697				0.741884	0.726896	0.725702	0.662409	0.474713	0.481495	0.152232	0.169404	0.179611	0.0348977	0.0837411	0.11125	-0.0160243	-0.0184668	-0.000496158	0.852566	0.802365	0.778971
trial_1420	0.439199	0.512443	0.537712	0.814869	0.414178	0.417426	0.705022	0.332052	0.241898				0.682298	0.684309	0.683903	0.705114	0.621821	0.618964	0.171102	0.19482	0.192861	0.0131925	0.0642195	0.0929286	-0.00434028	-0.013567	0.00288636	0.859353	0.81561	0.790744
trial_1421	0.480064	0.534252	0.563757	0.787909	0.397428	0.405934	0.702254	0.358124	0.27343				0.70295	0.706166	0.705383	0.703296	0.606691	0.605	0.272005	0.283535	0.27892	0.130249	0.137204	0.160237	-0.0136347	-0.0155196	0.00242894	0.851288	0.80634	0.783559
trial_1422	0.417487	0.470251	0.48872	0.815208	0.411274	0.42035	0.696828	0.330444	0.247133				0.710185	0.714272	0.713076	0.682496	0.573307	0.572416	0.214129	0.23826	0.235535	0.0297885	0.0785888	0.106486	-0.0252227	-0.023596	-0.005543	0.859962	0.808877	0.783734
trial_1423	0.425748	0.487887	0.528637	0.831601	0.423295	0.429623	0.695746	0.349976	0.264384				0.710769	0.707166	0.705212	0.685562	0.577268	0.586324	0.160137	0.168085	0.175709	0.0339134	0.0856518	0.1133	-0.0139185	-0.0154082	0.00426511	0.854731	0.808491	0.78148
trial_1424	0.407308	0.467401	0.516343	0.79787	0.401954	0.408273	0.708885	0.331839	0.236981				0.744805	0.728518	0.727017	0.692241	0.627777	0.621699	0.280304	0.296683	0.294822	0.0266277	0.0742251	0.103182	-0.0184965	-0.0185389	-0.00100096	0.864385	0.814387	0.791537
trial_1425	0.427664	0.494273	0.538773	0.792287	0.401013	0.412504	0.693093	0.339298	0.267959				0.754351	0.737571	0.736567	0.683098	0.485075	0.500797	0.325686	0.306741	0.295521	0.0356693	0.0799147	0.109265	-0.0139455	-0.0128188	0.00507327	0.83156	0.787429	0.764574
trial_1426	0.456156	0.500879	0.513147	0.806672	0.407593	0.411752	0.689987	0.385954	0.286671				0.747183	0.730661	0.72937	0.700476	0.623914	0.616115	0.237328	0.25512	0.251345	0.0252061	0.0759628	0.103399	-0.029159	-0.0280282	-0.00763288	0.870078	0.821691	0.79647
trial_1427	0.388504	0.465699	0.495206	0.820558	0.413948	0.419643	0.709064	0.367749	0.259429				0.71396	0.716378	0.715486	0.709742	0.65072	0.642974	0.222059	0.253865	0.252582	0.029536	0.0727855	0.10043	-0.022223	-0.0227438	-0.00391103	0.871353	0.81855	0.793191
trial_1428	0.423138	0.501395	0.542831	0.812686	0.410409	0.420706	0.714268	0.386964	0.285147				0.706968	0.712627	0.711456	0.716552	0.687674	0.678008	0.283304	0.279727	0.267341	0.03216	0.0800538	0.106788	-0.0171858	-0.0169817	0.00103275	0.83396	0.790471	0.767037
trial_1429	0.413573	0.485926	0.538508	0.800863	0.405453	0.415836	0.699642	0.336128	0.263225				0.701688	0.705206	0.704096	0.690737	0.580705	0.57869	0.132639	0.173132	0.174421	0.030731	0.0727861	0.101876	-0.0302934	-0.0291567	-0.00974524	0.861873	0.812552	0.788923
trial_1430	0.405201	0.471711	0.506084	0.807051	0.406619	0.415539	0.707958	0.35208	0.264452				0.674369	0.689316	0.688755	0.697852	0.592647	0.586181	0.183961	0.223366	0.225286	0.049591	0.0972894	0.123777	-0.0269202	-0.0244104	-0.00819694	0.853545	0.809097	0.785547
trial_1431	0.373861	0.4762	0.54317	0.809214	0.411141	0.420239	0.710944	0.362274	0.279855				0.721513	0.716612	0.715693	0.687864	0.545795	0.552651	0.292143	0.296308	0.2825	0.0598228	0.0894915	0.114962	-0.00783934	-0.0141204	0.00413768	0.872382	0.82235	0.801925
trial_1432	0.374927	0.457998	0.492772	0.81176	0.411521	0.420015	0.707989	0.387072	0.266761				0.701673	0.706314	0.705389	0.707006	0.647519	0.643655	0.112548	0.14573	0.156553	0.0966987	0.126127	0.151349	-0.0223393	-0.0232313	-0.00497675	0.848438	0.799846	0.778154
trial_1433	0.320528	0.451079	0.50034	0.818288	0.416001	0.425449	0.700607	0.338079	0.263117				0.708934	0.710509	0.708943	0.680853	0.539942	0.542949	0.251057	0.244218	0.239361	-0.00482048	0.054205	0.0853001	-0.00995921	-0.0181315	-0.00184577	0.857741	0.805563	0.783302
trial_1434	0.392787	0.47139	0.498824	0.815396	0.412095	0.419141	0.691149	0.349282	0.249154				0.709724	0.704118	0.703343	0.694754	0.552739	0.560509	0.128655	0.169258	0.169471	0.0436898	0.0663289	0.0927236	-0.0205729	-0.0196737	-0.0023447	0.854939	0.811546	0.78411
trial_1435	0.382134	0.47971	0.504878	0.8131	0.412286	0.421704	0.711794	0.345511	0.264706				0.73383	0.725814	0.724398	0.701711	0.608824	0.611604	0.175112	0.214241	0.212094	0.0857223	0.111015	0.13629	-0.0161644	-0.0161754	0.000728148	0.847537	0.801339	0.779842
trial_1436	0.417894	0.488352	0.516369	0.807945	0.407536	0.413343	0.707666	0.354409	0.271707				0.707283	0.703092	0.702317	0.709462	0.560646	0.569609	0.191067	0.193402	0.203395	0.0194371	0.080167	0.109693	-0.00971073	-0.0169171	0.00127301	0.851511	0.809335	0.784051
trial_1437	0.427288	0.492964	0.497112	0.825616	0.417064	0.422278	0.680611	0.334864	0.237606				0.708763	0.704691	0.70416	0.725588	0.670834	0.659966	0.156095	0.202418	0.201684	0.0496493	0.0870858	0.114041	-0.00687655	-0.0174459	0.000959016	0.855902	0.81093	0.787477
trial_1438	0.392552	0.486433	0.508115	0.817634	0.414178	0.422679	0.676665	0.338192	0.267953				0.713735	0.712937	0.711725	0.690218	0.584297	0.583438	0.207218	0.23921	0.238159	0.0972298	0.10361	0.128534	-0.0195064	-0.0194254	-0.00341444	0.85388	0.808653	0.784464
trial_1439	0.388785	0.467096	0.498674	0.807684	0.409034	0.417925	0.6905	0.319694	0.237385				0.728361	0.720594	0.719181	0.694882	0.558212	0.563464	0.317906	0.322322	0.307432	0.0332848	0.0836688	0.111602	-0.0356543	-0.0309161	-0.0118032	0.861501	0.814588	0.79296
trial_1440	0.417277	0.476985	0.485217	0.813372	0.411901	0.420432	0.698365	0.349005	0.271853				0.719301	0.719379	0.717753	0.696877	0.578546	0.577786	0.224024	0.25973	0.254653	0.0536188	0.0787258	0.105173	-0.00978291	-0.015558	0.00264172	0.860217	0.811871	0.789626
trial_1441	0.424648	0.51205	0.532613	0.82512	0.419274	0.42832	0.703958	0.341836	0.255388				0.722011	0.72297	0.721369	0.683338	0.532741	0.544605	0.187191	0.216282	0.219499	0.0170424	0.0661175	0.0947826	-0.0266776	-0.023246	-0.00652034	0.870193	0.819936	0.796572
trial_1442	0.382612	0.470693	0.489563	0.79356	0.399451	0.406101	0.693096	0.341808	0.231716				0.694868	0.703848	0.702614	0.710468	0.616858	0.616033	0.240517	0.230739	0.230022	0.0126628	0.0602191	0.0886065	-0.0180013	-0.0167922	0.00117515	0.85006	0.804029	0.779313
trial_1443	0.455589	0.514399	0.512481	0.816078	0.412769	0.419998	0.713021	0.353389	0.267383				0.675824	0.685186	0.6849	0.680985	0.545259	0.543575	0.28943	0.292927	0.276696	0.0124526	0.0629693	0.0932255	-0.0262955	-0.0226775	-0.00550473	0.850519	0.802738	0.778712
trial_1444	0.408725	0.479339	0.507383	0.839476	0.425202	0.429841	0.704625	0.337508	0.258879				0.700038	0.703293	0.702366	0.707945	0.660132	0.658142	0.205321	0.208468	0.208794	0.0236218	0.0831246	0.112279	-0.00835188	-0.0162038	0.00101319	0.864696	0.814806	0.79236
trial_1445	0.374107	0.467821	0.499822	0.832036	0.419144	0.426398	0.705521	0.380065	0.255239				0.713831	0.706564	0.705932	0.710179	0.63843	0.633365	0.204064	0.241176	0.241671	0.00449092	0.0689165	0.0980029	-0.0245236	-0.0237651	-0.0059982	0.870483	0.821438	0.796442
trial_1446	0.40623	0.491303	0.52307	0.813535	0.411833	0.422905	0.715477	0.377191	0.283665				0.690265	0.692145	0.691559	0.701185	0.668569	0.659623	0.266099	0.267938	0.261819	0.0308844	0.075548	0.102875	-0.027479	-0.0254863	-0.00658644	0.853314	0.804973	0.78287
trial_1447	0.449827	0.497902	0.506536	0.79942	0.404208	0.413223	0.704495	0.369953	0.2809				0.722303	0.713919	0.713	0.697564	0.543671	0.548134	0.291769	0.303664	0.299207	0.0376554	0.0808465	0.109382	-0.0233887	-0.0240194	-0.00568954	0.851565	0.808333	0.784823
trial_1448	0.425773	0.488464	0.496512	0.804133	0.40635	0.412589	0.703938	0.381159	0.27301				0.712167	0.707418	0.706876	0.703898	0.535992	0.544626	0.248105	0.267023	0.261975	0.0578167	0.0995253	0.12621	-0.022388	-0.0199657	-0.0028405	0.865515	0.821779	0.797228
trial_1449	0.379877	0.450751	0.493477	0.820232	0.413507	0.421539	0.703032	0.323623	0.237109				0.70179	0.69027	0.690252	0.689236	0.538481	0.549662	0.262891	0.275502	0.265521	0.0190419	0.0634074	0.0942124	-0.0102413	-0.0148234	0.00326432	0.853124	0.804586	0.781632
[truncated: 52,321 more rows]
