# Supplementary material for: Cell type-specific weighting-factors to solve solid organs-specific limitations of single cell RNA-sequencing
Source: PLoS Genet. 2024 Nov 18;20(11):e1011436. doi: 10.1371/journal.pgen.1011436 (PMC11573148; doi:10.1371/journal.pgen.1011436)
Supplement: S2 Table — The abbreviations of cell types (Sheet A in S2 Table) and the raw data for Fig 3 (Sheet B in S2 Table) are shown. (XLSX) [file pgen.1011436.s011.xlsx]

## Sheet: Cell types Abbreviation list
Organ	Cell type	Abbreviation
Brain	Brain_Non-Myeloid - astrocyte - NA	AS
Brain	Brain_Non-Myeloid - Bergmann glial cell - NA	BG
Brain	Brain_Non-Myeloid - endothelial cell - NA	EC
Brain	Brain_Non-Myeloid - neuron - excitatory neurons and some neuronal stem cells	EN-NSC
Brain	Brain_Non-Myeloid - neuron - inhibitory neurons	IN
Brain	Brain_Myeloid - microglial cell - NA	MG
Brain	Brain_Myeloid - macrophage - NA	MP
Brain	Brain_Non-Myeloid - oligodendrocyte - NA	OLG
Brain	Brain_Non-Myeloid - oligodendrocyte precursor cell - NA	OPC
Brain	Brain_Non-Myeloid - brain pericyte - NA	PC
Fat	Fat - mesenchymal stem cell of adipose - mesenchymal progenitor	AMSC
Fat	Fat - B cell - NA	B
Fat	Fat - endothelial cell - NA	EC
Fat	Fat - myeloid cell - NA	Mye
Fat	Fat - natural killer cell - NA	NK
Fat	Fat - T cell - NA	T
Fat	Fat - NA - NA	unk
Heart	Heart - NA - conduction cells	CC
Heart	Heart - cardiac muscle cell - NA	CM
Heart	Heart - endothelial cell - NA	EC
Heart	Heart - endocardial cell - NA	ECC
Heart	Heart - fibroblast - NA	FB
Heart	Heart - leukocyte - NA	Leu
Heart	Heart - myofibroblast cell - NA	MyoFB
Heart	Heart - smooth muscle cell - NA	SM
Kidney	kidney loop of Henle ascending limb epithelial cell	ALHEP
Kidney	B cell	B
Kidney	kidney collecting duct epithelial cell	CDEP
Kidney	kidney collecting duct principal cell	CDPC
Kidney	fenestrated cell	FC
Kidney	macrophage	MP
Kidney	mesangial cell	MSC
Kidney	epithelial cell of proximal tubule	PTEC
Kidney	T cell	T
Liver	duct epithelial cell	DEP
Liver	hepatocyte	HEP
Liver	leukocyte	Leu
Liver	endothelial cell of hepatic sinusoid	SEC
Lung	Lung - B cell - NA	B
Lung	Lung - ciliated columnar cell of tracheobronchial tree - multiciliated cells	CCE
Lung	Lung - monocyte - circulating monocytes	CircMono
Lung	Lung - classical monocyte - invading monocytes	ClaMono
Lung	Lung - lung endothelial cell - NA	EC
Lung	Lung - epithelial cell of lung - alveolar epithelial type 1 cells, alveolar epithelial type 2 cells, club cells, and basal cells	EP
Lung	Lung - leukocyte - mast cells and unknown immune cells	Leu
Lung	Lung - myeloid cell - dendritic cells, alveolar macrophages, and interstital macrophages	Mye
Lung	Lung - NA - lung neuroendocrine cells and unknown cells	NE
Lung	Lung - natural killer cell - NA	NK
Lung	Lung - stromal cell - NA	SC
Lung	Lung - T cell - NA	T
Pancreas	Acinar cell	AC
Pancreas	Ductal cell	DC
Pancreas	Endothelial cell	EC
Pancreas	Endocrine cell	Endocr
Pancreas	Lymphoid cell	Lym
Pancreas	Myeloid cell	Mye
Pancreas	Others	Others
Pancreas	Stromal cell	SC
Pancreas	Smooth muscle cell	SM
Pancreas	β-cell	beta
SkMuscle	Endothelial cell	EC
SkMuscle	Lymphatic cell	Lym
SkMuscle	Muscle cell	MC
SkMuscle	Muscle progenitor cell	MPC
SkMuscle	Myeloid cell	Mye
SkMuscle	Stromal cell	SC
Skin	Anagen hair follicle keratinocytes	A-KC
Skin	Fibroblast-like cells	FB-like
Skin	Immune cells	Imm
Skin	Melanocytes	Melano
Skin	Miscellaneous	Misc
Skin	Permanent epideris keratinocytes	P-KC
Skin	Vascular cells	VC
Spleen	Spleen - B cell - NA	B
Spleen	Spleen - macrophage - NA	MP
Spleen	Spleen - T cell - NA	T

## Sheet: cWFs_results_Fig3
Organ	Signature gene set#	Sample label	Cell type	Sampling#	mean	variance
Brain	100	H3.MAA000560.3_10_M.1.1	AS	361	0.809297	0.995141
Brain	100	A15.MAA000560.3_10_M.1.1	AS	350	0.336199	0.391302
Brain	100	D20.MAA000560.3_10_M.1.1	AS	232	0.235975	0.0745383
Brain	100	G3.MAA000560.3_10_M.1.1	AS	206	2.10256	1.89374
Brain	100	O17.MAA000560.3_10_M.1.1	AS	300	0.42797	0.426373
Brain	100	F10.MAA000561.3_10_M.1.1	AS	321	0.00250601	3.55227e-05
Brain	100	G20.MAA000560.3_10_M.1.1	AS	350	0.00690082	0.000243385
Brain	100	E14.MAA000944.3_9_M.1.1	AS	401	0.261937	0.419574
Brain	100	A1.MAA000923.3_9_M.1.1	AS	379	0.334277	0.222843
Brain	100	E20.MAA000923.3_9_M.1.1	AS	370	1.02665	0.583511
Brain	100	J16.MAA000925.3_9_M.1.1	AS	237	0.0964845	0.0614313
Brain	100	M16.MAA000926.3_9_M.1.1	AS	293	2.92055	1.11477
Brain	100	I22.MAA000926.3_9_M.1.1	AS	355	1.97516	1.92951
Brain	100	K16.MAA000944.3_9_M.1.1	AS	356	0.97132	1.78035
Brain	100	J18.MAA000932.3_11_M.1.1	AS	329	23.1844	1.71873
Brain	100	G18.MAA000560.3_10_M.1.1	AS	310	0.12324	0.111447
Brain	100	K7.MAA000935.3_8_M.1.1	AS	285	0.242736	0.226674
Brain	100	A9.MAA000944.3_9_M.1.1	AS	440	3.19121	2.02267
Brain	100	F21.MAA000935.3_8_M.1.1	AS	322	0.0108426	0.00208529
Brain	100	P3.MAA000923.3_9_M.1.1	AS	337	0.0811857	0.069735
Brain	100	H22.MAA000944.3_9_M.1.1	AS	375	2.02541	2.63433
Brain	100	I19.MAA000923.3_9_M.1.1	AS	310	0.147776	0.209772
Brain	100	H12.MAA000926.3_9_M.1.1	AS	320	0.193604	0.408547
Brain	100	C14.MAA000563.3_10_M.1.1	AS	306	0.859689	1.02603
Brain	100	E9.MAA000926.3_9_M.1.1	AS	350	2.78135	2.51713
Brain	100	A5.MAA000560.3_10_M.1.1	AS	240	0.0186893	0.00648303
Brain	100	O17.MAA000564.3_10_M.1.1	AS	330	0.00349025	5.43129e-05
Brain	100	I22.MAA000947.3_9_M.1.1	AS	290	0.190681	0.188566
Brain	100	F1.MAA000944.3_9_M.1.1	AS	220	0.100648	0.0993632
Brain	100	E3.MAA000935.3_8_M.1.1	AS	310	1.63429	1.5746
Brain	100	N22.MAA000923.3_9_M.1.1	AS	335	10.5152	23.8946
Brain	100	F17.MAA000944.3_9_M.1.1	AS	285	0.298982	0.734331
Brain	100	P12.MAA000560.3_10_M.1.1	AS	360	0.150511	0.28178
Brain	100	N13.MAA000926.3_9_M.1.1	AS	330	0.0159298	0.00229175
Brain	100	F3.MAA000564.3_10_M.1.1	AS	320	0.00783691	0.000966233
Brain	100	B2.MAA000930.3_8_M.1.1	AS	255	0.00471106	0.000134952
Brain	100	M13.MAA000926.3_9_M.1.1	AS	250	4.44234	1.71216
Brain	100	B9.MAA000944.3_9_M.1.1	AS	400	7.99086	30.6851
Brain	100	E7.MAA000944.3_9_M.1.1	AS	260	1.90568	1.11288
Brain	100	E14.MAA000926.3_9_M.1.1	AS	324	0.737895	0.842413
Brain	100	G2.MAA000926.3_9_M.1.1	AS	200	0.443792	1.03822
Brain	100	P17.MAA000923.3_9_M.1.1	AS	365	0.0748548	0.13458
Brain	100	G2.MAA000944.3_9_M.1.1	AS	240	1.33213	0.817351
Brain	100	A21.MAA000560.3_10_M.1.1	AS	340	0.227488	0.353884
Brain	100	A3.MAA000944.3_9_M.1.1	AS	307	2.7837	3.52066
Brain	100	N11.MAA000560.3_10_M.1.1	AS	240	0.463532	0.940403
Brain	100	O5.MAA000560.3_10_M.1.1	AS	346	0.0256765	0.00855244
Brain	100	M21.MAA000926.3_9_M.1.1	AS	280	2.7211	1.6675
Brain	100	J14.MAA000942.3_8_M.1.1	AS	358	1.29888	1.17843
Brain	100	B4.MAA000926.3_9_M.1.1	AS	467	1.57497	1.41956
Brain	100	M15.MAA000923.3_9_M.1.1	AS	320	1.58549	2.29666
Brain	100	D5.MAA000941.3_8_M.1.1	AS	263	4.05383	4.83838
Brain	100	L4.MAA000560.3_10_M.1.1	AS	230	0.555312	0.538199
Brain	100	O15.MAA000926.3_9_M.1.1	AS	273	1.29546	1.53335
Brain	100	N18.MAA000560.3_10_M.1.1	AS	320	0.472868	0.634767
Brain	100	A10.MAA000926.3_9_M.1.1	AS	370	0.852646	1.56812
Brain	100	N20.MAA000925.3_9_M.1.1	AS	282	0.0034019	6.62704e-05
Brain	100	D13.MAA000926.3_9_M.1.1	AS	335	1.29069	1.16603
Brain	100	F2.MAA000560.3_10_M.1.1	AS	310	0.00339032	0.000276267
Brain	100	M6.MAA000942.3_8_M.1.1	AS	302	0.32357	0.439833
Brain	100	E8.MAA000560.3_10_M.1.1	AS	270	0.25504	0.389053
Brain	100	N12.MAA000935.3_8_M.1.1	AS	330	0.771264	1.02696
Brain	100	N8.MAA000941.3_8_M.1.1	AS	310	0.484233	0.382877
Brain	100	A17.MAA000560.3_10_M.1.1	AS	264	0.0171564	0.00294998
Brain	100	O16.MAA000926.3_9_M.1.1	AS	309	4.63415	4.71005
Brain	100	O19.MAA000560.3_10_M.1.1	AS	266	0.00685462	0.000237332
Brain	100	A11.MAA000923.3_9_M.1.1	AS	317	1.38417	2.25107
Brain	100	P4.MAA000930.3_8_M.1.1	AS	230	0.607608	0.966695
Brain	100	H4.MAA000935.3_8_M.1.1	AS	410	0.0577623	0.045237
Brain	100	O1.MAA000560.3_10_M.1.1	AS	260	6.88368	13.3314
Brain	100	D4.MAA000564.3_10_M.1.1	AS	290	0.0294766	0.0199228
Brain	100	D17.MAA000944.3_9_M.1.1	AS	370	8.81509	18.0079
Brain	100	P20.MAA000578.3_10_M.1.1	AS	373	0.0566348	0.0385624
Brain	100	A13.MAA000560.3_10_M.1.1	AS	310	0.109256	0.1219
Brain	100	G4.MAA000560.3_10_M.1.1	AS	240	2.61085	3.72412
Brain	100	P7.MAA000564.3_10_M.1.1	AS	361	0.0977318	0.0436609
Brain	100	L11.MAA000560.3_10_M.1.1	AS	388	0.334064	0.265058
Brain	100	F19.MAA000941.3_8_M.1.1	AS	339	1.70624	2.21833
Brain	100	K3.MAA000944.3_9_M.1.1	AS	390	1.60169	3.53627
Brain	100	M15.MAA000560.3_10_M.1.1	AS	232	0.700238	0.545431
Brain	100	C1.MAA000942.3_8_M.1.1	AS	260	1.98151	1.3435
Brain	100	D17.MAA000926.3_9_M.1.1	AS	270	3.92077	5.8269
Brain	100	O21.MAA000550.3_10_M.1.1	AS	310	2.22825	5.00011
Brain	100	K7.MAA000926.3_9_M.1.1	AS	291	0.747954	1.67623
Brain	100	A22.MAA000935.3_8_M.1.1	AS	358	0.532738	0.597249
Brain	100	I11.MAA000947.3_9_M.1.1	AS	390	0.429047	0.675012
Brain	100	J22.MAA000560.3_10_M.1.1	AS	246	0.815121	1.27269
Brain	100	D6.MAA000935.3_8_M.1.1	AS	260	3.82165	1.82745
Brain	100	M8.MAA000940.3_8_M.1.1	AS	270	0.106915	0.0932924
Brain	100	P19.MAA000560.3_10_M.1.1	AS	390	0.0349101	0.0215203
Brain	100	C21.MAA000944.3_9_M.1.1	AS	302	0.0574875	0.0510861
Brain	100	B22.MAA000935.3_8_M.1.1	AS	293	1.76187	2.56609
Brain	100	D11.MAA000615.3_10_M.1.1	AS	324	0.359674	0.456306
Brain	100	N13.MAA000925.3_9_M.1.1	AS	310	1.71088	0.142738
Brain	100	K4.MAA000944.3_9_M.1.1	AS	300	0.0043139	0.000119292
Brain	100	B22.MAA000925.3_9_M.1.1	AS	300	2.32027	0.93458
Brain	100	B7.MAA000560.3_10_M.1.1	AS	310	1.02023	1.15342
Brain	100	O20.MAA000935.3_8_M.1.1	AS	344	1.07709	0.765268
Brain	100	F11.MAA000560.3_10_M.1.1	AS	227	0.240211	0.302694
Brain	100	F8.MAA000926.3_9_M.1.1	AS	290	5.04645	8.06418
Brain	100	N13.MAA000550.3_10_M.1.1	AS	289	4.04927	0.215368
Brain	100	G3.MAA000944.3_9_M.1.1	AS	270	2.06149	5.32295
Brain	100	A19.MAA000930.3_8_M.1.1	AS	267	0.665636	0.6893
Brain	100	A16.MAA000930.3_8_M.1.1	AS	370	2.24087	3.41968
Brain	100	D6.MAA000944.3_9_M.1.1	AS	380	0.930208	0.944643
Brain	100	H17.MAA000560.3_10_M.1.1	AS	294	0.607855	1.44092
Brain	100	B6.MAA000930.3_8_M.1.1	AS	350	0.00227008	1.98715e-05
Brain	100	C12.MAA000560.3_10_M.1.1	AS	332	1.02245	1.37364
Brain	100	J13.MAA000550.3_10_M.1.1	AS	206	2.4096	4.36431
Brain	100	M10.MAA000615.3_10_M.1.1	AS	321	0.192282	0.267629
Brain	100	E8.MAA000930.3_8_M.1.1	AS	388	0.00373675	8.3579e-05
Brain	100	J18.MAA000923.3_9_M.1.1	AS	390	0.807825	0.834486
Brain	100	E21.MAA000941.3_8_M.1.1	AS	470	0.271484	0.268833
Brain	100	P22.MAA000926.3_9_M.1.1	AS	351	1.10068	1.45715
Brain	100	N9.MAA000923.3_9_M.1.1	AS	330	0.293591	0.190409
Brain	100	J9.MAA000902.3_11_M.1.1	AS	250	0.10994	0.0774111
Brain	100	C3.MAA000944.3_9_M.1.1	AS	491	0.290733	0.452786
Brain	100	D1.MAA000930.3_8_M.1.1	AS	260	0.00194865	1.38351e-05
Brain	100	M8.MAA000926.3_9_M.1.1	AS	363	2.89588	4.88533
Brain	100	B21.MAA000930.3_8_M.1.1	AS	330	2.97076	4.02157
Brain	100	E4.MAA000944.3_9_M.1.1	AS	270	2.43972	7.69
Brain	100	F22.MAA000944.3_9_M.1.1	AS	319	0.549059	0.530102
Brain	100	P4.MAA000923.3_9_M.1.1	AS	240	0.0124685	0.00157089
Brain	100	E6.MAA000926.3_9_M.1.1	AS	320	2.02823	2.04299
Brain	100	P1.MAA000560.3_10_M.1.1	AS	267	0.182279	0.212794
Brain	100	D21.MAA000578.3_10_M.1.1	AS	320	0.0259133	0.0125731
Brain	100	B7.MAA000615.3_10_M.1.1	AS	290	0.00734647	0.000843192
Brain	100	C12.MAA000942.3_8_M.1.1	AS	228	1.59181	1.22958
Brain	100	E10.MAA000926.3_9_M.1.1	AS	210	1.4061	1.80083
Brain	100	M6.MAA000926.3_9_M.1.1	AS	300	0.815119	1.27011
Brain	100	A12.MAA000930.3_8_M.1.1	AS	280	0.0952689	0.138375
Brain	100	P20.MAA000560.3_10_M.1.1	AS	350	0.342476	0.398109
Brain	100	A15.MAA000944.3_9_M.1.1	AS	349	0.924472	0.922321
Brain	100	P17.MAA000560.3_10_M.1.1	AS	280	1.50116	2.14906
Brain	100	A9.MAA000930.3_8_M.1.1	AS	339	0.669461	0.556749
Brain	100	O17.MAA000926.3_9_M.1.1	AS	340	4.9928	0.868237
Brain	100	A5.MAA000941.3_8_M.1.1	AS	340	0.0203468	0.00545285
Brain	100	K11.MAA000560.3_10_M.1.1	AS	260	0.363531	0.601284
Brain	100	O9.MAA000947.3_9_M.1.1	AS	310	0.235535	0.277879
Brain	100	L21.MAA000560.3_10_M.1.1	AS	240	0.00326065	0.000142623
Brain	100	H20.MAA000926.3_9_M.1.1	AS	260	2.80719	1.34797
Brain	100	J12.MAA000641.3_9_M.1.1	AS	300	0.62394	0.41059
Brain	100	O18.MAA000926.3_9_M.1.1	AS	320	0.593579	1.01049
Brain	100	B9.MAA000926.3_9_M.1.1	AS	310	0.285228	0.611308
Brain	100	G1.MAA000941.3_8_M.1.1	AS	360	0.198217	0.328279
Brain	100	K22.MAA000944.3_9_M.1.1	AS	287	0.154352	0.138123
Brain	100	D3.MAA000947.3_9_M.1.1	AS	350	3.13828	2.23669
Brain	100	D4.MAA000560.3_10_M.1.1	AS	290	0.0843492	0.0551008
Brain	100	M16.MAA000932.3_11_M.1.1	AS	278	1.17325	0.863625
Brain	100	B20.MAA000944.3_9_M.1.1	AS	260	1.20971	2.47471
Brain	100	D5.MAA000560.3_10_M.1.1	AS	245	0.0925999	0.0555022
Brain	100	O8.MAA000947.3_9_M.1.1	AS	260	0.00717288	0.000653393
Brain	100	P9.MAA000930.3_8_M.1.1	AS	283	0.00182386	1.8225e-05
Brain	100	M1.MAA000926.3_9_M.1.1	AS	382	0.26347	0.68188
Brain	100	O14.MAA000942.3_8_M.1.1	AS	290	0.582628	0.435496
Brain	100	H15.MAA000560.3_10_M.1.1	AS	292	0.335239	0.642828
Brain	100	L19.MAA000550.3_10_M.1.1	AS	380	0.584516	0.91661
Brain	100	N7.MAA000935.3_8_M.1.1	AS	209	1.59149	2.6276
Brain	100	I5.MAA000944.3_9_M.1.1	AS	370	0.450735	0.650634
Brain	100	O19.MAA000923.3_9_M.1.1	AS	314	0.00489844	0.000121341
Brain	100	P6.MAA000560.3_10_M.1.1	AS	341	0.0028052	6.33796e-05
Brain	100	A6.MAA000560.3_10_M.1.1	AS	330	0.183602	0.17655
Brain	100	L16.MAA000944.3_9_M.1.1	AS	210	1.3432	1.09467
Brain	100	P19.MAA000935.3_8_M.1.1	AS	366	0.0378061	0.0181576
Brain	100	N17.MAA000925.3_9_M.1.1	AS	366	0.0387463	0.0457631
Brain	100	L14.MAA000560.3_10_M.1.1	AS	170	0.00365682	0.000177775
Brain	100	B5.MAA000581.3_10_M.1.1	AS	334	0.0249291	0.00814505
Brain	100	I9.MAA000935.3_8_M.1.1	AS	420	0.678924	0.609849
Brain	100	M13.MAA000563.3_10_M.1.1	AS	360	2.45443	2.96279
Brain	100	L13.MAA000935.3_8_M.1.1	AS	342	2.25967	2.11701
Brain	100	A9.MAA000560.3_10_M.1.1	AS	284	0.403076	0.554532
Brain	100	K22.MAA000926.3_9_M.1.1	AS	270	0.311262	0.970226
Brain	100	N4.MAA000550.3_10_M.1.1	AS	290	0.148535	0.210204
Brain	100	A6.MAA000930.3_8_M.1.1	AS	352	0.00244594	5.80013e-05
Brain	100	B5.MAA000926.3_9_M.1.1	AS	260	0.534593	0.210721
Brain	100	C13.MAA000935.3_8_M.1.1	AS	400	0.123227	0.0693718
Brain	100	K14.MAA000560.3_10_M.1.1	AS	230	4.77718	3.7917
Brain	100	H8.MAA000926.3_9_M.1.1	AS	325	0.205624	0.234332
Brain	100	B3.MAA000935.3_8_M.1.1	AS	434	0.333825	0.535655
Brain	100	D10.MAA000615.3_10_M.1.1	AS	315	0.0565906	0.0447242
Brain	100	H9.MAA000560.3_10_M.1.1	AS	466	0.703897	0.518704
Brain	100	A2.MAA000560.3_10_M.1.1	AS	340	0.119076	0.121705
Brain	100	L15.MAA000560.3_10_M.1.1	AS	240	0.766476	1.11511
Brain	100	B15.MAA000926.3_9_M.1.1	AS	270	1.04992	1.52912
Brain	100	B21.MAA000925.3_9_M.1.1	AS	265	1.46932	1.70479
Brain	100	J5.MAA000941.3_8_M.1.1	AS	370	0.329871	0.234365
Brain	100	M8.MAA000564.3_10_M.1.1	AS	443	0.00389966	0.000994274
Brain	100	E16.MAA000941.3_8_M.1.1	AS	245	0.757328	0.661672
Brain	100	N19.MAA000560.3_10_M.1.1	AS	270	0.0271653	0.0167755
Brain	100	D19.MAA000553.3_10_M.1.1	AS	310	0.0457188	0.0243644
Brain	100	N5.MAA000926.3_9_M.1.1	AS	250	2.16262	8.58334
Brain	100	B4.MAA000941.3_8_M.1.1	AS	290	0.176754	0.215775
Brain	100	F7.MAA000947.3_9_M.1.1	AS	230	1.03763	2.56181
Brain	100	K2.MAA000550.3_10_M.1.1	AS	220	0.0786724	0.0395013
Brain	100	B19.MAA000560.3_10_M.1.1	AS	236	0.245904	0.241187
Brain	100	A7.MAA000944.3_9_M.1.1	AS	390	0.665601	1.06285
Brain	100	K3.MAA000926.3_9_M.1.1	AS	410	0.973214	1.0605
Brain	100	B19.MAA000944.3_9_M.1.1	AS	260	1.31777	0.776331
Brain	100	E13.MAA000944.3_9_M.1.1	AS	360	3.00652	1.8812
Brain	100	K9.MAA000563.3_10_M.1.1	AS	361	0.103969	0.0324172
Brain	100	N17.MAA000560.3_10_M.1.1	AS	277	0.749759	1.20547
Brain	100	P16.MAA000560.3_10_M.1.1	AS	325	0.488939	0.773726
Brain	100	H9.MAA000926.3_9_M.1.1	AS	348	2.4904	3.58687
Brain	100	K13.MAA000550.3_10_M.1.1	AS	340	1.30714	1.76067
Brain	100	L7.MAA000944.3_9_M.1.1	AS	400	1.33707	2.88071
Brain	100	P5.MAA000926.3_9_M.1.1	AS	386	1.05253	1.62397
Brain	100	N5.MAA000615.3_10_M.1.1	AS	179	0.47256	0.372603
Brain	100	B4.MAA000935.3_8_M.1.1	AS	373	0.0236371	0.0076969
Brain	100	G18.MAA000944.3_9_M.1.1	AS	249	1.8968	3.76568
Brain	100	L13.MAA000926.3_9_M.1.1	AS	244	4.86937	3.50066
Brain	100	P6.MAA000942.3_8_M.1.1	AS	247	0.146621	0.210792
Brain	100	H16.MAA000935.3_8_M.1.1	AS	279	0.557927	0.600407
Brain	100	H9.MAA000944.3_9_M.1.1	AS	280	0.59521	0.617945
Brain	100	J11.MAA000944.3_9_M.1.1	AS	390	0.221108	0.266623
Brain	100	O22.MAA000560.3_10_M.1.1	AS	300	0.00143854	1.17477e-05
Brain	100	L2.MAA000563.3_10_M.1.1	AS	380	0.939552	1.1785
Brain	100	L5.MAA000947.3_9_M.1.1	AS	345	0.0909909	0.0639241
Brain	100	O1.MAA000926.3_9_M.1.1	AS	300	0.3792	0.394579
Brain	100	P12.MAA000942.3_8_M.1.1	AS	302	0.0252986	0.0129738
Brain	100	N2.MAA000560.3_10_M.1.1	AS	346	0.11691	0.120594
Brain	100	N12.MAA000560.3_10_M.1.1	AS	410	0.292284	0.292667
Brain	100	A19.MAA000926.3_9_M.1.1	AS	256	2.32317	2.0882
Brain	100	P13.MAA000560.3_10_M.1.1	AS	340	0.528939	0.889747
Brain	100	J14.MAA000560.3_10_M.1.1	AS	290	0.587267	0.713378
Brain	100	I5.MAA000947.3_9_M.1.1	AS	350	0.0109781	0.00254715
Brain	100	I10.MAA000926.3_9_M.1.1	AS	380	2.53971	3.89086
Brain	100	J22.MAA000944.3_9_M.1.1	AS	243	0.909763	1.0278
Brain	100	A22.MAA000560.3_10_M.1.1	AS	250	0.305474	0.861686
Brain	100	K6.MAA000560.3_10_M.1.1	AS	340	0.198399	0.594746
Brain	100	N9.MAA000926.3_9_M.1.1	AS	290	0.57461	0.684662
Brain	100	J22.MAA000926.3_9_M.1.1	AS	387	0.914557	1.93506
Brain	100	C17.MAA000944.3_9_M.1.1	AS	244	5.73564	13.1596
Brain	100	L14.MAA000944.3_9_M.1.1	AS	350	1.78245	5.25545
Brain	100	L5.MAA000944.3_9_M.1.1	AS	335	0.411453	0.309209
Brain	100	P8.MAA000560.3_10_M.1.1	AS	226	0.694405	0.841279
Brain	100	B7.MAA000944.3_9_M.1.1	AS	240	5.05839	9.00008
Brain	100	F10.MAA000926.3_9_M.1.1	AS	308	1.76835	3.27547
Brain	100	M20.MAA000560.3_10_M.1.1	AS	351	0.87688	0.716387
Brain	100	C1.MAA000563.3_10_M.1.1	AS	380	0.00291074	5.65986e-05
Brain	100	A11.MAA000944.3_9_M.1.1	AS	450	0.797231	1.00735
Brain	100	A8.MAA000560.3_10_M.1.1	AS	360	0.505048	0.30527
Brain	100	C7.MAA000560.3_10_M.1.1	AS	280	0.00382973	4.28842e-05
Brain	100	D2.MAA000923.3_9_M.1.1	AS	360	0.685346	1.76348
Brain	100	C1.MAA000926.3_9_M.1.1	AS	365	1.07711	0.773636
Brain	100	B4.MAA000930.3_8_M.1.1	AS	340	0.255317	0.317036
Brain	100	A21.MAA000930.3_8_M.1.1	AS	230	0.00125967	1.06288e-05
Brain	100	C9.MAA000926.3_9_M.1.1	AS	324	1.67212	1.34391
Brain	100	K22.MAA000930.3_8_M.1.1	AS	330	0.651668	1.04343
Brain	100	G13.MAA000578.3_10_M.1.1	AS	348	0.129917	0.108125
Brain	100	E6.MAA000563.3_10_M.1.1	AS	310	0.00185694	2.3959e-05
Brain	100	L13.MAA000930.3_8_M.1.1	AS	329	1.0799	1.7
Brain	100	F20.MAA000944.3_9_M.1.1	AS	340	2.87073	1.96911
Brain	100	M1.MAA000563.3_10_M.1.1	AS	181	1.67333	2.84404
Brain	100	B6.MAA000926.3_9_M.1.1	AS	220	5.10212	2.81041
Brain	100	F3.MAA000560.3_10_M.1.1	AS	451	0.343431	0.226328
Brain	100	M16.MAA000925.3_9_M.1.1	AS	240	0.0705596	0.105791
Brain	100	L11.MAA000947.3_9_M.1.1	AS	360	0.136073	0.135644
Brain	100	E2.MAA000902.3_11_M.1.1	AS	315	1.00469	1.28129
Brain	100	J11.MAA000615.3_10_M.1.1	AS	230	0.300733	0.204285
Brain	100	C19.MAA000553.3_10_M.1.1	AS	328	0.0946728	0.146027
Brain	100	O9.MAA000926.3_9_M.1.1	AS	297	1.8751	1.85798
Brain	100	P7.MAA000947.3_9_M.1.1	AS	295	1.36997	3.48403
Brain	100	N15.MAA000560.3_10_M.1.1	AS	260	0.165673	0.0707918
Brain	100	D9.MAA000926.3_9_M.1.1	AS	450	1.48943	0.541183
Brain	100	O6.MAA000930.3_8_M.1.1	AS	340	0.347097	0.578874
Brain	100	E17.MAA000923.3_9_M.1.1	AS	350	0.195995	0.282147
Brain	100	E3.MAA000560.3_10_M.1.1	AS	280	0.248467	0.223003
Brain	100	E12.MAA000944.3_9_M.1.1	AS	360	10.7798	68.0586
Brain	100	C6.MAA000944.3_9_M.1.1	AS	370	4.38296	2.17207
Brain	100	L22.MAA000560.3_10_M.1.1	AS	210	0.403648	0.705717
Brain	100	H21.MAA000560.3_10_M.1.1	AS	391	0.135099	0.155039
Brain	100	L4.MAA000944.3_9_M.1.1	AS	384	0.269132	0.346624
Brain	100	A13.MAA000923.3_9_M.1.1	AS	340	0.439226	0.212811
Brain	100	M19.MAA000560.3_10_M.1.1	AS	275	0.135125	0.0839518
Brain	100	K20.MAA000560.3_10_M.1.1	AS	243	0.60377	0.967079
Brain	100	P4.MAA000564.3_10_M.1.1	AS	327	0.024564	0.00729395
Brain	100	G7.MAA000615.3_10_M.1.1	AS	330	0.00199391	1.34825e-05
Brain	100	I4.MAA000923.3_9_M.1.1	AS	434	0.0336237	0.0430969
Brain	100	K15.MAA000560.3_10_M.1.1	AS	290	1.3907	0.970626
Brain	100	M5.MAA000926.3_9_M.1.1	AS	430	4.72268	4.21621
Brain	100	J20.MAA000944.3_9_M.1.1	AS	338	0.634691	0.746336
Brain	100	J3.MAA000560.3_10_M.1.1	AS	370	0.318997	0.398527
Brain	100	I4.MAA000564.3_10_M.1.1	AS	270	0.00921637	0.000838747
Brain	100	G4.MAA000930.3_8_M.1.1	AS	310	0.00253836	2.39828e-05
Brain	100	M7.MAA000564.3_10_M.1.1	AS	291	2.29049	6.31157
Brain	100	K13.MAA000930.3_8_M.1.1	AS	310	3.05608	5.72967
Brain	100	B10.MAA000615.3_10_M.1.1	AS	288	0.00189033	2.46871e-05
Brain	100	P5.MAA000930.3_8_M.1.1	AS	387	0.615744	1.08395
Brain	100	B11.MAA000560.3_10_M.1.1	AS	360	0.720731	0.733832
Brain	100	M10.MAA000564.3_10_M.1.1	AS	290	0.0036397	4.71327e-05
Brain	100	O15.MAA000560.3_10_M.1.1	AS	324	0.00170761	1.55344e-05
Brain	100	C2.MAA000944.3_9_M.1.1	AS	340	0.362724	0.453153
Brain	100	D6.MAA000615.3_10_M.1.1	AS	290	0.722099	2.28794
Brain	100	P20.MAA000926.3_9_M.1.1	AS	400	2.76914	1.76177
Brain	100	G12.MAA000932.3_11_M.1.1	AS	377	0.433443	0.758559
Brain	100	D20.MAA000947.3_9_M.1.1	AS	290	1.47706	1.94819
Brain	100	D3.MAA000930.3_8_M.1.1	AS	350	0.139763	0.201637
Brain	100	B9.MAA000615.3_10_M.1.1	AS	320	0.0011794	6.74857e-06
Brain	100	K4.MAA000940.3_8_M.1.1	AS	310	0.273454	0.152511
Brain	100	N15.MAA000944.3_9_M.1.1	AS	360	1.59659	2.20698
Brain	100	B5.MAA000944.3_9_M.1.1	AS	300	3.72179	1.74651
Brain	100	O22.MAA000926.3_9_M.1.1	AS	259	1.81704	3.24736
Brain	100	C22.MAA000902.3_11_M.1.1	AS	322	0.137964	0.193879
Brain	100	K8.MAA000560.3_10_M.1.1	AS	340	0.505935	2.36229
Brain	100	I2.MAA000560.3_10_M.1.1	AS	310	0.13337	0.167637
Brain	100	L1.MAA000930.3_8_M.1.1	AS	277	0.590407	0.652841
Brain	100	L7.MAA000926.3_9_M.1.1	AS	250	2.2801	2.47403
Brain	100	F3.MAA000944.3_9_M.1.1	AS	260	0.0023641	2.71219e-05
Brain	100	N13.MAA000947.3_9_M.1.1	AS	354	0.511342	1.15654
Brain	100	A21.MAA000926.3_9_M.1.1	AS	319	2.06863	0.256088
Brain	100	E1.MAA000560.3_10_M.1.1	AS	316	2.28245	1.54315
Brain	100	H14.MAA000560.3_10_M.1.1	AS	397	0.660801	0.947748
Brain	100	F6.MAA000947.3_9_M.1.1	AS	369	0.150591	0.106521
Brain	100	G10.MAA000944.3_9_M.1.1	AS	320	0.0138705	0.00179743
Brain	100	C16.MAA000560.3_10_M.1.1	AS	370	1.21075	1.60723
Brain	100	D4.MAA000942.3_8_M.1.1	AS	290	0.0102713	0.0013663
Brain	100	B9.MAA000560.3_10_M.1.1	AS	280	0.0750946	0.0511939
Brain	100	D18.MAA000935.3_8_M.1.1	AS	290	0.216303	0.181186
Brain	100	M4.MAA000935.3_8_M.1.1	AS	310	0.00525054	0.000110821
Brain	100	G13.MAA000944.3_9_M.1.1	AS	388	3.27522	6.97564
Brain	100	B3.MAA000560.3_10_M.1.1	AS	400	0.0475366	0.0428789
Brain	100	H19.MAA000926.3_9_M.1.1	AS	290	1.90898	1.93582
Brain	100	K22.MAA000560.3_10_M.1.1	AS	270	0.433142	0.796064
Brain	100	J5.MAA000615.3_10_M.1.1	AS	360	0.122948	0.12305
Brain	100	K5.MAA000926.3_9_M.1.1	AS	310	11.3043	16.5589
Brain	100	B12.MAA000564.3_10_M.1.1	AS	200	0.00594309	0.000183441
Brain	100	O16.MAA000564.3_10_M.1.1	AS	297	0.964802	0.323911
Brain	100	E15.MAA000941.3_8_M.1.1	AS	320	3.10239	2.09433
Brain	100	I21.MAA000926.3_9_M.1.1	AS	440	1.53081	2.03922
Brain	100	F3.MAA000926.3_9_M.1.1	AS	267	0.482811	0.709433
Brain	100	O2.MAA000926.3_9_M.1.1	AS	330	2.07534	1.09135
Brain	100	L2.MAA000564.3_10_M.1.1	AS	239	0.0200417	0.00536363
Brain	100	E16.MAA000560.3_10_M.1.1	AS	240	0.135676	0.120782
Brain	100	F14.MAA000926.3_9_M.1.1	AS	300	1.93554	2.32218
Brain	100	C8.MAA000926.3_9_M.1.1	AS	428	0.656764	0.517154
Brain	100	E15.MAA000923.3_9_M.1.1	AS	379	0.0246726	0.00435414
Brain	100	D5.MAA000944.3_9_M.1.1	AS	337	0.849586	1.29267
Brain	100	N15.MAA000935.3_8_M.1.1	AS	260	0.176153	0.0908826
Brain	100	O15.MAA000930.3_8_M.1.1	AS	316	1.41572	1.71204
Brain	100	J8.MAA000560.3_10_M.1.1	AS	359	0.363099	0.504509
Brain	100	B11.MAA000926.3_9_M.1.1	AS	320	3.03958	1.98214
Brain	100	D5.MAA000578.3_10_M.1.1	BG	1673	0.00953222	0.0045284
Brain	100	C1.MAA000578.3_10_M.1.1	BG	1689	0.449841	1.19816
Brain	100	D9.MAA000928.3_9_M.1.1	BG	1692	0.426873	0.801174
Brain	100	B6.MAA000564.3_10_M.1.1	BG	1968	0.580451	0.290162
Brain	100	K10.MAA000424.3_11_M.1.1	BG	1550	0.038661	0.0802323
Brain	100	L8.MAA000424.3_11_M.1.1	BG	1887	0.520014	0.770765
Brain	100	F1.MAA000581.3_10_M.1.1	BG	1637	0.00998559	0.00431334
Brain	100	G3.MAA000924.3_8_M.1.1	BG	1607	0.00918691	0.00632933
Brain	100	H19.MAA000928.3_9_M.1.1	BG	1519	0.067038	0.0879932
Brain	100	K9.MAA000924.3_8_M.1.1	BG	1722	0.0102611	0.00834983
Brain	100	O2.MAA000641.3_9_M.1.1	BG	1704	1.73248	9.24929
Brain	100	P18.MAA000928.3_9_M.1.1	BG	1819	0.053746	0.0964464
Brain	100	L14.MAA000641.3_9_M.1.1	BG	1627	0.0743446	0.145259
Brain	100	F22.MAA000578.3_10_M.1.1	BG	1795	0.0313318	0.0521541
Brain	100	G10.MAA000578.3_10_M.1.1	BG	1747	0.11234	0.259471
Brain	100	F10.MAA000581.3_10_M.1.1	BG	1676	0.0164248	0.01741
Brain	100	B13.MAA000928.3_9_M.1.1	BG	1630	0.0650271	0.098694
Brain	100	K11.MAA000641.3_9_M.1.1	BG	1663	0.434372	1.13624
Brain	100	E19.MAA000538.3_8_M.1.1	BG	1938	0.00887572	0.00513802
Brain	100	O16.MAA000928.3_9_M.1.1	BG	1667	0.457246	0.646746
Brain	100	M7.MAA000578.3_10_M.1.1	BG	1561	0.170012	0.29614
Brain	100	N6.MAA000928.3_9_M.1.1	BG	1683	3.75524	15.6996
Brain	100	J17.MAA000578.3_10_M.1.1	BG	1730	0.0287709	0.0197504
Brain	100	B17.MAA000641.3_9_M.1.1	BG	1588	0.45535	0.957269
Brain	100	A5.MAA000424.3_11_M.1.1	BG	1545	0.407741	1.42215
Brain	100	M1.MAA000928.3_9_M.1.1	BG	1610	0.0451169	0.0645829
Brain	100	N5.MAA000581.3_10_M.1.1	BG	1694	0.0596316	0.165276
Brain	100	A11.MAA000928.3_9_M.1.1	BG	1687	0.0304569	0.026478
Brain	100	A3.MAA000928.3_9_M.1.1	BG	1618	0.0496507	0.0958217
Brain	100	G4.MAA000928.3_9_M.1.1	BG	1472	0.0219788	0.0114383
Brain	100	I4.MAA000578.3_10_M.1.1	BG	1566	14.7105	31.2107
Brain	100	N12.MAA000928.3_9_M.1.1	BG	1806	2.45377	2.1212
Brain	100	N21.MAA000564.3_10_M.1.1	EC	704	0.000897676	9.31733e-06
Brain	100	A1.MAA000932.3_11_M.1.1	EC	670	0.00171949	4.78938e-05
Brain	100	C15.MAA000641.3_9_M.1.1	EC	666	0.00362645	0.0001096
Brain	100	A21.MAA000424.3_11_M.1.1	EC	570	0.00159278	1.23897e-05
Brain	100	J3.MAA000932.3_11_M.1.1	EC	673	0.206684	0.054938
Brain	100	I11.MAA000935.3_8_M.1.1	EC	758	0.127292	0.039456
Brain	100	N21.MAA000561.3_10_M.1.1	EC	776	0.0133843	0.00155024
Brain	100	D14.MAA000930.3_8_M.1.1	EC	860	0.00216815	4.35907e-05
Brain	100	C15.MAA000935.3_8_M.1.1	EC	775	0.0780075	0.0348627
Brain	100	G5.MAA000932.3_11_M.1.1	EC	760	0.014463	0.00269948
Brain	100	B12.MAA000926.3_9_M.1.1	EC	679	0.0234164	0.00519117
Brain	100	K8.MAA000932.3_11_M.1.1	EC	660	0.392652	0.0995278
Brain	100	C16.MAA000947.3_9_M.1.1	EC	764	0.109239	0.0297504
Brain	100	O12.MAA000926.3_9_M.1.1	EC	730	0.0240357	0.00552337
Brain	100	M14.MAA000942.3_8_M.1.1	EC	685	0.00178933	2.98739e-05
Brain	100	L17.MAA000561.3_10_M.1.1	EC	626	0.0367073	0.0121548
Brain	100	A3.MAA000932.3_11_M.1.1	EC	695	0.00334444	0.000213736
Brain	100	K18.MAA000941.3_8_M.1.1	EC	670	0.0536267	0.0162835
Brain	100	M18.MAA000424.3_11_M.1.1	EC	513	0.0510441	0.0123178
Brain	100	E4.MAA000941.3_8_M.1.1	EC	690	0.00110131	8.83958e-06
Brain	100	G20.MAA000561.3_10_M.1.1	EC	774	0.048627	0.00848253
Brain	100	C21.MAA000424.3_11_M.1.1	EC	666	0.0044544	0.000575827
Brain	100	A5.MAA000581.3_10_M.1.1	EC	688	0.00430577	0.000225085
Brain	100	N10.MAA000553.3_10_M.1.1	EC	549	0.00636485	0.00170212
Brain	100	J10.MAA000641.3_9_M.1.1	EC	621	0.181109	0.0759422
Brain	100	M22.MAA000930.3_8_M.1.1	EC	810	0.00199332	4.16277e-05
Brain	100	P8.MAA000926.3_9_M.1.1	EC	798	0.0367389	0.0138093
Brain	100	L10.MAA000932.3_11_M.1.1	EC	730	0.427527	0.173503
Brain	100	L14.MAA000581.3_10_M.1.1	EC	674	0.0747581	0.0210371
Brain	100	O7.MAA000932.3_11_M.1.1	EC	689	0.0106092	0.00130922
Brain	100	I16.MAA000581.3_10_M.1.1	EC	603	0.00601942	0.000895292
Brain	100	M9.MAA000932.3_11_M.1.1	EC	607	0.0172392	0.00364274
Brain	100	D1.MAA000932.3_11_M.1.1	EC	635	0.00206294	4.49211e-05
Brain	100	F3.MAA000424.3_11_M.1.1	EC	659	0.00174746	5.70551e-05
Brain	100	E2.MAA000560.3_10_M.1.1	EC	504	0.0430649	0.0155071
Brain	100	P3.MAA000564.3_10_M.1.1	EC	708	0.00339916	7.51601e-05
Brain	100	A15.MAA000941.3_8_M.1.1	EC	667	0.0824492	0.0492814
Brain	100	L20.MAA000581.3_10_M.1.1	EC	810	0.173137	0.023177
Brain	100	C22.MAA000553.3_10_M.1.1	EC	840	0.0166719	0.00229486
Brain	100	L5.MAA000926.3_9_M.1.1	EC	810	0.0698507	0.037136
Brain	100	L21.MAA000581.3_10_M.1.1	EC	895	0.0224467	0.00364815
Brain	100	M21.MAA000932.3_11_M.1.1	EC	680	0.437507	0.111899
Brain	100	I7.MAA000932.3_11_M.1.1	EC	833	0.00143018	1.48609e-05
Brain	100	A11.MAA000932.3_11_M.1.1	EC	610	0.0169447	0.00783434
Brain	100	C18.MAA000926.3_9_M.1.1	EC	832	0.0120018	0.00364909
Brain	100	C3.MAA000932.3_11_M.1.1	EC	652	0.00134554	2.12088e-05
Brain	100	H14.MAA000926.3_9_M.1.1	EC	803	0.00283235	0.000106008
Brain	100	K14.MAA000581.3_10_M.1.1	EC	576	0.0534464	0.0153237
Brain	100	A15.MAA000930.3_8_M.1.1	EC	720	0.0157184	0.00231706
Brain	100	F2.MAA000947.3_9_M.1.1	EC	520	0.0044654	0.000655191
Brain	100	A6.MAA000932.3_11_M.1.1	EC	611	0.00403713	0.000227477
Brain	100	B20.MAA000424.3_11_M.1.1	EC	697	0.000822776	6.5808e-06
Brain	100	I9.MAA000944.3_9_M.1.1	EC	780	0.194671	0.0673862
Brain	100	O11.MAA000935.3_8_M.1.1	EC	750	0.00220456	3.64318e-05
Brain	100	I14.MAA000926.3_9_M.1.1	EC	631	0.00524866	0.000385292
Brain	100	B7.MAA000935.3_8_M.1.1	EC	720	0.0911989	0.0270452
Brain	100	C19.MAA000581.3_10_M.1.1	EC	770	0.00940821	0.00163844
Brain	100	G13.MAA000935.3_8_M.1.1	EC	808	0.0289719	0.0145604
Brain	100	F14.MAA000581.3_10_M.1.1	EC	684	0.0230664	0.00930201
Brain	100	G6.MAA000932.3_11_M.1.1	EC	698	0.124247	0.0524204
Brain	100	H5.MAA000581.3_10_M.1.1	EC	720	0.015156	0.00418007
Brain	100	J4.MAA000932.3_11_M.1.1	EC	821	0.0447101	0.0106191
Brain	100	N11.MAA000564.3_10_M.1.1	EC	595	0.0563428	0.00832273
Brain	100	D10.MAA000560.3_10_M.1.1	EC	600	0.0091364	0.000682065
Brain	100	P8.MAA000923.3_9_M.1.1	EC	631	0.0205991	0.00505274
Brain	100	K3.MAA000564.3_10_M.1.1	EC	680	0.00202922	3.0203e-05
Brain	100	O4.MAA000932.3_11_M.1.1	EC	849	0.0302515	0.00601799
Brain	100	F8.MAA000932.3_11_M.1.1	EC	674	0.0407206	0.0102858
Brain	100	N22.MAA000424.3_11_M.1.1	EC	631	0.000884453	9.13001e-06
Brain	100	A21.MAA000581.3_10_M.1.1	EC	769	0.0767788	0.0113311
Brain	100	D11.MAA000638.3_9_M.1.1	EC	659	0.00157616	1.84722e-05
Brain	100	F10.MAA000553.3_10_M.1.1	EC	784	0.00347429	0.000388668
Brain	100	M16.MAA000941.3_8_M.1.1	EC	678	0.00249264	0.000170354
Brain	100	O16.MAA000941.3_8_M.1.1	EC	634	0.0555533	0.0139699
Brain	100	B10.MAA000553.3_10_M.1.1	EC	630	0.0205933	0.00262135
Brain	100	N10.MAA000932.3_11_M.1.1	EC	770	0.00521163	0.000526117
Brain	100	J14.MAA000941.3_8_M.1.1	EC	519	0.00318854	0.000111778
Brain	100	L18.MAA000947.3_9_M.1.1	EC	558	0.121357	0.0321854
Brain	100	B17.MAA000561.3_10_M.1.1	EC	764	0.0389066	0.00581041
Brain	100	C11.MAA000638.3_9_M.1.1	EC	738	0.0139651	0.00118801
Brain	100	D5.MAA000932.3_11_M.1.1	EC	918	0.082365	0.0212764
Brain	100	L22.MAA000581.3_10_M.1.1	EC	801	0.00763446	0.000486464
Brain	100	G10.MAA000553.3_10_M.1.1	EC	750	0.0298489	0.00842021
Brain	100	B1.MAA000932.3_11_M.1.1	EC	641	0.0226755	0.00208416
Brain	100	N22.MAA000941.3_8_M.1.1	EC	830	0.00158363	7.76056e-05
Brain	100	H18.MAA000926.3_9_M.1.1	EC	711	0.0208465	0.00657065
Brain	100	A18.MAA000930.3_8_M.1.1	EC	799	0.0223666	0.00500487
Brain	100	H15.MAA000947.3_9_M.1.1	EC	567	0.0109201	0.00128703
Brain	100	I20.MAA000564.3_10_M.1.1	EC	587	0.00188567	3.95705e-05
Brain	100	E19.MAA000561.3_10_M.1.1	EC	661	0.00243413	7.11501e-05
Brain	100	C16.MAA000944.3_9_M.1.1	EC	768	0.0813139	0.0221915
Brain	100	L17.MAA000424.3_11_M.1.1	EC	660	0.00882306	0.00139879
Brain	100	J3.MAA000944.3_9_M.1.1	EC	690	0.0498111	0.0224825
Brain	100	D13.MAA000941.3_8_M.1.1	EC	593	0.195907	0.0539154
Brain	100	A2.MAA000941.3_8_M.1.1	EC	728	0.00835395	0.00242169
Brain	100	P22.MAA000581.3_10_M.1.1	EC	765	0.00645825	0.00066266
Brain	100	D19.MAA000941.3_8_M.1.1	EC	643	1.28786	1.14383
Brain	100	P5.MAA000932.3_11_M.1.1	EC	700	0.126524	0.0378883
Brain	100	G2.MAA000932.3_11_M.1.1	EC	590	0.200434	0.0808654
Brain	100	P9.MAA000932.3_11_M.1.1	EC	480	0.0116695	0.00137547
Brain	100	F16.MAA000581.3_10_M.1.1	EC	620	0.0349934	0.0102606
Brain	100	I3.MAA000932.3_11_M.1.1	EC	660	0.0166353	0.00313122
Brain	100	K11.MAA000932.3_11_M.1.1	EC	690	0.0238632	0.00359843
Brain	100	B11.MAA000581.3_10_M.1.1	EC	590	0.00458804	0.000519211
Brain	100	C9.MAA000932.3_11_M.1.1	EC	670	0.00321828	0.000107371
Brain	100	K1.MAA000550.3_10_M.1.1	EC	820	0.0806026	0.0225123
Brain	100	K1.MAA000564.3_10_M.1.1	EC	671	0.00241126	8.2236e-05
Brain	100	G4.MAA000564.3_10_M.1.1	EC	607	0.0120535	0.00156339
Brain	100	M10.MAA000932.3_11_M.1.1	EC	777	0.022125	0.00566001
Brain	100	F2.MAA000932.3_11_M.1.1	EC	710	0.0016245	4.71932e-05
Brain	100	O13.MAA000581.3_10_M.1.1	EC	644	0.0691985	0.0249805
Brain	100	A10.MAA000932.3_11_M.1.1	EC	660	0.433622	0.184635
Brain	100	N3.MAA000641.3_9_M.1.1	EC	633	0.0289157	0.00429383
Brain	100	O10.MAA000553.3_10_M.1.1	EC	788	0.183231	0.0535439
Brain	100	K13.MAA000581.3_10_M.1.1	EC	846	0.0231085	0.00495486
Brain	100	J16.MAA000581.3_10_M.1.1	EC	604	0.00661141	0.0010392
Brain	100	D16.MAA000424.3_11_M.1.1	EC	618	0.0191373	0.00423597
Brain	100	C12.MAA000641.3_9_M.1.1	EC	694	0.0268235	0.00577835
Brain	100	J18.MAA000581.3_10_M.1.1	EC	570	0.0252437	0.006182
Brain	100	N16.MAA000581.3_10_M.1.1	EC	793	0.0133331	0.00191968
Brain	100	P13.MAA000581.3_10_M.1.1	EC	740	0.00191479	4.66862e-05
Brain	100	L4.MAA000942.3_8_M.1.1	EC	663	0.001439	1.69962e-05
Brain	100	N22.MAA000930.3_8_M.1.1	EC	609	0.0437276	0.00804377
Brain	100	G8.MAA000932.3_11_M.1.1	EC	687	0.00152323	2.46333e-05
Brain	100	L10.MAA000581.3_10_M.1.1	EC	681	0.00509919	0.000499514
Brain	100	H17.MAA000581.3_10_M.1.1	EC	661	0.0226176	0.00592247
Brain	100	E13.MAA000581.3_10_M.1.1	EC	640	0.00215545	3.72456e-05
Brain	100	F9.MAA000932.3_11_M.1.1	EC	772	0.0305072	0.00445128
Brain	100	D14.MAA000926.3_9_M.1.1	EC	840	0.0123355	0.00351103
Brain	100	K6.MAA000924.3_8_M.1.1	EC	643	0.00326977	0.000164384
Brain	100	L21.MAA000424.3_11_M.1.1	EC	665	0.00628825	0.000520613
Brain	100	K19.MAA000581.3_10_M.1.1	EC	466	0.00202405	2.32438e-05
Brain	100	O19.MAA000926.3_9_M.1.1	EC	690	0.00679753	0.000428688
Brain	100	L5.MAA000932.3_11_M.1.1	EC	771	0.301223	0.0874878
Brain	100	L13.MAA000615.3_10_M.1.1	EC	720	0.136442	0.0595933
Brain	100	P18.MAA000581.3_10_M.1.1	EC	790	0.02747	0.0047067
Brain	100	K6.MAA000932.3_11_M.1.1	EC	583	0.471886	0.21309
Brain	100	C1.MAA000932.3_11_M.1.1	EC	670	0.209716	0.0379166
Brain	100	E4.MAA000930.3_8_M.1.1	EC	726	0.00447955	0.000512333
Brain	100	O1.MAA000944.3_9_M.1.1	EC	750	0.00981178	0.00229931
Brain	100	I8.MAA000932.3_11_M.1.1	EC	655	0.00106911	5.95428e-06
Brain	100	K11.MAA000553.3_10_M.1.1	EC	660	0.00742151	0.00100023
Brain	100	N13.MAA000581.3_10_M.1.1	EC	676	0.00789711	0.00100555
Brain	100	N18.MAA000928.3_9_M.1.1	EC	779	0.0174759	0.00479809
Brain	100	F5.MAA000932.3_11_M.1.1	EC	733	0.00459716	0.000502085
Brain	100	D14.MAA000615.3_10_M.1.1	EC	607	0.00181111	2.83529e-05
Brain	100	I9.MAA000932.3_11_M.1.1	EC	742	0.23735	0.0516495
Brain	100	F11.MAA000564.3_10_M.1.1	EC	781	0.0279991	0.00660191
Brain	100	H16.MAA000553.3_10_M.1.1	EC	710	0.00184627	1.864e-05
Brain	100	E11.MAA000932.3_11_M.1.1	EC	660	0.0342554	0.0079273
Brain	100	B8.MAA000615.3_10_M.1.1	EC	800	0.00380644	0.00072757
Brain	100	B5.MAA000932.3_11_M.1.1	EC	600	0.0503407	0.0132996
Brain	100	M16.MAA000561.3_10_M.1.1	EC	696	0.0222013	0.00671869
Brain	100	H5.MAA000932.3_11_M.1.1	EC	680	0.112547	0.0232746
Brain	100	N11.MAA000553.3_10_M.1.1	EC	651	0.0344265	0.00870878
Brain	100	A17.MAA000581.3_10_M.1.1	EC	698	0.00835811	0.0017399
Brain	100	N14.MAA000926.3_9_M.1.1	EC	749	0.0148114	0.00368777
Brain	100	J5.MAA000944.3_9_M.1.1	EC	735	0.00440026	0.00117409
Brain	100	M18.MAA000926.3_9_M.1.1	EC	775	0.013464	0.00341106
Brain	100	L17.MAA000923.3_9_M.1.1	EC	749	0.046502	0.00970646
Brain	100	J20.MAA000581.3_10_M.1.1	EC	653	0.00441545	0.000225674
Brain	100	M20.MAA000581.3_10_M.1.1	EC	634	0.00897417	0.00113713
Brain	100	F15.MAA000902.3_11_M.1.1	EC	629	0.0465909	0.0153509
Brain	100	C12.MAA000553.3_10_M.1.1	EC	696	0.06422	0.009999
Brain	100	L7.MAA000932.3_11_M.1.1	EC	824	0.0179905	0.00400422
Brain	100	M19.MAA000581.3_10_M.1.1	EC	770	0.0208881	0.00609781
Brain	100	O19.MAA000581.3_10_M.1.1	EC	530	0.00520309	0.000160027
Brain	100	A4.MAA000942.3_8_M.1.1	EC	818	0.0386597	0.0101083
Brain	100	F22.MAA000581.3_10_M.1.1	EC	562	0.0185847	0.00932389
Brain	100	F11.MAA000553.3_10_M.1.1	EC	702	0.00322897	9.4613e-05
Brain	100	O20.MAA000926.3_9_M.1.1	EC	638	0.0396928	0.012996
Brain	100	K11.MAA000564.3_10_M.1.1	EC	728	0.0158702	0.00164127
Brain	100	J3.MAA000925.3_9_M.1.1	EC	505	0.00118648	1.38558e-05
Brain	100	O14.MAA000923.3_9_M.1.1	EC	657	0.00404174	0.000151514
Brain	100	G20.MAA000581.3_10_M.1.1	EC	860	0.0147754	0.00314378
Brain	100	L11.MAA000553.3_10_M.1.1	EC	770	0.00469994	0.000506317
Brain	100	A18.MAA000581.3_10_M.1.1	EC	740	0.0343748	0.0113932
Brain	100	D17.MAA000923.3_9_M.1.1	EC	741	0.0382451	0.0164915
Brain	100	F13.MAA000942.3_8_M.1.1	EC	728	0.0194265	0.00333864
Brain	100	E4.MAA000932.3_11_M.1.1	EC	891	0.00254553	5.40491e-05
Brain	100	D5.MAA000564.3_10_M.1.1	EC	730	0.00358504	0.000160857
Brain	100	N22.MAA000926.3_9_M.1.1	EC	726	0.00506856	0.000597042
Brain	100	E1.MAA000932.3_11_M.1.1	EC	580	0.00140442	2.31027e-05
Brain	100	H12.MAA000581.3_10_M.1.1	EC	857	0.0336298	0.00598514
Brain	100	C16.MAA000926.3_9_M.1.1	EC	590	0.0579483	0.0195088
Brain	100	L11.MAA000932.3_11_M.1.1	EC	680	0.052301	0.0091391
Brain	100	M13.MAA000581.3_10_M.1.1	EC	667	0.0144637	0.00474687
Brain	100	O18.MAA000553.3_10_M.1.1	EC	622	0.108121	0.0298433
Brain	100	G21.MAA000581.3_10_M.1.1	EC	771	0.0945117	0.0149275
Brain	100	B15.MAA000581.3_10_M.1.1	EC	627	0.0287255	0.00713739
Brain	100	B22.MAA000944.3_9_M.1.1	EC	763	0.0179036	0.00439624
Brain	100	H12.MAA000941.3_8_M.1.1	EC	583	0.0605484	0.0214276
Brain	100	H21.MAA000581.3_10_M.1.1	EC	590	0.148514	0.0376015
Brain	100	O13.MAA000941.3_8_M.1.1	EC	749	0.00609789	0.00202923
Brain	100	O1.MAA000932.3_11_M.1.1	EC	730	0.00105733	1.10335e-05
Brain	100	C4.MAA000932.3_11_M.1.1	EC	738	0.00161376	2.23666e-05
Brain	100	N12.MAA000561.3_10_M.1.1	EC	744	0.0347771	0.00887159
Brain	100	K15.MAA000581.3_10_M.1.1	EC	721	0.00310309	7.19589e-05
Brain	100	F12.MAA000561.3_10_M.1.1	EC	771	0.00928451	0.000745124
Brain	100	O22.MAA000930.3_8_M.1.1	EC	747	0.00281896	4.89289e-05
Brain	100	M5.MAA000564.3_10_M.1.1	EC	575	0.0198694	0.00374347
Brain	100	I22.MAA000581.3_10_M.1.1	EC	729	0.00391235	0.000156428
Brain	100	A22.MAA000581.3_10_M.1.1	EC	690	0.00171349	1.49183e-05
Brain	100	P21.MAA000581.3_10_M.1.1	EC	722	0.00130831	2.17681e-05
Brain	100	M22.MAA000947.3_9_M.1.1	EC	733	0.0113101	0.00819932
Brain	100	B12.MAA000941.3_8_M.1.1	EC	710	0.0237414	0.00548094
Brain	100	C18.MAA000581.3_10_M.1.1	EC	635	0.0120242	0.00230112
Brain	100	D19.MAA000561.3_10_M.1.1	EC	720	0.00256548	0.000164729
Brain	100	E6.MAA000932.3_11_M.1.1	EC	742	0.055371	0.0196522
Brain	100	K13.MAA000564.3_10_M.1.1	EC	657	0.000846298	9.04891e-06
Brain	100	N5.MAA000564.3_10_M.1.1	EC	620	0.00202493	3.65601e-05
Brain	100	P21.MAA000941.3_8_M.1.1	EC	886	0.001688	2.15992e-05
Brain	100	C20.MAA000941.3_8_M.1.1	EC	800	0.0835859	0.036818
Brain	100	D7.MAA000932.3_11_M.1.1	EC	620	0.00650532	0.00102738
Brain	100	J13.MAA000926.3_9_M.1.1	EC	655	0.0697637	0.0245598
Brain	100	P22.MAA000561.3_10_M.1.1	EC	770	0.00235451	0.000154557
Brain	100	J4.MAA000564.3_10_M.1.1	EC	761	0.0560818	0.0154992
Brain	100	I12.MAA000560.3_10_M.1.1	EC	670	0.00255052	5.15033e-05
Brain	100	F14.MAA000424.3_11_M.1.1	EC	761	0.00260719	9.8036e-05
Brain	100	J11.MAA000932.3_11_M.1.1	EC	530	0.00252099	5.75002e-05
Brain	100	H20.MAA000581.3_10_M.1.1	EC	746	0.000527741	2.196e-06
Brain	100	B22.MAA000581.3_10_M.1.1	EC	600	0.00469778	0.000750547
Brain	100	H9.MAA000932.3_11_M.1.1	EC	780	0.0369874	0.010967
Brain	100	H3.MAA000932.3_11_M.1.1	EC	744	0.0524289	0.00897563
Brain	100	C21.MAA000581.3_10_M.1.1	EC	541	0.00213792	4.60734e-05
Brain	100	I9.MAA000641.3_9_M.1.1	EC	607	0.00339435	0.000119802
Brain	100	L20.MAA000926.3_9_M.1.1	EC	698	0.0028221	7.42766e-05
Brain	100	J14.MAA000926.3_9_M.1.1	EC	719	0.0869011	0.0331874
Brain	100	D11.MAA000553.3_10_M.1.1	EC	650	0.719177	0.370963
Brain	100	K4.MAA000932.3_11_M.1.1	EC	690	0.134385	0.0365944
Brain	100	D9.MAA000553.3_10_M.1.1	EC	668	0.0199633	0.00219443
Brain	100	P20.MAA000581.3_10_M.1.1	EC	704	0.12853	0.028741
Brain	100	H6.MAA000932.3_11_M.1.1	EC	669	0.00194434	2.55512e-05
Brain	100	P3.MAA000932.3_11_M.1.1	EC	732	0.0100597	0.00243622
Brain	100	I22.MAA000561.3_10_M.1.1	EC	644	0.004355	0.000356587
Brain	100	J1.MAA000944.3_9_M.1.1	EC	550	0.0108989	0.0028454
Brain	100	L22.MAA000424.3_11_M.1.1	EC	740	0.0351252	0.0123178
Brain	100	K12.MAA000941.3_8_M.1.1	EC	830	0.0145528	0.00200849
Brain	100	L17.MAA000935.3_8_M.1.1	EC	666	0.0407145	0.011401
Brain	100	L17.MAA000926.3_9_M.1.1	EC	688	0.0981679	0.0394735
Brain	100	G7.MAA000932.3_11_M.1.1	EC	597	0.0125002	0.00333795
Brain	100	D15.MAA000926.3_9_M.1.1	EC	494	0.0311141	0.0112607
Brain	100	M16.MAA000581.3_10_M.1.1	EC	610	0.00976349	0.00136228
Brain	100	B3.MAA000930.3_8_M.1.1	EC	678	0.102149	0.0418453
Brain	100	F15.MAA000930.3_8_M.1.1	EC	486	0.00667113	0.00152219
Brain	100	C11.MAA000932.3_11_M.1.1	EC	739	0.00104523	1.34722e-05
Brain	100	J9.MAA000553.3_10_M.1.1	EC	710	0.0015318	2.23945e-05
Brain	100	P15.MAA000926.3_9_M.1.1	EC	774	0.0771454	0.0262812
Brain	100	L12.MAA000923.3_9_M.1.1	EC	566	0.021271	0.00991852
Brain	100	F7.MAA000932.3_11_M.1.1	EC	725	0.36903	0.135862
Brain	100	M14.MAA000581.3_10_M.1.1	EC	731	0.0122689	0.00434166
Brain	100	N16.MAA000926.3_9_M.1.1	EC	651	0.0145481	0.00229304
Brain	100	J16.MAA000564.3_10_M.1.1	EC	721	0.0336922	0.00455225
Brain	100	P21.MAA000926.3_9_M.1.1	EC	726	0.045502	0.00892322
Brain	100	F22.MAA000424.3_11_M.1.1	EC	787	0.00448773	0.0006033
Brain	100	P11.MAA000564.3_10_M.1.1	EC	590	0.00358466	0.000292947
Brain	100	M1.MAA000932.3_11_M.1.1	EC	866	0.020964	0.00294641
Brain	100	L22.MAA000941.3_8_M.1.1	EC	620	0.0293149	0.00568927
Brain	100	D13.MAA000944.3_9_M.1.1	EC	607	0.0138146	0.0023499
Brain	100	G14.MAA000947.3_9_M.1.1	EC	760	0.0833255	0.0374212
Brain	100	B14.MAA000581.3_10_M.1.1	EC	679	0.00842453	0.00165955
Brain	100	A8.MAA000932.3_11_M.1.1	EC	630	0.00706218	0.00106139
Brain	100	G19.MAA000424.3_11_M.1.1	EC	628	0.00434613	0.000172541
Brain	100	I18.MAA000926.3_9_M.1.1	EC	671	0.00738713	0.00195355
Brain	100	F10.MAA000932.3_11_M.1.1	EC	583	0.0243375	0.0051994
Brain	100	H12.MAA000561.3_10_M.1.1	EC	540	0.0290018	0.0050748
Brain	100	N6.MAA000564.3_10_M.1.1	EC	740	0.00280431	0.000192351
Brain	100	G3.MAA000932.3_11_M.1.1	EC	650	0.0119884	0.000664942
Brain	100	L11.MAA000615.3_10_M.1.1	EC	679	0.0110558	0.00142619
Brain	100	A18.MAA000941.3_8_M.1.1	EC	620	0.158854	0.051346
Brain	100	K7.MAA000932.3_11_M.1.1	EC	806	0.0178883	0.0038959
Brain	100	I13.MAA000581.3_10_M.1.1	EC	649	0.0244567	0.0103392
Brain	100	N8.MAA000932.3_11_M.1.1	EC	660	0.0058565	0.000478734
Brain	100	M11.MAA000553.3_10_M.1.1	EC	661	0.0620127	0.0147919
Brain	100	P8.MAA000932.3_11_M.1.1	EC	729	0.000797464	7.38599e-06
Brain	100	M16.MAA000564.3_10_M.1.1	EC	749	0.0124853	0.00183952
Brain	100	P14.MAA000947.3_9_M.1.1	EC	652	0.00528078	0.000660536
Brain	100	J1.MAA000942.3_8_M.1.1	EC	496	0.0305359	0.00661825
Brain	100	N22.MAA000581.3_10_M.1.1	EC	550	0.0273119	0.0070927
Brain	100	O16.MAA000581.3_10_M.1.1	EC	750	0.00312728	9.82348e-05
Brain	100	I16.MAA000926.3_9_M.1.1	EC	694	0.0239172	0.00575303
Brain	100	P6.MAA000926.3_9_M.1.1	EC	662	0.0477738	0.0160759
Brain	100	P4.MAA000581.3_10_M.1.1	EC	710	0.00994155	0.00125996
Brain	100	B19.MAA000424.3_11_M.1.1	EC	725	0.00231139	0.000104126
Brain	100	L2.MAA000932.3_11_M.1.1	EC	632	0.00344904	0.000157177
Brain	100	F7.MAA000638.3_9_M.1.1	EC	771	0.0221343	0.00525468
Brain	100	K20.MAA000923.3_9_M.1.1	EC	649	0.00249436	0.000125611
Brain	100	B20.MAA000932.3_11_M.1.1	EC	679	0.0994327	0.103029
Brain	100	F21.MAA000561.3_10_M.1.1	EC	658	0.00326803	0.000190387
Brain	100	B20.MAA000930.3_8_M.1.1	EC	793	0.00158544	3.02206e-05
Brain	100	O6.MAA000581.3_10_M.1.1	EC	699	0.00153299	2.01857e-05
Brain	100	N12.MAA000581.3_10_M.1.1	EC	732	0.052691	0.0110452
Brain	100	B13.MAA000581.3_10_M.1.1	EC	752	0.00826589	0.0010276
Brain	100	O3.MAA000932.3_11_M.1.1	EC	731	0.00151326	2.67497e-05
Brain	100	E18.MAA000581.3_10_M.1.1	EC	715	0.00150874	1.73578e-05
Brain	100	K3.MAA000932.3_11_M.1.1	EC	597	0.0433519	0.0125959
Brain	100	L18.MAA000926.3_9_M.1.1	EC	663	0.045302	0.0216267
Brain	100	H15.MAA000561.3_10_M.1.1	EC	679	0.0178287	0.00556323
Brain	100	E20.MAA000944.3_9_M.1.1	EC	829	0.101092	0.023375
Brain	100	A5.MAA000932.3_11_M.1.1	EC	770	0.00103893	7.70347e-06
Brain	100	E18.MAA000932.3_11_M.1.1	EC	579	0.0284141	0.00659682
Brain	100	G20.MAA000923.3_9_M.1.1	EC	715	0.0439729	0.00878081
Brain	100	N2.MAA000564.3_10_M.1.1	EC	650	0.0105473	0.000804063
Brain	100	O15.MAA000581.3_10_M.1.1	EC	510	0.0673364	0.0146096
Brain	100	D14.MAA000581.3_10_M.1.1	EC	618	0.00338602	0.000177905
Brain	100	P2.MAA000932.3_11_M.1.1	EC	639	0.00176515	1.32054e-05
Brain	100	C13.MAA000581.3_10_M.1.1	EC	778	0.155046	0.0533606
Brain	100	N5.MAA000932.3_11_M.1.1	EC	650	0.302037	0.078779
Brain	100	O2.MAA000581.3_10_M.1.1	EC	725	0.0197654	0.00528064
Brain	100	P20.MAA000932.3_11_M.1.1	EC	700	0.00354207	0.000563571
Brain	100	P6.MAA000581.3_10_M.1.1	EC	608	0.00531025	0.000206608
Brain	100	J7.MAA000932.3_11_M.1.1	EC	822	0.00895457	0.00193077
Brain	100	N18.MAA000564.3_10_M.1.1	EC	610	0.00143299	2.32574e-05
Brain	100	L17.MAA000581.3_10_M.1.1	EC	766	0.130363	0.032244
Brain	100	D15.MAA000581.3_10_M.1.1	EC	626	0.00332881	0.000174294
Brain	100	G16.MAA000581.3_10_M.1.1	EC	651	0.0013464	2.71683e-05
Brain	100	C5.MAA000932.3_11_M.1.1	EC	785	0.0720696	0.0200011
Brain	100	O13.MAA000947.3_9_M.1.1	EC	794	0.0167812	0.0032022
Brain	100	O11.MAA000564.3_10_M.1.1	EC	645	0.0186683	0.00209912
Brain	100	N11.MAA000932.3_11_M.1.1	EC	657	0.00965296	0.000951551
Brain	100	C17.MAA000932.3_11_M.1.1	EC	528	0.0919827	0.0399874
Brain	100	B20.MAA000564.3_10_M.1.1	EC	696	0.0254962	0.00466561
Brain	100	E13.MAA000941.3_8_M.1.1	EC	660	0.101851	0.018962
Brain	100	J5.MAA000932.3_11_M.1.1	EC	710	0.0752498	0.0157418
Brain	100	D3.MAA000932.3_11_M.1.1	EC	688	0.0694812	0.0524195
Brain	100	D16.MAA000581.3_10_M.1.1	EC	730	0.00164027	1.83455e-05
Brain	100	A11.MAA000926.3_9_M.1.1	EC	760	0.000526231	4.59124e-06
Brain	100	J13.MAA000424.3_11_M.1.1	EC	644	0.00864411	0.00112921
Brain	100	G22.MAA000930.3_8_M.1.1	EC	730	0.00727181	0.0017093
Brain	100	B4.MAA000560.3_10_M.1.1	EC	538	0.0173023	0.00509499
Brain	100	H14.MAA000581.3_10_M.1.1	EC	762	0.204703	0.0430047
Brain	100	D21.MAA000561.3_10_M.1.1	EC	671	0.0407522	0.00841603
Brain	100	M5.MAA000932.3_11_M.1.1	EC	679	0.00854672	0.000929115
Brain	100	O11.MAA000932.3_11_M.1.1	EC	655	0.0036271	0.000285092
Brain	100	E3.MAA000932.3_11_M.1.1	EC	820	0.0286005	0.00723846
Brain	100	K14.MAA000942.3_8_M.1.1	EC	716	0.0103203	0.00183094
Brain	100	G14.MAA000581.3_10_M.1.1	EC	806	0.011047	0.00195414
Brain	100	A12.MAA000581.3_10_M.1.1	EC	729	0.00627971	0.00104685
Brain	100	J6.MAA000932.3_11_M.1.1	EC	641	0.27706	0.0639248
Brain	100	O21.MAA000564.3_10_M.1.1	EC	700	0.00230161	4.31062e-05
Brain	100	M17.MAA000926.3_9_M.1.1	EC	519	0.00461802	0.000456944
Brain	100	J14.MAA000581.3_10_M.1.1	EC	720	0.00248836	6.91805e-05
Brain	100	O9.MAA000932.3_11_M.1.1	EC	738	0.014004	0.00152734
Brain	100	B4.MAA000932.3_11_M.1.1	EC	560	0.00179096	2.20347e-05
Brain	100	N15.MAA000581.3_10_M.1.1	EC	490	0.00194681	2.62848e-05
Brain	100	M21.MAA000561.3_10_M.1.1	EC	710	0.0738851	0.0372946
Brain	100	E18.MAA000638.3_9_M.1.1	EC	750	0.00330573	8.62735e-05
Brain	100	L19.MAA000581.3_10_M.1.1	EC	700	0.0514803	0.0140418
Brain	100	P7.MAA000932.3_11_M.1.1	EC	567	0.0463137	0.00565136
Brain	100	M4.MAA000932.3_11_M.1.1	EC	676	0.639954	0.18585
Brain	100	E19.MAA000581.3_10_M.1.1	EC	671	0.00210802	9.26401e-05
Brain	100	F18.MAA000424.3_11_M.1.1	EC	696	0.0012701	2.61526e-05
Brain	100	K11.MAA000944.3_9_M.1.1	EC	630	0.000760518	5.83926e-06
Brain	100	B2.MAA000932.3_11_M.1.1	EC	770	0.0145766	0.00427825
Brain	100	N18.MAA000581.3_10_M.1.1	EC	535	0.0602739	0.0121703
Brain	100	O16.MAA000561.3_10_M.1.1	EC	774	0.0674142	0.00942027
Brain	100	N13.MAA000941.3_8_M.1.1	EC	610	0.000559859	5.69534e-06
Brain	100	P1.MAA000932.3_11_M.1.1	EC	638	0.00722973	0.00105819
Brain	100	A13.MAA000944.3_9_M.1.1	EC	613	0.0474418	0.0218417
Brain	100	M2.MAA000932.3_11_M.1.1	EC	850	0.0754967	0.0198377
Brain	100	P6.MAA000932.3_11_M.1.1	EC	726	0.289524	0.0847214
Brain	100	A20.MAA000564.3_10_M.1.1	EC	697	0.0276788	0.0055543
Brain	100	H2.MAA000932.3_11_M.1.1	EC	600	0.000819173	8.68542e-06
Brain	100	F20.MAA000926.3_9_M.1.1	EC	680	0.0122393	0.00172994
Brain	100	E2.MAA000932.3_11_M.1.1	EC	641	0.0356966	0.00670095
Brain	100	P7.MAA000563.3_10_M.1.1	EC	737	0.0170323	0.00279347
Brain	100	N14.MAA000581.3_10_M.1.1	EC	731	0.000879767	3.96897e-06
Brain	100	F1.MAA000932.3_11_M.1.1	EC	718	0.146306	0.0387819
Brain	100	E20.MAA000581.3_10_M.1.1	EC	732	0.00468322	0.000475109
Brain	100	G13.MAA000925.3_9_M.1.1	EC	600	0.00994558	0.00127994
Brain	100	O3.MAA000564.3_10_M.1.1	EC	700	0.131087	0.0461989
Brain	100	L8.MAA000641.3_9_M.1.1	EC	637	0.00205054	3.54106e-05
Brain	100	C12.MAA000581.3_10_M.1.1	EC	810	0.0158974	0.00248772
Brain	100	J13.MAA000581.3_10_M.1.1	EC	745	0.0121043	0.00155817
Brain	100	O22.MAA000581.3_10_M.1.1	EC	668	0.000895872	1.75947e-05
Brain	100	N20.MAA000581.3_10_M.1.1	EC	839	0.0408776	0.0213004
Brain	100	O18.MAA000581.3_10_M.1.1	EC	772	0.00167749	6.17495e-05
Brain	100	K17.MAA000926.3_9_M.1.1	EC	832	0.0185103	0.00869783
Brain	100	I21.MAA000581.3_10_M.1.1	EC	704	0.00701081	0.00105779
Brain	100	J19.MAA000581.3_10_M.1.1	EC	640	0.0887479	0.0245049
Brain	100	J9.MAA000932.3_11_M.1.1	EC	658	0.0927943	0.0113188
Brain	100	G11.MAA000553.3_10_M.1.1	EC	643	0.519928	0.218963
Brain	100	K21.MAA000581.3_10_M.1.1	EC	820	0.123687	0.0247152
Brain	100	E21.MAA000926.3_9_M.1.1	EC	760	0.123551	0.0483622
Brain	100	A13.MAA000941.3_8_M.1.1	EC	620	0.00792111	0.00252086
Brain	100	L8.MAA000923.3_9_M.1.1	EC	560	0.00573969	0.000947533
Brain	100	J17.MAA000560.3_10_M.1.1	EC	720	0.753044	0.196967
Brain	100	J20.MAA000932.3_11_M.1.1	EC	653	0.0242015	0.0044216
Brain	100	A2.MAA000932.3_11_M.1.1	EC	593	0.344806	0.070074
Brain	100	D19.MAA000581.3_10_M.1.1	EC	674	0.0019386	2.48887e-05
Brain	100	A7.MAA000424.3_11_M.1.1	EC	516	0.00165427	4.04778e-05
Brain	100	P10.MAA000553.3_10_M.1.1	EC	700	0.0877017	0.0297046
Brain	100	O18.MAA000561.3_10_M.1.1	EC	779	0.0108203	0.00206969
Brain	100	K21.MAA000941.3_8_M.1.1	EC	615	0.00775201	0.00139558
Brain	100	N1.MAA000932.3_11_M.1.1	EC	611	0.00929683	0.00139442
Brain	100	C13.MAA000926.3_9_M.1.1	EC	756	0.0454887	0.0105358
Brain	100	F11.MAA000932.3_11_M.1.1	EC	740	0.0210356	0.00511175
Brain	100	D17.MAA000581.3_10_M.1.1	EC	714	0.0439382	0.00570652
Brain	100	K2.MAA000932.3_11_M.1.1	EC	514	0.0148654	0.00264526
Brain	100	J17.MAA000944.3_9_M.1.1	EC	680	0.0061755	0.000644995
Brain	100	O21.MAA000581.3_10_M.1.1	EC	755	0.0155769	0.00269481
Brain	100	G22.MAA000581.3_10_M.1.1	EC	610	0.000928657	5.20501e-06
Brain	100	A16.MAA000581.3_10_M.1.1	EC	586	0.0155419	0.00165798
Brain	100	O10.MAA000932.3_11_M.1.1	EC	727	0.00287312	6.05117e-05
Brain	100	H21.MAA000932.3_11_M.1.1	EC	645	0.000609761	2.83582e-06
Brain	100	K5.MAA000932.3_11_M.1.1	EC	530	0.0109661	0.00392771
Brain	100	B9.MAA000932.3_11_M.1.1	EC	779	0.758794	0.283834
Brain	100	K13.MAA000941.3_8_M.1.1	EC	735	0.0618567	0.0183723
Brain	100	A4.MAA000932.3_11_M.1.1	EC	696	0.0142133	0.00103754
Brain	100	G17.MAA000581.3_10_M.1.1	EC	779	0.00295464	0.000162986
Brain	100	L9.MAA000932.3_11_M.1.1	EC	610	0.00124647	1.4412e-05
Brain	100	M17.MAA000581.3_10_M.1.1	EC	647	0.0154231	0.00208513
Brain	100	G16.MAA000944.3_9_M.1.1	EC	840	0.0446901	0.017365
Brain	100	I4.MAA000935.3_8_M.1.1	EC	683	0.546474	0.257077
Brain	100	O15.MAA000564.3_10_M.1.1	EC	690	0.0200518	0.00312281
Brain	100	B8.MAA000932.3_11_M.1.1	EC	850	0.0151144	0.00387186
Brain	100	H1.MAA000932.3_11_M.1.1	EC	879	0.118342	0.0477069
Brain	100	E12.MAA000581.3_10_M.1.1	EC	722	0.00135389	1.18924e-05
Brain	100	D18.MAA000561.3_10_M.1.1	EC	799	0.00121623	9.16103e-06
Brain	100	P15.MAA000942.3_8_M.1.1	EC	693	0.0771895	0.0219231
Brain	100	C14.MAA000926.3_9_M.1.1	EC	753	0.053947	0.0222741
Brain	100	M19.MAA000941.3_8_M.1.1	EC	650	0.0219133	0.0069538
Brain	100	G10.MAA000932.3_11_M.1.1	EC	800	0.00683924	0.000568858
Brain	100	A1.MAA000564.3_10_M.1.1	EC	818	0.00222581	5.37559e-05
Brain	100	P1.MAA000581.3_10_M.1.1	EC	687	0.00216612	4.61729e-05
Brain	100	C16.MAA000581.3_10_M.1.1	EC	770	0.00231329	3.03612e-05
Brain	100	A15.MAA000581.3_10_M.1.1	EC	732	0.0179647	0.00361834
Brain	100	F18.MAA000581.3_10_M.1.1	EC	596	0.00097722	1.0029e-05
Brain	100	J2.MAA000932.3_11_M.1.1	EC	640	0.00138063	1.05553e-05
Brain	100	H19.MAA000581.3_10_M.1.1	EC	530	0.00269378	4.59243e-05
Brain	100	O20.MAA000424.3_11_M.1.1	EC	711	0.0117287	0.00185665
Brain	100	F6.MAA000932.3_11_M.1.1	EC	683	0.0491227	0.0141278
Brain	100	A22.MAA000561.3_10_M.1.1	EC	710	0.0123157	0.00313827
Brain	100	L16.MAA000581.3_10_M.1.1	EC	570	0.0174262	0.00434553
Brain	100	J15.MAA000926.3_9_M.1.1	EC	742	0.0404256	0.00851339
Brain	100	B11.MAA000932.3_11_M.1.1	EC	650	0.000567209	2.29403e-06
Brain	100	E21.MAA000581.3_10_M.1.1	EC	690	0.0803869	0.0500477
Brain	100	M4.MAA000926.3_9_M.1.1	EC	680	0.0180957	0.00304817
Brain	100	H13.MAA000581.3_10_M.1.1	EC	796	0.0282615	0.0129402
Brain	100	F20.MAA000581.3_10_M.1.1	EC	736	0.00484694	0.000592233
Brain	100	I1.MAA000926.3_9_M.1.1	EC	680	0.0863003	0.0315126
Brain	100	N6.MAA000932.3_11_M.1.1	EC	610	0.0503614	0.0126034
Brain	100	K12.MAA000581.3_10_M.1.1	EC	547	0.0123771	0.00107523
Brain	100	P12.MAA000581.3_10_M.1.1	EC	716	0.00160188	3.37941e-05
Brain	100	C11.MAA000553.3_10_M.1.1	EC	642	0.005003	0.000812423
Brain	100	B6.MAA000932.3_11_M.1.1	EC	734	0.00151064	1.3459e-05
Brain	100	N2.MAA000932.3_11_M.1.1	EC	774	0.284985	0.0831014
Brain	100	I20.MAA000581.3_10_M.1.1	EC	688	0.0064993	0.000808225
Brain	100	J8.MAA000932.3_11_M.1.1	EC	704	0.00144836	3.37516e-05
Brain	100	C8.MAA000932.3_11_M.1.1	EC	718	0.22776	0.0625748
Brain	100	N17.MAA000581.3_10_M.1.1	EC	620	0.00280981	0.000109502
Brain	100	F3.MAA000932.3_11_M.1.1	EC	499	0.0409927	0.0108699
Brain	100	A21.MAA000944.3_9_M.1.1	EC	690	0.0725017	0.0324764
Brain	100	N21.MAA000581.3_10_M.1.1	EC	676	0.00974369	0.00184603
Brain	100	A16.MAA000932.3_11_M.1.1	EC	636	0.00172042	2.84488e-05
Brain	100	P19.MAA000926.3_9_M.1.1	EC	600	0.0274421	0.00867439
Brain	100	P15.MAA000424.3_11_M.1.1	EC	680	0.0178355	0.0059238
Brain	100	O14.MAA000581.3_10_M.1.1	EC	660	0.00311256	0.000101565
Brain	100	A22.MAA000424.3_11_M.1.1	EC	778	0.00520466	0.000521127
Brain	100	H6.MAA000941.3_8_M.1.1	EC	910	0.00443566	0.0004646
Brain	100	M8.MAA000932.3_11_M.1.1	EC	795	0.00146927	2.0804e-05
Brain	100	L12.MAA000926.3_9_M.1.1	EC	660	0.00225755	3.08492e-05
Brain	100	G9.MAA000564.3_10_M.1.1	EC	729	0.00932406	0.000731892
Brain	100	B18.MAA000944.3_9_M.1.1	EC	897	0.0778659	0.0235796
Brain	100	O17.MAA000581.3_10_M.1.1	EC	670	0.00116508	6.64727e-06
Brain	100	C18.MAA000941.3_8_M.1.1	EC	645	0.00129438	6.7815e-06
Brain	100	K10.MAA000553.3_10_M.1.1	EC	716	0.0119645	0.00154451
Brain	100	D7.MAA000638.3_9_M.1.1	EN-NSC	14324	0.0153906	0.0336822
Brain	100	C13.MAA000615.3_10_M.1.1	EN-NSC	14948	0.719846	7.48511
Brain	100	K16.MAA000930.3_8_M.1.1	EN-NSC	14335	11.4145	205.328
Brain	100	H16.MAA000564.3_10_M.1.1	EN-NSC	14237	0.000659856	3.32579e-06
Brain	100	L22.MAA000641.3_9_M.1.1	EN-NSC	14811	0.305065	3.86469
Brain	100	F13.MAA000581.3_10_M.1.1	EN-NSC	14801	0.00120978	1.33676e-05
Brain	100	M15.MAA000638.3_9_M.1.1	EN-NSC	14987	0.0121026	0.0180689
Brain	100	N14.MAA000928.3_9_M.1.1	EN-NSC	14557	0.0127526	0.0251798
Brain	100	C13.MAA000638.3_9_M.1.1	EN-NSC	15115	1.51913	19.144
Brain	100	P20.MAA000424.3_11_M.1.1	EN-NSC	14666	0.0315231	0.233076
Brain	100	A18.MAA000561.3_10_M.1.1	EN-NSC	15145	10.3019	208.785
Brain	100	K16.MAA000638.3_9_M.1.1	EN-NSC	15022	0.0255392	0.104962
Brain	100	H12.MAA000638.3_9_M.1.1	EN-NSC	14965	0.0237646	0.0884398
Brain	100	G10.MAA000638.3_9_M.1.1	EN-NSC	14925	0.290588	3.19842
Brain	100	M13.MAA000638.3_9_M.1.1	EN-NSC	14753	0.0172054	0.11184
Brain	100	M19.MAA000641.3_9_M.1.1	EN-NSC	15420	0.0260148	0.166693
Brain	100	N8.MAA000928.3_9_M.1.1	EN-NSC	15210	0.00872929	0.0235245
Brain	100	D10.MAA000578.3_10_M.1.1	EN-NSC	14665	0.00181979	0.000657805
Brain	100	F15.MAA000638.3_9_M.1.1	EN-NSC	15297	2.73123	34.7377
Brain	100	N8.MAA000926.3_9_M.1.1	EN-NSC	14924	0.568675	7.04424
Brain	100	J19.MAA000561.3_10_M.1.1	EN-NSC	14879	0.000481168	3.045e-06
Brain	100	P14.MAA000615.3_10_M.1.1	EN-NSC	15243	0.0175064	0.140229
Brain	100	A16.MAA000561.3_10_M.1.1	EN-NSC	15166	21.9816	177.603
Brain	100	P20.MAA000561.3_10_M.1.1	EN-NSC	14529	0.899735	12.2903
Brain	100	K18.MAA000581.3_10_M.1.1	EN-NSC	15048	0.0030023	7.92352e-05
Brain	100	K6.MAA000615.3_10_M.1.1	EN-NSC	14926	0.0158245	0.217753
Brain	100	G18.MAA000578.3_10_M.1.1	EN-NSC	14526	0.825645	7.072
Brain	100	J14.MAA000947.3_9_M.1.1	EN-NSC	15096	0.00420388	0.00081056
Brain	100	K21.MAA000561.3_10_M.1.1	EN-NSC	14979	9.99897	240.707
Brain	100	J16.MAA000561.3_10_M.1.1	EN-NSC	15038	0.0212616	0.107447
Brain	100	C20.MAA000940.3_8_M.1.1	EN-NSC	15097	2.55276	28.7441
Brain	100	M19.MAA000638.3_9_M.1.1	EN-NSC	14982	0.0078552	0.0222204
Brain	100	C6.MAA000942.3_8_M.1.1	EN-NSC	15148	2.28411	53.8864
Brain	100	B12.MAA000581.3_10_M.1.1	EN-NSC	15327	0.111195	1.24374
Brain	100	B12.MAA000944.3_9_M.1.1	EN-NSC	15406	0.291031	4.81921
Brain	100	K12.MAA000935.3_8_M.1.1	EN-NSC	14686	0.000699671	3.74471e-06
Brain	100	M22.MAA000638.3_9_M.1.1	EN-NSC	15199	45.8064	235.65
Brain	100	H14.MAA000615.3_10_M.1.1	EN-NSC	15225	0.179956	1.13314
Brain	100	F1.MAA000942.3_8_M.1.1	EN-NSC	14648	0.0358659	0.261858
Brain	100	L14.MAA000424.3_11_M.1.1	EN-NSC	14913	0.00238342	4.32096e-05
Brain	100	E10.MAA000923.3_9_M.1.1	EN-NSC	14746	0.0757196	0.551618
Brain	100	I18.MAA000924.3_8_M.1.1	EN-NSC	14802	42.5091	2520.18
Brain	100	G14.MAA000564.3_10_M.1.1	EN-NSC	15300	0.00143662	1.80962e-05
Brain	100	A20.MAA000944.3_9_M.1.1	EN-NSC	15451	0.0156385	0.056659
Brain	100	J22.MAA000424.3_11_M.1.1	EN-NSC	14605	0.00784311	0.0287025
Brain	100	J15.MAA000561.3_10_M.1.1	EN-NSC	15248	1.77635	32.7427
Brain	100	H19.MAA000561.3_10_M.1.1	EN-NSC	15036	2.71504	47.4739
Brain	100	M15.MAA000926.3_9_M.1.1	EN-NSC	14870	1.89131	27.0698
Brain	100	M14.MAA000615.3_10_M.1.1	EN-NSC	14572	0.0338879	0.48109
Brain	100	L3.MAA000615.3_10_M.1.1	EN-NSC	15917	0.0747635	0.503529
Brain	100	A20.MAA000581.3_10_M.1.1	EN-NSC	14649	0.032533	0.124852
Brain	100	M21.MAA000581.3_10_M.1.1	EN-NSC	14803	0.00209707	0.000767741
Brain	100	M16.MAA000935.3_8_M.1.1	EN-NSC	14937	0.159497	2.40488
Brain	100	O21.MAA000424.3_11_M.1.1	EN-NSC	14856	0.00604651	0.0125424
Brain	100	G1.MAA000932.3_11_M.1.1	EN-NSC	14581	0.00421814	0.00395614
Brain	100	I5.MAA000564.3_10_M.1.1	EN-NSC	15072	0.00100993	8.65949e-06
Brain	100	H9.MAA000638.3_9_M.1.1	EN-NSC	14692	0.000980219	1.86246e-05
Brain	100	H16.MAA000944.3_9_M.1.1	EN-NSC	14462	0.62554	8.48356
Brain	100	M20.MAA000561.3_10_M.1.1	EN-NSC	14605	0.00854001	0.0123155
Brain	100	K17.MAA000424.3_11_M.1.1	EN-NSC	15282	0.00213656	3.77458e-05
Brain	100	E19.MAA000638.3_9_M.1.1	EN-NSC	14675	4.74342	138.823
Brain	100	N7.MAA000638.3_9_M.1.1	EN-NSC	15668	0.0746113	0.33884
Brain	100	F21.MAA000638.3_9_M.1.1	EN-NSC	15117	0.159209	1.03622
Brain	100	K7.MAA000947.3_9_M.1.1	EN-NSC	14782	1.01172	7.82557
Brain	100	B21.MAA000560.3_10_M.1.1	EN-NSC	14854	4.72993	108.548
Brain	100	E15.MAA000581.3_10_M.1.1	EN-NSC	15579	0.00723399	0.0137334
Brain	100	K11.MAA000638.3_9_M.1.1	EN-NSC	15607	0.0445509	0.238919
Brain	100	K6.MAA000638.3_9_M.1.1	EN-NSC	14983	0.740102	5.12702
Brain	100	F13.MAA000561.3_10_M.1.1	EN-NSC	14855	0.00164864	0.000954006
Brain	100	P19.MAA000581.3_10_M.1.1	EN-NSC	15032	0.00646999	0.0113173
Brain	100	E17.MAA000581.3_10_M.1.1	EN-NSC	15232	0.00103756	1.23491e-05
Brain	100	H16.MAA000638.3_9_M.1.1	EN-NSC	14642	0.167284	2.6119
Brain	100	J13.MAA000615.3_10_M.1.1	EN-NSC	15213	0.000623853	0.000120015
Brain	100	G5.MAA000935.3_8_M.1.1	EN-NSC	13951	0.20329	1.77845
Brain	100	E5.MAA000924.3_8_M.1.1	EN-NSC	15020	0.0140824	0.220023
Brain	100	I8.MAA000564.3_10_M.1.1	EN-NSC	14126	0.00120603	1.10257e-05
Brain	100	A16.MAA000944.3_9_M.1.1	EN-NSC	14831	0.16987	1.42598
Brain	100	I18.MAA000925.3_9_M.1.1	EN-NSC	15171	0.00105817	7.40675e-06
Brain	100	B12.MAA000615.3_10_M.1.1	EN-NSC	14989	0.00230458	0.00306192
Brain	100	C15.MAA000581.3_10_M.1.1	EN-NSC	15082	0.00223474	3.08725e-05
Brain	100	L13.MAA000638.3_9_M.1.1	EN-NSC	14677	0.00208935	3.33947e-05
Brain	100	D16.MAA000561.3_10_M.1.1	EN-NSC	15327	0.00107493	6.87834e-06
Brain	100	H11.MAA000538.3_8_M.1.1	EN-NSC	15515	0.525159	5.9977
Brain	100	I13.MAA000641.3_9_M.1.1	EN-NSC	15078	0.00277205	6.42206e-05
Brain	100	F4.MAA000638.3_9_M.1.1	EN-NSC	15770	1.83399	11.0676
Brain	100	I19.MAA000902.3_11_M.1.1	EN-NSC	14986	0.00977393	0.0417474
Brain	100	N11.MAA000578.3_10_M.1.1	EN-NSC	14706	0.160602	1.31509
Brain	100	I16.MAA000561.3_10_M.1.1	EN-NSC	14544	0.0105105	0.0553989
Brain	100	N10.MAA000638.3_9_M.1.1	EN-NSC	15254	0.0185651	0.0354929
Brain	100	H18.MAA000424.3_11_M.1.1	EN-NSC	14652	0.000790204	4.68197e-06
Brain	100	I19.MAA000924.3_8_M.1.1	EN-NSC	14762	0.716767	3.54729
Brain	100	G15.MAA000424.3_11_M.1.1	EN-NSC	14767	0.000380796	2.12473e-06
Brain	100	D22.MAA000926.3_9_M.1.1	EN-NSC	14151	0.000384007	2.03602e-06
Brain	100	P13.MAA000615.3_10_M.1.1	EN-NSC	15038	0.0969286	0.598268
Brain	100	B13.MAA000641.3_9_M.1.1	EN-NSC	14994	0.00151166	1.57737e-05
Brain	100	E3.MAA000538.3_8_M.1.1	EN-NSC	14832	0.0300174	0.214144
Brain	100	M12.MAA000561.3_10_M.1.1	EN-NSC	14551	0.151147	1.46296
Brain	100	K12.MAA000926.3_9_M.1.1	EN-NSC	14571	0.0110625	0.0655611
Brain	100	L9.MAA000942.3_8_M.1.1	EN-NSC	15275	0.00102505	7.4738e-06
Brain	100	I17.MAA000581.3_10_M.1.1	EN-NSC	15267	0.00680872	0.0157383
Brain	100	B16.MAA000581.3_10_M.1.1	EN-NSC	15388	0.00942636	0.0227631
Brain	100	H20.MAA000928.3_9_M.1.1	EN-NSC	15178	0.00182488	2.00017e-05
Brain	100	E15.MAA000638.3_9_M.1.1	EN-NSC	14150	0.00361221	0.000182936
Brain	100	N19.MAA000581.3_10_M.1.1	EN-NSC	14889	0.19609	1.35387
Brain	100	G13.MAA000926.3_9_M.1.1	EN-NSC	15200	0.00102066	6.74832e-05
Brain	100	G22.MAA000947.3_9_M.1.1	EN-NSC	15218	0.0336623	0.534103
Brain	100	O15.MAA000561.3_10_M.1.1	EN-NSC	15375	0.397103	7.66178
Brain	100	E17.MAA000561.3_10_M.1.1	EN-NSC	15492	0.00250264	0.000214383
Brain	100	L5.MAA000638.3_9_M.1.1	EN-NSC	15946	0.0375509	0.292518
Brain	100	N20.MAA000561.3_10_M.1.1	EN-NSC	14825	4.26176	55.9584
Brain	100	E12.MAA000924.3_8_M.1.1	EN-NSC	14847	0.42134	2.08662
Brain	100	A13.MAA000615.3_10_M.1.1	EN-NSC	14792	0.000975558	6.61941e-06
Brain	100	A13.MAA000424.3_11_M.1.1	EN-NSC	15086	0.00199933	2.7731e-05
Brain	100	I15.MAA000561.3_10_M.1.1	EN-NSC	14687	0.610608	6.11743
Brain	100	I15.MAA000641.3_9_M.1.1	EN-NSC	15186	2.1768	22.3959
Brain	100	C3.MAA000564.3_10_M.1.1	EN-NSC	15201	155.567	2581.94
Brain	100	O9.MAA000560.3_10_M.1.1	EN-NSC	14840	5.23317	24.2424
Brain	100	J6.MAA000947.3_9_M.1.1	EN-NSC	14876	10.6544	63.4259
Brain	100	G20.MAA000638.3_9_M.1.1	EN-NSC	14858	0.0883789	0.0667067
Brain	100	G8.MAA000581.3_10_M.1.1	EN-NSC	14697	24.4933	224.779
Brain	100	J21.MAA000641.3_9_M.1.1	EN-NSC	14916	0.00239308	0.000206553
Brain	100	L12.MAA000940.3_8_M.1.1	EN-NSC	15052	0.00178808	0.000269724
Brain	100	C18.MAA000561.3_10_M.1.1	EN-NSC	15217	28.5173	341.239
Brain	100	J8.MAA000638.3_9_M.1.1	EN-NSC	14522	0.0134199	0.0460298
Brain	100	H19.MAA000641.3_9_M.1.1	EN-NSC	14870	0.00172695	0.000988159
Brain	100	K17.MAA000581.3_10_M.1.1	EN-NSC	14810	0.139138	0.076131
Brain	100	G15.MAA000581.3_10_M.1.1	EN-NSC	15250	1.06223	7.5762
Brain	100	N6.MAA000578.3_10_M.1.1	EN-NSC	14095	0.00151337	3.01807e-05
Brain	100	D22.MAA000561.3_10_M.1.1	EN-NSC	15487	0.274652	2.51083
Brain	100	B11.MAA000941.3_8_M.1.1	EN-NSC	14458	0.00139321	1.23902e-05
Brain	100	D18.MAA000581.3_10_M.1.1	EN-NSC	14294	0.00400504	0.000227001
Brain	100	N22.MAA000561.3_10_M.1.1	EN-NSC	14994	0.0227269	0.120311
Brain	100	B11.MAA000564.3_10_M.1.1	EN-NSC	14739	5.28781	102.897
Brain	100	G4.MAA000641.3_9_M.1.1	EN-NSC	14529	0.00235839	0.0021411
Brain	100	F13.MAA000615.3_10_M.1.1	EN-NSC	14654	9.44651	150.311
Brain	100	D20.MAA000581.3_10_M.1.1	EN-NSC	15053	0.00245547	4.03623e-05
Brain	100	A4.MAA000578.3_10_M.1.1	EN-NSC	14975	0.110239	0.431238
Brain	100	A14.MAA000561.3_10_M.1.1	EN-NSC	14852	0.00183328	2.02054e-05
Brain	100	A19.MAA000561.3_10_M.1.1	EN-NSC	14629	47.5604	446.138
Brain	100	J5.MAA000926.3_9_M.1.1	EN-NSC	15383	19.3077	150.668
Brain	100	C14.MAA000615.3_10_M.1.1	EN-NSC	15342	0.0811323	0.45902
Brain	100	I2.MAA000932.3_11_M.1.1	EN-NSC	15612	0.00293639	5.35302e-05
Brain	100	H5.MAA000550.3_10_M.1.1	EN-NSC	14843	0.0906608	0.666832
Brain	100	D12.MAA000926.3_9_M.1.1	EN-NSC	14734	0.102058	0.744116
Brain	100	G5.MAA000564.3_10_M.1.1	EN-NSC	14869	0.000910188	5.12717e-06
Brain	100	D6.MAA000942.3_8_M.1.1	EN-NSC	14741	0.00268522	0.00608649
Brain	100	J12.MAA000581.3_10_M.1.1	EN-NSC	14981	0.00385969	0.00183251
Brain	100	D11.MAA000902.3_11_M.1.1	EN-NSC	14739	1.00364	16.0598
Brain	100	A16.MAA000941.3_8_M.1.1	EN-NSC	15008	0.156226	0.984528
Brain	100	D12.MAA000424.3_11_M.1.1	EN-NSC	15253	0.00357047	0.00240818
Brain	100	I15.MAA000638.3_9_M.1.1	EN-NSC	14993	0.0253577	0.0784331
Brain	100	O19.MAA000561.3_10_M.1.1	EN-NSC	14420	0.156507	1.69098
Brain	100	H1.MAA000638.3_9_M.1.1	EN-NSC	14733	0.000826102	1.03426e-05
Brain	100	M18.MAA000581.3_10_M.1.1	EN-NSC	15688	0.0194812	0.0561419
Brain	100	L7.MAA000638.3_9_M.1.1	EN-NSC	14741	0.00277853	0.000115604
Brain	100	E9.MAA000638.3_9_M.1.1	EN-NSC	15832	0.0722348	0.155805
Brain	100	C6.MAA000932.3_11_M.1.1	EN-NSC	14716	0.00238181	0.00200427
Brain	100	B13.MAA000615.3_10_M.1.1	EN-NSC	14826	8.29995	126.522
Brain	100	F21.MAA000924.3_8_M.1.1	EN-NSC	15065	0.0157741	0.0378676
Brain	100	F19.MAA000424.3_11_M.1.1	EN-NSC	15165	0.00305979	0.00145459
Brain	100	E6.MAA000902.3_11_M.1.1	EN-NSC	15077	4.09906	42.833
Brain	100	E13.MAA000615.3_10_M.1.1	EN-NSC	15160	0.15969	1.0971
Brain	100	H16.MAA000581.3_10_M.1.1	EN-NSC	14996	0.0259259	0.15976
Brain	100	P15.MAA000561.3_10_M.1.1	EN-NSC	14794	0.01872	0.0688671
Brain	100	H14.MAA000561.3_10_M.1.1	EN-NSC	14839	0.0561805	0.522189
Brain	100	L18.MAA000581.3_10_M.1.1	EN-NSC	15350	0.00531929	0.0115993
Brain	100	C3.MAA000578.3_10_M.1.1	EN-NSC	15567	0.365902	2.64803
Brain	100	B21.MAA000581.3_10_M.1.1	EN-NSC	14974	0.187281	1.82711
Brain	100	L12.MAA000615.3_10_M.1.1	EN-NSC	14842	3.14938	65.6827
Brain	100	C22.MAA000940.3_8_M.1.1	IN	14763	0.00138467	0.000127348
Brain	100	P5.MAA000940.3_8_M.1.1	IN	14992	0.168355	1.8907
Brain	100	A15.MAA000942.3_8_M.1.1	IN	15179	0.00094487	7.25107e-06
Brain	100	F19.MAA000940.3_8_M.1.1	IN	14493	0.0471817	0.291584
Brain	100	H20.MAA000940.3_8_M.1.1	IN	13834	0.0341586	0.181362
Brain	100	O17.MAA000942.3_8_M.1.1	IN	15345	0.016445	0.127487
Brain	100	G1.MAA000940.3_8_M.1.1	IN	14137	0.000564573	3.27784e-06
Brain	100	I4.MAA000940.3_8_M.1.1	IN	15454	0.000951149	7.45057e-06
Brain	100	C7.MAA000940.3_8_M.1.1	IN	14559	0.00464047	0.0177589
Brain	100	A1.MAA000940.3_8_M.1.1	IN	14985	0.000665421	6.83612e-06
Brain	100	M6.MAA000940.3_8_M.1.1	IN	15294	0.00680453	0.0104636
Brain	100	N4.MAA000940.3_8_M.1.1	IN	15581	0.000901491	7.6783e-06
Brain	100	L8.MAA000561.3_10_M.1.1	IN	14946	0.00237861	3.25252e-05
Brain	100	A6.MAA000942.3_8_M.1.1	IN	15073	0.000934239	1.0317e-05
Brain	100	P10.MAA000942.3_8_M.1.1	IN	14676	0.000456873	4.55729e-06
Brain	100	J9.MAA000564.3_10_M.1.1	IN	14628	0.0205404	0.240353
Brain	100	E13.MAA000942.3_8_M.1.1	IN	14486	0.205372	1.73733
Brain	100	M13.MAA000940.3_8_M.1.1	IN	15164	0.112822	1.07626
Brain	100	F2.MAA000940.3_8_M.1.1	IN	15130	0.140569	1.50597
Brain	100	A21.MAA000561.3_10_M.1.1	IN	14928	0.005674	0.0112802
Brain	100	C16.MAA000942.3_8_M.1.1	IN	14527	0.00161052	1.89584e-05
Brain	100	C22.MAA000944.3_9_M.1.1	IN	14940	0.0376196	0.389444
Brain	100	K13.MAA000615.3_10_M.1.1	IN	14627	0.0115162	0.157366
Brain	100	F17.MAA000940.3_8_M.1.1	IN	15452	0.00222848	0.00130336
Brain	100	K15.MAA000940.3_8_M.1.1	IN	14570	0.0332075	0.250075
Brain	100	F9.MAA000942.3_8_M.1.1	IN	14980	0.00359963	0.0104009
Brain	100	B18.MAA000925.3_9_M.1.1	IN	14434	0.00035025	1.40636e-06
Brain	100	P7.MAA000925.3_9_M.1.1	IN	14614	0.00142685	1.8744e-05
Brain	100	F17.MAA000942.3_8_M.1.1	IN	14383	0.00104261	9.72705e-06
Brain	100	L21.MAA000561.3_10_M.1.1	IN	15405	0.00512313	0.0131987
Brain	100	I19.MAA000561.3_10_M.1.1	IN	14844	0.00210513	6.00141e-05
Brain	100	C1.MAA000940.3_8_M.1.1	IN	15451	0.000949947	1.06416e-05
Brain	100	G14.MAA000940.3_8_M.1.1	IN	15285	0.0058737	0.0175913
Brain	100	D13.MAA000615.3_10_M.1.1	IN	14661	0.117623	0.957521
Brain	100	F1.MAA000926.3_9_M.1.1	IN	15596	0.0424008	0.483891
Brain	100	A11.MAA000564.3_10_M.1.1	IN	14207	0.00200172	0.000324595
Brain	100	C19.MAA000940.3_8_M.1.1	IN	14622	0.159838	1.87574
Brain	100	J5.MAA000940.3_8_M.1.1	IN	14950	0.668649	8.52193
Brain	100	H16.MAA000942.3_8_M.1.1	IN	14844	0.00354349	0.00220601
Brain	100	O13.MAA000561.3_10_M.1.1	IN	14973	0.0131279	0.093886
Brain	100	K13.MAA000942.3_8_M.1.1	IN	15114	0.00480121	0.0232182
Brain	100	C18.MAA000942.3_8_M.1.1	IN	14863	0.0684769	0.529422
Brain	100	J6.MAA000940.3_8_M.1.1	IN	14672	0.0402901	0.362939
Brain	100	I20.MAA000940.3_8_M.1.1	IN	15080	0.00317439	0.00794714
Brain	100	O6.MAA000942.3_8_M.1.1	IN	14300	0.00296184	0.00051604
Brain	100	C12.MAA000561.3_10_M.1.1	IN	14712	0.00120773	0.000270994
Brain	100	H10.MAA000942.3_8_M.1.1	IN	14846	0.00449034	0.0109352
Brain	100	M11.MAA000940.3_8_M.1.1	IN	14640	0.0231437	0.134169
Brain	100	J12.MAA000942.3_8_M.1.1	IN	15148	0.00127794	1.08501e-05
Brain	100	M18.MAA000940.3_8_M.1.1	IN	15081	0.0644723	0.475079
Brain	100	K12.MAA000615.3_10_M.1.1	IN	14677	0.0208302	0.231426
Brain	100	D17.MAA000940.3_8_M.1.1	IN	15173	0.00173615	1.83035e-05
Brain	100	I14.MAA000944.3_9_M.1.1	IN	14719	0.763187	6.00299
Brain	100	G3.MAA000925.3_9_M.1.1	IN	14435	1.5423	3.57661
Brain	100	I2.MAA000944.3_9_M.1.1	IN	15072	0.259257	9.0936
Brain	100	A17.MAA000561.3_10_M.1.1	IN	14816	0.0011108	0.000378627
Brain	100	P19.MAA000940.3_8_M.1.1	IN	15166	0.000619665	5.69851e-06
Brain	100	M19.MAA000561.3_10_M.1.1	IN	14900	0.00732532	0.0231378
Brain	100	A7.MAA000940.3_8_M.1.1	IN	14458	0.00172618	1.9647e-05
Brain	100	D12.MAA000561.3_10_M.1.1	IN	15336	0.0123122	0.104791
Brain	100	P3.MAA000940.3_8_M.1.1	IN	14818	0.249816	2.41613
Brain	100	K21.MAA000940.3_8_M.1.1	IN	14426	0.010046	0.10141
Brain	100	I8.MAA000940.3_8_M.1.1	IN	14741	0.00374986	0.0104506
Brain	100	B7.MAA000942.3_8_M.1.1	IN	14962	59.8918	1027.23
Brain	100	K6.MAA000940.3_8_M.1.1	IN	15012	0.0044987	0.00414375
Brain	100	J16.MAA000942.3_8_M.1.1	IN	14978	0.0016076	0.000962702
Brain	100	A12.MAA000615.3_10_M.1.1	IN	14901	0.0584743	0.404983
Brain	100	C4.MAA000940.3_8_M.1.1	IN	14323	0.000578995	3.88239e-06
Brain	100	I3.MAA000940.3_8_M.1.1	IN	14973	0.0168373	0.166494
Brain	100	A14.MAA000942.3_8_M.1.1	IN	14821	0.00658354	0.00987894
Brain	100	M8.MAA000942.3_8_M.1.1	IN	14779	14.3274	269.434
Brain	100	A11.MAA000942.3_8_M.1.1	IN	14688	0.00120398	1.75293e-05
Brain	100	B1.MAA000940.3_8_M.1.1	IN	14869	6.70413	182.83
Brain	100	P17.MAA000561.3_10_M.1.1	IN	14429	1.19571	23.9726
Brain	100	B20.MAA000925.3_9_M.1.1	IN	14748	0.00240287	0.00140928
Brain	100	A16.MAA000942.3_8_M.1.1	IN	15482	0.012219	0.0777733
Brain	100	A10.MAA000590.3_9_M.1.1	MG	220	0.0123885	0.00127715
Brain	100	A10.MAA000591.3_8_M.1.1	MG	304	0.00241903	1.58968e-05
Brain	100	A10.MAA000603.3_10_M.1.1	MG	194	0.00235298	1.48328e-05
Brain	100	L15.MAA000592.3_9_M.1.1	MG	190	0.00163202	2.00478e-05
Brain	100	A10.MAA000593.3_8_M.1.1	MG	320	0.00318519	2.65376e-05
Brain	100	D4.MAA000603.3_10_M.1.1	MG	210	0.00207063	1.74234e-05
Brain	100	D7.MAA000590.3_9_M.1.1	MG	240	0.00389211	2.64037e-05
Brain	100	L15.MAA000603.3_10_M.1.1	MG	250	0.002991	3.79769e-05
Brain	100	D4.MAA000604.3_10_M.1.1	MG	210	0.00165945	1.21855e-05
Brain	100	H6.MAA000617.3_10_M.1.1	MG	206	0.00513491	4.50238e-05
Brain	100	A10.MAA000572.3_8_M.1.1	MG	190	0.0026736	1.09362e-05
Brain	100	A12.MAA000603.3_10_M.1.1	MG	264	0.00723983	0.000307438
Brain	100	L17.MAA000603.3_10_M.1.1	MG	318	0.00413316	3.8322e-05
Brain	100	A12.MAA000605.3_10_M.1.1	MG	277	0.00276148	2.18705e-05
Brain	100	D8.MAA000570.3_8_M.1.1	MG	306	0.0045846	7.32481e-05
Brain	100	A12.MAA000617.3_10_M.1.1	MG	280	0.025898	0.00554891
Brain	100	A12.MAA000604.3_10_M.1.1	MG	300	0.0017415	1.30501e-05
Brain	100	A1.MAA000617.3_10_M.1.1	MG	270	0.00459705	3.05592e-05
Brain	100	D8.MAA000605.3_10_M.1.1	MG	240	0.0032655	5.61216e-05
Brain	100	A12.MAA000572.3_8_M.1.1	MG	180	0.00178025	8.68601e-06
Brain	100	A10.MAA000605.3_10_M.1.1	MG	231	0.00202952	9.29902e-06
Brain	100	D4.MAA000617.3_10_M.1.1	MG	280	0.00194905	1.31733e-05
Brain	100	H5.MAA000603.3_10_M.1.1	MG	170	0.00222925	9.12246e-06
Brain	100	I1.MAA000591.3_8_M.1.1	MG	220	0.00287843	3.94019e-05
Brain	100	L17.MAA000573.3_9_M.1.1	MG	257	0.00222291	3.7252e-05
Brain	100	A13.MAA000603.3_10_M.1.1	MG	290	0.00442664	0.00012721
Brain	100	L17.MAA000590.3_9_M.1.1	MG	261	0.0352198	0.0109171
Brain	100	D9.MAA000603.3_10_M.1.1	MG	239	0.00185714	5.10293e-06
Brain	100	D6.MAA000570.3_8_M.1.1	MG	260	0.001446	7.86841e-06
Brain	100	A1.MAA000604.3_10_M.1.1	MG	250	0.00158239	7.76704e-06
Brain	100	D8.MAA000603.3_10_M.1.1	MG	218	0.00225254	3.25269e-05
Brain	100	A11.MAA000590.3_9_M.1.1	MG	349	0.00203108	3.74015e-05
Brain	100	D5.MAA000603.3_10_M.1.1	MG	310	0.00398919	0.000311033
Brain	100	L2.MAA000592.3_9_M.1.1	MG	240	0.00283299	0.000107539
Brain	100	H6.MAA000603.3_10_M.1.1	MG	330	0.00254311	1.95499e-05
Brain	100	I1.MAA000590.3_9_M.1.1	MG	250	0.00338539	2.15254e-05
Brain	100	H8.MAA000590.3_9_M.1.1	MG	200	0.00101551	4.13256e-06
Brain	100	H8.MAA000592.3_9_M.1.1	MG	190	0.00234427	1.95953e-05
Brain	100	A14.MAA000603.3_10_M.1.1	MG	171	0.00206524	2.10454e-05
Brain	100	H8.MAA000617.3_10_M.1.1	MG	177	0.00268808	2.07633e-05
Brain	100	A14.MAA000605.3_10_M.1.1	MG	320	0.00202828	1.62736e-05
Brain	100	L18.MAA000603.3_10_M.1.1	MG	200	0.0261274	0.00325567
Brain	100	E1.MAA000617.3_10_M.1.1	MG	215	0.00217787	1.30413e-05
Brain	100	I11.MAA000603.3_10_M.1.1	MG	218	0.00260563	1.39918e-05
Brain	100	L20.MAA000571.3_9_M.1.1	MG	339	0.00190635	2.11271e-05
Brain	100	O19.MAA000592.3_9_M.1.1	MG	286	0.00462805	8.8515e-05
Brain	100	L20.MAA000573.3_9_M.1.1	MG	339	0.00619493	0.000264292
Brain	100	A11.MAA000605.3_10_M.1.1	MG	250	0.0030112	2.75678e-05
Brain	100	L20.MAA000590.3_9_M.1.1	MG	270	0.00221593	2.323e-05
Brain	100	A12.MAA000591.3_8_M.1.1	MG	300	0.0085472	0.00138843
Brain	100	A10.MAA000571.3_9_M.1.1	MG	180	0.00232657	8.67982e-06
Brain	100	A15.MAA000573.3_9_M.1.1	MG	180	0.000756993	2.29249e-06
Brain	100	E10.MAA000603.3_10_M.1.1	MG	229	0.035624	0.00796655
Brain	100	A15.MAA000590.3_9_M.1.1	MG	260	0.00176963	9.3416e-06
Brain	100	A15.MAA000591.3_8_M.1.1	MG	210	0.00246126	1.32178e-05
Brain	100	A15.MAA000592.3_9_M.1.1	MG	200	0.00371216	4.75068e-05
Brain	100	D8.MAA000572.3_8_M.1.1	MG	170	0.00274611	2.64814e-05
Brain	100	A15.MAA000603.3_10_M.1.1	MG	250	0.0110788	0.00185075
Brain	100	A15.MAA000604.3_10_M.1.1	MG	230	0.0046611	5.1983e-05
Brain	100	I1.MAA000570.3_8_M.1.1	MG	337	0.000901279	3.2356e-06
Brain	100	H5.MAA000590.3_9_M.1.1	MG	260	0.0176107	0.00305583
Brain	100	I1.MAA000573.3_9_M.1.1	MG	320	0.00257213	2.06533e-05
Brain	100	E11.MAA000603.3_10_M.1.1	MG	260	0.00400852	7.48311e-05
Brain	100	E11.MAA000605.3_10_M.1.1	MG	255	0.00247015	1.35742e-05
Brain	100	E11.MAA000617.3_10_M.1.1	MG	325	0.00190198	2.03364e-05
Brain	100	L21.MAA000572.3_8_M.1.1	MG	332	0.00261996	2.11411e-05
Brain	100	I13.MAA000590.3_9_M.1.1	MG	250	0.00242739	9.79911e-06
Brain	100	I13.MAA000603.3_10_M.1.1	MG	320	0.00224979	4.14305e-05
Brain	100	A13.MAA000617.3_10_M.1.1	MG	249	0.00114758	8.60682e-06
Brain	100	L2.MAA000570.3_8_M.1.1	MG	170	0.00195997	1.09152e-05
Brain	100	D9.MAA000617.3_10_M.1.1	MG	290	0.0046871	9.17635e-05
Brain	100	L2.MAA000573.3_9_M.1.1	MG	260	0.00214552	2.16916e-05
Brain	100	A11.MAA000603.3_10_M.1.1	MG	170	0.00134852	5.53162e-06
Brain	100	A16.MAA000603.3_10_M.1.1	MG	200	0.00351222	1.95811e-05
Brain	100	A16.MAA000604.3_10_M.1.1	MG	310	0.00824182	0.000285116
Brain	100	I10.MAA000590.3_9_M.1.1	MG	220	0.0179817	0.00697376
Brain	100	A14.MAA000590.3_9_M.1.1	MG	210	0.00271009	2.03353e-05
Brain	100	B20.MAA000603.3_10_M.1.1	MG	210	0.00304034	5.55491e-05
Brain	100	I14.MAA000573.3_9_M.1.1	MG	272	0.00365993	7.81282e-05
Brain	100	I14.MAA000590.3_9_M.1.1	MG	360	0.00351185	0.000205103
Brain	100	I14.MAA000603.3_10_M.1.1	MG	210	0.00207942	2.31024e-05
Brain	100	A1.MAA000570.3_8_M.1.1	MG	200	0.00059245	1.83334e-06
Brain	100	A1.MAA000593.3_8_M.1.1	MG	196	0.0012056	4.34024e-06
Brain	100	L22.MAA000573.3_9_M.1.1	MG	290	0.00294866	0.000149797
Brain	100	E13.MAA000603.3_10_M.1.1	MG	134	0.00203507	1.34952e-05
Brain	100	L22.MAA000590.3_9_M.1.1	MG	180	0.0289274	0.0041656
Brain	100	E13.MAA000617.3_10_M.1.1	MG	220	0.00184971	1.34426e-05
Brain	100	A17.MAA000605.3_10_M.1.1	MG	258	0.00261989	1.78952e-05
Brain	100	A17.MAA000617.3_10_M.1.1	MG	190	0.0030744	1.71999e-05
Brain	100	I15.MAA000572.3_8_M.1.1	MG	290	0.00290651	2.10564e-05
Brain	100	J19.MAA000570.3_8_M.1.1	MG	260	0.000631182	2.2719e-06
Brain	100	I15.MAA000590.3_9_M.1.1	MG	250	0.00179579	1.0628e-05
Brain	100	A18.MAA000570.3_8_M.1.1	MG	160	0.00357509	2.34964e-05
Brain	100	I15.MAA000617.3_10_M.1.1	MG	210	0.00137674	6.68548e-06
Brain	100	E14.MAA000592.3_9_M.1.1	MG	297	0.00280497	3.16189e-05
Brain	100	A18.MAA000592.3_9_M.1.1	MG	220	0.00206369	1.01601e-05
Brain	100	A18.MAA000603.3_10_M.1.1	MG	350	0.00250107	1.7804e-05
Brain	100	A18.MAA000604.3_10_M.1.1	MG	239	0.0027782	1.89694e-05
Brain	100	A18.MAA000605.3_10_M.1.1	MG	222	0.00363634	3.01363e-05
Brain	100	A10.MAA000617.3_10_M.1.1	MG	170	0.00282716	3.30757e-05
Brain	100	L3.MAA000603.3_10_M.1.1	MG	268	0.00221597	2.04338e-05
Brain	100	L3.MAA000604.3_10_M.1.1	MG	270	0.0237533	0.00517573
Brain	100	O4.MAA000603.3_10_M.1.1	MG	200	0.0015399	5.3904e-06
Brain	100	D5.MAA000617.3_10_M.1.1	MG	200	0.00369466	5.31485e-05
Brain	100	E15.MAA000603.3_10_M.1.1	MG	310	0.00268122	1.8424e-05
Brain	100	E15.MAA000605.3_10_M.1.1	MG	258	0.00196594	1.27604e-05
Brain	100	O18.MAA000573.3_9_M.1.1	MG	220	0.00272828	1.24886e-05
Brain	100	F3.MAA000590.3_9_M.1.1	MG	330	0.0144208	0.00225344
Brain	100	I16.MAA000590.3_9_M.1.1	MG	275	0.0123167	0.00121472
Brain	100	I16.MAA000603.3_10_M.1.1	MG	270	0.00555815	0.000228571
Brain	100	E12.MAA000590.3_9_M.1.1	MG	280	0.00159285	1.22364e-05
Brain	100	A16.MAA000590.3_9_M.1.1	MG	245	0.0128763	0.00380288
Brain	100	A19.MAA000590.3_9_M.1.1	MG	290	0.00200698	1.31395e-05
Brain	100	A19.MAA000593.3_8_M.1.1	MG	270	0.00177319	1.20648e-05
Brain	100	A11.MAA000604.3_10_M.1.1	MG	200	0.00370892	2.87768e-05
Brain	100	A16.MAA000605.3_10_M.1.1	MG	244	0.00233851	1.24149e-05
Brain	100	A11.MAA000617.3_10_M.1.1	MG	249	0.00315249	4.6126e-05
Brain	100	I17.MAA000572.3_8_M.1.1	MG	270	0.00311208	1.6517e-05
Brain	100	I17.MAA000573.3_9_M.1.1	MG	250	0.00395134	2.4038e-05
Brain	100	H8.MAA000603.3_10_M.1.1	MG	220	0.00677281	0.000121099
Brain	100	I17.MAA000590.3_9_M.1.1	MG	201	0.00507849	0.000348301
Brain	100	A2.MAA000570.3_8_M.1.1	MG	240	0.00252659	1.77246e-05
Brain	100	A2.MAA000572.3_8_M.1.1	MG	182	0.00476927	0.000133438
Brain	100	A2.MAA000590.3_9_M.1.1	MG	250	0.0119698	0.00144568
Brain	100	A2.MAA000592.3_9_M.1.1	MG	272	0.0056017	5.90203e-05
Brain	100	D7.MAA000603.3_10_M.1.1	MG	220	0.0157124	0.0029511
Brain	100	A2.MAA000604.3_10_M.1.1	MG	230	0.00242988	4.15391e-05
Brain	100	A2.MAA000617.3_10_M.1.1	MG	240	0.00309232	7.20212e-05
Brain	100	H9.MAA000590.3_9_M.1.1	MG	269	0.0030084	3.3693e-05
Brain	100	I18.MAA000572.3_8_M.1.1	MG	205	0.00075446	2.13285e-06
Brain	100	E18.MAA000572.3_8_M.1.1	MG	270	0.00373549	3.64332e-05
Brain	100	A12.MAA000592.3_9_M.1.1	MG	270	0.000861089	5.11519e-06
Brain	100	E18.MAA000590.3_9_M.1.1	MG	270	0.00523308	7.49426e-05
Brain	100	E18.MAA000603.3_10_M.1.1	MG	230	0.00186313	1.34402e-05
Brain	100	E18.MAA000604.3_10_M.1.1	MG	179	0.0103284	0.00164352
Brain	100	E18.MAA000617.3_10_M.1.1	MG	275	0.00309223	5.43296e-05
Brain	100	O7.MAA000573.3_9_M.1.1	MG	222	0.000838052	3.01317e-06
Brain	100	A20.MAA000570.3_8_M.1.1	MG	220	0.00291544	4.80726e-05
Brain	100	L6.MAA000570.3_8_M.1.1	MG	180	0.00252507	2.86752e-05
Brain	100	A20.MAA000603.3_10_M.1.1	MG	230	0.00140216	4.8404e-06
Brain	100	A20.MAA000604.3_10_M.1.1	MG	240	0.00250059	1.32789e-05
Brain	100	A20.MAA000605.3_10_M.1.1	MG	210	0.0521859	0.0169181
Brain	100	A20.MAA000617.3_10_M.1.1	MG	160	0.0149417	0.0029605
Brain	100	L6.MAA000603.3_10_M.1.1	MG	260	0.00550523	0.000269009
Brain	100	E19.MAA000605.3_10_M.1.1	MG	250	0.00142926	8.77353e-06
Brain	100	E19.MAA000617.3_10_M.1.1	MG	230	0.00331122	2.75718e-05
Brain	100	I19.MAA000617.3_10_M.1.1	MG	200	0.00401625	3.62629e-05
Brain	100	A13.MAA000604.3_10_M.1.1	MG	185	0.00191268	4.91198e-05
Brain	100	O8.MAA000570.3_8_M.1.1	MG	285	0.00139425	8.57128e-06
Brain	100	O8.MAA000571.3_9_M.1.1	MG	258	0.00206131	1.85243e-05
Brain	100	A21.MAA000603.3_10_M.1.1	MG	260	0.00304556	4.13237e-05
Brain	100	A21.MAA000604.3_10_M.1.1	MG	171	0.00381397	0.000111275
Brain	100	A21.MAA000605.3_10_M.1.1	MG	220	0.0019264	1.08263e-05
Brain	100	L2.MAA000590.3_9_M.1.1	MG	270	0.0104324	0.000805668
Brain	100	E2.MAA000603.3_10_M.1.1	MG	260	0.00182804	1.18194e-05
Brain	100	A19.MAA000605.3_10_M.1.1	MG	261	0.0276454	0.0041567
Brain	100	E2.MAA000617.3_10_M.1.1	MG	250	0.00330676	4.00868e-05
Brain	100	I2.MAA000603.3_10_M.1.1	MG	320	0.00259604	1.85146e-05
Brain	100	A14.MAA000591.3_8_M.1.1	MG	260	0.0039866	2.54783e-05
Brain	100	L7.MAA000617.3_10_M.1.1	MG	240	0.00115555	4.39887e-06
Brain	100	A14.MAA000604.3_10_M.1.1	MG	226	0.00120274	1.61535e-05
Brain	100	J3.MAA000573.3_9_M.1.1	MG	290	0.00139902	8.63828e-06
Brain	100	A14.MAA000617.3_10_M.1.1	MG	310	0.00102432	7.34316e-06
Brain	100	A22.MAA000603.3_10_M.1.1	MG	220	0.00624112	0.00038994
Brain	100	A22.MAA000604.3_10_M.1.1	MG	230	0.00142497	6.74144e-06
Brain	100	E20.MAA000591.3_8_M.1.1	MG	300	0.0281871	0.00515833
Brain	100	E20.MAA000592.3_9_M.1.1	MG	270	0.00258333	1.87032e-05
Brain	100	E20.MAA000604.3_10_M.1.1	MG	240	0.00554498	0.000153277
Brain	100	B19.MAA000603.3_10_M.1.1	MG	220	0.00316359	4.17575e-05
Brain	100	I20.MAA000570.3_8_M.1.1	MG	250	0.00261578	1.35105e-05
Brain	100	I20.MAA000571.3_9_M.1.1	MG	244	0.0229021	0.00291226
Brain	100	A15.MAA000572.3_8_M.1.1	MG	280	0.00960186	0.000825616
Brain	100	A3.MAA000570.3_8_M.1.1	MG	290	0.00213199	1.26275e-05
Brain	100	A3.MAA000572.3_8_M.1.1	MG	170	0.00142843	1.31351e-05
Brain	100	A3.MAA000573.3_9_M.1.1	MG	190	0.00276119	3.41865e-05
Brain	100	A3.MAA000590.3_9_M.1.1	MG	250	0.0645365	0.0241257
Brain	100	A3.MAA000592.3_9_M.1.1	MG	264	0.0152773	0.00282657
Brain	100	A3.MAA000593.3_8_M.1.1	MG	160	0.00323527	2.28757e-05
Brain	100	A3.MAA000603.3_10_M.1.1	MG	230	0.00330659	6.14617e-05
Brain	100	A3.MAA000604.3_10_M.1.1	MG	236	0.00155433	1.41449e-05
Brain	100	F9.MAA000605.3_10_M.1.1	MG	292	0.0238092	0.00867773
Brain	100	A15.MAA000617.3_10_M.1.1	MG	290	0.000993472	4.52214e-06
Brain	100	I21.MAA000571.3_9_M.1.1	MG	288	0.00225847	2.45593e-05
Brain	100	I21.MAA000572.3_8_M.1.1	MG	170	0.00429797	3.00704e-05
Brain	100	I21.MAA000573.3_9_M.1.1	MG	294	0.0034344	4.23974e-05
Brain	100	L9.MAA000590.3_9_M.1.1	MG	240	0.00990628	0.00101726
Brain	100	E22.MAA000591.3_8_M.1.1	MG	152	0.00704617	6.99472e-05
Brain	100	E22.MAA000603.3_10_M.1.1	MG	229	0.0046258	8.4731e-05
Brain	100	A4.MAA000570.3_8_M.1.1	MG	257	0.00172286	6.16188e-06
Brain	100	E12.MAA000572.3_8_M.1.1	MG	200	0.00270597	1.99009e-05
Brain	100	A16.MAA000572.3_8_M.1.1	MG	210	0.00300775	4.04884e-05
Brain	100	A4.MAA000590.3_9_M.1.1	MG	250	0.00367287	5.42507e-05
Brain	100	A4.MAA000591.3_8_M.1.1	MG	310	0.00582168	0.000605232
Brain	100	A16.MAA000593.3_8_M.1.1	MG	300	0.00340226	4.39837e-05
Brain	100	A4.MAA000603.3_10_M.1.1	MG	260	0.0137091	0.00111478
Brain	100	A4.MAA000604.3_10_M.1.1	MG	240	0.0150862	0.00152182
Brain	100	I22.MAA000570.3_8_M.1.1	MG	300	0.0019301	2.48334e-05
Brain	100	B20.MAA000592.3_9_M.1.1	MG	260	0.00326905	4.25524e-05
Brain	100	E3.MAA000570.3_8_M.1.1	MG	158	0.00161579	1.3843e-05
Brain	100	E3.MAA000572.3_8_M.1.1	MG	227	0.0040284	5.82013e-05
Brain	100	E3.MAA000592.3_9_M.1.1	MG	233	0.0068488	0.000138782
Brain	100	E3.MAA000593.3_8_M.1.1	MG	223	0.00359199	6.50333e-05
Brain	100	E3.MAA000603.3_10_M.1.1	MG	210	0.00326775	3.182e-05
Brain	100	I14.MAA000617.3_10_M.1.1	MG	240	0.00156169	1.16208e-05
Brain	100	M1.MAA000593.3_8_M.1.1	MG	230	0.00149202	1.06336e-05
Brain	100	M1.MAA000603.3_10_M.1.1	MG	249	0.00678888	0.000613213
Brain	100	A5.MAA000573.3_9_M.1.1	MG	180	0.0011639	5.67835e-06
Brain	100	M1.MAA000617.3_10_M.1.1	MG	370	0.00341147	4.5401e-05
Brain	100	A5.MAA000590.3_9_M.1.1	MG	250	0.00445779	5.33151e-05
Brain	100	A5.MAA000591.3_8_M.1.1	MG	230	0.00123388	4.1167e-06
Brain	100	A5.MAA000593.3_8_M.1.1	MG	190	0.00241779	2.50838e-05
Brain	100	A5.MAA000603.3_10_M.1.1	MG	314	0.00209457	9.9021e-06
Brain	100	A5.MAA000604.3_10_M.1.1	MG	250	0.0232551	0.00678706
Brain	100	A5.MAA000617.3_10_M.1.1	MG	240	0.00170878	1.06793e-05
Brain	100	E4.MAA000604.3_10_M.1.1	MG	255	0.0020927	1.18621e-05
Brain	100	I3.MAA000604.3_10_M.1.1	MG	246	0.011471	0.00133477
Brain	100	E4.MAA000617.3_10_M.1.1	MG	269	0.00396826	4.63404e-05
Brain	100	P11.MAA000591.3_8_M.1.1	MG	250	0.00550039	9.50554e-05
Brain	100	M10.MAA000590.3_9_M.1.1	MG	220	0.000741158	4.85747e-06
Brain	100	M10.MAA000603.3_10_M.1.1	MG	250	0.00241279	2.80497e-05
Brain	100	A18.MAA000617.3_10_M.1.1	MG	280	0.00409944	4.96062e-05
Brain	100	A6.MAA000572.3_8_M.1.1	MG	260	0.00362112	3.5052e-05
Brain	100	A6.MAA000590.3_9_M.1.1	MG	190	0.000641661	2.02538e-06
Brain	100	A6.MAA000591.3_8_M.1.1	MG	290	0.00242801	2.43133e-05
Brain	100	L3.MAA000617.3_10_M.1.1	MG	150	0.00224318	1.13416e-05
Brain	100	A6.MAA000604.3_10_M.1.1	MG	210	0.00412948	4.82366e-05
Brain	100	A6.MAA000617.3_10_M.1.1	MG	263	0.00169092	1.47363e-05
Brain	100	I4.MAA000570.3_8_M.1.1	MG	240	0.000529268	2.30094e-06
Brain	100	I4.MAA000572.3_8_M.1.1	MG	270	0.00303947	0.000104591
Brain	100	P12.MAA000572.3_8_M.1.1	MG	360	0.00217981	1.33566e-05
Brain	100	I4.MAA000590.3_9_M.1.1	MG	330	0.00119237	8.84399e-06
Brain	100	I4.MAA000603.3_10_M.1.1	MG	190	0.00363724	4.30622e-05
Brain	100	I16.MAA000617.3_10_M.1.1	MG	240	0.00430099	0.000240714
Brain	100	I4.MAA000617.3_10_M.1.1	MG	310	0.00309866	3.80779e-05
Brain	100	M11.MAA000590.3_9_M.1.1	MG	240	0.007171	0.000259
Brain	100	A19.MAA000603.3_10_M.1.1	MG	244	0.005323	6.02403e-05
Brain	100	A7.MAA000603.3_10_M.1.1	MG	200	0.00480065	5.73216e-05
Brain	100	A19.MAA000617.3_10_M.1.1	MG	250	0.00205456	1.92297e-05
Brain	100	M11.MAA000617.3_10_M.1.1	MG	360	0.00798825	0.00090587
Brain	100	A7.MAA000617.3_10_M.1.1	MG	250	0.00348853	6.45354e-05
Brain	100	O6.MAA000573.3_9_M.1.1	MG	280	0.00195405	1.10894e-05
Brain	100	P13.MAA000570.3_8_M.1.1	MG	233	0.00141585	8.8336e-06
Brain	100	E6.MAA000617.3_10_M.1.1	MG	275	0.0134565	0.00221736
Brain	100	I5.MAA000573.3_9_M.1.1	MG	237	0.00259587	5.63054e-05
Brain	100	I5.MAA000590.3_9_M.1.1	MG	190	0.0274542	0.00400505
Brain	100	I5.MAA000591.3_8_M.1.1	MG	250	0.0503986	0.0138617
Brain	100	I5.MAA000592.3_9_M.1.1	MG	192	0.00299561	4.79121e-05
Brain	100	I5.MAA000603.3_10_M.1.1	MG	182	0.00349773	2.49393e-05
Brain	100	I5.MAA000617.3_10_M.1.1	MG	160	0.0019278	1.27582e-05
Brain	100	M12.MAA000571.3_9_M.1.1	MG	240	0.0111099	0.0018084
Brain	100	A8.MAA000590.3_9_M.1.1	MG	192	0.00119648	3.86359e-06
Brain	100	A8.MAA000591.3_8_M.1.1	MG	260	0.00172829	1.16273e-05
Brain	100	I18.MAA000590.3_9_M.1.1	MG	298	0.00250331	2.23643e-05
Brain	100	A8.MAA000604.3_10_M.1.1	MG	337	0.00292206	2.5267e-05
Brain	100	A8.MAA000605.3_10_M.1.1	MG	230	0.00120574	6.75295e-06
Brain	100	I6.MAA000570.3_8_M.1.1	MG	300	0.00525897	9.67629e-05
Brain	100	A8.MAA000617.3_10_M.1.1	MG	250	0.00637265	8.8539e-05
Brain	100	I6.MAA000590.3_9_M.1.1	MG	230	0.00132424	4.95155e-06
Brain	100	E8.MAA000605.3_10_M.1.1	MG	280	0.00323419	2.54977e-05
Brain	100	E8.MAA000617.3_10_M.1.1	MG	242	0.0119601	0.0016767
Brain	100	P14.MAA000571.3_9_M.1.1	MG	258	0.00473025	5.73014e-05
Brain	100	P14.MAA000572.3_8_M.1.1	MG	240	0.00312216	2.78276e-05
Brain	100	M13.MAA000571.3_9_M.1.1	MG	190	0.00232963	5.48229e-05
Brain	100	M13.MAA000573.3_9_M.1.1	MG	230	0.0018919	1.02492e-05
Brain	100	C13.MAA000605.3_10_M.1.1	MG	244	0.00116505	8.12863e-06
Brain	100	A9.MAA000603.3_10_M.1.1	MG	203	0.0014798	8.32068e-06
Brain	100	A9.MAA000604.3_10_M.1.1	MG	210	0.000841737	5.51662e-06
Brain	100	A9.MAA000605.3_10_M.1.1	MG	157	0.0135372	0.00147748
Brain	100	A9.MAA000617.3_10_M.1.1	MG	245	0.00344099	0.000105671
Brain	100	I7.MAA000592.3_9_M.1.1	MG	163	0.00956184	0.00104988
Brain	100	G15.MAA000617.3_10_M.1.1	MG	230	0.00408411	4.65387e-05
Brain	100	P14.MAA000617.3_10_M.1.1	MG	190	0.00278607	1.81032e-05
Brain	100	H21.MAA000590.3_9_M.1.1	MG	240	0.00291429	1.57501e-05
Brain	100	H21.MAA000593.3_8_M.1.1	MG	290	0.00799763	0.000586486
Brain	100	E2.MAA000593.3_8_M.1.1	MG	280	0.00189837	1.25191e-05
Brain	100	C14.MAA000570.3_8_M.1.1	MG	330	0.0106804	0.00061914
Brain	100	F1.MAA000570.3_8_M.1.1	MG	290	0.00422197	0.000126674
Brain	100	B1.MAA000590.3_9_M.1.1	MG	220	0.0282177	0.00555056
Brain	100	B1.MAA000592.3_9_M.1.1	MG	181	0.00248792	1.69168e-05
Brain	100	I2.MAA000617.3_10_M.1.1	MG	190	0.00350104	4.55131e-05
Brain	100	B1.MAA000604.3_10_M.1.1	MG	310	0.00118881	6.21884e-06
Brain	100	B1.MAA000617.3_10_M.1.1	MG	270	0.0088093	0.00177557
Brain	100	F1.MAA000604.3_10_M.1.1	MG	200	0.00423449	9.66321e-05
Brain	100	A22.MAA000590.3_9_M.1.1	MG	260	0.00252314	1.64128e-05
Brain	100	M14.MAA000605.3_10_M.1.1	MG	290	0.00282372	3.93365e-05
Brain	100	P15.MAA000590.3_9_M.1.1	MG	170	0.00296262	9.04188e-05
Brain	100	M14.MAA000617.3_10_M.1.1	MG	260	0.00167019	1.25746e-05
Brain	100	P15.MAA000604.3_10_M.1.1	MG	229	0.00212697	6.07065e-05
Brain	100	P15.MAA000605.3_10_M.1.1	MG	205	0.0119636	0.000740631
Brain	100	E20.MAA000605.3_10_M.1.1	MG	190	0.00281049	2.92876e-05
Brain	100	L13.MAA000590.3_9_M.1.1	MG	280	0.000716719	2.8056e-06
Brain	100	B10.MAA000590.3_9_M.1.1	MG	355	0.00532211	0.000293033
Brain	100	B10.MAA000593.3_8_M.1.1	MG	237	0.00114446	5.59406e-06
Brain	100	B10.MAA000603.3_10_M.1.1	MG	240	0.0029558	1.84315e-05
Brain	100	B10.MAA000605.3_10_M.1.1	MG	140	0.00137511	5.77814e-06
Brain	100	F10.MAA000605.3_10_M.1.1	MG	230	0.00219637	2.65155e-05
Brain	100	B10.MAA000617.3_10_M.1.1	MG	269	0.00294102	6.97534e-05
Brain	100	I9.MAA000605.3_10_M.1.1	MG	240	0.00317473	2.46121e-05
Brain	100	I9.MAA000617.3_10_M.1.1	MG	190	0.00142761	9.60181e-06
Brain	100	M15.MAA000591.3_8_M.1.1	MG	170	0.00245611	1.27759e-05
Brain	100	M15.MAA000592.3_9_M.1.1	MG	260	0.00374945	2.99516e-05
Brain	100	B11.MAA000570.3_8_M.1.1	MG	320	0.00225474	1.68317e-05
Brain	100	B11.MAA000572.3_8_M.1.1	MG	190	0.00126464	4.79204e-06
Brain	100	M15.MAA000605.3_10_M.1.1	MG	209	0.00183782	1.34399e-05
Brain	100	B11.MAA000591.3_8_M.1.1	MG	220	0.0195529	0.00398594
Brain	100	B11.MAA000592.3_9_M.1.1	MG	200	0.00242705	1.90132e-05
Brain	100	B11.MAA000605.3_10_M.1.1	MG	261	0.036439	0.0123828
Brain	100	F11.MAA000590.3_9_M.1.1	MG	196	0.0146028	0.00256495
Brain	100	F11.MAA000592.3_9_M.1.1	MG	200	0.0037954	2.99478e-05
Brain	100	F11.MAA000603.3_10_M.1.1	MG	230	0.00229383	2.68827e-05
Brain	100	A4.MAA000573.3_9_M.1.1	MG	250	0.00140066	7.23375e-06
Brain	100	J1.MAA000593.3_8_M.1.1	MG	230	0.000862338	2.30014e-06
Brain	100	F11.MAA000617.3_10_M.1.1	MG	190	0.00740964	0.000213473
Brain	100	J1.MAA000604.3_10_M.1.1	MG	220	0.00438537	2.77194e-05
Brain	100	A4.MAA000592.3_9_M.1.1	MG	310	0.00132821	5.55393e-06
Brain	100	M16.MAA000570.3_8_M.1.1	MG	330	0.00147072	9.28331e-06
Brain	100	B12.MAA000572.3_8_M.1.1	MG	260	0.00228301	2.48013e-05
Brain	100	M16.MAA000572.3_8_M.1.1	MG	170	0.00272451	3.01742e-05
Brain	100	B12.MAA000590.3_9_M.1.1	MG	333	0.00624217	0.000301602
Brain	100	B12.MAA000591.3_8_M.1.1	MG	308	0.00266976	2.06348e-05
Brain	100	B12.MAA000592.3_9_M.1.1	MG	220	0.000894582	9.31972e-06
Brain	100	B12.MAA000603.3_10_M.1.1	MG	222	0.00412957	3.18986e-05
Brain	100	B12.MAA000605.3_10_M.1.1	MG	191	0.00147811	9.53568e-06
Brain	100	F12.MAA000603.3_10_M.1.1	MG	220	0.00507126	9.3954e-05
Brain	100	B12.MAA000617.3_10_M.1.1	MG	210	0.0026074	1.58907e-05
Brain	100	F12.MAA000617.3_10_M.1.1	MG	280	0.00148413	5.20973e-06
Brain	100	A1.MAA000603.3_10_M.1.1	MG	220	0.00132911	1.48595e-05
Brain	100	C18.MAA000603.3_10_M.1.1	MG	205	0.00194535	7.71239e-06
Brain	100	C18.MAA000604.3_10_M.1.1	MG	260	0.00298511	3.66513e-05
Brain	100	P18.MAA000570.3_8_M.1.1	MG	180	0.00458204	3.38782e-05
Brain	100	P18.MAA000571.3_9_M.1.1	MG	280	0.00795486	0.000835227
Brain	100	B13.MAA000603.3_10_M.1.1	MG	210	0.00643601	0.00043615
Brain	100	B13.MAA000605.3_10_M.1.1	MG	184	0.00780951	0.00026912
Brain	100	F13.MAA000603.3_10_M.1.1	MG	327	0.0119597	0.000865427
Brain	100	B13.MAA000617.3_10_M.1.1	MG	160	0.00123212	5.17239e-06
Brain	100	J11.MAA000573.3_9_M.1.1	MG	283	0.00337635	2.47688e-05
Brain	100	F13.MAA000617.3_10_M.1.1	MG	230	0.00285207	2.81946e-05
Brain	100	J11.MAA000603.3_10_M.1.1	MG	260	0.0025384	1.32614e-05
Brain	100	J11.MAA000605.3_10_M.1.1	MG	280	0.00659644	0.000269689
Brain	100	P18.MAA000605.3_10_M.1.1	MG	240	0.00115717	4.44563e-06
Brain	100	J11.MAA000617.3_10_M.1.1	MG	220	0.00291473	1.94516e-05
Brain	100	B14.MAA000590.3_9_M.1.1	MG	280	0.00268482	2.69352e-05
Brain	100	B14.MAA000603.3_10_M.1.1	MG	230	0.00249263	1.51918e-05
Brain	100	B14.MAA000604.3_10_M.1.1	MG	260	0.00561323	9.70062e-05
Brain	100	B14.MAA000617.3_10_M.1.1	MG	220	0.00287618	1.37376e-05
Brain	100	F14.MAA000571.3_9_M.1.1	MG	250	0.0059546	0.00025648
Brain	100	M18.MAA000571.3_9_M.1.1	MG	220	0.00349827	3.83994e-05
Brain	100	F14.MAA000603.3_10_M.1.1	MG	340	0.00434404	0.000122027
Brain	100	F14.MAA000604.3_10_M.1.1	MG	410	0.00288353	2.0698e-05
Brain	100	B15.MAA000590.3_9_M.1.1	MG	190	0.00272997	6.99383e-05
Brain	100	B15.MAA000592.3_9_M.1.1	MG	300	0.00542921	0.000196307
Brain	100	B15.MAA000603.3_10_M.1.1	MG	174	0.00439335	3.33101e-05
Brain	100	B15.MAA000604.3_10_M.1.1	MG	278	0.00120633	1.04547e-05
Brain	100	A11.MAA000570.3_8_M.1.1	MG	260	0.00458246	0.000221431
Brain	100	A11.MAA000572.3_8_M.1.1	MG	190	0.00272147	3.14464e-05
Brain	100	F15.MAA000572.3_8_M.1.1	MG	228	0.0043736	4.77749e-05
Brain	100	J12.MAA000603.3_10_M.1.1	MG	283	0.00363726	2.28896e-05
Brain	100	F15.MAA000590.3_9_M.1.1	MG	276	0.00198831	1.49187e-05
Brain	100	F15.MAA000603.3_10_M.1.1	MG	228	0.00499886	0.000107891
Brain	100	F15.MAA000605.3_10_M.1.1	MG	290	0.00179646	1.0619e-05
Brain	100	F15.MAA000617.3_10_M.1.1	MG	250	0.00138716	9.24631e-06
Brain	100	P19.MAA000617.3_10_M.1.1	MG	199	0.0139056	0.00191918
Brain	100	M19.MAA000571.3_9_M.1.1	MG	260	0.0020905	1.81318e-05
Brain	100	B16.MAA000572.3_8_M.1.1	MG	203	0.00370176	0.000116113
Brain	100	L18.MAA000590.3_9_M.1.1	MG	220	0.00108939	3.44817e-06
Brain	100	B16.MAA000590.3_9_M.1.1	MG	251	0.0016986	9.20071e-06
Brain	100	B16.MAA000591.3_8_M.1.1	MG	200	0.000562556	1.38385e-06
Brain	100	B16.MAA000592.3_9_M.1.1	MG	230	0.000689512	3.67159e-06
Brain	100	B16.MAA000603.3_10_M.1.1	MG	340	0.00621116	0.000340805
Brain	100	B16.MAA000604.3_10_M.1.1	MG	200	0.00311014	3.72837e-05
Brain	100	B16.MAA000605.3_10_M.1.1	MG	240	0.0192681	0.00379953
Brain	100	B16.MAA000617.3_10_M.1.1	MG	303	0.0030818	1.52777e-05
Brain	100	A12.MAA000590.3_9_M.1.1	MG	210	0.00722998	0.000596681
Brain	100	P2.MAA000593.3_8_M.1.1	MG	275	0.00198286	1.95377e-05
Brain	100	P2.MAA000603.3_10_M.1.1	MG	220	0.0082423	0.000798522
Brain	100	P2.MAA000604.3_10_M.1.1	MG	210	0.0018312	9.4817e-06
Brain	100	H9.MAA000617.3_10_M.1.1	MG	315	0.0178394	0.00106766
Brain	100	B17.MAA000591.3_8_M.1.1	MG	200	0.00366489	6.25835e-05
Brain	100	B17.MAA000603.3_10_M.1.1	MG	290	0.00266308	1.17524e-05
Brain	100	B17.MAA000604.3_10_M.1.1	MG	246	0.00277388	1.74168e-05
Brain	100	B17.MAA000605.3_10_M.1.1	MG	230	0.0236398	0.00418664
Brain	100	B17.MAA000617.3_10_M.1.1	MG	261	0.0025573	3.44473e-05
Brain	100	F17.MAA000603.3_10_M.1.1	MG	180	0.00573301	8.22788e-05
Brain	100	F17.MAA000605.3_10_M.1.1	MG	220	0.0023095	1.74711e-05
Brain	100	D8.MAA000617.3_10_M.1.1	MG	300	0.00291152	1.92065e-05
Brain	100	M2.MAA000592.3_9_M.1.1	MG	220	0.00254054	3.20734e-05
Brain	100	M2.MAA000593.3_8_M.1.1	MG	259	0.0020443	1.45034e-05
Brain	100	M2.MAA000603.3_10_M.1.1	MG	270	0.00615485	0.00059849
Brain	100	I1.MAA000592.3_9_M.1.1	MG	250	0.00321187	2.8608e-05
Brain	100	M2.MAA000617.3_10_M.1.1	MG	290	0.0016652	8.17092e-06
Brain	100	P20.MAA000591.3_8_M.1.1	MG	180	0.00509585	9.0894e-05
Brain	100	P20.MAA000592.3_9_M.1.1	MG	200	0.00290539	1.90016e-05
Brain	100	F18.MAA000571.3_9_M.1.1	MG	330	0.00624431	0.000443691
Brain	100	B18.MAA000592.3_9_M.1.1	MG	260	0.00209935	2.13374e-05
Brain	100	B18.MAA000593.3_8_M.1.1	MG	179	0.00321665	2.07408e-05
Brain	100	B18.MAA000603.3_10_M.1.1	MG	240	0.00251988	1.04839e-05
Brain	100	B18.MAA000604.3_10_M.1.1	MG	222	0.0047153	0.000106745
Brain	100	B18.MAA000605.3_10_M.1.1	MG	231	0.00247561	1.60816e-05
Brain	100	I10.MAA000572.3_8_M.1.1	MG	190	0.00335981	7.09326e-05
Brain	100	J15.MAA000605.3_10_M.1.1	MG	271	0.00226182	1.68601e-05
Brain	100	J15.MAA000617.3_10_M.1.1	MG	193	0.00121186	1.24328e-05
Brain	100	M20.MAA000572.3_8_M.1.1	MG	260	0.00312786	2.07411e-05
Brain	100	M20.MAA000573.3_9_M.1.1	MG	270	0.00123701	7.22137e-06
Brain	100	P21.MAA000573.3_9_M.1.1	MG	210	0.00386258	6.86567e-05
Brain	100	M20.MAA000590.3_9_M.1.1	MG	325	0.00321939	5.16293e-05
Brain	100	M20.MAA000592.3_9_M.1.1	MG	140	0.00184276	8.6689e-06
Brain	100	F19.MAA000590.3_9_M.1.1	MG	327	0.0291654	0.00473537
Brain	100	F19.MAA000592.3_9_M.1.1	MG	190	0.00320575	6.32854e-05
Brain	100	B19.MAA000570.3_8_M.1.1	MG	210	0.00536701	8.46693e-05
Brain	100	I11.MAA000617.3_10_M.1.1	MG	206	0.00156311	2.26292e-05
Brain	100	B19.MAA000592.3_9_M.1.1	MG	226	0.00238323	1.20342e-05
Brain	100	G5.MAA000617.3_10_M.1.1	MG	180	0.00247055	1.91664e-05
Brain	100	B19.MAA000604.3_10_M.1.1	MG	250	0.00132624	7.12821e-06
Brain	100	A15.MAA000570.3_8_M.1.1	MG	240	0.000683565	3.75674e-06
Brain	100	B19.MAA000617.3_10_M.1.1	MG	252	0.0018545	8.32568e-06
Brain	100	P22.MAA000572.3_8_M.1.1	MG	170	0.00176251	2.01612e-05
Brain	100	P22.MAA000573.3_9_M.1.1	MG	260	0.0331887	0.0108833
Brain	100	C4.MAA000603.3_10_M.1.1	MG	160	0.00426798	5.93833e-05
Brain	100	P22.MAA000590.3_9_M.1.1	MG	200	0.00220582	1.19786e-05
Brain	100	F2.MAA000572.3_8_M.1.1	MG	280	0.00262858	1.78759e-05
Brain	100	A15.MAA000593.3_8_M.1.1	MG	170	0.0016444	8.1151e-06
Brain	100	B2.MAA000570.3_8_M.1.1	MG	220	0.00284425	3.33444e-05
Brain	100	B2.MAA000572.3_8_M.1.1	MG	260	0.00130954	1.10179e-05
Brain	100	A15.MAA000605.3_10_M.1.1	MG	280	0.0146664	0.00103795
Brain	100	B2.MAA000592.3_9_M.1.1	MG	200	0.00166749	8.93121e-06
Brain	100	E11.MAA000590.3_9_M.1.1	MG	181	0.00420131	3.71268e-05
Brain	100	B2.MAA000603.3_10_M.1.1	MG	170	0.00323758	2.71454e-05
Brain	100	B2.MAA000604.3_10_M.1.1	MG	328	0.00173139	8.62555e-06
Brain	100	B2.MAA000617.3_10_M.1.1	MG	170	0.0024095	2.58377e-05
Brain	100	J17.MAA000617.3_10_M.1.1	MG	282	0.00171839	1.73801e-05
Brain	100	P3.MAA000593.3_8_M.1.1	MG	300	0.00114987	1.22207e-05
Brain	100	P3.MAA000604.3_10_M.1.1	MG	230	0.00336867	5.13465e-05
Brain	100	C5.MAA000592.3_9_M.1.1	MG	320	0.00185806	8.45332e-06
Brain	100	C5.MAA000603.3_10_M.1.1	MG	340	0.00636796	0.000558509
Brain	100	C5.MAA000604.3_10_M.1.1	MG	271	0.0026905	1.91848e-05
Brain	100	C5.MAA000617.3_10_M.1.1	MG	240	0.0334265	0.00538777
Brain	100	F20.MAA000603.3_10_M.1.1	MG	280	0.00212084	1.64302e-05
Brain	100	B20.MAA000570.3_8_M.1.1	MG	260	0.00132584	6.52729e-06
Brain	100	M22.MAA000572.3_8_M.1.1	MG	266	0.00126774	8.33915e-06
Brain	100	B20.MAA000590.3_9_M.1.1	MG	195	0.00221794	2.12866e-05
Brain	100	K20.MAA000570.3_8_M.1.1	MG	240	0.0307692	0.0038187
Brain	100	K20.MAA000572.3_8_M.1.1	MG	260	0.00281333	2.86619e-05
Brain	100	B20.MAA000604.3_10_M.1.1	MG	200	0.0015674	6.78428e-06
Brain	100	B20.MAA000605.3_10_M.1.1	MG	240	0.00582954	0.000162404
Brain	100	F21.MAA000572.3_8_M.1.1	MG	170	0.00354343	3.07828e-05
Brain	100	F21.MAA000603.3_10_M.1.1	MG	278	0.00304482	2.84149e-05
Brain	100	F21.MAA000605.3_10_M.1.1	MG	260	0.00588082	0.000112578
Brain	100	G8.MAA000603.3_10_M.1.1	MG	198	0.00556381	0.00022985
Brain	100	C6.MAA000617.3_10_M.1.1	MG	257	0.00313437	0.000100101
Brain	100	O3.MAA000590.3_9_M.1.1	MG	230	0.00184031	1.22152e-05
Brain	100	B21.MAA000590.3_9_M.1.1	MG	230	0.0365746	0.00838518
Brain	100	B21.MAA000603.3_10_M.1.1	MG	230	0.00747597	0.000841827
Brain	100	B21.MAA000605.3_10_M.1.1	MG	200	0.00477563	0.000111857
Brain	100	M3.MAA000572.3_8_M.1.1	MG	229	0.00161511	8.95827e-06
Brain	100	K21.MAA000570.3_8_M.1.1	MG	240	0.00297462	3.08591e-05
Brain	100	J19.MAA000572.3_8_M.1.1	MG	273	0.0179057	0.00142695
Brain	100	J19.MAA000573.3_9_M.1.1	MG	240	0.00101194	3.3182e-06
Brain	100	F22.MAA000571.3_9_M.1.1	MG	280	0.00998346	0.00107413
Brain	100	J19.MAA000590.3_9_M.1.1	MG	333	0.00157465	9.66827e-06
Brain	100	J19.MAA000603.3_10_M.1.1	MG	310	0.00734208	0.000460297
Brain	100	B22.MAA000603.3_10_M.1.1	MG	237	0.00339183	3.07073e-05
Brain	100	B22.MAA000604.3_10_M.1.1	MG	230	0.00244166	2.28908e-05
Brain	100	B22.MAA000605.3_10_M.1.1	MG	230	0.0234205	0.00605007
Brain	100	H1.MAA000570.3_8_M.1.1	MG	210	0.00218337	2.67975e-05
Brain	100	H1.MAA000572.3_8_M.1.1	MG	290	0.00231668	3.20705e-05
Brain	100	H1.MAA000573.3_9_M.1.1	MG	270	0.00285014	1.81723e-05
Brain	100	J2.MAA000572.3_8_M.1.1	MG	250	0.00128013	6.1902e-06
Brain	100	J2.MAA000573.3_9_M.1.1	MG	240	0.00197213	1.96709e-05
Brain	100	J2.MAA000590.3_9_M.1.1	MG	190	0.00253948	7.14457e-05
Brain	100	F3.MAA000570.3_8_M.1.1	MG	180	0.00139225	8.43678e-06
Brain	100	F3.MAA000572.3_8_M.1.1	MG	200	0.0013395	1.17745e-05
Brain	100	C8.MAA000617.3_10_M.1.1	MG	230	0.00163104	1.68899e-05
Brain	100	F3.MAA000592.3_9_M.1.1	MG	210	0.00275108	4.68756e-05
Brain	100	B3.MAA000570.3_8_M.1.1	MG	190	0.00459589	3.27497e-05
Brain	100	B3.MAA000572.3_8_M.1.1	MG	230	0.00123042	6.47706e-06
Brain	100	K22.MAA000572.3_8_M.1.1	MG	220	0.00125243	1.20756e-05
Brain	100	B3.MAA000590.3_9_M.1.1	MG	180	0.00452855	4.37072e-05
Brain	100	B3.MAA000592.3_9_M.1.1	MG	230	0.00465624	6.74007e-05
Brain	100	B3.MAA000593.3_8_M.1.1	MG	310	0.00262702	3.25003e-05
Brain	100	B3.MAA000603.3_10_M.1.1	MG	296	0.00492037	9.83868e-05
Brain	100	B3.MAA000604.3_10_M.1.1	MG	167	0.00174846	8.66338e-06
Brain	100	B3.MAA000617.3_10_M.1.1	MG	420	0.00311382	6.46318e-05
Brain	100	F4.MAA000572.3_8_M.1.1	MG	263	0.00192839	2.24465e-05
Brain	100	F4.MAA000590.3_9_M.1.1	MG	250	0.00789838	0.000740299
Brain	100	F4.MAA000592.3_9_M.1.1	MG	260	0.00276554	5.6052e-05
Brain	100	F4.MAA000603.3_10_M.1.1	MG	210	0.00159194	6.82299e-06
Brain	100	F4.MAA000604.3_10_M.1.1	MG	140	0.00172715	6.60774e-06
Brain	100	B4.MAA000570.3_8_M.1.1	MG	246	0.00120685	7.42222e-06
Brain	100	B4.MAA000572.3_8_M.1.1	MG	270	0.00298349	5.77186e-05
Brain	100	B4.MAA000590.3_9_M.1.1	MG	310	0.00140365	7.836e-06
Brain	100	B4.MAA000592.3_9_M.1.1	MG	290	0.00215703	3.85404e-05
Brain	100	B4.MAA000593.3_8_M.1.1	MG	261	0.00284163	2.99681e-05
Brain	100	B4.MAA000603.3_10_M.1.1	MG	310	0.0287875	0.00538608
Brain	100	B4.MAA000604.3_10_M.1.1	MG	210	0.00462957	2.70033e-05
Brain	100	J21.MAA000572.3_8_M.1.1	MG	170	0.00177399	1.38107e-05
Brain	100	B4.MAA000617.3_10_M.1.1	MG	204	0.00435182	8.82118e-05
Brain	100	F5.MAA000572.3_8_M.1.1	MG	322	0.00258363	1.11776e-05
Brain	100	F5.MAA000573.3_9_M.1.1	MG	190	0.0148695	0.00232697
Brain	100	F5.MAA000592.3_9_M.1.1	MG	300	0.00654447	0.000376325
Brain	100	F5.MAA000603.3_10_M.1.1	MG	220	0.00166004	9.59769e-06
Brain	100	F5.MAA000604.3_10_M.1.1	MG	300	0.00439099	0.000220292
Brain	100	F5.MAA000617.3_10_M.1.1	MG	225	0.0125324	0.00191207
Brain	100	M6.MAA000604.3_10_M.1.1	MG	230	0.00422783	4.43671e-05
Brain	100	P8.MAA000590.3_9_M.1.1	MG	300	0.00179081	9.68165e-06
Brain	100	M6.MAA000617.3_10_M.1.1	MG	280	0.0014692	1.69599e-05
Brain	100	B5.MAA000591.3_8_M.1.1	MG	240	0.00161878	8.65261e-06
Brain	100	B5.MAA000593.3_8_M.1.1	MG	260	0.00256807	3.02109e-05
Brain	100	B5.MAA000603.3_10_M.1.1	MG	160	0.00192708	4.89057e-06
Brain	100	B5.MAA000604.3_10_M.1.1	MG	220	0.00239234	1.13805e-05
Brain	100	F6.MAA000590.3_9_M.1.1	MG	340	0.00497622	0.000211562
Brain	100	F6.MAA000592.3_9_M.1.1	MG	244	0.00244082	2.08166e-05
Brain	100	D11.MAA000571.3_9_M.1.1	MG	170	0.00156023	6.63138e-06
Brain	100	F6.MAA000604.3_10_M.1.1	MG	234	0.00219316	1.66104e-05
Brain	100	F6.MAA000617.3_10_M.1.1	MG	300	0.00138417	6.08249e-06
Brain	100	J22.MAA000590.3_9_M.1.1	MG	204	0.0094169	0.000559489
Brain	100	J22.MAA000591.3_8_M.1.1	MG	330	0.00285341	4.65453e-05
Brain	100	J22.MAA000592.3_9_M.1.1	MG	200	0.00149374	9.34415e-06
Brain	100	B6.MAA000572.3_8_M.1.1	MG	243	0.001325	6.35705e-06
Brain	100	J22.MAA000604.3_10_M.1.1	MG	262	0.00214879	1.65055e-05
Brain	100	E2.MAA000604.3_10_M.1.1	MG	245	0.00163732	1.14178e-05
Brain	100	B6.MAA000592.3_9_M.1.1	MG	220	0.00360139	3.38314e-05
Brain	100	B6.MAA000603.3_10_M.1.1	MG	223	0.00295485	4.02109e-05
Brain	100	B6.MAA000604.3_10_M.1.1	MG	330	0.00168334	1.19178e-05
Brain	100	B6.MAA000617.3_10_M.1.1	MG	329	0.0118249	0.0030009
Brain	100	D12.MAA000590.3_9_M.1.1	MG	290	0.00255487	2.96022e-05
Brain	100	D12.MAA000603.3_10_M.1.1	MG	220	0.00313689	2.10257e-05
Brain	100	J3.MAA000591.3_8_M.1.1	MG	254	0.00236556	1.62353e-05
Brain	100	J3.MAA000592.3_9_M.1.1	MG	260	0.00268489	2.49615e-05
Brain	100	J3.MAA000603.3_10_M.1.1	MG	382	0.0113504	0.0018539
Brain	100	J3.MAA000604.3_10_M.1.1	MG	270	0.0106101	0.000703851
Brain	100	M8.MAA000590.3_9_M.1.1	MG	215	0.00227409	1.59384e-05
Brain	100	J3.MAA000617.3_10_M.1.1	MG	257	0.00375245	3.53189e-05
Brain	100	B7.MAA000590.3_9_M.1.1	MG	210	0.0023065	1.78212e-05
Brain	100	B7.MAA000593.3_8_M.1.1	MG	294	0.00506544	0.00171072
Brain	100	B7.MAA000603.3_10_M.1.1	MG	160	0.00194712	2.06248e-05
Brain	100	I20.MAA000572.3_8_M.1.1	MG	271	0.00269846	2.77995e-05
Brain	100	F8.MAA000617.3_10_M.1.1	MG	280	0.00376486	4.02517e-05
Brain	100	B7.MAA000617.3_10_M.1.1	MG	190	0.00342293	2.02446e-05
Brain	100	J4.MAA000570.3_8_M.1.1	MG	140	0.00182148	1.29979e-05
Brain	100	J4.MAA000572.3_8_M.1.1	MG	240	0.00247124	3.04294e-05
Brain	100	J4.MAA000590.3_9_M.1.1	MG	270	0.00603288	0.000310038
Brain	100	J4.MAA000603.3_10_M.1.1	MG	250	0.0048683	5.5982e-05
Brain	100	F9.MAA000570.3_8_M.1.1	MG	171	0.00332691	2.21115e-05
Brain	100	F9.MAA000603.3_10_M.1.1	MG	260	0.00188131	1.31136e-05
Brain	100	D14.MAA000592.3_9_M.1.1	MG	170	0.00199755	1.61038e-05
Brain	100	A3.MAA000617.3_10_M.1.1	MG	268	0.00306729	2.995e-05
Brain	100	F9.MAA000617.3_10_M.1.1	MG	240	0.00150452	1.22665e-05
Brain	100	B8.MAA000570.3_8_M.1.1	MG	280	0.001619	1.37015e-05
Brain	100	B8.MAA000571.3_9_M.1.1	MG	230	0.00371735	0.000106964
Brain	100	B8.MAA000572.3_8_M.1.1	MG	200	0.00122523	1.43569e-05
Brain	100	B8.MAA000591.3_8_M.1.1	MG	200	0.0200822	0.00552798
Brain	100	B8.MAA000593.3_8_M.1.1	MG	250	0.00116771	6.92028e-06
Brain	100	B8.MAA000603.3_10_M.1.1	MG	270	0.00298579	2.73692e-05
Brain	100	J5.MAA000573.3_9_M.1.1	MG	240	0.00128594	5.94099e-06
Brain	100	L9.MAA000617.3_10_M.1.1	MG	190	0.00427388	2.24908e-05
Brain	100	G1.MAA000570.3_8_M.1.1	MG	323	0.00182661	2.96859e-05
Brain	100	G1.MAA000573.3_9_M.1.1	MG	280	0.0023213	1.25146e-05
Brain	100	G1.MAA000590.3_9_M.1.1	MG	190	0.00296366	5.44316e-05
Brain	100	G1.MAA000592.3_9_M.1.1	MG	258	0.00450743	2.14016e-05
Brain	100	B9.MAA000592.3_9_M.1.1	MG	240	0.00481659	0.000104583
Brain	100	B9.MAA000603.3_10_M.1.1	MG	284	0.00137641	5.86814e-06
Brain	100	B9.MAA000605.3_10_M.1.1	MG	221	0.00152682	5.7394e-06
Brain	100	G1.MAA000617.3_10_M.1.1	MG	316	0.00157098	7.43645e-06
Brain	100	B9.MAA000617.3_10_M.1.1	MG	160	0.0305116	0.00450625
Brain	100	K8.MAA000605.3_10_M.1.1	MG	170	0.0012011	8.79793e-06
Brain	100	I22.MAA000590.3_9_M.1.1	MG	286	0.00461091	0.000108447
Brain	100	K8.MAA000617.3_10_M.1.1	MG	270	0.00253539	2.95054e-05
Brain	100	D16.MAA000570.3_8_M.1.1	MG	220	0.0022945	7.88898e-06
Brain	100	D16.MAA000572.3_8_M.1.1	MG	221	0.00393816	0.000110695
Brain	100	J6.MAA000572.3_8_M.1.1	MG	286	0.00124793	1.11848e-05
Brain	100	G10.MAA000572.3_8_M.1.1	MG	390	0.00320674	1.64705e-05
Brain	100	J6.MAA000592.3_9_M.1.1	MG	210	0.00166921	5.3174e-06
Brain	100	G10.MAA000590.3_9_M.1.1	MG	203	0.0427936	0.00369982
Brain	100	C1.MAA000570.3_8_M.1.1	MG	233	0.00308876	3.11021e-05
Brain	100	C1.MAA000572.3_8_M.1.1	MG	260	0.00897291	0.00130294
Brain	100	G10.MAA000617.3_10_M.1.1	MG	215	0.0180201	0.0042296
Brain	100	C1.MAA000590.3_9_M.1.1	MG	290	0.00115038	5.30841e-06
Brain	100	C1.MAA000593.3_8_M.1.1	MG	200	0.00406101	3.80877e-05
Brain	100	C1.MAA000603.3_10_M.1.1	MG	250	0.00442324	6.40595e-05
Brain	100	C1.MAA000604.3_10_M.1.1	MG	320	0.0020314	1.11314e-05
Brain	100	C1.MAA000617.3_10_M.1.1	MG	159	0.00233939	1.64143e-05
Brain	100	N10.MAA000605.3_10_M.1.1	MG	250	0.00529498	4.43633e-05
Brain	100	D17.MAA000605.3_10_M.1.1	MG	202	0.00325437	5.60415e-05
Brain	100	D17.MAA000617.3_10_M.1.1	MG	220	0.00199852	2.26796e-05
Brain	100	G11.MAA000572.3_8_M.1.1	MG	270	0.00559848	0.000634786
Brain	100	J7.MAA000590.3_9_M.1.1	MG	260	0.00386945	7.6248e-05
Brain	100	G11.MAA000590.3_9_M.1.1	MG	280	0.00399269	2.83003e-05
Brain	100	G11.MAA000592.3_9_M.1.1	MG	140	0.000716168	1.60028e-06
Brain	100	A6.MAA000603.3_10_M.1.1	MG	254	0.00327329	2.15147e-05
Brain	100	C10.MAA000590.3_9_M.1.1	MG	164	0.0135152	0.00244646
Brain	100	C10.MAA000603.3_10_M.1.1	MG	175	0.00150138	7.27425e-06
Brain	100	C10.MAA000605.3_10_M.1.1	MG	290	0.0130852	0.00299982
Brain	100	N11.MAA000573.3_9_M.1.1	MG	190	0.0232531	0.00396053
Brain	100	C10.MAA000617.3_10_M.1.1	MG	327	0.00220085	2.12481e-05
Brain	100	G12.MAA000590.3_9_M.1.1	MG	278	0.00348279	2.59896e-05
Brain	100	G12.MAA000603.3_10_M.1.1	MG	270	0.00321341	3.0182e-05
Brain	100	I4.MAA000604.3_10_M.1.1	MG	210	0.0015575	1.07519e-05
Brain	100	G12.MAA000617.3_10_M.1.1	MG	268	0.00297385	4.00222e-05
Brain	100	J8.MAA000572.3_8_M.1.1	MG	220	0.00850476	0.00062484
Brain	100	J8.MAA000590.3_9_M.1.1	MG	160	0.00129081	8.25265e-06
Brain	100	C11.MAA000572.3_8_M.1.1	MG	181	0.000738345	2.10028e-06
Brain	100	C11.MAA000603.3_10_M.1.1	MG	220	0.00151037	7.10648e-06
Brain	100	C11.MAA000605.3_10_M.1.1	MG	160	0.034313	0.0087694
Brain	100	C11.MAA000617.3_10_M.1.1	MG	210	0.00174085	1.13794e-05
Brain	100	E6.MAA000604.3_10_M.1.1	MG	220	0.00288727	4.52637e-05
Brain	100	G13.MAA000605.3_10_M.1.1	MG	238	0.00075194	2.86452e-06
Brain	100	G13.MAA000617.3_10_M.1.1	MG	240	0.00615661	9.6022e-05
Brain	100	N12.MAA000571.3_9_M.1.1	MG	220	0.0019384	1.24731e-05
Brain	100	N12.MAA000572.3_8_M.1.1	MG	210	0.0016795	9.92632e-06
Brain	100	N12.MAA000573.3_9_M.1.1	MG	240	0.00796853	0.000700507
Brain	100	C12.MAA000570.3_8_M.1.1	MG	181	0.00255379	2.63961e-05
Brain	100	C12.MAA000572.3_8_M.1.1	MG	216	0.00354622	2.58494e-05
Brain	100	N12.MAA000591.3_8_M.1.1	MG	265	0.00244207	3.74995e-05
Brain	100	C12.MAA000590.3_9_M.1.1	MG	300	0.0142062	0.00212818
Brain	100	C12.MAA000603.3_10_M.1.1	MG	283	0.0173248	0.00326675
Brain	100	C12.MAA000605.3_10_M.1.1	MG	190	0.00122692	3.6064e-06
Brain	100	A8.MAA000603.3_10_M.1.1	MG	230	0.0014584	8.69698e-06
Brain	100	C12.MAA000617.3_10_M.1.1	MG	320	0.00301942	2.03649e-05
Brain	100	J9.MAA000617.3_10_M.1.1	MG	250	0.00146065	6.8247e-06
Brain	100	G14.MAA000617.3_10_M.1.1	MG	253	0.00266013	1.89033e-05
Brain	100	L11.MAA000571.3_9_M.1.1	MG	170	0.00097051	8.73336e-06
Brain	100	L11.MAA000572.3_8_M.1.1	MG	164	0.00254848	2.43944e-05
Brain	100	D2.MAA000572.3_8_M.1.1	MG	219	0.0021733	3.3186e-05
Brain	100	D2.MAA000573.3_9_M.1.1	MG	170	0.000985326	4.58689e-06
Brain	100	D2.MAA000590.3_9_M.1.1	MG	170	0.00375381	4.45689e-05
Brain	100	N13.MAA000570.3_8_M.1.1	MG	221	0.00237788	1.33859e-05
Brain	100	N13.MAA000571.3_9_M.1.1	MG	220	0.00233421	2.88496e-05
Brain	100	C13.MAA000603.3_10_M.1.1	MG	250	0.00761541	0.000319767
Brain	100	L11.MAA000617.3_10_M.1.1	MG	210	0.0158948	0.00155577
Brain	100	K1.MAA000572.3_8_M.1.1	MG	290	0.00264055	2.2842e-05
Brain	100	C13.MAA000617.3_10_M.1.1	MG	300	0.00195295	1.43584e-05
Brain	100	G15.MAA000592.3_9_M.1.1	MG	280	0.00150684	7.90339e-06
Brain	100	G15.MAA000603.3_10_M.1.1	MG	253	0.0029376	3.0397e-05
Brain	100	G15.MAA000605.3_10_M.1.1	MG	361	0.00757571	0.00132519
Brain	100	H21.MAA000572.3_8_M.1.1	MG	190	0.00260983	1.60277e-05
Brain	100	K1.MAA000617.3_10_M.1.1	MG	280	0.00255127	1.57474e-05
Brain	100	N13.MAA000617.3_10_M.1.1	MG	330	0.000705695	2.95706e-06
Brain	100	O13.MAA000605.3_10_M.1.1	MG	130	0.0194352	0.00141479
Brain	100	H21.MAA000603.3_10_M.1.1	MG	240	0.0277564	0.0181522
Brain	100	H21.MAA000605.3_10_M.1.1	MG	203	0.0256139	0.00353875
Brain	100	C14.MAA000572.3_8_M.1.1	MG	227	0.0129497	0.00292183
Brain	100	C14.MAA000590.3_9_M.1.1	MG	280	0.0050031	0.000112885
Brain	100	C14.MAA000603.3_10_M.1.1	MG	300	0.00810547	0.000271032
Brain	100	B1.MAA000593.3_8_M.1.1	MG	239	0.00260931	5.46937e-05
Brain	100	K10.MAA000572.3_8_M.1.1	MG	210	0.000802418	2.93163e-06
Brain	100	C14.MAA000617.3_10_M.1.1	MG	240	0.0019734	1.58687e-05
Brain	100	K10.MAA000590.3_9_M.1.1	MG	214	0.00139941	9.15709e-06
Brain	100	I8.MAA000617.3_10_M.1.1	MG	199	0.00327905	2.90336e-05
Brain	100	K10.MAA000605.3_10_M.1.1	MG	190	0.00516896	0.000161379
Brain	100	C15.MAA000590.3_9_M.1.1	MG	246	0.00575452	0.000122436
Brain	100	C15.MAA000603.3_10_M.1.1	MG	267	0.00349203	6.14123e-05
Brain	100	C15.MAA000605.3_10_M.1.1	MG	228	0.00384397	4.16295e-05
Brain	100	C15.MAA000617.3_10_M.1.1	MG	270	0.0127819	0.00122659
Brain	100	N14.MAA000617.3_10_M.1.1	MG	210	0.00204063	1.52712e-05
Brain	100	D21.MAA000605.3_10_M.1.1	MG	220	0.00535192	0.000123925
Brain	100	L13.MAA000592.3_9_M.1.1	MG	254	0.00233358	1.37501e-05
Brain	100	K11.MAA000570.3_8_M.1.1	MG	230	0.001591	8.4419e-06
Brain	100	K11.MAA000572.3_8_M.1.1	MG	255	0.00244293	2.50244e-05
Brain	100	G18.MAA000603.3_10_M.1.1	MG	290	0.00340826	6.50594e-05
Brain	100	G18.MAA000605.3_10_M.1.1	MG	220	0.00265624	1.90419e-05
Brain	100	C16.MAA000572.3_8_M.1.1	MG	210	0.00322452	7.61558e-05
Brain	100	K11.MAA000605.3_10_M.1.1	MG	261	0.00181209	1.35209e-05
Brain	100	C16.MAA000590.3_9_M.1.1	MG	360	0.0038897	4.8595e-05
Brain	100	C16.MAA000603.3_10_M.1.1	MG	310	0.00209433	2.31831e-05
Brain	100	C16.MAA000605.3_10_M.1.1	MG	180	0.00476031	4.18524e-05
Brain	100	C16.MAA000617.3_10_M.1.1	MG	250	0.00937277	0.00114549
Brain	100	N15.MAA000593.3_8_M.1.1	MG	310	0.00183096	1.60315e-05
Brain	100	N15.MAA000603.3_10_M.1.1	MG	270	0.0110193	0.0015834
Brain	100	N15.MAA000604.3_10_M.1.1	MG	292	0.00271584	2.57971e-05
Brain	100	G19.MAA000572.3_8_M.1.1	MG	260	0.00238556	1.63136e-05
Brain	100	N15.MAA000617.3_10_M.1.1	MG	211	0.00261251	1.30299e-05
Brain	100	G19.MAA000590.3_9_M.1.1	MG	300	0.0011458	1.13494e-05
Brain	100	G19.MAA000591.3_8_M.1.1	MG	290	0.00425307	8.2951e-05
Brain	100	C17.MAA000591.3_8_M.1.1	MG	302	0.00280881	1.20234e-05
Brain	100	F11.MAA000605.3_10_M.1.1	MG	301	0.00321029	4.98611e-05
Brain	100	C17.MAA000605.3_10_M.1.1	MG	167	0.00281845	3.54131e-05
Brain	100	C17.MAA000617.3_10_M.1.1	MG	240	0.00226765	3.2242e-05
Brain	100	K12.MAA000605.3_10_M.1.1	MG	259	0.000972668	5.35509e-06
Brain	100	J1.MAA000617.3_10_M.1.1	MG	240	0.00233468	2.07109e-05
Brain	100	K12.MAA000617.3_10_M.1.1	MG	308	0.0027685	1.32204e-05
Brain	100	N16.MAA000571.3_9_M.1.1	MG	220	0.00498864	5.65413e-05
Brain	100	G2.MAA000572.3_8_M.1.1	MG	323	0.00533855	6.51207e-05
Brain	100	G2.MAA000573.3_9_M.1.1	MG	267	0.00287835	1.80986e-05
Brain	100	G2.MAA000591.3_8_M.1.1	MG	266	0.00463303	6.62151e-05
Brain	100	G2.MAA000592.3_9_M.1.1	MG	200	0.0022887	1.62834e-05
Brain	100	G2.MAA000603.3_10_M.1.1	MG	222	0.00333543	2.88729e-05
Brain	100	G2.MAA000604.3_10_M.1.1	MG	220	0.00203174	1.20506e-05
Brain	100	G2.MAA000617.3_10_M.1.1	MG	320	0.00234812	1.09441e-05
Brain	100	N16.MAA000603.3_10_M.1.1	MG	322	0.0162727	0.00289687
Brain	100	N16.MAA000604.3_10_M.1.1	MG	204	0.00190441	1.4659e-05
Brain	100	J10.MAA000617.3_10_M.1.1	MG	340	0.00265905	2.38521e-05
Brain	100	H5.MAA000570.3_8_M.1.1	MG	220	0.0230943	0.00464962
Brain	100	D4.MAA000572.3_8_M.1.1	MG	220	0.00231999	1.76709e-05
Brain	100	C18.MAA000605.3_10_M.1.1	MG	170	0.00299152	3.70606e-05
Brain	100	C18.MAA000617.3_10_M.1.1	MG	180	0.00342289	4.90489e-05
Brain	100	K13.MAA000605.3_10_M.1.1	MG	320	0.0436378	0.00498258
Brain	100	O17.MAA000571.3_9_M.1.1	MG	230	0.0030218	1.19845e-05
Brain	100	K13.MAA000617.3_10_M.1.1	MG	285	0.00353908	4.25107e-05
Brain	100	G20.MAA000592.3_9_M.1.1	MG	270	0.0041924	3.81376e-05
Brain	100	G20.MAA000604.3_10_M.1.1	MG	259	0.0021074	1.87357e-05
Brain	100	G20.MAA000605.3_10_M.1.1	MG	210	0.00105966	8.55626e-06
Brain	100	G20.MAA000617.3_10_M.1.1	MG	308	0.00376323	5.9083e-05
Brain	100	N17.MAA000590.3_9_M.1.1	MG	200	0.0053753	0.000181428
Brain	100	N17.MAA000593.3_8_M.1.1	MG	280	0.00187183	1.27953e-05
Brain	100	N17.MAA000603.3_10_M.1.1	MG	330	0.00663954	0.000979018
Brain	100	N17.MAA000604.3_10_M.1.1	MG	260	0.00344032	3.26454e-05
Brain	100	N17.MAA000605.3_10_M.1.1	MG	159	0.00213171	1.00627e-05
Brain	100	N17.MAA000617.3_10_M.1.1	MG	240	0.00437146	4.05436e-05
Brain	100	C19.MAA000592.3_9_M.1.1	MG	210	0.00123507	2.79856e-06
Brain	100	C19.MAA000603.3_10_M.1.1	MG	220	0.0131124	0.000989639
Brain	100	C19.MAA000604.3_10_M.1.1	MG	160	0.00223149	8.67784e-06
Brain	100	C19.MAA000605.3_10_M.1.1	MG	300	0.00214718	2.16345e-05
Brain	100	C19.MAA000617.3_10_M.1.1	MG	240	0.00109086	6.57598e-06
Brain	100	G21.MAA000591.3_8_M.1.1	MG	256	0.00188818	1.22283e-05
Brain	100	G21.MAA000593.3_8_M.1.1	MG	240	0.0031627	9.98144e-05
Brain	100	G21.MAA000603.3_10_M.1.1	MG	250	0.00118441	2.52106e-06
Brain	100	G21.MAA000605.3_10_M.1.1	MG	310	0.00136086	4.11656e-06
Brain	100	N18.MAA000603.3_10_M.1.1	MG	294	0.00445262	8.26771e-05
Brain	100	N18.MAA000604.3_10_M.1.1	MG	270	0.00209265	1.04586e-05
Brain	100	N18.MAA000605.3_10_M.1.1	MG	200	0.0103309	0.00110094
Brain	100	G22.MAA000572.3_8_M.1.1	MG	250	0.0109944	0.00150582
Brain	100	C2.MAA000570.3_8_M.1.1	MG	280	0.0021825	1.69949e-05
Brain	100	C2.MAA000572.3_8_M.1.1	MG	312	0.0198939	0.00362213
Brain	100	C2.MAA000573.3_9_M.1.1	MG	230	0.00212165	1.83154e-05
Brain	100	C2.MAA000590.3_9_M.1.1	MG	190	0.00615838	0.000238003
Brain	100	C2.MAA000592.3_9_M.1.1	MG	240	0.00429329	0.000256699
Brain	100	C2.MAA000593.3_8_M.1.1	MG	230	0.00425441	4.76911e-05
Brain	100	C2.MAA000603.3_10_M.1.1	MG	160	0.0336827	0.0102424
Brain	100	M19.MAA000573.3_9_M.1.1	MG	169	0.00244728	1.95257e-05
Brain	100	C2.MAA000617.3_10_M.1.1	MG	159	0.00345011	2.58959e-05
Brain	100	K15.MAA000617.3_10_M.1.1	MG	220	0.00161048	1.00612e-05
Brain	100	N19.MAA000573.3_9_M.1.1	MG	212	0.00253951	1.57927e-05
Brain	100	D7.MAA000591.3_8_M.1.1	MG	260	0.0017176	2.81448e-05
Brain	100	G3.MAA000570.3_8_M.1.1	MG	280	0.00519246	6.25144e-05
Brain	100	G3.MAA000572.3_8_M.1.1	MG	200	0.00227728	7.05865e-06
Brain	100	G3.MAA000573.3_9_M.1.1	MG	260	0.00127114	1.24854e-05
Brain	100	C20.MAA000603.3_10_M.1.1	MG	320	0.00120257	6.19662e-06
Brain	100	C20.MAA000604.3_10_M.1.1	MG	260	0.00182279	2.18875e-05
Brain	100	C20.MAA000605.3_10_M.1.1	MG	212	0.0011617	9.77553e-06
Brain	100	G3.MAA000604.3_10_M.1.1	MG	230	0.00207447	2.10781e-05
Brain	100	N19.MAA000617.3_10_M.1.1	MG	180	0.00317511	3.32621e-05
Brain	100	G3.MAA000617.3_10_M.1.1	MG	270	0.00282147	2.12744e-05
Brain	100	K16.MAA000570.3_8_M.1.1	MG	220	0.00304409	2.21796e-05
Brain	100	K16.MAA000572.3_8_M.1.1	MG	210	0.00217054	8.22573e-05
Brain	100	C21.MAA000572.3_8_M.1.1	MG	268	0.00136784	9.62022e-06
Brain	100	N2.MAA000570.3_8_M.1.1	MG	190	0.00107503	5.59622e-06
Brain	100	C21.MAA000593.3_8_M.1.1	MG	200	0.0037923	5.50442e-05
Brain	100	C21.MAA000604.3_10_M.1.1	MG	320	0.00336372	3.49852e-05
Brain	100	M2.MAA000591.3_8_M.1.1	MG	238	0.00273114	1.59172e-05
Brain	100	N2.MAA000591.3_8_M.1.1	MG	348	0.00380743	8.40762e-05
Brain	100	N2.MAA000593.3_8_M.1.1	MG	170	0.00322734	3.32364e-05
Brain	100	N2.MAA000603.3_10_M.1.1	MG	300	0.00209847	1.14502e-05
Brain	100	M2.MAA000604.3_10_M.1.1	MG	233	0.00343833	2.85219e-05
Brain	100	G4.MAA000573.3_9_M.1.1	MG	230	0.00160265	6.41078e-06
Brain	100	G4.MAA000590.3_9_M.1.1	MG	230	0.0760663	0.018105
Brain	100	C22.MAA000590.3_9_M.1.1	MG	177	0.00237172	1.69522e-05
Brain	100	C22.MAA000603.3_10_M.1.1	MG	250	0.00268616	1.62866e-05
Brain	100	C22.MAA000604.3_10_M.1.1	MG	270	0.00180158	8.49466e-06
Brain	100	C22.MAA000605.3_10_M.1.1	MG	277	0.00581377	0.000307147
Brain	100	N20.MAA000571.3_9_M.1.1	MG	240	0.00177287	1.88442e-05
Brain	100	G4.MAA000617.3_10_M.1.1	MG	180	0.00213838	1.04989e-05
Brain	100	K17.MAA000603.3_10_M.1.1	MG	250	0.00101269	7.39993e-06
Brain	100	B18.MAA000617.3_10_M.1.1	MG	269	0.00120395	7.65554e-06
Brain	100	K17.MAA000617.3_10_M.1.1	MG	220	0.00169761	3.77743e-05
Brain	100	N20.MAA000590.3_9_M.1.1	MG	214	0.0159686	0.00209874
Brain	100	C3.MAA000570.3_8_M.1.1	MG	270	0.00134156	6.37297e-06
Brain	100	C3.MAA000572.3_8_M.1.1	MG	235	0.00440519	3.92844e-05
Brain	100	N20.MAA000593.3_8_M.1.1	MG	203	0.0178401	0.00477566
Brain	100	C3.MAA000592.3_9_M.1.1	MG	240	0.0103808	0.00117705
Brain	100	C3.MAA000593.3_8_M.1.1	MG	270	0.00150713	6.68035e-06
Brain	100	C3.MAA000603.3_10_M.1.1	MG	220	0.00280498	2.94368e-05
Brain	100	C3.MAA000604.3_10_M.1.1	MG	144	0.000913347	3.02277e-06
Brain	100	C3.MAA000617.3_10_M.1.1	MG	226	0.00142252	1.3408e-05
Brain	100	G5.MAA000603.3_10_M.1.1	MG	260	0.0024834	1.70121e-05
Brain	100	G5.MAA000604.3_10_M.1.1	MG	230	0.00250417	1.45134e-05
Brain	100	F19.MAA000617.3_10_M.1.1	MG	290	0.00289768	2.67577e-05
Brain	100	J16.MAA000590.3_9_M.1.1	MG	200	0.00390665	5.36174e-05
Brain	100	J16.MAA000603.3_10_M.1.1	MG	222	0.00187815	1.4094e-05
Brain	100	K19.MAA000573.3_9_M.1.1	MG	270	0.00171556	1.2484e-05
Brain	100	N21.MAA000571.3_9_M.1.1	MG	230	0.00563256	0.000215605
Brain	100	C4.MAA000570.3_8_M.1.1	MG	230	0.00188391	1.46745e-05
Brain	100	L20.MAA000603.3_10_M.1.1	MG	210	0.0228332	0.00642699
Brain	100	C4.MAA000604.3_10_M.1.1	MG	250	0.00536757	0.000103643
Brain	100	C4.MAA000617.3_10_M.1.1	MG	294	0.00946942	0.000327426
Brain	100	F2.MAA000590.3_9_M.1.1	MG	230	0.00208497	1.74599e-05
Brain	100	K19.MAA000605.3_10_M.1.1	MG	244	0.00219327	1.26107e-05
Brain	100	G6.MAA000590.3_9_M.1.1	MG	290	0.0401332	0.00840064
Brain	100	G6.MAA000603.3_10_M.1.1	MG	210	0.00328073	4.00991e-05
Brain	100	G6.MAA000604.3_10_M.1.1	MG	310	0.00152609	8.29378e-06
Brain	100	G6.MAA000617.3_10_M.1.1	MG	188	0.00289754	2.88117e-05
Brain	100	O21.MAA000604.3_10_M.1.1	MG	273	0.00278126	2.48223e-05
Brain	100	O21.MAA000605.3_10_M.1.1	MG	169	0.0246781	0.00355269
Brain	100	L21.MAA000570.3_8_M.1.1	MG	184	0.0027464	2.68159e-05
Brain	100	K2.MAA000572.3_8_M.1.1	MG	290	0.00448861	3.54728e-05
Brain	100	C5.MAA000570.3_8_M.1.1	MG	310	0.00380509	5.30445e-05
Brain	100	C5.MAA000573.3_9_M.1.1	MG	370	0.00268917	2.62629e-05
Brain	100	O22.MAA000570.3_8_M.1.1	MG	237	0.010222	0.000594238
Brain	100	I13.MAA000605.3_10_M.1.1	MG	262	0.00419537	3.39009e-05
Brain	100	L21.MAA000591.3_8_M.1.1	MG	250	0.00170869	9.91709e-06
Brain	100	I13.MAA000617.3_10_M.1.1	MG	263	0.000654336	3.44402e-06
Brain	100	G7.MAA000603.3_10_M.1.1	MG	241	0.00248905	1.36482e-05
Brain	100	N22.MAA000573.3_9_M.1.1	MG	257	0.00851226	0.00133415
Brain	100	G7.MAA000617.3_10_M.1.1	MG	280	0.00199834	1.3241e-05
Brain	100	N22.MAA000590.3_9_M.1.1	MG	323	0.00159688	1.07246e-05
Brain	100	O22.MAA000604.3_10_M.1.1	MG	256	0.00201432	2.40782e-05
Brain	100	M22.MAA000590.3_9_M.1.1	MG	200	0.0487891	0.0122736
Brain	100	K20.MAA000590.3_9_M.1.1	MG	270	0.00118466	3.80217e-06
Brain	100	C6.MAA000590.3_9_M.1.1	MG	280	0.0120754	0.00094211
Brain	100	C6.MAA000592.3_9_M.1.1	MG	230	0.00224389	1.13048e-05
Brain	100	C6.MAA000603.3_10_M.1.1	MG	201	0.00528592	5.64595e-05
Brain	100	C6.MAA000604.3_10_M.1.1	MG	196	0.00225751	1.18169e-05
Brain	100	L22.MAA000572.3_8_M.1.1	MG	299	0.00506795	0.000347394
Brain	100	O3.MAA000573.3_9_M.1.1	MG	234	0.00149073	8.1987e-06
Brain	100	G8.MAA000605.3_10_M.1.1	MG	304	0.000943865	5.55243e-06
Brain	100	G8.MAA000617.3_10_M.1.1	MG	250	0.00116625	5.2598e-06
Brain	100	L22.MAA000591.3_8_M.1.1	MG	300	0.002444	4.24633e-05
Brain	100	L22.MAA000593.3_8_M.1.1	MG	270	0.00433673	6.22842e-05
Brain	100	I15.MAA000570.3_8_M.1.1	MG	247	0.0007562	2.30384e-06
Brain	100	O3.MAA000617.3_10_M.1.1	MG	260	0.00551867	0.000141897
Brain	100	K21.MAA000571.3_9_M.1.1	MG	130	0.000891887	3.9571e-06
Brain	100	G9.MAA000572.3_8_M.1.1	MG	230	0.00258468	2.48546e-05
Brain	100	C7.MAA000603.3_10_M.1.1	MG	280	0.0127122	0.00137462
Brain	100	C7.MAA000604.3_10_M.1.1	MG	267	0.00189944	1.30481e-05
Brain	100	K21.MAA000590.3_9_M.1.1	MG	278	0.002683	1.39373e-05
Brain	100	C7.MAA000617.3_10_M.1.1	MG	216	0.0503133	0.0124427
Brain	100	K21.MAA000603.3_10_M.1.1	MG	272	0.0127658	0.00140719
Brain	100	K21.MAA000604.3_10_M.1.1	MG	280	0.00315641	0.000353109
Brain	100	L3.MAA000590.3_9_M.1.1	MG	190	0.00439327	5.32451e-05
Brain	100	L3.MAA000592.3_9_M.1.1	MG	250	0.0205094	0.00632374
Brain	100	O4.MAA000592.3_9_M.1.1	MG	189	0.0182542	0.00404816
Brain	100	C8.MAA000570.3_8_M.1.1	MG	301	0.00622442	0.000915662
Brain	100	H1.MAA000590.3_9_M.1.1	MG	250	0.0105288	0.00219783
Brain	100	C8.MAA000591.3_8_M.1.1	MG	252	0.012948	0.00300513
Brain	100	C8.MAA000603.3_10_M.1.1	MG	188	0.00412748	5.65441e-05
Brain	100	H1.MAA000603.3_10_M.1.1	MG	270	0.00191227	1.37079e-05
Brain	100	E15.MAA000617.3_10_M.1.1	MG	235	0.00290386	2.11154e-05
Brain	100	H1.MAA000617.3_10_M.1.1	MG	281	0.00401142	2.33557e-05
Brain	100	K22.MAA000570.3_8_M.1.1	MG	280	0.00127174	7.64904e-06
Brain	100	K22.MAA000571.3_9_M.1.1	MG	240	0.00197897	1.19683e-05
Brain	100	A19.MAA000570.3_8_M.1.1	MG	180	0.00326044	3.61457e-05
Brain	100	K22.MAA000590.3_9_M.1.1	MG	202	0.0464665	0.0111873
Brain	100	C9.MAA000571.3_9_M.1.1	MG	250	0.00133013	9.3143e-06
Brain	100	C9.MAA000603.3_10_M.1.1	MG	230	0.00152401	5.7686e-06
Brain	100	C9.MAA000605.3_10_M.1.1	MG	295	0.00578668	0.000156372
Brain	100	K22.MAA000605.3_10_M.1.1	MG	180	0.00173171	1.3509e-05
Brain	100	C9.MAA000617.3_10_M.1.1	MG	290	0.00448499	0.000203324
Brain	100	H10.MAA000603.3_10_M.1.1	MG	246	0.00787509	0.00116365
Brain	100	H10.MAA000605.3_10_M.1.1	MG	302	0.00337327	3.82348e-05
Brain	100	J20.MAA000605.3_10_M.1.1	MG	190	0.00175284	1.28842e-05
Brain	100	H10.MAA000617.3_10_M.1.1	MG	200	0.00220138	1.99762e-05
Brain	100	I17.MAA000603.3_10_M.1.1	MG	234	0.00379488	0.00012492
Brain	100	D1.MAA000570.3_8_M.1.1	MG	320	0.00162491	1.14207e-05
Brain	100	D1.MAA000572.3_8_M.1.1	MG	350	0.00240306	2.69518e-05
Brain	100	D1.MAA000590.3_9_M.1.1	MG	244	0.0353811	0.0096328
Brain	100	D1.MAA000592.3_9_M.1.1	MG	220	0.00145379	7.71537e-06
Brain	100	D1.MAA000593.3_8_M.1.1	MG	198	0.0034856	6.70509e-05
Brain	100	L5.MAA000617.3_10_M.1.1	MG	190	0.00152697	4.5788e-06
Brain	100	D1.MAA000617.3_10_M.1.1	MG	220	0.0029993	2.65383e-05
Brain	100	H11.MAA000590.3_9_M.1.1	MG	280	0.00287523	1.35039e-05
Brain	100	H11.MAA000592.3_9_M.1.1	MG	237	0.0035985	3.47831e-05
Brain	100	H11.MAA000603.3_10_M.1.1	MG	221	0.0024064	1.03361e-05
Brain	100	H11.MAA000605.3_10_M.1.1	MG	220	0.00341899	4.58216e-05
Brain	100	N5.MAA000604.3_10_M.1.1	MG	270	0.00367835	2.16145e-05
Brain	100	D10.MAA000572.3_8_M.1.1	MG	150	0.0048089	0.000238128
Brain	100	K4.MAA000573.3_9_M.1.1	MG	250	0.00317949	4.5961e-05
Brain	100	D10.MAA000590.3_9_M.1.1	MG	180	0.00153106	1.70212e-05
Brain	100	D10.MAA000603.3_10_M.1.1	MG	260	0.00376699	3.56182e-05
Brain	100	D10.MAA000605.3_10_M.1.1	MG	200	0.00226273	3.23295e-05
Brain	100	K4.MAA000604.3_10_M.1.1	MG	190	0.00235788	1.45082e-05
Brain	100	D10.MAA000617.3_10_M.1.1	MG	190	0.00513582	0.000158089
Brain	100	H12.MAA000603.3_10_M.1.1	MG	173	0.000826822	2.8159e-06
Brain	100	H12.MAA000605.3_10_M.1.1	MG	250	0.00410396	9.56068e-05
Brain	100	H12.MAA000617.3_10_M.1.1	MG	246	0.0193795	0.00408458
Brain	100	I19.MAA000590.3_9_M.1.1	MG	290	0.00149525	1.17402e-05
Brain	100	N6.MAA000590.3_9_M.1.1	MG	270	0.0183504	0.00147714
Brain	100	L6.MAA000617.3_10_M.1.1	MG	300	0.0134575	0.00150626
Brain	100	N6.MAA000592.3_9_M.1.1	MG	157	0.00641408	0.00012091
Brain	100	D11.MAA000617.3_10_M.1.1	MG	250	0.0133931	0.00344159
Brain	100	N6.MAA000604.3_10_M.1.1	MG	269	0.00276123	1.82408e-05
Brain	100	K5.MAA000572.3_8_M.1.1	MG	230	0.00630729	0.000157706
Brain	100	K5.MAA000573.3_9_M.1.1	MG	190	0.00482815	4.39054e-05
Brain	100	K5.MAA000590.3_9_M.1.1	MG	220	0.0024323	1.15386e-05
Brain	100	K5.MAA000592.3_9_M.1.1	MG	180	0.00708006	0.000339729
Brain	100	H13.MAA000590.3_9_M.1.1	MG	270	0.0168444	0.00336971
Brain	100	H13.MAA000603.3_10_M.1.1	MG	170	0.00596081	0.000345819
Brain	100	H13.MAA000605.3_10_M.1.1	MG	380	0.0219198	0.00420688
Brain	100	L7.MAA000592.3_9_M.1.1	MG	190	0.00156435	5.6796e-06
Brain	100	D12.MAA000572.3_8_M.1.1	MG	290	0.0534308	0.0126457
Brain	100	P9.MAA000604.3_10_M.1.1	MG	180	0.00327735	6.32503e-05
Brain	100	N7.MAA000573.3_9_M.1.1	MG	300	0.025376	0.0128851
Brain	100	D12.MAA000605.3_10_M.1.1	MG	250	0.00224017	2.0962e-05
Brain	100	D12.MAA000617.3_10_M.1.1	MG	230	0.00163263	8.44432e-06
Brain	100	H14.MAA000605.3_10_M.1.1	MG	256	0.00231278	1.29011e-05
Brain	100	K6.MAA000590.3_9_M.1.1	MG	210	0.00102561	7.53225e-06
Brain	100	H14.MAA000617.3_10_M.1.1	MG	256	0.0620822	0.00881465
Brain	100	K6.MAA000603.3_10_M.1.1	MG	260	0.00328301	5.97207e-05
Brain	100	K6.MAA000604.3_10_M.1.1	MG	258	0.00901325	0.000355946
Brain	100	D13.MAA000603.3_10_M.1.1	MG	200	0.00334349	1.75743e-05
Brain	100	D13.MAA000605.3_10_M.1.1	MG	281	0.00175736	1.19845e-05
Brain	100	L8.MAA000590.3_9_M.1.1	MG	264	0.0019456	2.28065e-05
Brain	100	L8.MAA000592.3_9_M.1.1	MG	256	0.00265651	6.67834e-05
Brain	100	I20.MAA000573.3_9_M.1.1	MG	280	0.0026411	1.62341e-05
Brain	100	H15.MAA000573.3_9_M.1.1	MG	190	0.00165367	8.91266e-06
Brain	100	N8.MAA000571.3_9_M.1.1	MG	170	0.00510577	5.32609e-05
Brain	100	H15.MAA000603.3_10_M.1.1	MG	190	0.00219988	1.89734e-05
Brain	100	D14.MAA000570.3_8_M.1.1	MG	290	0.00115045	5.3243e-06
Brain	100	H15.MAA000617.3_10_M.1.1	MG	270	0.00317405	5.61101e-05
Brain	100	D14.MAA000590.3_9_M.1.1	MG	210	0.00313953	4.33114e-05
Brain	100	M9.MAA000592.3_9_M.1.1	MG	230	0.00226775	1.15589e-05
Brain	100	M9.MAA000604.3_10_M.1.1	MG	210	0.00194231	1.18708e-05
Brain	100	D14.MAA000605.3_10_M.1.1	MG	249	0.00112661	4.58865e-06
Brain	100	K7.MAA000590.3_9_M.1.1	MG	270	0.00275606	8.93298e-05
Brain	100	D14.MAA000617.3_10_M.1.1	MG	305	0.00936583	0.000627192
Brain	100	L9.MAA000573.3_9_M.1.1	MG	240	0.0227285	0.00408659
[truncated: 58,448 more rows]
