# Supplementary material for: Cell type-specific weighting-factors to solve solid organs-specific limitations of single cell RNA-sequencing
Source: PLoS Genet. 2024 Nov 18;20(11):e1011436. doi: 10.1371/journal.pgen.1011436 (PMC11573148; doi:10.1371/journal.pgen.1011436)
Supplement: S3 Table — (XLSX) [file pgen.1011436.s012.xlsx]

## Sheet: Sheet 1
Organ	Cell Type	sample_label	Sampling#	mean	variance	Signature genes#	m
Brain	MP	A10.MAA000604.3_10_M.1.1	2728	0.00190025	1.60017e-05	100	50
Brain	MP	A7.MAA000604.3_10_M.1.1	2691	0.00253082	0.000345135	100	50
Brain	MP	B19.MAA000605.3_10_M.1.1	2600	0.00273994	4.69989e-05	100	50
Brain	MP	C2.MAA000604.3_10_M.1.1	2920	0.00598069	0.00118629	100	50
Brain	MP	C21.MAA000605.3_10_M.1.1	2522	0.00216064	0.000111406	100	50
Brain	MP	D3.MAA000572.3_8_M.1.1	2923	0.00146855	1.39383e-05	100	50
Brain	MP	D3.MAA000603.3_10_M.1.1	2929	0.00344497	0.00032815	100	50
Brain	MP	D5.MAA000604.3_10_M.1.1	2609	0.00226654	0.000216837	100	50
Brain	MP	F15.MAA000570.3_8_M.1.1	2609	0.00172626	2.4548e-05	100	50
Brain	MP	F2.MAA000605.3_10_M.1.1	2944	0.00544729	0.00162819	100	50
Brain	MP	F2.MAA000617.3_10_M.1.1	2869	0.00440187	0.000485444	100	50
Brain	MP	F8.MAA000605.3_10_M.1.1	2431	0.00919964	0.00406792	100	50
Brain	MP	G11.MAA000603.3_10_M.1.1	2656	0.00737983	0.000573002	100	50
Brain	MP	G13.MAA000604.3_10_M.1.1	2656	0.00237827	4.07235e-05	100	50
Brain	MP	G16.MAA000570.3_8_M.1.1	2595	0.00278488	4.9981e-05	100	50
Brain	MP	G16.MAA000617.3_10_M.1.1	2634	0.00183413	0.000116155	100	50
Brain	MP	G17.MAA000571.3_9_M.1.1	2736	0.0193439	0.00718585	100	50
Brain	MP	G4.MAA000570.3_8_M.1.1	2649	0.00270732	7.13547e-05	100	50
Brain	MP	G6.MAA000570.3_8_M.1.1	2805	0.00447958	0.000363476	100	50
Brain	MP	H11.MAA000571.3_9_M.1.1	2606	0.00176174	2.97471e-05	100	50
Brain	MP	H19.MAA000605.3_10_M.1.1	2693	0.00275928	7.57836e-05	100	50
Brain	MP	I14.MAA000605.3_10_M.1.1	2604	0.00317952	0.00016747	100	50
Brain	MP	I16.MAA000570.3_8_M.1.1	2512	0.00510224	0.00219671	100	50
Brain	MP	I16.MAA000605.3_10_M.1.1	2704	0.000583706	6.95866e-06	100	50
Brain	MP	I22.MAA000571.3_9_M.1.1	2710	0.00379322	0.000199593	100	50
Brain	MP	I22.MAA000605.3_10_M.1.1	2785	0.0016814	5.31135e-05	100	50
Brain	MP	J16.MAA000571.3_9_M.1.1	2754	0.00574675	0.00227058	100	50
Brain	MP	J22.MAA000571.3_9_M.1.1	2665	0.00688293	0.000782597	100	50
Brain	MP	J22.MAA000605.3_10_M.1.1	2690	0.00621697	0.000626621	100	50
Brain	MP	J9.MAA000603.3_10_M.1.1	2792	0.000611448	5.80674e-06	100	50
Brain	MP	K17.MAA000605.3_10_M.1.1	2573	0.00147135	1.26864e-05	100	50
Brain	MP	K7.MAA000571.3_9_M.1.1	2949	0.000887905	5.84286e-06	100	50
Brain	MP	L18.MAA000605.3_10_M.1.1	2710	0.00682061	0.00289484	100	50
Brain	MP	M10.MAA000604.3_10_M.1.1	2823	0.00101422	2.03395e-05	100	50
Brain	MP	M11.MAA000603.3_10_M.1.1	2678	0.00528285	0.000470425	100	50
Brain	MP	M18.MAA000605.3_10_M.1.1	2750	0.00439994	0.000149296	100	50
Brain	MP	M19.MAA000605.3_10_M.1.1	2941	0.00288847	8.5286e-05	100	50
Brain	MP	N1.MAA000570.3_8_M.1.1	2918	0.00293077	4.24005e-05	100	50
Brain	MP	N16.MAA000605.3_10_M.1.1	2603	0.00231729	4.35637e-05	100	50
Brain	MP	O14.MAA000605.3_10_M.1.1	2616	0.00951689	0.00233898	100	50
Brain	MP	O6.MAA000604.3_10_M.1.1	2653	0.00276506	0.000764404	100	50
Brain	MP	P9.MAA000605.3_10_M.1.1	2605	0.00186994	2.39806e-05	100	50
Brain	MG	A1.MAA000570.3_8_M.1.1	240	0.00234374	3.32448e-05	100	50
Brain	MG	A1.MAA000593.3_8_M.1.1	190	0.00135932	9.81911e-06	100	50
Brain	MG	A1.MAA000603.3_10_M.1.1	230	0.00160893	7.73663e-06	100	50
Brain	MG	A1.MAA000604.3_10_M.1.1	340	0.000667564	4.42849e-06	100	50
Brain	MG	A1.MAA000617.3_10_M.1.1	300	0.000518862	2.97389e-06	100	50
Brain	MG	A10.MAA000571.3_9_M.1.1	260	0.000869475	4.10481e-06	100	50
Brain	MG	A10.MAA000572.3_8_M.1.1	260	0.0011012	3.54459e-06	100	50
Brain	MG	A10.MAA000590.3_9_M.1.1	220	0.0056973	0.000278311	100	50
Brain	MG	A10.MAA000591.3_8_M.1.1	260	0.00214771	3.30353e-05	100	50
Brain	MG	A10.MAA000593.3_8_M.1.1	330	0.00293863	5.21109e-05	100	50
Brain	MG	A10.MAA000603.3_10_M.1.1	214	0.00503265	0.00027811	100	50
Brain	MG	A10.MAA000605.3_10_M.1.1	177	0.00220782	1.27472e-05	100	50
Brain	MG	A10.MAA000617.3_10_M.1.1	300	0.00172838	1.75188e-05	100	50
Brain	MG	A11.MAA000570.3_8_M.1.1	230	0.00483906	0.000174175	100	50
Brain	MG	A11.MAA000572.3_8_M.1.1	250	0.00153731	1.13292e-05	100	50
Brain	MG	A11.MAA000590.3_9_M.1.1	249	0.00502222	0.000336744	100	50
Brain	MG	A11.MAA000603.3_10_M.1.1	220	0.00321775	3.61342e-05	100	50
Brain	MG	A11.MAA000604.3_10_M.1.1	210	0.0014803	6.72367e-06	100	50
Brain	MG	A11.MAA000605.3_10_M.1.1	290	0.000404633	2.40038e-06	100	50
Brain	MG	A11.MAA000617.3_10_M.1.1	230	0.00100844	9.52167e-06	100	50
Brain	MG	A12.MAA000572.3_8_M.1.1	220	0.00130103	6.63845e-06	100	50
Brain	MG	A12.MAA000590.3_9_M.1.1	250	0.00526544	0.000241653	100	50
Brain	MG	A12.MAA000591.3_8_M.1.1	220	0.00248829	8.26706e-05	100	50
Brain	MG	A12.MAA000592.3_9_M.1.1	250	0.00196525	1.66556e-05	100	50
Brain	MG	A12.MAA000603.3_10_M.1.1	314	0.0168323	0.00202223	100	50
Brain	MG	A12.MAA000604.3_10_M.1.1	270	0.00182327	1.3307e-05	100	50
Brain	MG	A12.MAA000605.3_10_M.1.1	350	0.00104301	7.89802e-06	100	50
Brain	MG	A12.MAA000617.3_10_M.1.1	290	0.0146633	0.000751693	100	50
Brain	MG	A13.MAA000603.3_10_M.1.1	260	0.00584877	0.000257055	100	50
Brain	MG	A13.MAA000604.3_10_M.1.1	220	0.00240005	6.50391e-05	100	50
Brain	MG	A13.MAA000617.3_10_M.1.1	210	0.00100884	4.1966e-06	100	50
Brain	MG	A14.MAA000590.3_9_M.1.1	340	0.00157669	8.53186e-06	100	50
Brain	MG	A14.MAA000591.3_8_M.1.1	180	0.00155483	5.90077e-06	100	50
Brain	MG	A14.MAA000603.3_10_M.1.1	151	0.00424796	0.000213012	100	50
Brain	MG	A14.MAA000604.3_10_M.1.1	216	0.00175281	1.43492e-05	100	50
Brain	MG	A14.MAA000605.3_10_M.1.1	310	0.000525922	1.5575e-06	100	50
Brain	MG	A14.MAA000617.3_10_M.1.1	270	0.000395395	1.71293e-06	100	50
Brain	MG	A15.MAA000570.3_8_M.1.1	290	0.000386798	1.12585e-06	100	50
Brain	MG	A15.MAA000572.3_8_M.1.1	260	0.00591984	0.000261226	100	50
Brain	MG	A15.MAA000573.3_9_M.1.1	270	0.000978679	1.2086e-05	100	50
Brain	MG	A15.MAA000590.3_9_M.1.1	210	0.00392781	0.000203395	100	50
Brain	MG	A15.MAA000591.3_8_M.1.1	180	0.00151918	1.20302e-05	100	50
Brain	MG	A15.MAA000592.3_9_M.1.1	210	0.00448356	7.70753e-05	100	50
Brain	MG	A15.MAA000593.3_8_M.1.1	230	0.00266311	2.77868e-05	100	50
Brain	MG	A15.MAA000603.3_10_M.1.1	270	0.00291666	0.000180716	100	50
Brain	MG	A15.MAA000604.3_10_M.1.1	250	0.00172183	5.40706e-05	100	50
Brain	MG	A15.MAA000605.3_10_M.1.1	360	0.0137201	0.000821638	100	50
Brain	MG	A15.MAA000617.3_10_M.1.1	290	0.00146062	1.44814e-05	100	50
Brain	MG	A16.MAA000572.3_8_M.1.1	230	0.000608305	1.86734e-06	100	50
Brain	MG	A16.MAA000590.3_9_M.1.1	175	0.0380706	0.00556263	100	50
Brain	MG	A16.MAA000593.3_8_M.1.1	270	0.000430273	5.75871e-07	100	50
Brain	MG	A16.MAA000603.3_10_M.1.1	260	0.00181122	1.76617e-05	100	50
Brain	MG	A16.MAA000604.3_10_M.1.1	310	0.00252445	1.76191e-05	100	50
Brain	MG	A16.MAA000605.3_10_M.1.1	329	0.00122731	1.3743e-05	100	50
Brain	MG	A17.MAA000605.3_10_M.1.1	278	0.0108753	0.000721177	100	50
Brain	MG	A17.MAA000617.3_10_M.1.1	200	0.000530257	1.77196e-06	100	50
Brain	MG	A18.MAA000570.3_8_M.1.1	140	0.0017692	6.74942e-06	100	50
Brain	MG	A18.MAA000592.3_9_M.1.1	260	0.00396866	0.000241735	100	50
Brain	MG	A18.MAA000603.3_10_M.1.1	300	0.000909638	3.9856e-06	100	50
Brain	MG	A18.MAA000604.3_10_M.1.1	260	0.00110927	1.28619e-05	100	50
Brain	MG	A18.MAA000605.3_10_M.1.1	280	0.00110423	6.50298e-06	100	50
Brain	MG	A18.MAA000617.3_10_M.1.1	240	0.0065048	0.000439191	100	50
Brain	MG	A19.MAA000570.3_8_M.1.1	210	0.00280751	9.26001e-05	100	50
Brain	MG	A19.MAA000590.3_9_M.1.1	270	0.000920846	4.51488e-06	100	50
Brain	MG	A19.MAA000593.3_8_M.1.1	280	0.000808682	4.48747e-06	100	50
Brain	MG	A19.MAA000603.3_10_M.1.1	284	0.00281153	3.81835e-05	100	50
Brain	MG	A19.MAA000605.3_10_M.1.1	350	0.0117462	0.00122641	100	50
Brain	MG	A19.MAA000617.3_10_M.1.1	230	0.00401468	0.000240351	100	50
Brain	MG	A2.MAA000570.3_8_M.1.1	170	0.00737185	0.000427751	100	50
Brain	MG	A2.MAA000572.3_8_M.1.1	260	0.00225938	2.18924e-05	100	50
Brain	MG	A2.MAA000590.3_9_M.1.1	230	0.00144664	2.05877e-05	100	50
Brain	MG	A2.MAA000592.3_9_M.1.1	372	0.0103561	0.000649491	100	50
Brain	MG	A2.MAA000603.3_10_M.1.1	310	0.00325172	7.77741e-05	100	50
Brain	MG	A2.MAA000604.3_10_M.1.1	260	0.00149175	3.0502e-05	100	50
Brain	MG	A2.MAA000617.3_10_M.1.1	180	0.00150818	9.27983e-06	100	50
Brain	MG	A20.MAA000570.3_8_M.1.1	280	0.000300271	6.08552e-07	100	50
Brain	MG	A20.MAA000603.3_10_M.1.1	230	0.000717314	5.50916e-06	100	50
Brain	MG	A20.MAA000604.3_10_M.1.1	250	0.00053542	1.17729e-06	100	50
Brain	MG	A20.MAA000605.3_10_M.1.1	180	0.0163455	0.00185657	100	50
Brain	MG	A20.MAA000617.3_10_M.1.1	210	0.00169327	1.39584e-05	100	50
Brain	MG	A21.MAA000603.3_10_M.1.1	280	0.000661824	2.61348e-06	100	50
Brain	MG	A21.MAA000604.3_10_M.1.1	315	0.0143463	0.00131117	100	50
Brain	MG	A21.MAA000605.3_10_M.1.1	260	0.00122076	3.40451e-05	100	50
Brain	MG	A22.MAA000590.3_9_M.1.1	280	0.00443166	0.000158149	100	50
Brain	MG	A22.MAA000603.3_10_M.1.1	226	0.0190426	0.00178603	100	50
Brain	MG	A22.MAA000604.3_10_M.1.1	250	0.00142928	8.92186e-06	100	50
Brain	MG	A3.MAA000570.3_8_M.1.1	310	0.000715664	4.66945e-06	100	50
Brain	MG	A3.MAA000572.3_8_M.1.1	220	0.000843911	3.07306e-06	100	50
Brain	MG	A3.MAA000573.3_9_M.1.1	180	0.000805067	4.05708e-06	100	50
Brain	MG	A3.MAA000590.3_9_M.1.1	220	0.0140326	0.0017271	100	50
Brain	MG	A3.MAA000592.3_9_M.1.1	283	0.0129235	0.00149634	100	50
Brain	MG	A3.MAA000593.3_8_M.1.1	140	0.000932447	1.49505e-06	100	50
Brain	MG	A3.MAA000603.3_10_M.1.1	215	0.00339031	5.9693e-05	100	50
Brain	MG	A3.MAA000604.3_10_M.1.1	250	0.000274542	4.92061e-07	100	50
Brain	MG	A3.MAA000617.3_10_M.1.1	296	0.00456137	0.000221872	100	50
Brain	MG	A4.MAA000570.3_8_M.1.1	270	0.0023442	1.47385e-05	100	50
Brain	MG	A4.MAA000573.3_9_M.1.1	280	0.0010828	1.12569e-05	100	50
Brain	MG	A4.MAA000590.3_9_M.1.1	250	0.00388153	6.42867e-05	100	50
Brain	MG	A4.MAA000591.3_8_M.1.1	240	0.000819748	6.59255e-06	100	50
Brain	MG	A4.MAA000592.3_9_M.1.1	280	0.000659969	5.14851e-06	100	50
Brain	MG	A4.MAA000603.3_10_M.1.1	290	0.00561242	0.000134718	100	50
Brain	MG	A4.MAA000604.3_10_M.1.1	315	0.00678027	0.000437883	100	50
Brain	MG	A4.MAA000617.3_10_M.1.1	250	0.00135695	3.53226e-06	100	50
Brain	MG	A5.MAA000573.3_9_M.1.1	250	0.00995196	0.000881679	100	50
Brain	MG	A5.MAA000590.3_9_M.1.1	210	0.0109556	0.000621941	100	50
Brain	MG	A5.MAA000591.3_8_M.1.1	220	0.00197624	2.01408e-05	100	50
Brain	MG	A5.MAA000593.3_8_M.1.1	200	0.00186118	1.16758e-05	100	50
Brain	MG	A5.MAA000603.3_10_M.1.1	267	0.00063788	2.33615e-06	100	50
Brain	MG	A5.MAA000604.3_10_M.1.1	370	0.00614587	0.000605945	100	50
Brain	MG	A5.MAA000617.3_10_M.1.1	260	0.00084149	2.95382e-06	100	50
Brain	MG	A6.MAA000572.3_8_M.1.1	300	0.00136092	2.09614e-05	100	50
Brain	MG	A6.MAA000590.3_9_M.1.1	190	0.000865338	3.94923e-06	100	50
Brain	MG	A6.MAA000591.3_8_M.1.1	300	0.00124944	1.06434e-05	100	50
Brain	MG	A6.MAA000603.3_10_M.1.1	260	0.00147655	5.24667e-06	100	50
Brain	MG	A6.MAA000604.3_10_M.1.1	320	0.00533431	0.000241864	100	50
Brain	MG	A6.MAA000617.3_10_M.1.1	220	0.00220687	3.04973e-05	100	50
Brain	MG	A7.MAA000572.3_8_M.1.1	270	0.000561231	2.33489e-06	100	50
Brain	MG	A7.MAA000603.3_10_M.1.1	280	0.00236181	2.233e-05	100	50
Brain	MG	A7.MAA000617.3_10_M.1.1	310	0.00147439	1.11123e-05	100	50
Brain	MG	A8.MAA000590.3_9_M.1.1	190	0.0122251	0.001255	100	50
Brain	MG	A8.MAA000591.3_8_M.1.1	300	0.000464123	3.01712e-06	100	50
Brain	MG	A8.MAA000603.3_10_M.1.1	210	0.00188405	4.71037e-05	100	50
Brain	MG	A8.MAA000604.3_10_M.1.1	310	0.00138167	7.88487e-06	100	50
Brain	MG	A8.MAA000605.3_10_M.1.1	280	0.00117147	9.86593e-06	100	50
Brain	MG	A8.MAA000617.3_10_M.1.1	180	0.00413271	8.89996e-05	100	50
Brain	MG	A9.MAA000603.3_10_M.1.1	260	0.00300719	6.92077e-05	100	50
Brain	MG	A9.MAA000604.3_10_M.1.1	250	0.00444623	0.000341344	100	50
Brain	MG	A9.MAA000605.3_10_M.1.1	280	0.0101542	0.000805621	100	50
Brain	MG	A9.MAA000617.3_10_M.1.1	220	0.00463139	0.000203833	100	50
Brain	MG	B1.MAA000590.3_9_M.1.1	270	0.00464627	0.000394669	100	50
Brain	MG	B1.MAA000592.3_9_M.1.1	257	0.00117405	1.76002e-05	100	50
Brain	MG	B1.MAA000593.3_8_M.1.1	269	0.0026195	3.70799e-05	100	50
Brain	MG	B1.MAA000604.3_10_M.1.1	250	0.00296439	7.03017e-05	100	50
Brain	MG	B1.MAA000617.3_10_M.1.1	300	0.00151785	1.75861e-05	100	50
Brain	MG	B10.MAA000590.3_9_M.1.1	275	0.0131441	0.000699881	100	50
Brain	MG	B10.MAA000593.3_8_M.1.1	310	0.00139949	1.14546e-05	100	50
Brain	MG	B10.MAA000603.3_10_M.1.1	260	0.00155941	1.62188e-05	100	50
Brain	MG	B10.MAA000605.3_10_M.1.1	180	0.0253022	0.00341319	100	50
Brain	MG	B10.MAA000617.3_10_M.1.1	187	0.00341316	0.000142953	100	50
Brain	MG	B11.MAA000570.3_8_M.1.1	230	0.00114729	9.32947e-06	100	50
Brain	MG	B11.MAA000572.3_8_M.1.1	320	0.00198792	3.78391e-05	100	50
Brain	MG	B11.MAA000591.3_8_M.1.1	230	0.00912015	0.000533095	100	50
Brain	MG	B11.MAA000592.3_9_M.1.1	250	0.00172425	2.52807e-05	100	50
Brain	MG	B11.MAA000605.3_10_M.1.1	331	0.0100975	0.000721015	100	50
Brain	MG	B12.MAA000572.3_8_M.1.1	300	0.000722793	2.81683e-06	100	50
Brain	MG	B12.MAA000590.3_9_M.1.1	380	0.0129606	0.00150196	100	50
Brain	MG	B12.MAA000591.3_8_M.1.1	338	0.00617019	0.00037289	100	50
Brain	MG	B12.MAA000592.3_9_M.1.1	210	0.00221675	1.5776e-05	100	50
Brain	MG	B12.MAA000603.3_10_M.1.1	300	0.000980387	4.21331e-06	100	50
Brain	MG	B12.MAA000605.3_10_M.1.1	230	0.00153203	1.18544e-05	100	50
Brain	MG	B12.MAA000617.3_10_M.1.1	200	0.00262437	2.72013e-05	100	50
Brain	MG	B13.MAA000603.3_10_M.1.1	230	0.0105833	0.000554611	100	50
Brain	MG	B13.MAA000605.3_10_M.1.1	224	0.00251669	2.33525e-05	100	50
Brain	MG	B13.MAA000617.3_10_M.1.1	270	0.00182765	1.40601e-05	100	50
Brain	MG	B14.MAA000590.3_9_M.1.1	310	0.00965667	0.000363209	100	50
Brain	MG	B14.MAA000603.3_10_M.1.1	250	0.000928916	6.47369e-06	100	50
Brain	MG	B14.MAA000604.3_10_M.1.1	340	0.00262065	3.64617e-05	100	50
Brain	MG	B14.MAA000617.3_10_M.1.1	340	0.00154104	2.36265e-05	100	50
Brain	MG	B15.MAA000590.3_9_M.1.1	140	0.00063664	5.29374e-06	100	50
Brain	MG	B15.MAA000592.3_9_M.1.1	275	0.00497188	8.46561e-05	100	50
Brain	MG	B15.MAA000603.3_10_M.1.1	234	0.00237724	3.58782e-05	100	50
Brain	MG	B15.MAA000604.3_10_M.1.1	288	0.0129973	0.00108984	100	50
Brain	MG	B15.MAA000605.3_10_M.1.1	190	0.00217562	1.78231e-05	100	50
Brain	MG	B15.MAA000617.3_10_M.1.1	340	0.000965256	1.01851e-05	100	50
Brain	MG	B16.MAA000572.3_8_M.1.1	213	0.00462062	0.000229882	100	50
Brain	MG	B16.MAA000590.3_9_M.1.1	261	0.00215681	1.33771e-05	100	50
Brain	MG	B16.MAA000591.3_8_M.1.1	160	0.00453416	0.000116777	100	50
Brain	MG	B16.MAA000592.3_9_M.1.1	250	0.00321827	0.000160042	100	50
Brain	MG	B16.MAA000603.3_10_M.1.1	340	0.0038903	0.00032939	100	50
Brain	MG	B16.MAA000604.3_10_M.1.1	270	0.00211818	1.39115e-05	100	50
Brain	MG	B16.MAA000605.3_10_M.1.1	290	0.0106625	0.00122173	100	50
Brain	MG	B16.MAA000617.3_10_M.1.1	353	0.00199073	1.32512e-05	100	50
Brain	MG	B17.MAA000591.3_8_M.1.1	220	0.00277884	2.50858e-05	100	50
Brain	MG	B17.MAA000603.3_10_M.1.1	290	0.00205258	1.43737e-05	100	50
Brain	MG	B17.MAA000604.3_10_M.1.1	326	0.00480919	0.000122724	100	50
Brain	MG	B17.MAA000605.3_10_M.1.1	260	0.0224441	0.00235268	100	50
Brain	MG	B17.MAA000617.3_10_M.1.1	361	0.000842976	2.95372e-06	100	50
Brain	MG	B18.MAA000592.3_9_M.1.1	290	0.00202646	1.6939e-05	100	50
Brain	MG	B18.MAA000593.3_8_M.1.1	254	0.00211306	5.06976e-05	100	50
Brain	MG	B18.MAA000603.3_10_M.1.1	280	0.00116677	1.46213e-05	100	50
Brain	MG	B18.MAA000604.3_10_M.1.1	190	0.00457831	8.67018e-05	100	50
Brain	MG	B18.MAA000605.3_10_M.1.1	290	0.00407293	0.000130752	100	50
Brain	MG	B18.MAA000617.3_10_M.1.1	280	0.00349094	0.000139082	100	50
Brain	MG	B19.MAA000570.3_8_M.1.1	280	0.00454815	0.000224675	100	50
Brain	MG	B19.MAA000592.3_9_M.1.1	320	0.00199732	1.98175e-05	100	50
Brain	MG	B19.MAA000603.3_10_M.1.1	270	0.00128518	8.39177e-06	100	50
Brain	MG	B19.MAA000604.3_10_M.1.1	240	0.000460306	2.23951e-06	100	50
Brain	MG	B19.MAA000617.3_10_M.1.1	292	0.0117249	0.00089547	100	50
Brain	MG	B2.MAA000570.3_8_M.1.1	200	0.00277871	3.9525e-05	100	50
Brain	MG	B2.MAA000572.3_8_M.1.1	250	0.00486104	0.000263731	100	50
Brain	MG	B2.MAA000590.3_9_M.1.1	230	0.00208136	2.54181e-05	100	50
Brain	MG	B2.MAA000592.3_9_M.1.1	300	0.00247911	2.67195e-05	100	50
Brain	MG	B2.MAA000593.3_8_M.1.1	250	0.0017473	1.42879e-05	100	50
Brain	MG	B2.MAA000603.3_10_M.1.1	210	0.00107431	1.09659e-05	100	50
Brain	MG	B2.MAA000604.3_10_M.1.1	320	0.00168079	3.71246e-05	100	50
Brain	MG	B2.MAA000617.3_10_M.1.1	200	0.00181817	6.49674e-06	100	50
Brain	MG	B20.MAA000570.3_8_M.1.1	280	0.00186572	1.80013e-05	100	50
Brain	MG	B20.MAA000590.3_9_M.1.1	220	0.00576497	0.000194877	100	50
Brain	MG	B20.MAA000592.3_9_M.1.1	240	0.0010597	7.28089e-06	100	50
Brain	MG	B20.MAA000603.3_10_M.1.1	250	0.00395316	0.000250263	100	50
Brain	MG	B20.MAA000604.3_10_M.1.1	200	0.00467756	0.000278139	100	50
Brain	MG	B20.MAA000605.3_10_M.1.1	250	0.00263523	3.29386e-05	100	50
Brain	MG	B21.MAA000590.3_9_M.1.1	200	0.0321314	0.00239226	100	50
Brain	MG	B21.MAA000603.3_10_M.1.1	310	0.0015511	1.11192e-05	100	50
Brain	MG	B21.MAA000605.3_10_M.1.1	375	0.0172292	0.00128594	100	50
Brain	MG	B22.MAA000603.3_10_M.1.1	230	0.00920498	0.00164871	100	50
Brain	MG	B22.MAA000604.3_10_M.1.1	170	0.010304	0.000447634	100	50
Brain	MG	B22.MAA000605.3_10_M.1.1	230	0.016971	0.000771313	100	50
Brain	MG	B3.MAA000570.3_8_M.1.1	180	0.00778947	0.000925651	100	50
Brain	MG	B3.MAA000572.3_8_M.1.1	250	0.000463352	1.24633e-06	100	50
Brain	MG	B3.MAA000590.3_9_M.1.1	270	0.000917641	4.93384e-06	100	50
Brain	MG	B3.MAA000592.3_9_M.1.1	290	0.00331069	9.00674e-05	100	50
Brain	MG	B3.MAA000593.3_8_M.1.1	300	0.0070967	0.000970576	100	50
Brain	MG	B3.MAA000603.3_10_M.1.1	280	0.00211036	2.65821e-05	100	50
Brain	MG	B3.MAA000604.3_10_M.1.1	290	0.00136297	1.17348e-05	100	50
Brain	MG	B3.MAA000617.3_10_M.1.1	330	0.00133427	6.38392e-06	100	50
Brain	MG	B4.MAA000570.3_8_M.1.1	300	0.00441584	0.000257472	100	50
Brain	MG	B4.MAA000572.3_8_M.1.1	340	0.00308391	5.39215e-05	100	50
Brain	MG	B4.MAA000590.3_9_M.1.1	340	0.00197966	9.7762e-06	100	50
Brain	MG	B4.MAA000592.3_9_M.1.1	375	0.00051335	1.4658e-06	100	50
Brain	MG	B4.MAA000593.3_8_M.1.1	180	0.00164738	1.28692e-05	100	50
Brain	MG	B4.MAA000603.3_10_M.1.1	240	0.00987615	0.000733199	100	50
Brain	MG	B4.MAA000604.3_10_M.1.1	230	0.00147923	1.22747e-05	100	50
Brain	MG	B4.MAA000617.3_10_M.1.1	234	0.00162076	1.08517e-05	100	50
Brain	MG	B5.MAA000591.3_8_M.1.1	270	0.00199568	4.98108e-05	100	50
Brain	MG	B5.MAA000593.3_8_M.1.1	230	0.000370347	7.53619e-07	100	50
Brain	MG	B5.MAA000603.3_10_M.1.1	200	0.00462659	0.000151116	100	50
Brain	MG	B5.MAA000604.3_10_M.1.1	160	0.00295573	1.3542e-05	100	50
Brain	MG	B6.MAA000572.3_8_M.1.1	210	0.0010623	5.43717e-06	100	50
Brain	MG	B6.MAA000590.3_9_M.1.1	340	0.0221425	0.00301012	100	50
Brain	MG	B6.MAA000592.3_9_M.1.1	270	0.000767567	2.73879e-06	100	50
Brain	MG	B6.MAA000603.3_10_M.1.1	303	0.0078835	0.000911193	100	50
Brain	MG	B6.MAA000604.3_10_M.1.1	210	0.00341529	4.0753e-05	100	50
Brain	MG	B6.MAA000617.3_10_M.1.1	359	0.0076844	0.00118398	100	50
Brain	MG	B7.MAA000590.3_9_M.1.1	260	0.000979952	5.48469e-06	100	50
Brain	MG	B7.MAA000593.3_8_M.1.1	295	0.0118404	0.00213273	100	50
Brain	MG	B7.MAA000603.3_10_M.1.1	190	0.000798252	4.05572e-06	100	50
Brain	MG	B7.MAA000604.3_10_M.1.1	167	0.00184585	1.81805e-05	100	50
Brain	MG	B7.MAA000617.3_10_M.1.1	230	0.00557233	0.000131406	100	50
Brain	MG	B8.MAA000570.3_8_M.1.1	215	0.00224907	2.15417e-05	100	50
Brain	MG	B8.MAA000571.3_9_M.1.1	200	0.0150045	0.0033503	100	50
Brain	MG	B8.MAA000572.3_8_M.1.1	240	0.00303542	6.25744e-05	100	50
Brain	MG	B8.MAA000591.3_8_M.1.1	310	0.00726836	0.00119629	100	50
Brain	MG	B8.MAA000593.3_8_M.1.1	250	0.00258187	3.35304e-05	100	50
Brain	MG	B8.MAA000603.3_10_M.1.1	290	0.00109482	8.79205e-06	100	50
Brain	MG	B9.MAA000592.3_9_M.1.1	295	0.00834175	0.00044819	100	50
Brain	MG	B9.MAA000603.3_10_M.1.1	210	0.000731887	3.06497e-06	100	50
Brain	MG	B9.MAA000605.3_10_M.1.1	190	0.000550144	3.78927e-06	100	50
Brain	MG	B9.MAA000617.3_10_M.1.1	210	0.0176428	0.00172212	100	50
Brain	MG	C1.MAA000570.3_8_M.1.1	293	0.000936129	6.39145e-06	100	50
Brain	MG	C1.MAA000572.3_8_M.1.1	160	0.00184963	1.37024e-05	100	50
Brain	MG	C1.MAA000590.3_9_M.1.1	270	0.00217097	2.17201e-05	100	50
Brain	MG	C1.MAA000593.3_8_M.1.1	280	0.00164513	1.17827e-05	100	50
Brain	MG	C1.MAA000603.3_10_M.1.1	240	0.00105597	3.69303e-06	100	50
Brain	MG	C1.MAA000604.3_10_M.1.1	220	0.0004474	3.54642e-06	100	50
Brain	MG	C1.MAA000617.3_10_M.1.1	190	0.000404941	1.56821e-06	100	50
Brain	MG	C10.MAA000590.3_9_M.1.1	169	0.0154005	0.0016447	100	50
Brain	MG	C10.MAA000603.3_10_M.1.1	225	0.000394812	8.81736e-07	100	50
Brain	MG	C10.MAA000605.3_10_M.1.1	230	0.00247028	3.37725e-05	100	50
Brain	MG	C10.MAA000617.3_10_M.1.1	360	0.00143291	1.07272e-05	100	50
Brain	MG	C11.MAA000572.3_8_M.1.1	291	0.00246374	5.68672e-05	100	50
Brain	MG	C11.MAA000603.3_10_M.1.1	210	0.00216665	5.13501e-05	100	50
Brain	MG	C11.MAA000605.3_10_M.1.1	210	0.0150547	0.00167455	100	50
Brain	MG	C11.MAA000617.3_10_M.1.1	220	0.00193537	8.42628e-06	100	50
Brain	MG	C12.MAA000570.3_8_M.1.1	181	0.000655451	1.36438e-06	100	50
Brain	MG	C12.MAA000572.3_8_M.1.1	180	0.0042089	0.000168951	100	50
Brain	MG	C12.MAA000590.3_9_M.1.1	320	0.0140268	0.00144956	100	50
Brain	MG	C12.MAA000603.3_10_M.1.1	310	0.029352	0.00322391	100	50
Brain	MG	C12.MAA000605.3_10_M.1.1	250	0.0144363	0.00150024	100	50
Brain	MG	C12.MAA000617.3_10_M.1.1	260	0.000291362	5.82483e-07	100	50
Brain	MG	C13.MAA000603.3_10_M.1.1	280	0.00607758	0.000218991	100	50
Brain	MG	C13.MAA000605.3_10_M.1.1	230	0.00105543	4.97486e-06	100	50
Brain	MG	C13.MAA000617.3_10_M.1.1	340	0.00204801	8.53269e-06	100	50
Brain	MG	C14.MAA000570.3_8_M.1.1	200	0.00577037	0.000438507	100	50
Brain	MG	C14.MAA000572.3_8_M.1.1	240	0.00192966	2.23321e-05	100	50
Brain	MG	C14.MAA000590.3_9_M.1.1	270	0.00216331	1.88603e-05	100	50
Brain	MG	C14.MAA000603.3_10_M.1.1	230	0.0109324	0.000550232	100	50
Brain	MG	C14.MAA000605.3_10_M.1.1	300	0.00280458	4.02887e-05	100	50
Brain	MG	C14.MAA000617.3_10_M.1.1	250	0.00128879	9.861e-06	100	50
Brain	MG	C15.MAA000590.3_9_M.1.1	266	0.00775943	0.000586917	100	50
Brain	MG	C15.MAA000603.3_10_M.1.1	220	0.00556243	0.000244167	100	50
Brain	MG	C15.MAA000605.3_10_M.1.1	286	0.00188354	1.8614e-05	100	50
Brain	MG	C15.MAA000617.3_10_M.1.1	290	0.0123806	0.00061113	100	50
Brain	MG	C16.MAA000572.3_8_M.1.1	190	0.00239912	6.25097e-05	100	50
Brain	MG	C16.MAA000590.3_9_M.1.1	350	0.00141861	6.36365e-06	100	50
Brain	MG	C16.MAA000603.3_10_M.1.1	350	0.00575344	0.000339949	100	50
Brain	MG	C16.MAA000605.3_10_M.1.1	200	0.000916482	5.50549e-06	100	50
Brain	MG	C16.MAA000617.3_10_M.1.1	250	0.00159985	9.97142e-06	100	50
Brain	MG	C17.MAA000591.3_8_M.1.1	280	0.00142894	5.65165e-06	100	50
Brain	MG	C17.MAA000603.3_10_M.1.1	350	0.00443056	0.000152276	100	50
Brain	MG	C17.MAA000605.3_10_M.1.1	250	0.000702516	1.95045e-06	100	50
Brain	MG	C17.MAA000617.3_10_M.1.1	280	0.00148775	7.71662e-06	100	50
Brain	MG	C18.MAA000593.3_8_M.1.1	190	0.00161193	3.77369e-05	100	50
Brain	MG	C18.MAA000603.3_10_M.1.1	180	0.000957888	3.81114e-06	100	50
Brain	MG	C18.MAA000604.3_10_M.1.1	320	0.00406969	0.000214657	100	50
Brain	MG	C18.MAA000605.3_10_M.1.1	180	0.00163363	1.87136e-05	100	50
Brain	MG	C18.MAA000617.3_10_M.1.1	250	0.00230446	2.6808e-05	100	50
Brain	MG	C19.MAA000592.3_9_M.1.1	240	0.00122479	8.47153e-06	100	50
Brain	MG	C19.MAA000603.3_10_M.1.1	180	0.00169762	1.36597e-05	100	50
Brain	MG	C19.MAA000604.3_10_M.1.1	130	0.00641002	0.000421294	100	50
Brain	MG	C19.MAA000605.3_10_M.1.1	290	0.0012646	6.03681e-06	100	50
Brain	MG	C19.MAA000617.3_10_M.1.1	240	0.00262315	4.75297e-05	100	50
Brain	MG	C2.MAA000570.3_8_M.1.1	250	0.00295976	8.11116e-05	100	50
Brain	MG	C2.MAA000572.3_8_M.1.1	160	0.0316867	0.00224486	100	50
Brain	MG	C2.MAA000573.3_9_M.1.1	180	0.00399725	0.000112291	100	50
Brain	MG	C2.MAA000590.3_9_M.1.1	170	0.00153208	2.4745e-05	100	50
Brain	MG	C2.MAA000592.3_9_M.1.1	280	0.00111962	7.26425e-06	100	50
Brain	MG	C2.MAA000593.3_8_M.1.1	280	0.00234294	1.73957e-05	100	50
Brain	MG	C2.MAA000603.3_10_M.1.1	280	0.00854112	0.000491693	100	50
Brain	MG	C2.MAA000617.3_10_M.1.1	162	0.00106676	2.95416e-06	100	50
Brain	MG	C20.MAA000603.3_10_M.1.1	220	0.000911366	1.04307e-05	100	50
Brain	MG	C20.MAA000604.3_10_M.1.1	200	0.0012413	8.36866e-06	100	50
Brain	MG	C20.MAA000605.3_10_M.1.1	200	0.0161167	0.00306432	100	50
Brain	MG	C21.MAA000572.3_8_M.1.1	298	0.000927571	5.89625e-06	100	50
Brain	MG	C21.MAA000593.3_8_M.1.1	280	0.00238749	1.83829e-05	100	50
Brain	MG	C21.MAA000604.3_10_M.1.1	330	0.00332466	0.000129379	100	50
Brain	MG	C22.MAA000590.3_9_M.1.1	307	0.000824609	5.7146e-06	100	50
Brain	MG	C22.MAA000603.3_10_M.1.1	200	0.00197205	9.28919e-06	100	50
Brain	MG	C22.MAA000604.3_10_M.1.1	220	0.00167256	8.56106e-06	100	50
Brain	MG	C22.MAA000605.3_10_M.1.1	257	0.00409791	0.000142038	100	50
Brain	MG	C3.MAA000570.3_8_M.1.1	290	0.00182446	1.2364e-05	100	50
Brain	MG	C3.MAA000572.3_8_M.1.1	245	0.00130886	5.86396e-06	100	50
Brain	MG	C3.MAA000592.3_9_M.1.1	230	0.0172871	0.00130933	100	50
Brain	MG	C3.MAA000593.3_8_M.1.1	365	0.00326246	5.8394e-05	100	50
Brain	MG	C3.MAA000603.3_10_M.1.1	200	0.00284298	5.24375e-05	100	50
Brain	MG	C3.MAA000604.3_10_M.1.1	160	0.00567142	0.00035691	100	50
Brain	MG	C3.MAA000617.3_10_M.1.1	216	0.00122592	1.07875e-05	100	50
Brain	MG	C4.MAA000570.3_8_M.1.1	380	0.00251681	7.53454e-05	100	50
Brain	MG	C4.MAA000603.3_10_M.1.1	270	0.00663158	0.000597761	100	50
Brain	MG	C4.MAA000604.3_10_M.1.1	330	0.00503136	0.00011825	100	50
Brain	MG	C4.MAA000617.3_10_M.1.1	324	0.00310306	5.4413e-05	100	50
Brain	MG	C5.MAA000570.3_8_M.1.1	350	0.000706328	2.60206e-06	100	50
Brain	MG	C5.MAA000573.3_9_M.1.1	340	0.00438817	0.000135446	100	50
Brain	MG	C5.MAA000592.3_9_M.1.1	260	0.000602675	1.94849e-06	100	50
Brain	MG	C5.MAA000603.3_10_M.1.1	320	0.00551394	0.00023238	100	50
Brain	MG	C5.MAA000604.3_10_M.1.1	311	0.0109968	0.00128068	100	50
Brain	MG	C5.MAA000617.3_10_M.1.1	230	0.000903089	3.41178e-06	100	50
Brain	MG	C6.MAA000590.3_9_M.1.1	320	0.00350031	0.000112176	100	50
Brain	MG	C6.MAA000592.3_9_M.1.1	280	0.000692655	2.51167e-06	100	50
Brain	MG	C6.MAA000603.3_10_M.1.1	240	0.00383117	0.000118631	100	50
Brain	MG	C6.MAA000604.3_10_M.1.1	166	0.000600198	1.96219e-06	100	50
Brain	MG	C6.MAA000617.3_10_M.1.1	200	0.0011938	1.00678e-05	100	50
Brain	MG	C7.MAA000603.3_10_M.1.1	250	0.0108339	0.000441798	100	50
Brain	MG	C7.MAA000604.3_10_M.1.1	270	0.00775946	0.000575695	100	50
Brain	MG	C7.MAA000617.3_10_M.1.1	180	0.0339673	0.00219822	100	50
Brain	MG	C8.MAA000570.3_8_M.1.1	251	0.00407957	0.000221568	100	50
Brain	MG	C8.MAA000591.3_8_M.1.1	272	0.00867937	0.00147485	100	50
Brain	MG	C8.MAA000603.3_10_M.1.1	170	0.000785603	5.05012e-06	100	50
Brain	MG	C8.MAA000617.3_10_M.1.1	260	0.00382369	7.31886e-05	100	50
Brain	MG	C9.MAA000571.3_9_M.1.1	270	0.00823326	0.000559038	100	50
Brain	MG	C9.MAA000603.3_10_M.1.1	250	0.000227846	6.64702e-07	100	50
Brain	MG	C9.MAA000605.3_10_M.1.1	320	0.0131784	0.00106831	100	50
Brain	MG	C9.MAA000617.3_10_M.1.1	300	0.00431836	0.000207525	100	50
Brain	MG	D1.MAA000570.3_8_M.1.1	310	0.00143456	9.26869e-06	100	50
Brain	MG	D1.MAA000572.3_8_M.1.1	310	0.00207821	1.90315e-05	100	50
Brain	MG	D1.MAA000590.3_9_M.1.1	230	0.0255793	0.00364314	100	50
Brain	MG	D1.MAA000592.3_9_M.1.1	200	0.00130734	1.2151e-05	100	50
Brain	MG	D1.MAA000593.3_8_M.1.1	128	0.00201309	1.42281e-05	100	50
Brain	MG	D1.MAA000603.3_10_M.1.1	214	0.000602721	1.15405e-06	100	50
Brain	MG	D1.MAA000617.3_10_M.1.1	260	0.000802268	7.12325e-06	100	50
Brain	MG	D10.MAA000572.3_8_M.1.1	250	0.00225137	3.42326e-05	100	50
Brain	MG	D10.MAA000590.3_9_M.1.1	220	0.000573266	1.28659e-06	100	50
Brain	MG	D10.MAA000603.3_10_M.1.1	260	0.00125725	7.91373e-06	100	50
Brain	MG	D10.MAA000605.3_10_M.1.1	220	0.00137377	6.66633e-06	100	50
Brain	MG	D10.MAA000617.3_10_M.1.1	240	0.0088887	0.00107756	100	50
Brain	MG	D11.MAA000571.3_9_M.1.1	210	0.00157293	2.01162e-05	100	50
Brain	MG	D11.MAA000617.3_10_M.1.1	250	0.0026316	0.000109512	100	50
Brain	MG	D12.MAA000572.3_8_M.1.1	300	0.0502893	0.00433138	100	50
Brain	MG	D12.MAA000590.3_9_M.1.1	350	0.0023577	3.25245e-05	100	50
Brain	MG	D12.MAA000603.3_10_M.1.1	250	0.00242869	3.01197e-05	100	50
Brain	MG	D12.MAA000605.3_10_M.1.1	270	0.0127611	0.0020572	100	50
Brain	MG	D12.MAA000617.3_10_M.1.1	240	0.00185147	1.01558e-05	100	50
Brain	MG	D13.MAA000603.3_10_M.1.1	250	0.000709387	2.35106e-06	100	50
Brain	MG	D13.MAA000605.3_10_M.1.1	300	0.00444579	0.000233015	100	50
Brain	MG	D14.MAA000570.3_8_M.1.1	370	0.000771497	4.86916e-06	100	50
Brain	MG	D14.MAA000590.3_9_M.1.1	260	0.00961304	0.00166986	100	50
Brain	MG	D14.MAA000592.3_9_M.1.1	230	0.000753803	6.63178e-06	100	50
Brain	MG	D14.MAA000603.3_10_M.1.1	250	0.000886334	2.89277e-06	100	50
Brain	MG	D14.MAA000605.3_10_M.1.1	280	0.000895544	4.71512e-06	100	50
Brain	MG	D14.MAA000617.3_10_M.1.1	220	0.00656592	0.00020731	100	50
Brain	MG	D15.MAA000573.3_9_M.1.1	230	0.0152968	0.00131884	100	50
Brain	MG	D15.MAA000590.3_9_M.1.1	270	0.00440562	0.000135959	100	50
Brain	MG	D15.MAA000603.3_10_M.1.1	283	0.0041004	0.000173459	100	50
Brain	MG	D15.MAA000605.3_10_M.1.1	270	0.0128642	0.00180511	100	50
Brain	MG	D15.MAA000617.3_10_M.1.1	240	0.000518431	1.31543e-06	100	50
Brain	MG	D16.MAA000570.3_8_M.1.1	240	0.00137993	1.25237e-05	100	50
Brain	MG	D16.MAA000572.3_8_M.1.1	191	0.00517728	0.000128669	100	50
Brain	MG	D16.MAA000590.3_9_M.1.1	215	0.00298088	0.000117283	100	50
Brain	MG	D16.MAA000603.3_10_M.1.1	286	0.000276594	2.85944e-07	100	50
Brain	MG	D16.MAA000605.3_10_M.1.1	160	0.00537904	0.000223603	100	50
Brain	MG	D16.MAA000617.3_10_M.1.1	230	0.00824437	0.000533235	100	50
Brain	MG	D17.MAA000590.3_9_M.1.1	150	0.0153346	0.00147209	100	50
Brain	MG	D17.MAA000603.3_10_M.1.1	208	0.000955121	3.39734e-06	100	50
Brain	MG	D17.MAA000605.3_10_M.1.1	240	0.00626112	0.000432706	100	50
Brain	MG	D17.MAA000617.3_10_M.1.1	330	0.00167901	1.89798e-05	100	50
Brain	MG	D18.MAA000570.3_8_M.1.1	275	0.000676858	3.86264e-06	100	50
Brain	MG	D18.MAA000572.3_8_M.1.1	256	0.00141462	7.72657e-06	100	50
Brain	MG	D18.MAA000590.3_9_M.1.1	180	0.0112275	0.000528609	100	50
Brain	MG	D18.MAA000591.3_8_M.1.1	260	0.0046304	0.000219774	100	50
Brain	MG	D18.MAA000592.3_9_M.1.1	296	0.00143193	1.43069e-05	100	50
Brain	MG	D18.MAA000603.3_10_M.1.1	230	0.00258468	2.89952e-05	100	50
Brain	MG	D18.MAA000605.3_10_M.1.1	220	0.000638809	2.57477e-06	100	50
Brain	MG	D18.MAA000617.3_10_M.1.1	150	0.00687743	0.000177798	100	50
Brain	MG	D19.MAA000570.3_8_M.1.1	280	0.0030249	3.12854e-05	100	50
Brain	MG	D19.MAA000591.3_8_M.1.1	310	0.00698196	0.000292708	100	50
Brain	MG	D19.MAA000603.3_10_M.1.1	200	0.00564631	0.000478199	100	50
Brain	MG	D19.MAA000605.3_10_M.1.1	260	0.00580987	0.000256957	100	50
Brain	MG	D19.MAA000617.3_10_M.1.1	260	0.00337466	6.74831e-05	100	50
Brain	MG	D2.MAA000572.3_8_M.1.1	169	0.000366248	7.81876e-07	100	50
Brain	MG	D2.MAA000573.3_9_M.1.1	170	0.00136693	1.51905e-05	100	50
Brain	MG	D2.MAA000590.3_9_M.1.1	250	0.00760631	0.000985292	100	50
Brain	MG	D2.MAA000593.3_8_M.1.1	250	0.00119829	1.03789e-05	100	50
Brain	MG	D2.MAA000603.3_10_M.1.1	280	0.00265853	0.000101871	100	50
Brain	MG	D2.MAA000604.3_10_M.1.1	340	0.000753646	3.04768e-06	100	50
Brain	MG	D2.MAA000617.3_10_M.1.1	290	0.00534964	0.000229651	100	50
Brain	MG	D20.MAA000603.3_10_M.1.1	266	0.00905259	0.00102905	100	50
Brain	MG	D20.MAA000605.3_10_M.1.1	260	0.00204639	6.1615e-05	100	50
Brain	MG	D21.MAA000570.3_8_M.1.1	240	0.00540065	9.76569e-05	100	50
Brain	MG	D21.MAA000593.3_8_M.1.1	300	0.00104089	8.00656e-06	100	50
Brain	MG	D21.MAA000603.3_10_M.1.1	210	0.00717517	0.000816487	100	50
Brain	MG	D21.MAA000604.3_10_M.1.1	250	0.00349225	0.000167565	100	50
Brain	MG	D21.MAA000605.3_10_M.1.1	250	0.00534757	0.000236431	100	50
Brain	MG	D22.MAA000570.3_8_M.1.1	230	0.00595949	0.000198453	100	50
Brain	MG	D22.MAA000590.3_9_M.1.1	210	0.0165359	0.00213244	100	50
Brain	MG	D22.MAA000591.3_8_M.1.1	190	0.00139525	9.80622e-06	100	50
Brain	MG	D22.MAA000603.3_10_M.1.1	360	0.00352312	7.58074e-05	100	50
Brain	MG	D22.MAA000604.3_10_M.1.1	310	0.00182998	1.82354e-05	100	50
Brain	MG	D22.MAA000605.3_10_M.1.1	165	0.00773645	0.000524108	100	50
Brain	MG	D3.MAA000570.3_8_M.1.1	339	0.00675561	0.000495772	100	50
Brain	MG	D3.MAA000590.3_9_M.1.1	315	0.00115959	1.05849e-05	100	50
Brain	MG	D3.MAA000592.3_9_M.1.1	270	0.00996384	0.00107697	100	50
Brain	MG	D3.MAA000593.3_8_M.1.1	240	0.000384562	1.18088e-06	100	50
Brain	MG	D3.MAA000604.3_10_M.1.1	200	0.00127136	1.21128e-05	100	50
Brain	MG	D3.MAA000617.3_10_M.1.1	162	0.00107004	1.01736e-05	100	50
Brain	MG	D4.MAA000572.3_8_M.1.1	290	0.00379845	0.000181641	100	50
Brain	MG	D4.MAA000592.3_9_M.1.1	206	0.00240474	1.78467e-05	100	50
Brain	MG	D4.MAA000603.3_10_M.1.1	240	0.00523366	0.000376222	100	50
Brain	MG	D4.MAA000604.3_10_M.1.1	280	0.00145405	2.10281e-05	100	50
Brain	MG	D4.MAA000617.3_10_M.1.1	240	0.00392648	0.000196724	100	50
Brain	MG	D5.MAA000570.3_8_M.1.1	244	0.00185654	1.87193e-05	100	50
Brain	MG	D5.MAA000590.3_9_M.1.1	220	0.0049872	0.000325801	100	50
Brain	MG	D5.MAA000593.3_8_M.1.1	220	0.00698946	0.000780347	100	50
Brain	MG	D5.MAA000603.3_10_M.1.1	370	0.00394657	9.20034e-05	100	50
Brain	MG	D5.MAA000617.3_10_M.1.1	210	0.00196086	2.0397e-05	100	50
Brain	MG	D6.MAA000570.3_8_M.1.1	280	0.000530793	2.10009e-06	100	50
Brain	MG	D6.MAA000572.3_8_M.1.1	255	0.00941923	0.00164551	100	50
Brain	MG	D6.MAA000590.3_9_M.1.1	300	0.0008573	4.90563e-06	100	50
Brain	MG	D6.MAA000592.3_9_M.1.1	240	0.00230964	4.04425e-05	100	50
Brain	MG	D6.MAA000603.3_10_M.1.1	310	0.00913492	0.000504889	100	50
Brain	MG	D6.MAA000604.3_10_M.1.1	251	0.000540747	5.85876e-07	100	50
Brain	MG	D6.MAA000617.3_10_M.1.1	230	0.00133813	9.27769e-06	100	50
Brain	MG	D7.MAA000590.3_9_M.1.1	340	0.00233902	1.41469e-05	100	50
Brain	MG	D7.MAA000591.3_8_M.1.1	350	0.00139891	2.47106e-05	100	50
Brain	MG	D7.MAA000603.3_10_M.1.1	240	0.00525143	0.000212383	100	50
Brain	MG	D7.MAA000617.3_10_M.1.1	278	0.00160776	9.37432e-06	100	50
Brain	MG	D8.MAA000570.3_8_M.1.1	266	0.000664764	4.81903e-06	100	50
Brain	MG	D8.MAA000571.3_9_M.1.1	260	0.00145535	1.83849e-05	100	50
Brain	MG	D8.MAA000572.3_8_M.1.1	160	0.000337798	6.02149e-07	100	50
Brain	MG	D8.MAA000603.3_10_M.1.1	233	0.00901369	0.000666541	100	50
Brain	MG	D8.MAA000605.3_10_M.1.1	260	0.000241927	4.7918e-07	100	50
Brain	MG	D8.MAA000617.3_10_M.1.1	270	0.00193731	1.30457e-05	100	50
Brain	MG	D9.MAA000603.3_10_M.1.1	270	0.00177585	4.20449e-05	100	50
Brain	MG	D9.MAA000605.3_10_M.1.1	230	0.00092532	6.83282e-06	100	50
Brain	MG	D9.MAA000617.3_10_M.1.1	290	0.00334816	2.82867e-05	100	50
Brain	MG	E1.MAA000572.3_8_M.1.1	170	0.00112002	4.37181e-06	100	50
Brain	MG	E1.MAA000592.3_9_M.1.1	299	0.0107615	0.001425	100	50
Brain	MG	E1.MAA000593.3_8_M.1.1	250	0.00284605	3.74641e-05	100	50
Brain	MG	E1.MAA000603.3_10_M.1.1	220	0.00633019	0.000376868	100	50
Brain	MG	E1.MAA000604.3_10_M.1.1	310	0.000628816	2.29232e-06	100	50
Brain	MG	E1.MAA000617.3_10_M.1.1	319	0.00240524	2.70615e-05	100	50
Brain	MG	E10.MAA000590.3_9_M.1.1	310	0.00190519	4.27236e-05	100	50
Brain	MG	E10.MAA000603.3_10_M.1.1	220	0.0133352	0.00105619	100	50
Brain	MG	E10.MAA000605.3_10_M.1.1	317	0.0108014	0.00086946	100	50
Brain	MG	E10.MAA000617.3_10_M.1.1	243	0.00409275	0.000107754	100	50
Brain	MG	E11.MAA000590.3_9_M.1.1	251	0.000762654	4.45037e-06	100	50
Brain	MG	E11.MAA000603.3_10_M.1.1	270	0.00619039	0.00044315	100	50
Brain	MG	E11.MAA000605.3_10_M.1.1	305	0.000879201	3.1561e-06	100	50
Brain	MG	E11.MAA000617.3_10_M.1.1	345	0.00276893	6.85523e-05	100	50
Brain	MG	E12.MAA000572.3_8_M.1.1	240	0.000833657	2.90085e-06	100	50
Brain	MG	E12.MAA000590.3_9_M.1.1	230	0.00108381	6.49021e-06	100	50
Brain	MG	E12.MAA000603.3_10_M.1.1	230	0.00173845	2.07133e-05	100	50
Brain	MG	E12.MAA000605.3_10_M.1.1	172	0.00815268	0.000359579	100	50
Brain	MG	E12.MAA000617.3_10_M.1.1	330	0.00113233	7.65936e-06	100	50
Brain	MG	E13.MAA000603.3_10_M.1.1	240	0.000916482	4.56987e-06	100	50
Brain	MG	E13.MAA000617.3_10_M.1.1	240	0.00237483	2.89857e-05	100	50
Brain	MG	E14.MAA000592.3_9_M.1.1	327	0.00893491	0.000913743	100	50
Brain	MG	E14.MAA000603.3_10_M.1.1	200	0.00172838	1.14397e-05	100	50
Brain	MG	E14.MAA000605.3_10_M.1.1	360	0.0015938	9.9618e-06	100	50
Brain	MG	E14.MAA000617.3_10_M.1.1	290	0.000704145	8.76545e-06	100	50
Brain	MG	E15.MAA000603.3_10_M.1.1	280	0.00100102	4.05725e-06	100	50
Brain	MG	E15.MAA000605.3_10_M.1.1	298	0.0060057	0.000402656	100	50
Brain	MG	E15.MAA000617.3_10_M.1.1	250	0.000877736	5.60835e-06	100	50
Brain	MG	E16.MAA000603.3_10_M.1.1	233	0.00113892	7.23554e-06	100	50
Brain	MG	E16.MAA000605.3_10_M.1.1	182	0.000943962	2.16841e-06	100	50
Brain	MG	E16.MAA000617.3_10_M.1.1	281	0.00170781	9.62819e-06	100	50
Brain	MG	E17.MAA000570.3_8_M.1.1	290	0.00236325	1.72083e-05	100	50
Brain	MG	E17.MAA000603.3_10_M.1.1	300	0.00491744	0.000456047	100	50
Brain	MG	E17.MAA000605.3_10_M.1.1	240	0.00148159	1.34918e-05	100	50
Brain	MG	E17.MAA000617.3_10_M.1.1	234	0.00110232	6.33286e-06	100	50
Brain	MG	E18.MAA000572.3_8_M.1.1	180	0.00880781	0.00101741	100	50
Brain	MG	E18.MAA000590.3_9_M.1.1	320	0.00157784	1.19647e-05	100	50
Brain	MG	E18.MAA000603.3_10_M.1.1	200	0.000607611	1.2801e-06	100	50
Brain	MG	E18.MAA000604.3_10_M.1.1	219	0.00119367	7.62765e-06	100	50
Brain	MG	E18.MAA000617.3_10_M.1.1	200	0.00112939	4.5278e-06	100	50
Brain	MG	E19.MAA000605.3_10_M.1.1	210	0.00186947	1.2837e-05	100	50
Brain	MG	E19.MAA000617.3_10_M.1.1	240	0.00237082	1.37857e-05	100	50
Brain	MG	E2.MAA000572.3_8_M.1.1	215	0.00411443	0.000268713	100	50
Brain	MG	E2.MAA000573.3_9_M.1.1	230	0.000977238	3.60116e-06	100	50
Brain	MG	E2.MAA000593.3_8_M.1.1	330	0.000964881	4.8746e-06	100	50
Brain	MG	E2.MAA000603.3_10_M.1.1	230	0.00180157	2.91635e-05	100	50
Brain	MG	E2.MAA000604.3_10_M.1.1	190	0.000519858	1.37453e-06	100	50
Brain	MG	E2.MAA000617.3_10_M.1.1	270	0.000999338	3.66179e-06	100	50
Brain	MG	E20.MAA000591.3_8_M.1.1	300	0.00527521	0.000265228	100	50
Brain	MG	E20.MAA000592.3_9_M.1.1	250	0.000990683	5.23566e-06	100	50
Brain	MG	E20.MAA000604.3_10_M.1.1	280	0.00318016	9.23173e-05	100	50
Brain	MG	E20.MAA000605.3_10_M.1.1	260	0.0051416	0.000194638	100	50
Brain	MG	E21.MAA000603.3_10_M.1.1	210	0.00628848	0.000487896	100	50
Brain	MG	E21.MAA000604.3_10_M.1.1	266	0.00139514	1.10589e-05	100	50
Brain	MG	E21.MAA000605.3_10_M.1.1	330	0.0107699	0.00122966	100	50
Brain	MG	E22.MAA000591.3_8_M.1.1	210	0.00816696	0.00044579	100	50
Brain	MG	E22.MAA000603.3_10_M.1.1	229	0.00138113	1.05625e-05	100	50
Brain	MG	E22.MAA000604.3_10_M.1.1	220	0.000593906	1.68695e-06	100	50
Brain	MG	E22.MAA000605.3_10_M.1.1	330	0.000443067	1.3334e-06	100	50
Brain	MG	E3.MAA000570.3_8_M.1.1	280	0.000830881	4.53852e-06	100	50
Brain	MG	E3.MAA000572.3_8_M.1.1	357	0.00245266	3.86971e-05	100	50
Brain	MG	E3.MAA000592.3_9_M.1.1	150	0.00164878	6.92494e-06	100	50
Brain	MG	E3.MAA000593.3_8_M.1.1	200	0.00149091	1.23202e-05	100	50
Brain	MG	E3.MAA000603.3_10_M.1.1	250	0.000547103	1.06963e-06	100	50
Brain	MG	E3.MAA000617.3_10_M.1.1	190	0.000805826	1.85408e-06	100	50
Brain	MG	E4.MAA000603.3_10_M.1.1	260	0.0232437	0.00168331	100	50
Brain	MG	E4.MAA000604.3_10_M.1.1	245	0.00163981	1.45389e-05	100	50
Brain	MG	E4.MAA000617.3_10_M.1.1	280	0.00122093	2.6391e-05	100	50
Brain	MG	E5.MAA000573.3_9_M.1.1	290	0.000661486	6.36816e-06	100	50
Brain	MG	E5.MAA000603.3_10_M.1.1	260	0.00410142	0.0002358	100	50
Brain	MG	E5.MAA000604.3_10_M.1.1	260	0.000710122	1.51195e-06	100	50
Brain	MG	E5.MAA000617.3_10_M.1.1	270	0.00215473	3.00049e-05	100	50
Brain	MG	E6.MAA000603.3_10_M.1.1	260	0.00383432	0.000117797	100	50
Brain	MG	E6.MAA000604.3_10_M.1.1	190	0.00240153	2.27503e-05	100	50
Brain	MG	E6.MAA000617.3_10_M.1.1	310	0.00689486	0.000669685	100	50
Brain	MG	E7.MAA000591.3_8_M.1.1	320	0.00332877	3.54738e-05	100	50
Brain	MG	E7.MAA000603.3_10_M.1.1	200	0.00139083	5.74472e-06	100	50
Brain	MG	E7.MAA000617.3_10_M.1.1	170	0.000762001	2.50167e-06	100	50
Brain	MG	E8.MAA000605.3_10_M.1.1	250	0.000926645	2.19204e-06	100	50
Brain	MG	E8.MAA000617.3_10_M.1.1	190	0.00149488	9.18209e-06	100	50
Brain	MG	E9.MAA000592.3_9_M.1.1	150	0.00443349	5.88826e-05	100	50
Brain	MG	E9.MAA000605.3_10_M.1.1	355	0.00421819	0.000222252	100	50
Brain	MG	E9.MAA000617.3_10_M.1.1	240	0.00252159	3.63064e-05	100	50
Brain	MG	F1.MAA000570.3_8_M.1.1	250	0.00156754	1.20164e-05	100	50
Brain	MG	F1.MAA000572.3_8_M.1.1	279	0.0064869	0.000479958	100	50
Brain	MG	F1.MAA000590.3_9_M.1.1	168	0.00761769	0.000400715	100	50
Brain	MG	F1.MAA000592.3_9_M.1.1	205	0.0041123	0.000144181	100	50
Brain	MG	F1.MAA000593.3_8_M.1.1	300	0.00255189	4.11007e-05	100	50
Brain	MG	F1.MAA000604.3_10_M.1.1	240	0.00214145	2.14425e-05	100	50
Brain	MG	F10.MAA000590.3_9_M.1.1	213	0.0217135	0.00137038	100	50
Brain	MG	F10.MAA000603.3_10_M.1.1	260	0.00155686	8.30447e-06	100	50
Brain	MG	F10.MAA000605.3_10_M.1.1	230	0.000827676	6.95131e-06	100	50
Brain	MG	F10.MAA000617.3_10_M.1.1	295	0.00723365	0.000852636	100	50
Brain	MG	F11.MAA000571.3_9_M.1.1	310	0.00116748	8.30262e-06	100	50
Brain	MG	F11.MAA000572.3_8_M.1.1	227	0.00250805	3.74895e-05	100	50
Brain	MG	F11.MAA000590.3_9_M.1.1	290	0.00858221	0.000812235	100	50
Brain	MG	F11.MAA000592.3_9_M.1.1	260	0.00168935	2.30962e-05	100	50
Brain	MG	F11.MAA000603.3_10_M.1.1	220	0.00696907	0.000874069	100	50
Brain	MG	F11.MAA000605.3_10_M.1.1	249	0.000951938	9.26366e-06	100	50
Brain	MG	F11.MAA000617.3_10_M.1.1	270	0.00304937	0.000137022	100	50
Brain	MG	F12.MAA000603.3_10_M.1.1	220	0.0032979	4.18097e-05	100	50
Brain	MG	F12.MAA000605.3_10_M.1.1	312	0.00284195	2.81098e-05	100	50
Brain	MG	F12.MAA000617.3_10_M.1.1	270	0.00200812	1.18006e-05	100	50
Brain	MG	F13.MAA000572.3_8_M.1.1	170	0.0016086	1.04726e-05	100	50
Brain	MG	F13.MAA000603.3_10_M.1.1	230	0.00960449	0.000958768	100	50
Brain	MG	F13.MAA000605.3_10_M.1.1	220	0.00114181	5.903e-06	100	50
Brain	MG	F13.MAA000617.3_10_M.1.1	230	0.00197112	1.34408e-05	100	50
Brain	MG	F14.MAA000571.3_9_M.1.1	220	0.00115906	8.25366e-06	100	50
Brain	MG	F14.MAA000603.3_10_M.1.1	360	0.00132762	1.13465e-05	100	50
Brain	MG	F14.MAA000604.3_10_M.1.1	380	0.00530385	0.00058606	100	50
Brain	MG	F14.MAA000605.3_10_M.1.1	300	0.00109517	5.27295e-06	100	50
Brain	MG	F14.MAA000617.3_10_M.1.1	210	0.00333073	0.000120444	100	50
Brain	MG	F15.MAA000572.3_8_M.1.1	298	0.00582568	0.000371356	100	50
Brain	MG	F15.MAA000590.3_9_M.1.1	250	0.00352916	6.00676e-05	100	50
Brain	MG	F15.MAA000603.3_10_M.1.1	185	0.00734531	0.000756068	100	50
Brain	MG	F15.MAA000605.3_10_M.1.1	255	0.0015726	2.30588e-05	100	50
Brain	MG	F15.MAA000617.3_10_M.1.1	260	0.000194747	3.46986e-07	100	50
Brain	MG	F16.MAA000572.3_8_M.1.1	250	0.00181024	1.00948e-05	100	50
Brain	MG	F16.MAA000592.3_9_M.1.1	280	0.00554055	0.000603004	100	50
Brain	MG	F16.MAA000603.3_10_M.1.1	240	0.00149503	1.56109e-05	100	50
Brain	MG	F16.MAA000605.3_10_M.1.1	330	0.00100056	1.25469e-05	100	50
Brain	MG	F16.MAA000617.3_10_M.1.1	210	0.00132043	1.01157e-05	100	50
Brain	MG	F17.MAA000570.3_8_M.1.1	280	0.00433388	0.000308911	100	50
Brain	MG	F17.MAA000572.3_8_M.1.1	230	0.000681802	6.81419e-06	100	50
Brain	MG	F17.MAA000573.3_9_M.1.1	310	0.00270674	5.72461e-05	100	50
Brain	MG	F17.MAA000590.3_9_M.1.1	250	0.00153119	1.96119e-05	100	50
Brain	MG	F17.MAA000603.3_10_M.1.1	330	0.00235526	3.12213e-05	100	50
Brain	MG	F17.MAA000605.3_10_M.1.1	240	0.000729773	2.91862e-06	100	50
Brain	MG	F18.MAA000571.3_9_M.1.1	250	0.00274136	5.7439e-05	100	50
Brain	MG	F18.MAA000572.3_8_M.1.1	260	0.00150582	1.15803e-05	100	50
Brain	MG	F18.MAA000590.3_9_M.1.1	290	0.000704562	3.31919e-06	100	50
Brain	MG	F18.MAA000603.3_10_M.1.1	260	0.00181064	1.10123e-05	100	50
Brain	MG	F18.MAA000605.3_10_M.1.1	210	0.00220271	1.3525e-05	100	50
Brain	MG	F18.MAA000617.3_10_M.1.1	220	0.00115079	9.08389e-06	100	50
Brain	MG	F19.MAA000590.3_9_M.1.1	357	0.00767793	0.000308035	100	50
Brain	MG	F19.MAA000592.3_9_M.1.1	240	0.000504413	1.46412e-06	100	50
Brain	MG	F19.MAA000603.3_10_M.1.1	270	0.00627264	0.000298389	100	50
Brain	MG	F19.MAA000605.3_10_M.1.1	340	0.00225836	1.52506e-05	100	50
Brain	MG	F19.MAA000617.3_10_M.1.1	290	0.00037524	1.27841e-06	100	50
Brain	MG	F2.MAA000572.3_8_M.1.1	290	0.00129714	7.35899e-06	100	50
Brain	MG	F2.MAA000590.3_9_M.1.1	230	0.000327948	2.22955e-06	100	50
Brain	MG	F2.MAA000603.3_10_M.1.1	290	0.00622284	0.000635695	100	50
Brain	MG	F2.MAA000604.3_10_M.1.1	200	0.00114095	3.82936e-06	100	50
Brain	MG	F20.MAA000603.3_10_M.1.1	200	0.00133773	9.53247e-06	100	50
Brain	MG	F21.MAA000570.3_8_M.1.1	290	0.000630481	1.56315e-06	100	50
Brain	MG	F21.MAA000572.3_8_M.1.1	280	0.00371423	3.9606e-05	100	50
Brain	MG	F21.MAA000603.3_10_M.1.1	298	0.00122056	9.51058e-06	100	50
Brain	MG	F21.MAA000605.3_10_M.1.1	355	0.000575383	3.10568e-06	100	50
Brain	MG	F22.MAA000571.3_9_M.1.1	180	0.00324943	5.70967e-05	100	50
Brain	MG	F22.MAA000603.3_10_M.1.1	320	0.00120457	1.31917e-05	100	50
Brain	MG	F22.MAA000605.3_10_M.1.1	300	0.00112365	1.43316e-05	100	50
Brain	MG	F3.MAA000570.3_8_M.1.1	280	0.0016135	1.06228e-05	100	50
Brain	MG	F3.MAA000572.3_8_M.1.1	265	0.00107256	4.04126e-06	100	50
Brain	MG	F3.MAA000590.3_9_M.1.1	310	0.00357978	7.71201e-05	100	50
Brain	MG	F3.MAA000592.3_9_M.1.1	260	0.00244556	2.25053e-05	100	50
Brain	MG	F3.MAA000603.3_10_M.1.1	300	0.00426645	0.000168829	100	50
Brain	MG	F4.MAA000572.3_8_M.1.1	313	0.0032033	9.38918e-05	100	50
Brain	MG	F4.MAA000590.3_9_M.1.1	210	0.00399796	0.000226002	100	50
Brain	MG	F4.MAA000592.3_9_M.1.1	300	0.000720563	2.93259e-06	100	50
Brain	MG	F4.MAA000603.3_10_M.1.1	240	0.0026826	3.15774e-05	100	50
Brain	MG	F4.MAA000604.3_10_M.1.1	270	0.000777831	4.97759e-06	100	50
Brain	MG	F4.MAA000617.3_10_M.1.1	340	0.000876326	3.1136e-06	100	50
Brain	MG	F5.MAA000572.3_8_M.1.1	277	0.000398174	8.9208e-07	100	50
Brain	MG	F5.MAA000573.3_9_M.1.1	310	0.00282172	5.72037e-05	100	50
Brain	MG	F5.MAA000592.3_9_M.1.1	300	0.0185589	0.00150288	100	50
Brain	MG	F5.MAA000603.3_10_M.1.1	170	0.00108676	8.42479e-06	100	50
Brain	MG	F5.MAA000604.3_10_M.1.1	320	0.00166226	1.44744e-05	100	50
Brain	MG	F5.MAA000617.3_10_M.1.1	320	0.00785175	0.000484982	100	50
Brain	MG	F6.MAA000590.3_9_M.1.1	300	0.00420626	0.000179872	100	50
Brain	MG	F6.MAA000592.3_9_M.1.1	324	0.002055	2.46302e-05	100	50
Brain	MG	F6.MAA000603.3_10_M.1.1	240	0.00765867	0.000961609	100	50
Brain	MG	F6.MAA000604.3_10_M.1.1	260	0.00140668	9.96641e-06	100	50
Brain	MG	F6.MAA000617.3_10_M.1.1	270	0.0010629	5.14982e-06	100	50
Brain	MG	F7.MAA000590.3_9_M.1.1	319	0.00523432	0.000133975	100	50
Brain	MG	F7.MAA000592.3_9_M.1.1	310	0.0012565	8.22982e-06	100	50
Brain	MG	F7.MAA000617.3_10_M.1.1	253	0.00102845	4.54786e-06	100	50
Brain	MG	F8.MAA000570.3_8_M.1.1	237	0.00385091	0.000174637	100	50
Brain	MG	F8.MAA000603.3_10_M.1.1	310	0.00562698	0.00018017	100	50
Brain	MG	F8.MAA000604.3_10_M.1.1	230	0.00203927	3.06088e-05	100	50
Brain	MG	F8.MAA000617.3_10_M.1.1	260	0.00558531	0.000613645	100	50
Brain	MG	F9.MAA000570.3_8_M.1.1	200	0.000339045	1.95189e-06	100	50
Brain	MG	F9.MAA000603.3_10_M.1.1	250	0.00051051	1.79365e-06	100	50
Brain	MG	F9.MAA000605.3_10_M.1.1	326	0.0215306	0.00465464	100	50
Brain	MG	F9.MAA000617.3_10_M.1.1	220	0.000182094	1.67845e-07	100	50
Brain	MG	G1.MAA000570.3_8_M.1.1	343	0.00226167	0.000109462	100	50
Brain	MG	G1.MAA000573.3_9_M.1.1	340	0.00686465	0.000495978	100	50
Brain	MG	G1.MAA000590.3_9_M.1.1	310	0.00635169	0.000431358	100	50
Brain	MG	G1.MAA000592.3_9_M.1.1	308	0.00491594	0.000324365	100	50
Brain	MG	G1.MAA000593.3_8_M.1.1	165	0.00113109	5.35294e-06	100	50
Brain	MG	G1.MAA000603.3_10_M.1.1	190	0.0008663	3.40849e-06	100	50
Brain	MG	G1.MAA000604.3_10_M.1.1	294	0.00197074	2.72351e-05	100	50
Brain	MG	G1.MAA000617.3_10_M.1.1	332	0.00131377	8.40345e-06	100	50
Brain	MG	G10.MAA000572.3_8_M.1.1	360	0.000878372	3.72991e-06	100	50
Brain	MG	G10.MAA000590.3_9_M.1.1	250	0.0144394	0.00110735	100	50
Brain	MG	G10.MAA000605.3_10_M.1.1	220	0.00511735	0.000247257	100	50
Brain	MG	G10.MAA000617.3_10_M.1.1	158	0.00543646	0.000260549	100	50
Brain	MG	G11.MAA000572.3_8_M.1.1	270	0.0151215	0.000793066	100	50
Brain	MG	G11.MAA000590.3_9_M.1.1	300	0.00578983	0.000341469	100	50
Brain	MG	G11.MAA000592.3_9_M.1.1	210	0.00187961	1.29806e-05	100	50
Brain	MG	G11.MAA000605.3_10_M.1.1	230	0.00257218	0.000105444	100	50
Brain	MG	G11.MAA000617.3_10_M.1.1	268	0.0032547	4.97093e-05	100	50
Brain	MG	G12.MAA000590.3_9_M.1.1	270	0.0018982	3.63781e-05	100	50
Brain	MG	G12.MAA000603.3_10_M.1.1	290	0.00173737	2.1979e-05	100	50
Brain	MG	G12.MAA000605.3_10_M.1.1	230	0.0101147	0.000681309	100	50
Brain	MG	G12.MAA000617.3_10_M.1.1	308	0.00210605	3.72015e-05	100	50
Brain	MG	G13.MAA000590.3_9_M.1.1	270	0.0226502	0.0016561	100	50
Brain	MG	G13.MAA000605.3_10_M.1.1	258	0.00078447	2.84519e-06	100	50
Brain	MG	G13.MAA000617.3_10_M.1.1	270	0.00035755	1.07495e-06	100	50
Brain	MG	G14.MAA000603.3_10_M.1.1	190	0.000212815	2.57466e-07	100	50
Brain	MG	G14.MAA000604.3_10_M.1.1	240	0.0020682	2.42277e-05	100	50
Brain	MG	G14.MAA000605.3_10_M.1.1	210	0.00276053	0.000132913	100	50
Brain	MG	G14.MAA000617.3_10_M.1.1	173	0.00078336	5.77759e-06	100	50
Brain	MG	G15.MAA000572.3_8_M.1.1	280	0.00134775	1.46387e-05	100	50
Brain	MG	G15.MAA000573.3_9_M.1.1	230	0.00271474	2.9018e-05	100	50
Brain	MG	G15.MAA000590.3_9_M.1.1	290	0.00340064	0.000187938	100	50
Brain	MG	G15.MAA000592.3_9_M.1.1	170	0.000956495	6.6294e-06	100	50
Brain	MG	G15.MAA000603.3_10_M.1.1	312	0.00054812	1.17519e-06	100	50
Brain	MG	G15.MAA000605.3_10_M.1.1	301	0.00622401	0.000873264	100	50
Brain	MG	G15.MAA000617.3_10_M.1.1	250	0.000631601	6.88425e-06	100	50
Brain	MG	G16.MAA000572.3_8_M.1.1	229	0.000538731	2.62381e-06	100	50
Brain	MG	G16.MAA000590.3_9_M.1.1	300	0.00109246	8.46251e-06	100	50
Brain	MG	G16.MAA000605.3_10_M.1.1	270	0.00346645	0.000125486	100	50
Brain	MG	G17.MAA000603.3_10_M.1.1	190	0.0145612	0.000956157	100	50
Brain	MG	G17.MAA000605.3_10_M.1.1	245	0.00576902	0.000164184	100	50
Brain	MG	G17.MAA000617.3_10_M.1.1	170	0.000228214	7.47944e-07	100	50
Brain	MG	G18.MAA000603.3_10_M.1.1	290	0.000871964	4.51618e-06	100	50
Brain	MG	G18.MAA000605.3_10_M.1.1	210	0.00100101	8.37773e-06	100	50
Brain	MG	G18.MAA000617.3_10_M.1.1	218	0.00108106	7.22194e-06	100	50
Brain	MG	G19.MAA000572.3_8_M.1.1	200	0.000463838	1.95765e-06	100	50
Brain	MG	G19.MAA000590.3_9_M.1.1	290	0.000617124	4.22707e-06	100	50
Brain	MG	G19.MAA000591.3_8_M.1.1	320	0.00117655	9.02805e-06	100	50
Brain	MG	G19.MAA000603.3_10_M.1.1	291	0.00526457	0.000486468	100	50
Brain	MG	G19.MAA000605.3_10_M.1.1	250	0.00521325	0.000198583	100	50
Brain	MG	G19.MAA000617.3_10_M.1.1	270	0.00128932	1.10159e-05	100	50
Brain	MG	G2.MAA000572.3_8_M.1.1	340	0.00295249	0.000205706	100	50
Brain	MG	G2.MAA000573.3_9_M.1.1	220	0.00109459	7.97743e-06	100	50
Brain	MG	G2.MAA000591.3_8_M.1.1	336	0.000643882	1.41216e-06	100	50
Brain	MG	G2.MAA000592.3_9_M.1.1	240	0.00659563	0.000281944	100	50
Brain	MG	G2.MAA000603.3_10_M.1.1	212	0.0023699	1.64615e-05	100	50
Brain	MG	G2.MAA000604.3_10_M.1.1	180	0.000357228	3.90427e-07	100	50
Brain	MG	G2.MAA000617.3_10_M.1.1	340	0.00156535	8.79726e-06	100	50
Brain	MG	G20.MAA000592.3_9_M.1.1	240	0.00794528	0.00118631	100	50
Brain	MG	G20.MAA000604.3_10_M.1.1	209	0.00232942	6.64548e-05	100	50
Brain	MG	G20.MAA000605.3_10_M.1.1	270	0.00113016	6.81765e-06	100	50
Brain	MG	G20.MAA000617.3_10_M.1.1	308	0.00215886	1.62537e-05	100	50
Brain	MG	G21.MAA000590.3_9_M.1.1	243	0.00385166	0.000130509	100	50
Brain	MG	G21.MAA000591.3_8_M.1.1	226	0.00284012	4.77088e-05	100	50
Brain	MG	G21.MAA000593.3_8_M.1.1	310	0.00129694	5.89742e-06	100	50
Brain	MG	G21.MAA000603.3_10_M.1.1	270	0.00225283	1.52863e-05	100	50
Brain	MG	G21.MAA000605.3_10_M.1.1	260	0.00133351	1.01321e-05	100	50
Brain	MG	G22.MAA000572.3_8_M.1.1	260	0.000553402	2.27026e-06	100	50
Brain	MG	G22.MAA000590.3_9_M.1.1	240	0.00402933	0.000308112	100	50
Brain	MG	G22.MAA000593.3_8_M.1.1	261	0.000421933	1.90832e-06	100	50
Brain	MG	G22.MAA000603.3_10_M.1.1	280	0.00200046	2.34686e-05	100	50
Brain	MG	G22.MAA000604.3_10_M.1.1	230	0.000965902	5.73829e-06	100	50
Brain	MG	G22.MAA000605.3_10_M.1.1	210	0.00338289	5.89279e-05	100	50
Brain	MG	G3.MAA000570.3_8_M.1.1	240	0.00608836	0.000768129	100	50
Brain	MG	G3.MAA000572.3_8_M.1.1	260	0.000380615	4.17342e-07	100	50
Brain	MG	G3.MAA000573.3_9_M.1.1	260	0.0023642	2.5494e-05	100	50
Brain	MG	G3.MAA000590.3_9_M.1.1	261	0.00227587	7.82345e-05	100	50
Brain	MG	G3.MAA000591.3_8_M.1.1	280	0.0104784	0.000628375	100	50
Brain	MG	G3.MAA000592.3_9_M.1.1	190	0.0013142	1.15666e-05	100	50
Brain	MG	G3.MAA000604.3_10_M.1.1	280	0.00276165	1.99112e-05	100	50
Brain	MG	G3.MAA000617.3_10_M.1.1	310	0.00522411	0.000164154	100	50
Brain	MG	G4.MAA000573.3_9_M.1.1	330	0.000404023	1.34418e-06	100	50
Brain	MG	G4.MAA000590.3_9_M.1.1	250	0.0353383	0.00362167	100	50
Brain	MG	G4.MAA000591.3_8_M.1.1	270	0.000455486	9.49079e-07	100	50
Brain	MG	G4.MAA000592.3_9_M.1.1	280	0.000696558	1.75102e-06	100	50
Brain	MG	G4.MAA000603.3_10_M.1.1	270	0.00121651	1.77548e-05	100	50
Brain	MG	G4.MAA000604.3_10_M.1.1	240	0.00165286	8.7527e-06	100	50
Brain	MG	G4.MAA000617.3_10_M.1.1	200	0.00450249	7.85175e-05	100	50
Brain	MG	G5.MAA000572.3_8_M.1.1	230	0.00393151	6.09885e-05	100	50
Brain	MG	G5.MAA000590.3_9_M.1.1	340	0.0212015	0.00116032	100	50
Brain	MG	G5.MAA000603.3_10_M.1.1	295	0.00117808	4.76075e-06	100	50
Brain	MG	G5.MAA000604.3_10_M.1.1	260	0.000784427	3.72209e-06	100	50
Brain	MG	G5.MAA000617.3_10_M.1.1	390	0.0016074	7.44779e-06	100	50
Brain	MG	G6.MAA000590.3_9_M.1.1	200	0.00624978	0.000369625	100	50
Brain	MG	G6.MAA000603.3_10_M.1.1	180	0.00500312	0.000146054	100	50
Brain	MG	G6.MAA000604.3_10_M.1.1	290	0.00345988	0.000249168	100	50
Brain	MG	G6.MAA000617.3_10_M.1.1	240	0.00192668	1.93005e-05	100	50
Brain	MG	G7.MAA000570.3_8_M.1.1	350	0.00180128	1.28174e-05	100	50
Brain	MG	G7.MAA000572.3_8_M.1.1	220	0.00212642	2.17557e-05	100	50
Brain	MG	G7.MAA000590.3_9_M.1.1	307	0.00246903	5.98442e-05	100	50
Brain	MG	G7.MAA000603.3_10_M.1.1	269	0.00257546	3.19261e-05	100	50
Brain	MG	G7.MAA000617.3_10_M.1.1	310	0.00201842	3.07728e-05	100	50
Brain	MG	G8.MAA000572.3_8_M.1.1	260	0.00250404	3.25789e-05	100	50
Brain	MG	G8.MAA000573.3_9_M.1.1	200	0.0168278	0.00162686	100	50
Brain	MG	G8.MAA000590.3_9_M.1.1	221	0.00203724	9.39579e-06	100	50
Brain	MG	G8.MAA000603.3_10_M.1.1	205	0.00583485	0.000502128	100	50
Brain	MG	G8.MAA000605.3_10_M.1.1	304	0.000448577	1.20801e-06	100	50
Brain	MG	G8.MAA000617.3_10_M.1.1	220	0.00258216	7.0284e-05	100	50
Brain	MG	G9.MAA000572.3_8_M.1.1	260	0.00635687	0.000580321	100	50
Brain	MG	G9.MAA000603.3_10_M.1.1	190	0.00263501	2.22175e-05	100	50
Brain	MG	G9.MAA000605.3_10_M.1.1	290	0.00209275	4.60026e-05	100	50
Brain	MG	G9.MAA000617.3_10_M.1.1	277	0.000915216	4.34038e-06	100	50
Brain	MG	H1.MAA000570.3_8_M.1.1	220	0.00300389	0.000140783	100	50
Brain	MG	H1.MAA000572.3_8_M.1.1	340	0.00344615	6.62013e-05	100	50
Brain	MG	H1.MAA000573.3_9_M.1.1	270	0.00568703	0.000771371	100	50
Brain	MG	H1.MAA000590.3_9_M.1.1	250	0.0148392	0.00256796	100	50
Brain	MG	H1.MAA000592.3_9_M.1.1	220	0.00670588	0.000617427	100	50
Brain	MG	H1.MAA000593.3_8_M.1.1	340	0.0016519	1.08462e-05	100	50
Brain	MG	H1.MAA000603.3_10_M.1.1	245	0.00134528	8.92578e-06	100	50
Brain	MG	H1.MAA000604.3_10_M.1.1	210	0.00171751	1.32876e-05	100	50
Brain	MG	H1.MAA000617.3_10_M.1.1	280	0.00110342	4.58461e-06	100	50
Brain	MG	H10.MAA000590.3_9_M.1.1	325	0.0031998	6.50831e-05	100	50
Brain	MG	H10.MAA000603.3_10_M.1.1	216	0.00156853	1.36604e-05	100	50
Brain	MG	H10.MAA000605.3_10_M.1.1	332	0.00162703	1.84415e-05	100	50
Brain	MG	H10.MAA000617.3_10_M.1.1	220	0.00100225	4.65264e-06	100	50
Brain	MG	H11.MAA000572.3_8_M.1.1	230	0.00123315	1.06122e-05	100	50
Brain	MG	H11.MAA000590.3_9_M.1.1	309	0.00110939	8.85814e-06	100	50
Brain	MG	H11.MAA000592.3_9_M.1.1	237	0.00203137	1.11033e-05	100	50
Brain	MG	H11.MAA000603.3_10_M.1.1	261	0.00401996	5.32212e-05	100	50
Brain	MG	H11.MAA000605.3_10_M.1.1	280	0.000459686	2.0043e-06	100	50
Brain	MG	H11.MAA000617.3_10_M.1.1	340	0.00138519	1.88834e-05	100	50
Brain	MG	H12.MAA000603.3_10_M.1.1	200	0.0047669	0.000108044	100	50
Brain	MG	H12.MAA000605.3_10_M.1.1	220	0.00103694	5.97237e-06	100	50
Brain	MG	H12.MAA000617.3_10_M.1.1	239	0.0451613	0.00329129	100	50
Brain	MG	H13.MAA000590.3_9_M.1.1	240	0.0146886	0.00170838	100	50
Brain	MG	H13.MAA000603.3_10_M.1.1	290	0.00241917	3.93346e-05	100	50
Brain	MG	H13.MAA000605.3_10_M.1.1	340	0.0181614	0.001677	100	50
Brain	MG	H14.MAA000590.3_9_M.1.1	250	0.012099	0.00138246	100	50
Brain	MG	H14.MAA000603.3_10_M.1.1	298	0.000632262	2.45191e-06	100	50
Brain	MG	H14.MAA000605.3_10_M.1.1	296	0.00115734	5.58266e-06	100	50
Brain	MG	H14.MAA000617.3_10_M.1.1	326	0.0271832	0.0020436	100	50
Brain	MG	H15.MAA000573.3_9_M.1.1	200	0.000537923	1.20075e-06	100	50
Brain	MG	H15.MAA000603.3_10_M.1.1	210	0.00545352	0.000260355	100	50
Brain	MG	H15.MAA000605.3_10_M.1.1	289	0.0030027	0.000114858	100	50
Brain	MG	H15.MAA000617.3_10_M.1.1	370	0.000756983	5.13599e-06	100	50
Brain	MG	H16.MAA000572.3_8_M.1.1	220	0.000642103	4.16558e-06	100	50
Brain	MG	H16.MAA000590.3_9_M.1.1	280	0.000541867	3.87639e-06	100	50
Brain	MG	H16.MAA000603.3_10_M.1.1	280	0.00313308	2.31353e-05	100	50
Brain	MG	H16.MAA000605.3_10_M.1.1	170	0.00230062	1.68027e-05	100	50
Brain	MG	H16.MAA000617.3_10_M.1.1	250	0.00125069	5.49253e-06	100	50
Brain	MG	H17.MAA000570.3_8_M.1.1	230	0.00325108	0.00012051	100	50
Brain	MG	H17.MAA000572.3_8_M.1.1	220	0.00230363	1.42684e-05	100	50
Brain	MG	H17.MAA000590.3_9_M.1.1	200	0.00753203	0.000707745	100	50
Brain	MG	H17.MAA000592.3_9_M.1.1	180	0.000703297	1.74531e-06	100	50
Brain	MG	H17.MAA000603.3_10_M.1.1	210	0.0036345	0.000193834	100	50
Brain	MG	H17.MAA000605.3_10_M.1.1	250	0.00165833	2.02641e-05	100	50
Brain	MG	H17.MAA000617.3_10_M.1.1	280	0.0011979	5.29056e-06	100	50
Brain	MG	H18.MAA000571.3_9_M.1.1	360	0.0031305	0.000154334	100	50
Brain	MG	H18.MAA000572.3_8_M.1.1	310	0.00141309	1.01525e-05	100	50
Brain	MG	H18.MAA000590.3_9_M.1.1	190	0.00521379	0.00038501	100	50
Brain	MG	H18.MAA000603.3_10_M.1.1	230	0.000998947	5.10032e-06	100	50
Brain	MG	H18.MAA000605.3_10_M.1.1	170	0.00355451	6.4336e-05	100	50
Brain	MG	H18.MAA000617.3_10_M.1.1	251	0.00176776	7.54201e-06	100	50
Brain	MG	H19.MAA000572.3_8_M.1.1	230	0.000399468	1.82168e-06	100	50
Brain	MG	H19.MAA000573.3_9_M.1.1	300	0.00342426	4.31709e-05	100	50
Brain	MG	H19.MAA000590.3_9_M.1.1	360	0.00404917	0.000269683	100	50
Brain	MG	H19.MAA000617.3_10_M.1.1	240	0.000317907	5.40246e-07	100	50
Brain	MG	H2.MAA000570.3_8_M.1.1	211	0.000781256	2.76929e-06	100	50
Brain	MG	H2.MAA000572.3_8_M.1.1	190	0.011038	0.000691586	100	50
Brain	MG	H2.MAA000590.3_9_M.1.1	233	0.00155909	1.89199e-05	100	50
Brain	MG	H2.MAA000592.3_9_M.1.1	191	0.016143	0.00182365	100	50
Brain	MG	H2.MAA000593.3_8_M.1.1	270	0.000695629	3.70475e-06	100	50
Brain	MG	H2.MAA000603.3_10_M.1.1	204	0.00117351	6.52524e-06	100	50
Brain	MG	H2.MAA000604.3_10_M.1.1	170	0.00136384	5.19011e-06	100	50
Brain	MG	H2.MAA000617.3_10_M.1.1	300	0.00125093	7.225e-06	100	50
Brain	MG	H20.MAA000572.3_8_M.1.1	300	0.0033566	8.42291e-05	100	50
Brain	MG	H20.MAA000590.3_9_M.1.1	220	0.0124977	0.000536762	100	50
Brain	MG	H20.MAA000592.3_9_M.1.1	297	0.00158584	2.64385e-05	100	50
Brain	MG	H20.MAA000603.3_10_M.1.1	220	0.00518078	0.000300063	100	50
Brain	MG	H20.MAA000605.3_10_M.1.1	241	0.000755185	8.94574e-06	100	50
Brain	MG	H21.MAA000571.3_9_M.1.1	230	0.00106719	5.9033e-06	100	50
Brain	MG	H21.MAA000572.3_8_M.1.1	170	0.00301336	3.19799e-05	100	50
Brain	MG	H21.MAA000590.3_9_M.1.1	240	0.00337274	6.62506e-05	100	50
Brain	MG	H21.MAA000593.3_8_M.1.1	320	0.000709573	4.58307e-06	100	50
Brain	MG	H21.MAA000603.3_10_M.1.1	270	0.0225978	0.00220339	100	50
Brain	MG	H21.MAA000605.3_10_M.1.1	253	0.00279375	6.94354e-05	100	50
Brain	MG	H22.MAA000590.3_9_M.1.1	210	0.00272948	3.62754e-05	100	50
Brain	MG	H22.MAA000591.3_8_M.1.1	350	0.00504575	0.000277968	100	50
Brain	MG	H22.MAA000592.3_9_M.1.1	310	0.00454627	0.000343864	100	50
Brain	MG	H22.MAA000593.3_8_M.1.1	270	0.00133595	1.58708e-05	100	50
Brain	MG	H22.MAA000603.3_10_M.1.1	200	0.00613661	0.000138852	100	50
Brain	MG	H22.MAA000604.3_10_M.1.1	360	0.00303402	7.93219e-05	100	50
Brain	MG	H22.MAA000605.3_10_M.1.1	230	0.00605559	0.000339256	100	50
Brain	MG	H3.MAA000570.3_8_M.1.1	261	0.00166882	7.59245e-06	100	50
Brain	MG	H3.MAA000572.3_8_M.1.1	307	0.00456969	0.000292698	100	50
Brain	MG	H3.MAA000590.3_9_M.1.1	230	0.00871071	0.000420064	100	50
Brain	MG	H3.MAA000591.3_8_M.1.1	180	0.000714685	1.69131e-06	100	50
Brain	MG	H3.MAA000592.3_9_M.1.1	210	0.00208714	2.91954e-05	100	50
Brain	MG	H3.MAA000603.3_10_M.1.1	307	0.000908344	5.74727e-06	100	50
Brain	MG	H3.MAA000604.3_10_M.1.1	210	0.0114623	0.00125388	100	50
Brain	MG	H3.MAA000617.3_10_M.1.1	190	0.00777524	0.000432	100	50
Brain	MG	H4.MAA000572.3_8_M.1.1	315	0.0095272	0.00075438	100	50
Brain	MG	H4.MAA000573.3_9_M.1.1	240	0.00817199	0.00109978	100	50
Brain	MG	H4.MAA000590.3_9_M.1.1	275	0.000896406	9.19032e-06	100	50
Brain	MG	H4.MAA000592.3_9_M.1.1	256	0.00199953	1.66205e-05	100	50
Brain	MG	H4.MAA000603.3_10_M.1.1	260	0.00287395	3.12127e-05	100	50
Brain	MG	H4.MAA000604.3_10_M.1.1	340	0.00163317	1.09544e-05	100	50
Brain	MG	H4.MAA000617.3_10_M.1.1	310	0.00429199	0.000389485	100	50
Brain	MG	H5.MAA000570.3_8_M.1.1	240	0.00696756	0.000326576	100	50
Brain	MG	H5.MAA000572.3_8_M.1.1	180	0.00267331	2.54708e-05	100	50
Brain	MG	H5.MAA000573.3_9_M.1.1	222	0.00860805	0.000479694	100	50
Brain	MG	H5.MAA000590.3_9_M.1.1	230	0.00416508	0.000323443	100	50
Brain	MG	H5.MAA000592.3_9_M.1.1	290	0.00119191	1.41775e-05	100	50
Brain	MG	H5.MAA000603.3_10_M.1.1	180	0.00279913	5.33967e-05	100	50
Brain	MG	H5.MAA000604.3_10_M.1.1	270	0.00107092	3.66314e-06	100	50
Brain	MG	H5.MAA000617.3_10_M.1.1	299	0.000876239	6.44585e-06	100	50
Brain	MG	H6.MAA000590.3_9_M.1.1	260	0.00153233	6.19603e-06	100	50
Brain	MG	H6.MAA000603.3_10_M.1.1	260	0.00802939	0.000416497	100	50
Brain	MG	H6.MAA000617.3_10_M.1.1	226	0.00331628	2.22209e-05	100	50
Brain	MG	H7.MAA000590.3_9_M.1.1	310	0.00107592	9.14985e-06	100	50
Brain	MG	H7.MAA000617.3_10_M.1.1	290	0.000464336	7.45893e-07	100	50
Brain	MG	H8.MAA000572.3_8_M.1.1	300	0.00146769	7.14209e-06	100	50
Brain	MG	H8.MAA000590.3_9_M.1.1	270	0.000329589	6.60503e-07	100	50
Brain	MG	H8.MAA000592.3_9_M.1.1	330	0.0011112	2.57488e-05	100	50
Brain	MG	H8.MAA000603.3_10_M.1.1	210	0.00729896	0.000473522	100	50
Brain	MG	H8.MAA000617.3_10_M.1.1	237	0.00194422	2.05506e-05	100	50
Brain	MG	H9.MAA000571.3_9_M.1.1	320	0.000869557	4.49818e-06	100	50
Brain	MG	H9.MAA000590.3_9_M.1.1	264	0.00600525	0.000486387	100	50
Brain	MG	H9.MAA000603.3_10_M.1.1	240	0.00400562	0.000142858	100	50
Brain	MG	H9.MAA000605.3_10_M.1.1	250	0.0007928	2.21752e-06	100	50
Brain	MG	H9.MAA000617.3_10_M.1.1	245	0.0331553	0.00596894	100	50
Brain	MG	I1.MAA000570.3_8_M.1.1	317	0.000374733	3.26376e-06	100	50
Brain	MG	I1.MAA000572.3_8_M.1.1	330	0.00322271	0.000107278	100	50
Brain	MG	I1.MAA000573.3_9_M.1.1	270	0.000795946	2.75697e-06	100	50
Brain	MG	I1.MAA000590.3_9_M.1.1	270	0.00140711	5.31988e-06	100	50
Brain	MG	I1.MAA000591.3_8_M.1.1	290	0.00514215	0.000176558	100	50
Brain	MG	I1.MAA000592.3_9_M.1.1	240	0.0085454	0.000959554	100	50
Brain	MG	I1.MAA000593.3_8_M.1.1	245	0.0019562	2.65348e-05	100	50
Brain	MG	I1.MAA000603.3_10_M.1.1	300	0.00128138	8.32073e-06	100	50
Brain	MG	I1.MAA000604.3_10_M.1.1	225	0.00100894	3.90255e-06	100	50
Brain	MG	I1.MAA000617.3_10_M.1.1	250	0.00819101	0.00108318	100	50
Brain	MG	I10.MAA000572.3_8_M.1.1	180	0.00289531	7.73001e-05	100	50
Brain	MG	I10.MAA000590.3_9_M.1.1	290	0.00872777	0.000806979	100	50
Brain	MG	I10.MAA000617.3_10_M.1.1	250	0.00173043	1.94335e-05	100	50
Brain	MG	I11.MAA000570.3_8_M.1.1	250	0.00397348	0.000179847	100	50
Brain	MG	I11.MAA000592.3_9_M.1.1	290	0.0017515	1.16952e-05	100	50
Brain	MG	I11.MAA000603.3_10_M.1.1	268	0.000790974	3.03746e-06	100	50
Brain	MG	I11.MAA000617.3_10_M.1.1	256	0.00227658	1.6867e-05	100	50
Brain	MG	I12.MAA000590.3_9_M.1.1	320	0.00187533	3.32573e-05	100	50
Brain	MG	I12.MAA000592.3_9_M.1.1	370	0.00207188	1.76997e-05	100	50
Brain	MG	I12.MAA000603.3_10_M.1.1	260	0.012327	0.000835762	100	50
Brain	MG	I12.MAA000605.3_10_M.1.1	160	0.00479896	0.00021647	100	50
Brain	MG	I12.MAA000617.3_10_M.1.1	150	0.000468395	9.92092e-07	100	50
Brain	MG	I13.MAA000572.3_8_M.1.1	207	0.00416367	0.00014628	100	50
Brain	MG	I13.MAA000590.3_9_M.1.1	200	0.00237366	1.02807e-05	100	50
Brain	MG	I13.MAA000603.3_10_M.1.1	340	0.00273266	0.000118366	100	50
Brain	MG	I13.MAA000605.3_10_M.1.1	200	0.00100939	6.06751e-06	100	50
Brain	MG	I13.MAA000617.3_10_M.1.1	280	0.0017666	9.4585e-06	100	50
Brain	MG	I14.MAA000573.3_9_M.1.1	262	0.00250534	3.57228e-05	100	50
Brain	MG	I14.MAA000590.3_9_M.1.1	325	0.00141479	1.80265e-05	100	50
Brain	MG	I14.MAA000603.3_10_M.1.1	200	0.0011108	6.77691e-06	100	50
Brain	MG	I14.MAA000617.3_10_M.1.1	260	0.000646636	4.33674e-06	100	50
Brain	MG	I15.MAA000570.3_8_M.1.1	260	0.00197681	8.35869e-05	100	50
Brain	MG	I15.MAA000572.3_8_M.1.1	280	0.00110176	2.7886e-06	100	50
Brain	MG	I15.MAA000590.3_9_M.1.1	240	0.00094409	2.52265e-06	100	50
Brain	MG	I15.MAA000605.3_10_M.1.1	300	0.031626	0.00219249	100	50
Brain	MG	I15.MAA000617.3_10_M.1.1	180	0.000365976	8.08647e-07	100	50
Brain	MG	I16.MAA000590.3_9_M.1.1	275	0.00480771	0.000489606	100	50
Brain	MG	I16.MAA000603.3_10_M.1.1	270	0.0150566	0.00111493	100	50
Brain	MG	I16.MAA000617.3_10_M.1.1	220	0.000728948	1.50581e-06	100	50
Brain	MG	I17.MAA000570.3_8_M.1.1	177	0.00087109	6.29555e-06	100	50
Brain	MG	I17.MAA000572.3_8_M.1.1	340	0.00117503	6.23589e-06	100	50
Brain	MG	I17.MAA000573.3_9_M.1.1	320	0.00191089	1.24771e-05	100	50
Brain	MG	I17.MAA000590.3_9_M.1.1	261	0.0127456	0.00126174	100	50
Brain	MG	I17.MAA000603.3_10_M.1.1	204	0.00356845	4.18737e-05	100	50
Brain	MG	I17.MAA000605.3_10_M.1.1	220	0.00183857	1.77016e-05	100	50
Brain	MG	I17.MAA000617.3_10_M.1.1	210	0.0125952	0.000649238	100	50
Brain	MG	I18.MAA000572.3_8_M.1.1	192	0.00207586	3.11306e-05	100	50
Brain	MG	I18.MAA000590.3_9_M.1.1	248	0.00288771	2.64603e-05	100	50
Brain	MG	I18.MAA000603.3_10_M.1.1	200	0.00105461	4.91517e-06	100	50
Brain	MG	I18.MAA000605.3_10_M.1.1	360	0.00038107	6.94945e-07	100	50
Brain	MG	I18.MAA000617.3_10_M.1.1	184	0.00172775	2.22928e-05	100	50
Brain	MG	I19.MAA000572.3_8_M.1.1	200	0.0018395	1.26586e-05	100	50
Brain	MG	I19.MAA000590.3_9_M.1.1	270	0.000800375	3.46499e-06	100	50
Brain	MG	I19.MAA000605.3_10_M.1.1	310	0.000621287	3.01068e-06	100	50
Brain	MG	I19.MAA000617.3_10_M.1.1	230	0.0036674	5.45228e-05	100	50
Brain	MG	I2.MAA000570.3_8_M.1.1	200	0.00146106	6.13002e-06	100	50
Brain	MG	I2.MAA000572.3_8_M.1.1	300	0.000880339	3.12939e-06	100	50
Brain	MG	I2.MAA000590.3_9_M.1.1	250	0.00299108	0.000115452	100	50
Brain	MG	I2.MAA000592.3_9_M.1.1	235	0.00526727	0.000536539	100	50
Brain	MG	I2.MAA000603.3_10_M.1.1	310	0.000777789	5.24042e-06	100	50
Brain	MG	I2.MAA000617.3_10_M.1.1	210	0.00641615	0.000883686	100	50
Brain	MG	I20.MAA000570.3_8_M.1.1	260	0.00156835	1.02041e-05	100	50
Brain	MG	I20.MAA000571.3_9_M.1.1	240	0.0143522	0.00157676	100	50
Brain	MG	I20.MAA000572.3_8_M.1.1	221	0.00250414	2.90243e-05	100	50
Brain	MG	I20.MAA000573.3_9_M.1.1	270	0.00155696	6.76838e-06	100	50
Brain	MG	I20.MAA000590.3_9_M.1.1	370	0.0185441	0.00204504	100	50
Brain	MG	I20.MAA000603.3_10_M.1.1	260	0.00581684	0.000523175	100	50
Brain	MG	I20.MAA000605.3_10_M.1.1	310	0.00327666	9.25711e-05	100	50
Brain	MG	I21.MAA000570.3_8_M.1.1	265	0.000846572	2.69774e-06	100	50
Brain	MG	I21.MAA000571.3_9_M.1.1	255	0.00917955	0.000753651	100	50
Brain	MG	I21.MAA000572.3_8_M.1.1	200	0.00312344	3.06099e-05	100	50
Brain	MG	I21.MAA000573.3_9_M.1.1	270	0.0016981	1.17612e-05	100	50
Brain	MG	I21.MAA000590.3_9_M.1.1	329	0.00766117	0.000561797	100	50
Brain	MG	I21.MAA000592.3_9_M.1.1	310	0.00159784	1.0601e-05	100	50
Brain	MG	I21.MAA000603.3_10_M.1.1	298	0.00618814	0.000368106	100	50
Brain	MG	I21.MAA000605.3_10_M.1.1	330	0.000857947	4.21513e-06	100	50
Brain	MG	I22.MAA000570.3_8_M.1.1	200	0.00636985	0.000306638	100	50
Brain	MG	I22.MAA000572.3_8_M.1.1	250	0.0026899	5.50907e-05	100	50
Brain	MG	I22.MAA000590.3_9_M.1.1	290	0.00698137	0.000491982	100	50
Brain	MG	I22.MAA000592.3_9_M.1.1	200	0.00409674	0.000100686	100	50
Brain	MG	I22.MAA000603.3_10_M.1.1	280	0.00260923	3.47985e-05	100	50
Brain	MG	I3.MAA000570.3_8_M.1.1	324	0.00119428	7.34009e-06	100	50
Brain	MG	I3.MAA000572.3_8_M.1.1	240	0.00269508	3.00743e-05	100	50
Brain	MG	I3.MAA000590.3_9_M.1.1	210	0.00332363	0.000193406	100	50
Brain	MG	I3.MAA000591.3_8_M.1.1	320	0.00142281	8.77745e-06	100	50
Brain	MG	I3.MAA000592.3_9_M.1.1	266	0.00257686	2.71348e-05	100	50
Brain	MG	I3.MAA000603.3_10_M.1.1	200	0.000383328	6.5575e-07	100	50
Brain	MG	I3.MAA000604.3_10_M.1.1	286	0.00599545	0.000246335	100	50
Brain	MG	I3.MAA000617.3_10_M.1.1	330	0.00109075	7.62102e-06	100	50
Brain	MG	I4.MAA000570.3_8_M.1.1	240	5.99903e-05	4.24138e-08	100	50
Brain	MG	I4.MAA000572.3_8_M.1.1	350	0.00210168	4.25622e-05	100	50
Brain	MG	I4.MAA000590.3_9_M.1.1	310	0.00127798	1.13741e-05	100	50
Brain	MG	I4.MAA000603.3_10_M.1.1	240	0.00724465	0.000439457	100	50
Brain	MG	I4.MAA000604.3_10_M.1.1	230	0.00253655	8.06184e-05	100	50
Brain	MG	I4.MAA000617.3_10_M.1.1	280	0.00265174	4.8829e-05	100	50
Brain	MG	I5.MAA000570.3_8_M.1.1	260	0.0045907	0.000220727	100	50
Brain	MG	I5.MAA000573.3_9_M.1.1	197	0.00609432	0.000252893	100	50
Brain	MG	I5.MAA000590.3_9_M.1.1	330	0.00208163	2.90978e-05	100	50
Brain	MG	I5.MAA000591.3_8_M.1.1	270	0.0418523	0.00679684	100	50
Brain	MG	I5.MAA000592.3_9_M.1.1	250	0.000488197	7.82861e-07	100	50
Brain	MG	I5.MAA000603.3_10_M.1.1	330	0.00175444	1.74481e-05	100	50
Brain	MG	I5.MAA000617.3_10_M.1.1	220	0.00316751	0.00010777	100	50
Brain	MG	I6.MAA000570.3_8_M.1.1	320	0.00263655	2.59157e-05	100	50
Brain	MG	I6.MAA000572.3_8_M.1.1	170	0.00173225	1.20895e-05	100	50
Brain	MG	I6.MAA000590.3_9_M.1.1	350	0.0138823	0.00111649	100	50
Brain	MG	I6.MAA000592.3_9_M.1.1	420	0.00161931	1.25924e-05	100	50
Brain	MG	I6.MAA000617.3_10_M.1.1	300	0.00878834	0.000501811	100	50
Brain	MG	I7.MAA000570.3_8_M.1.1	360	0.00728332	0.000517271	100	50
Brain	MG	I7.MAA000572.3_8_M.1.1	270	0.00486037	0.000232899	100	50
Brain	MG	I7.MAA000590.3_9_M.1.1	230	0.00145961	7.74918e-06	100	50
Brain	MG	I7.MAA000592.3_9_M.1.1	170	0.000719858	1.73409e-06	100	50
Brain	MG	I8.MAA000571.3_9_M.1.1	310	0.00217562	2.51079e-05	100	50
Brain	MG	I8.MAA000572.3_8_M.1.1	190	0.00541229	0.000275351	100	50
Brain	MG	I8.MAA000590.3_9_M.1.1	320	0.00310933	8.14272e-05	100	50
Brain	MG	I8.MAA000592.3_9_M.1.1	290	0.00235605	4.20169e-05	100	50
Brain	MG	I8.MAA000603.3_10_M.1.1	310	0.00207032	1.40896e-05	100	50
Brain	MG	I8.MAA000604.3_10_M.1.1	195	0.000675666	1.7472e-06	100	50
Brain	MG	I8.MAA000617.3_10_M.1.1	190	0.00294151	3.13889e-05	100	50
Brain	MG	I9.MAA000570.3_8_M.1.1	260	0.00093581	7.25371e-06	100	50
Brain	MG	I9.MAA000572.3_8_M.1.1	257	0.00464836	0.000510002	100	50
Brain	MG	I9.MAA000590.3_9_M.1.1	240	0.000869784	2.17083e-06	100	50
Brain	MG	I9.MAA000603.3_10_M.1.1	310	0.0123028	0.00152291	100	50
Brain	MG	I9.MAA000604.3_10_M.1.1	340	0.00116346	1.01923e-05	100	50
Brain	MG	I9.MAA000605.3_10_M.1.1	290	0.00125322	9.55557e-06	100	50
Brain	MG	I9.MAA000617.3_10_M.1.1	280	0.000767213	3.08103e-06	100	50
Brain	MG	J1.MAA000570.3_8_M.1.1	350	0.00565758	0.000233546	100	50
Brain	MG	J1.MAA000572.3_8_M.1.1	230	0.000904453	4.66479e-06	100	50
Brain	MG	J1.MAA000573.3_9_M.1.1	230	0.0197041	0.00509898	100	50
Brain	MG	J1.MAA000590.3_9_M.1.1	160	0.00590001	0.000345808	100	50
Brain	MG	J1.MAA000592.3_9_M.1.1	290	0.000811148	4.2753e-06	100	50
Brain	MG	J1.MAA000593.3_8_M.1.1	240	0.00281464	6.2977e-05	100	50
Brain	MG	J1.MAA000603.3_10_M.1.1	360	0.00266967	6.46154e-05	100	50
Brain	MG	J1.MAA000604.3_10_M.1.1	140	0.00103799	6.22027e-06	100	50
Brain	MG	J1.MAA000617.3_10_M.1.1	290	0.00485238	0.000454488	100	50
Brain	MG	J10.MAA000571.3_9_M.1.1	220	0.0151528	0.00289548	100	50
Brain	MG	J10.MAA000572.3_8_M.1.1	250	0.00123381	6.73905e-06	100	50
Brain	MG	J10.MAA000573.3_9_M.1.1	385	0.0117642	0.00150262	100	50
Brain	MG	J10.MAA000590.3_9_M.1.1	225	0.00535692	5.19594e-05	100	50
Brain	MG	J10.MAA000605.3_10_M.1.1	160	0.0030821	0.00012713	100	50
Brain	MG	J10.MAA000617.3_10_M.1.1	260	0.0014885	2.28969e-05	100	50
Brain	MG	J11.MAA000571.3_9_M.1.1	300	0.00339173	0.00012849	100	50
Brain	MG	J11.MAA000572.3_8_M.1.1	305	0.00160713	3.49976e-05	100	50
Brain	MG	J11.MAA000573.3_9_M.1.1	240	0.000739421	3.13227e-06	100	50
Brain	MG	J11.MAA000590.3_9_M.1.1	330	0.00448135	0.000138272	100	50
Brain	MG	J11.MAA000603.3_10_M.1.1	280	0.000760589	2.65438e-06	100	50
Brain	MG	J11.MAA000605.3_10_M.1.1	190	0.000476228	7.86202e-07	100	50
Brain	MG	J11.MAA000617.3_10_M.1.1	320	0.00107795	9.5917e-06	100	50
Brain	MG	J12.MAA000570.3_8_M.1.1	250	0.00272551	0.000117447	100	50
Brain	MG	J12.MAA000571.3_9_M.1.1	292	0.000533797	2.02718e-06	100	50
Brain	MG	J12.MAA000572.3_8_M.1.1	220	0.00467565	0.000323079	100	50
Brain	MG	J12.MAA000573.3_9_M.1.1	320	0.00164626	2.62144e-05	100	50
Brain	MG	J12.MAA000590.3_9_M.1.1	225	0.00344779	0.000155905	100	50
Brain	MG	J12.MAA000592.3_9_M.1.1	244	0.000809075	2.69317e-06	100	50
Brain	MG	J12.MAA000603.3_10_M.1.1	260	0.00211112	1.54133e-05	100	50
Brain	MG	J12.MAA000605.3_10_M.1.1	320	0.0347189	0.00276014	100	50
Brain	MG	J12.MAA000617.3_10_M.1.1	330	0.00651329	0.000622668	100	50
Brain	MG	J13.MAA000590.3_9_M.1.1	210	0.0307026	0.00274821	100	50
Brain	MG	J13.MAA000605.3_10_M.1.1	230	0.0057775	0.000267248	100	50
Brain	MG	J13.MAA000617.3_10_M.1.1	250	0.00202871	1.46144e-05	100	50
Brain	MG	J14.MAA000572.3_8_M.1.1	220	0.000654344	5.26445e-06	100	50
Brain	MG	J14.MAA000573.3_9_M.1.1	280	0.0091955	0.000386733	100	50
Brain	MG	J14.MAA000590.3_9_M.1.1	400	0.003671	0.000141761	100	50
Brain	MG	J14.MAA000603.3_10_M.1.1	280	0.022067	0.00152902	100	50
Brain	MG	J14.MAA000605.3_10_M.1.1	380	0.0132362	0.00112886	100	50
Brain	MG	J14.MAA000617.3_10_M.1.1	275	0.00168566	1.06617e-05	100	50
Brain	MG	J15.MAA000570.3_8_M.1.1	230	0.000988187	9.79394e-06	100	50
Brain	MG	J15.MAA000571.3_9_M.1.1	220	0.00281976	2.32348e-05	100	50
Brain	MG	J15.MAA000573.3_9_M.1.1	260	0.00239855	5.56515e-05	100	50
Brain	MG	J15.MAA000590.3_9_M.1.1	200	0.00139403	2.17559e-05	100	50
Brain	MG	J15.MAA000603.3_10_M.1.1	347	0.00623886	0.000544928	100	50
Brain	MG	J15.MAA000604.3_10_M.1.1	270	0.000758729	2.77448e-06	100	50
Brain	MG	J15.MAA000605.3_10_M.1.1	160	0.00132805	2.52509e-05	100	50
Brain	MG	J15.MAA000617.3_10_M.1.1	173	0.00298971	0.000117374	100	50
Brain	MG	J16.MAA000590.3_9_M.1.1	280	0.00422325	0.000133808	100	50
Brain	MG	J16.MAA000603.3_10_M.1.1	252	0.000343415	1.05823e-06	100	50
Brain	MG	J16.MAA000604.3_10_M.1.1	258	0.00332573	9.25146e-05	100	50
Brain	MG	J16.MAA000617.3_10_M.1.1	280	0.00108697	3.27213e-06	100	50
Brain	MG	J17.MAA000570.3_8_M.1.1	281	0.000951152	3.4987e-06	100	50
Brain	MG	J17.MAA000573.3_9_M.1.1	236	0.000884022	6.1239e-06	100	50
Brain	MG	J17.MAA000590.3_9_M.1.1	220	0.0218066	0.00176047	100	50
Brain	MG	J17.MAA000592.3_9_M.1.1	350	0.000914456	7.93708e-06	100	50
Brain	MG	J17.MAA000603.3_10_M.1.1	310	0.00169322	1.65686e-05	100	50
Brain	MG	J17.MAA000604.3_10_M.1.1	200	0.00248301	3.67619e-05	100	50
Brain	MG	J17.MAA000605.3_10_M.1.1	330	0.00230429	8.20167e-05	100	50
Brain	MG	J17.MAA000617.3_10_M.1.1	280	0.0017239	2.11956e-05	100	50
Brain	MG	J18.MAA000573.3_9_M.1.1	380	0.00248828	3.77578e-05	100	50
Brain	MG	J18.MAA000590.3_9_M.1.1	180	0.0151871	0.00164592	100	50
Brain	MG	J18.MAA000604.3_10_M.1.1	376	0.000301726	7.0983e-07	100	50
Brain	MG	J18.MAA000605.3_10_M.1.1	320	0.0017913	4.01753e-05	100	50
Brain	MG	J19.MAA000570.3_8_M.1.1	280	0.0116043	0.00124546	100	50
Brain	MG	J19.MAA000572.3_8_M.1.1	300	0.0147329	0.00157057	100	50
Brain	MG	J19.MAA000573.3_9_M.1.1	260	0.00060166	1.17047e-06	100	50
Brain	MG	J19.MAA000590.3_9_M.1.1	253	0.00596549	0.000271118	100	50
Brain	MG	J19.MAA000603.3_10_M.1.1	290	0.0123244	0.000878656	100	50
Brain	MG	J19.MAA000605.3_10_M.1.1	340	0.0245591	0.00367756	100	50
Brain	MG	J19.MAA000617.3_10_M.1.1	390	0.0224299	0.00307146	100	50
Brain	MG	J2.MAA000572.3_8_M.1.1	180	0.0015316	8.53904e-06	100	50
Brain	MG	J2.MAA000573.3_9_M.1.1	270	0.00952895	0.000632016	100	50
Brain	MG	J2.MAA000590.3_9_M.1.1	160	0.00164783	2.0623e-05	100	50
Brain	MG	J2.MAA000592.3_9_M.1.1	110	0.00162733	1.87835e-05	100	50
Brain	MG	J2.MAA000603.3_10_M.1.1	110	0.000253915	3.40255e-07	100	50
Brain	MG	J2.MAA000604.3_10_M.1.1	330	0.0042095	0.000147063	100	50
Brain	MG	J2.MAA000617.3_10_M.1.1	275	0.0015325	8.19619e-06	100	50
Brain	MG	J20.MAA000571.3_9_M.1.1	220	0.00696841	0.000511236	100	50
Brain	MG	J20.MAA000590.3_9_M.1.1	310	0.00273063	0.000109106	100	50
Brain	MG	J20.MAA000591.3_8_M.1.1	220	0.000771313	2.16963e-06	100	50
Brain	MG	J20.MAA000605.3_10_M.1.1	240	0.00289501	0.000132046	100	50
Brain	MG	J20.MAA000617.3_10_M.1.1	290	0.000478792	1.82046e-06	100	50
Brain	MG	J21.MAA000570.3_8_M.1.1	300	0.000979035	4.78814e-06	100	50
Brain	MG	J21.MAA000571.3_9_M.1.1	282	0.00873768	0.000577385	100	50
Brain	MG	J21.MAA000572.3_8_M.1.1	290	0.00410259	0.000103982	100	50
Brain	MG	J21.MAA000573.3_9_M.1.1	240	0.0045005	0.000277699	100	50
Brain	MG	J21.MAA000590.3_9_M.1.1	240	0.000211194	7.17384e-07	100	50
Brain	MG	J21.MAA000591.3_8_M.1.1	340	0.00045518	1.19015e-06	100	50
Brain	MG	J21.MAA000593.3_8_M.1.1	255	0.00230383	1.37463e-05	100	50
Brain	MG	J21.MAA000603.3_10_M.1.1	239	0.00192083	1.03033e-05	100	50
Brain	MG	J22.MAA000570.3_8_M.1.1	200	0.000644411	1.82493e-06	100	50
Brain	MG	J22.MAA000572.3_8_M.1.1	252	0.00825335	0.000375105	100	50
Brain	MG	J22.MAA000573.3_9_M.1.1	292	0.00265212	5.74616e-05	100	50
Brain	MG	J22.MAA000590.3_9_M.1.1	264	0.0135288	0.000855721	100	50
Brain	MG	J22.MAA000591.3_8_M.1.1	280	0.00160908	7.70606e-06	100	50
Brain	MG	J22.MAA000592.3_9_M.1.1	290	0.000753143	2.83136e-06	100	50
Brain	MG	J22.MAA000593.3_8_M.1.1	330	0.0011666	6.3267e-06	100	50
Brain	MG	J22.MAA000604.3_10_M.1.1	210	0.000708207	1.89961e-06	100	50
Brain	MG	J22.MAA000617.3_10_M.1.1	270	0.00169564	1.68793e-05	100	50
Brain	MG	J3.MAA000573.3_9_M.1.1	240	0.000820536	5.7008e-06	100	50
Brain	MG	J3.MAA000591.3_8_M.1.1	250	0.00408023	0.000101055	100	50
Brain	MG	J3.MAA000592.3_9_M.1.1	250	0.00229339	7.19197e-05	100	50
Brain	MG	J3.MAA000603.3_10_M.1.1	442	0.00390535	7.08757e-05	100	50
Brain	MG	J3.MAA000604.3_10_M.1.1	310	0.00177089	5.92842e-05	100	50
Brain	MG	J3.MAA000617.3_10_M.1.1	270	0.000928399	6.28794e-06	100	50
Brain	MG	J4.MAA000570.3_8_M.1.1	170	0.00162944	3.45377e-05	100	50
Brain	MG	J4.MAA000572.3_8_M.1.1	300	0.0108313	0.000878437	100	50
Brain	MG	J4.MAA000590.3_9_M.1.1	230	0.0026764	8.4602e-05	100	50
Brain	MG	J4.MAA000603.3_10_M.1.1	190	0.000459411	1.28729e-06	100	50
Brain	MG	J4.MAA000604.3_10_M.1.1	270	0.0021894	2.04285e-05	100	50
Brain	MG	J4.MAA000617.3_10_M.1.1	220	8.80126e-05	5.3255e-08	100	50
Brain	MG	J5.MAA000570.3_8_M.1.1	260	0.000296135	4.12268e-07	100	50
Brain	MG	J5.MAA000572.3_8_M.1.1	260	0.00389839	0.000154484	100	50
Brain	MG	J5.MAA000573.3_9_M.1.1	230	0.00549917	0.000396045	100	50
Brain	MG	J5.MAA000590.3_9_M.1.1	310	0.0026113	3.90572e-05	100	50
Brain	MG	J5.MAA000603.3_10_M.1.1	329	0.0014544	1.31008e-05	100	50
Brain	MG	J5.MAA000617.3_10_M.1.1	240	0.00545643	0.00041624	100	50
Brain	MG	J6.MAA000572.3_8_M.1.1	247	0.00238447	1.86303e-05	100	50
Brain	MG	J6.MAA000590.3_9_M.1.1	280	0.00682279	0.000276182	100	50
Brain	MG	J6.MAA000592.3_9_M.1.1	190	0.00178194	1.2193e-05	100	50
Brain	MG	J6.MAA000603.3_10_M.1.1	220	0.00116596	1.0524e-05	100	50
Brain	MG	J6.MAA000604.3_10_M.1.1	320	0.000874395	1.01467e-05	100	50
Brain	MG	J6.MAA000617.3_10_M.1.1	266	0.00219267	2.06349e-05	100	50
Brain	MG	J7.MAA000570.3_8_M.1.1	273	0.00352546	0.000807473	100	50
Brain	MG	J7.MAA000590.3_9_M.1.1	250	0.0118903	0.000734546	100	50
Brain	MG	J7.MAA000592.3_9_M.1.1	250	0.000690237	4.97828e-06	100	50
Brain	MG	J7.MAA000617.3_10_M.1.1	270	0.00220414	3.50554e-05	100	50
Brain	MG	J8.MAA000571.3_9_M.1.1	220	0.000821208	2.8916e-06	100	50
Brain	MG	J8.MAA000572.3_8_M.1.1	250	0.0112618	0.0011949	100	50
Brain	MG	J8.MAA000590.3_9_M.1.1	300	0.00156522	1.45761e-05	100	50
Brain	MG	J8.MAA000603.3_10_M.1.1	320	0.00107964	8.51369e-06	100	50
Brain	MG	J8.MAA000604.3_10_M.1.1	178	0.00248389	2.34526e-05	100	50
Brain	MG	J8.MAA000617.3_10_M.1.1	320	0.00447717	0.000373424	100	50
Brain	MG	J9.MAA000571.3_9_M.1.1	233	0.0024943	2.89424e-05	100	50
Brain	MG	J9.MAA000572.3_8_M.1.1	330	0.00157572	1.37103e-05	100	50
Brain	MG	J9.MAA000573.3_9_M.1.1	315	0.00244627	2.26012e-05	100	50
Brain	MG	J9.MAA000605.3_10_M.1.1	240	0.00752666	0.000251994	100	50
Brain	MG	J9.MAA000617.3_10_M.1.1	240	0.00117266	1.24302e-05	100	50
Brain	MG	K1.MAA000572.3_8_M.1.1	250	0.0041838	0.00013623	100	50
Brain	MG	K1.MAA000573.3_9_M.1.1	310	0.0013738	1.74572e-05	100	50
Brain	MG	K1.MAA000590.3_9_M.1.1	290	0.00108983	4.77722e-06	100	50
Brain	MG	K1.MAA000592.3_9_M.1.1	310	0.00533096	0.000609114	100	50
Brain	MG	K1.MAA000593.3_8_M.1.1	240	0.00149189	7.21388e-06	100	50
Brain	MG	K1.MAA000603.3_10_M.1.1	190	0.00189202	1.44103e-05	100	50
Brain	MG	K1.MAA000617.3_10_M.1.1	200	0.0036926	6.82437e-05	100	50
Brain	MG	K10.MAA000572.3_8_M.1.1	260	0.00337081	0.000154933	100	50
Brain	MG	K10.MAA000573.3_9_M.1.1	270	0.00710789	0.000691821	100	50
Brain	MG	K10.MAA000590.3_9_M.1.1	240	0.0022427	5.68908e-05	100	50
Brain	MG	K10.MAA000604.3_10_M.1.1	280	0.0117775	0.00117777	100	50
Brain	MG	K10.MAA000605.3_10_M.1.1	250	0.0018935	1.58541e-05	100	50
Brain	MG	K10.MAA000617.3_10_M.1.1	227	0.00285484	3.75669e-05	100	50
Brain	MG	K11.MAA000570.3_8_M.1.1	320	0.000702612	2.15539e-06	100	50
Brain	MG	K11.MAA000572.3_8_M.1.1	235	0.00178087	6.9775e-06	100	50
Brain	MG	K11.MAA000590.3_9_M.1.1	220	0.0131181	0.00112358	100	50
Brain	MG	K11.MAA000603.3_10_M.1.1	210	0.0036253	3.8376e-05	100	50
Brain	MG	K11.MAA000605.3_10_M.1.1	300	0.00107064	4.79474e-06	100	50
Brain	MG	K11.MAA000617.3_10_M.1.1	260	0.00777372	0.000326071	100	50
Brain	MG	K12.MAA000572.3_8_M.1.1	240	0.000567259	1.6376e-06	100	50
Brain	MG	K12.MAA000590.3_9_M.1.1	260	0.00224595	5.19187e-05	100	50
Brain	MG	K12.MAA000603.3_10_M.1.1	240	0.000529692	1.9046e-06	100	50
Brain	MG	K12.MAA000605.3_10_M.1.1	229	0.00142938	2.71674e-05	100	50
Brain	MG	K12.MAA000617.3_10_M.1.1	288	0.000920125	3.72833e-06	100	50
Brain	MG	K13.MAA000590.3_9_M.1.1	260	0.00120146	6.60116e-06	100	50
Brain	MG	K13.MAA000592.3_9_M.1.1	310	0.00136977	1.01599e-05	100	50
Brain	MG	K13.MAA000603.3_10_M.1.1	220	0.0227553	0.00298054	100	50
Brain	MG	K13.MAA000604.3_10_M.1.1	170	0.000735234	1.42318e-06	100	50
Brain	MG	K13.MAA000605.3_10_M.1.1	360	0.0221901	0.00193941	100	50
Brain	MG	K13.MAA000617.3_10_M.1.1	280	0.00192629	6.50538e-05	100	50
Brain	MG	K14.MAA000570.3_8_M.1.1	279	0.00152623	8.40013e-06	100	50
Brain	MG	K14.MAA000572.3_8_M.1.1	283	0.00547443	0.000453796	100	50
Brain	MG	K14.MAA000590.3_9_M.1.1	153	0.00435024	9.46344e-05	100	50
Brain	MG	K14.MAA000592.3_9_M.1.1	280	0.000681711	3.34511e-06	100	50
Brain	MG	K14.MAA000603.3_10_M.1.1	414	0.002247	5.4509e-05	100	50
Brain	MG	K14.MAA000604.3_10_M.1.1	380	0.00240565	0.000119328	100	50
Brain	MG	K14.MAA000605.3_10_M.1.1	230	0.00199237	1.46568e-05	100	50
Brain	MG	K14.MAA000617.3_10_M.1.1	275	0.0071192	0.000508962	100	50
Brain	MG	K15.MAA000570.3_8_M.1.1	340	0.00368977	0.000122066	100	50
Brain	MG	K15.MAA000590.3_9_M.1.1	250	0.00177006	2.01173e-05	100	50
Brain	MG	K15.MAA000592.3_9_M.1.1	240	0.00241659	2.08043e-05	100	50
Brain	MG	K15.MAA000603.3_10_M.1.1	278	0.00245589	3.04663e-05	100	50
Brain	MG	K15.MAA000604.3_10_M.1.1	240	0.00604162	0.000489197	100	50
Brain	MG	K15.MAA000605.3_10_M.1.1	252	0.00420051	0.000311758	100	50
Brain	MG	K15.MAA000617.3_10_M.1.1	280	0.00129602	8.09814e-06	100	50
Brain	MG	K16.MAA000570.3_8_M.1.1	250	0.00627987	0.000184606	100	50
Brain	MG	K16.MAA000572.3_8_M.1.1	230	0.00305775	7.16372e-05	100	50
Brain	MG	K16.MAA000573.3_9_M.1.1	280	0.00099603	4.30575e-06	100	50
Brain	MG	K16.MAA000590.3_9_M.1.1	310	0.00317601	0.000179856	100	50
Brain	MG	K16.MAA000603.3_10_M.1.1	327	0.0010518	3.60525e-06	100	50
Brain	MG	K16.MAA000605.3_10_M.1.1	360	0.0177482	0.00201824	100	50
Brain	MG	K17.MAA000570.3_8_M.1.1	290	0.0086302	0.000650008	100	50
Brain	MG	K17.MAA000572.3_8_M.1.1	200	0.000890387	6.57385e-06	100	50
Brain	MG	K17.MAA000592.3_9_M.1.1	310	0.000915472	5.60298e-06	100	50
Brain	MG	K17.MAA000603.3_10_M.1.1	200	0.00021417	1.90182e-07	100	50
Brain	MG	K17.MAA000617.3_10_M.1.1	180	0.0012974	7.73604e-06	100	50
Brain	MG	K18.MAA000572.3_8_M.1.1	220	0.000752427	1.75681e-06	100	50
Brain	MG	K18.MAA000590.3_9_M.1.1	200	0.0103872	0.000751652	100	50
Brain	MG	K18.MAA000603.3_10_M.1.1	160	9.387e-05	4.41678e-08	100	50
Brain	MG	K18.MAA000604.3_10_M.1.1	220	0.0126362	0.000927822	100	50
Brain	MG	K18.MAA000605.3_10_M.1.1	350	0.011034	0.000853224	100	50
Brain	MG	K18.MAA000617.3_10_M.1.1	280	0.00148048	2.49484e-05	100	50
Brain	MG	K19.MAA000573.3_9_M.1.1	300	0.00151755	9.28209e-06	100	50
Brain	MG	K19.MAA000590.3_9_M.1.1	240	0.00533862	0.00029275	100	50
Brain	MG	K19.MAA000592.3_9_M.1.1	270	0.00193349	2.68474e-05	100	50
Brain	MG	K19.MAA000593.3_8_M.1.1	284	0.00179797	2.9028e-05	100	50
Brain	MG	K19.MAA000603.3_10_M.1.1	270	0.00077164	6.59665e-06	100	50
Brain	MG	K19.MAA000604.3_10_M.1.1	340	0.00231963	1.85514e-05	100	50
Brain	MG	K19.MAA000605.3_10_M.1.1	270	0.00889382	0.000440542	100	50
Brain	MG	K19.MAA000617.3_10_M.1.1	220	0.00220048	3.40709e-05	100	50
Brain	MG	K2.MAA000572.3_8_M.1.1	310	0.00185489	1.18536e-05	100	50
Brain	MG	K2.MAA000590.3_9_M.1.1	270	0.00248252	3.65476e-05	100	50
Brain	MG	K2.MAA000592.3_9_M.1.1	281	0.00114712	4.12527e-06	100	50
Brain	MG	K2.MAA000593.3_8_M.1.1	290	0.00648973	0.000461211	100	50
Brain	MG	K2.MAA000603.3_10_M.1.1	210	0.00613518	0.000283847	100	50
Brain	MG	K2.MAA000604.3_10_M.1.1	249	0.00205549	4.80284e-05	100	50
Brain	MG	K2.MAA000617.3_10_M.1.1	270	0.000940655	3.57884e-06	100	50
Brain	MG	K20.MAA000570.3_8_M.1.1	240	0.00139982	1.52899e-05	100	50
Brain	MG	K20.MAA000572.3_8_M.1.1	220	0.00133798	5.49719e-06	100	50
Brain	MG	K20.MAA000590.3_9_M.1.1	230	0.00210374	1.89975e-05	100	50
Brain	MG	K20.MAA000591.3_8_M.1.1	260	0.00127665	7.72721e-06	100	50
Brain	MG	K20.MAA000592.3_9_M.1.1	400	0.00103965	8.27714e-06	100	50
Brain	MG	K20.MAA000603.3_10_M.1.1	248	0.00382767	9.6665e-05	100	50
Brain	MG	K20.MAA000605.3_10_M.1.1	250	0.00140652	1.08341e-05	100	50
Brain	MG	K21.MAA000570.3_8_M.1.1	220	0.00274257	4.3628e-05	100	50
Brain	MG	K21.MAA000571.3_9_M.1.1	200	0.00990278	0.0015033	100	50
Brain	MG	K21.MAA000572.3_8_M.1.1	260	0.00122304	1.59144e-05	100	50
Brain	MG	K21.MAA000573.3_9_M.1.1	260	0.005237	0.000456679	100	50
Brain	MG	K21.MAA000590.3_9_M.1.1	250	0.0015568	2.2016e-05	100	50
Brain	MG	K21.MAA000592.3_9_M.1.1	240	0.00144553	1.10143e-05	100	50
Brain	MG	K21.MAA000603.3_10_M.1.1	262	0.0138803	0.00126578	100	50
Brain	MG	K21.MAA000604.3_10_M.1.1	280	0.000167482	3.46564e-07	100	50
Brain	MG	K21.MAA000605.3_10_M.1.1	283	0.0052155	0.000202832	100	50
Brain	MG	K22.MAA000570.3_8_M.1.1	250	0.001041	4.17048e-06	100	50
Brain	MG	K22.MAA000571.3_9_M.1.1	220	0.000665183	2.75163e-06	100	50
Brain	MG	K22.MAA000572.3_8_M.1.1	250	0.00139123	7.26534e-06	100	50
Brain	MG	K22.MAA000590.3_9_M.1.1	172	0.00253404	0.000180248	100	50
Brain	MG	K22.MAA000592.3_9_M.1.1	360	0.00487931	0.000112511	100	50
Brain	MG	K22.MAA000593.3_8_M.1.1	270	0.00104593	7.27048e-06	100	50
Brain	MG	K22.MAA000603.3_10_M.1.1	250	0.00198608	1.05595e-05	100	50
Brain	MG	K22.MAA000605.3_10_M.1.1	210	0.00258833	0.000103702	100	50
Brain	MG	K3.MAA000570.3_8_M.1.1	260	0.0012215	1.03184e-05	100	50
Brain	MG	K3.MAA000572.3_8_M.1.1	210	0.00331858	3.69954e-05	100	50
Brain	MG	K3.MAA000590.3_9_M.1.1	360	0.00175447	6.13892e-06	100	50
Brain	MG	K3.MAA000592.3_9_M.1.1	320	0.00119821	7.70212e-06	100	50
Brain	MG	K3.MAA000604.3_10_M.1.1	270	0.00293351	4.05784e-05	100	50
Brain	MG	K3.MAA000617.3_10_M.1.1	280	0.0115703	0.000917499	100	50
Brain	MG	K4.MAA000570.3_8_M.1.1	240	0.00283161	5.40778e-05	100	50
Brain	MG	K4.MAA000573.3_9_M.1.1	290	0.00024461	2.83068e-07	100	50
Brain	MG	K4.MAA000590.3_9_M.1.1	289	0.00310732	3.96471e-05	100	50
Brain	MG	K4.MAA000592.3_9_M.1.1	240	0.00261065	2.07383e-05	100	50
Brain	MG	K4.MAA000603.3_10_M.1.1	249	0.000778138	5.30209e-06	100	50
Brain	MG	K4.MAA000604.3_10_M.1.1	190	0.00276362	6.44462e-05	100	50
Brain	MG	K4.MAA000617.3_10_M.1.1	270	0.0017193	1.68101e-05	100	50
Brain	MG	K5.MAA000572.3_8_M.1.1	270	0.00787464	0.00043758	100	50
Brain	MG	K5.MAA000573.3_9_M.1.1	230	0.0109292	0.00198714	100	50
Brain	MG	K5.MAA000590.3_9_M.1.1	370	0.00161392	8.96755e-06	100	50
Brain	MG	K5.MAA000592.3_9_M.1.1	180	0.000713552	3.61677e-06	100	50
Brain	MG	K5.MAA000603.3_10_M.1.1	260	0.000178656	2.81894e-07	100	50
Brain	MG	K5.MAA000604.3_10_M.1.1	250	0.000599932	3.61224e-06	100	50
Brain	MG	K5.MAA000617.3_10_M.1.1	270	0.00334877	7.99784e-05	100	50
Brain	MG	K6.MAA000570.3_8_M.1.1	210	0.00177489	2.40407e-05	100	50
Brain	MG	K6.MAA000572.3_8_M.1.1	180	0.00647361	0.000309308	100	50
Brain	MG	K6.MAA000573.3_9_M.1.1	250	0.000230946	5.42938e-07	100	50
Brain	MG	K6.MAA000590.3_9_M.1.1	290	0.0020184	1.57026e-05	100	50
Brain	MG	K6.MAA000592.3_9_M.1.1	230	0.00256893	4.16781e-05	100	50
Brain	MG	K6.MAA000603.3_10_M.1.1	340	0.0017876	1.8353e-05	100	50
Brain	MG	K6.MAA000604.3_10_M.1.1	180	0.001404	1.27891e-05	100	50
Brain	MG	K6.MAA000617.3_10_M.1.1	261	0.00158661	8.45935e-06	100	50
Brain	MG	K7.MAA000570.3_8_M.1.1	279	0.00364542	5.81931e-05	100	50
Brain	MG	K7.MAA000572.3_8_M.1.1	220	0.0096379	0.000508551	100	50
Brain	MG	K7.MAA000590.3_9_M.1.1	170	0.00625364	0.000326491	100	50
Brain	MG	K7.MAA000603.3_10_M.1.1	260	0.0086031	0.00062083	100	50
Brain	MG	K7.MAA000617.3_10_M.1.1	280	0.0015839	1.04254e-05	100	50
Brain	MG	K8.MAA000570.3_8_M.1.1	230	0.000776967	2.14408e-06	100	50
Brain	MG	K8.MAA000571.3_9_M.1.1	190	0.0119879	0.00245605	100	50
Brain	MG	K8.MAA000572.3_8_M.1.1	270	0.00294412	2.64717e-05	100	50
Brain	MG	K8.MAA000590.3_9_M.1.1	230	0.000505088	1.38196e-06	100	50
Brain	MG	K8.MAA000603.3_10_M.1.1	260	0.000777451	1.54709e-06	100	50
Brain	MG	K8.MAA000604.3_10_M.1.1	280	0.000358342	7.21587e-07	100	50
Brain	MG	K8.MAA000605.3_10_M.1.1	190	0.000828074	3.0462e-06	100	50
Brain	MG	K8.MAA000617.3_10_M.1.1	260	0.00102546	8.43554e-06	100	50
Brain	MG	K9.MAA000570.3_8_M.1.1	200	0.000430689	2.08118e-06	100	50
Brain	MG	K9.MAA000571.3_9_M.1.1	300	0.0142552	0.00115136	100	50
Brain	MG	K9.MAA000572.3_8_M.1.1	240	0.00745371	0.000627571	100	50
Brain	MG	K9.MAA000573.3_9_M.1.1	273	0.00256437	1.93122e-05	100	50
Brain	MG	K9.MAA000590.3_9_M.1.1	180	0.000566121	7.76059e-07	100	50
Brain	MG	K9.MAA000603.3_10_M.1.1	299	0.00133468	9.72138e-06	100	50
Brain	MG	K9.MAA000604.3_10_M.1.1	341	0.00426041	0.000270278	100	50
Brain	MG	K9.MAA000605.3_10_M.1.1	230	0.00556269	0.000287374	100	50
Brain	MG	K9.MAA000617.3_10_M.1.1	330	0.00229279	2.87507e-05	100	50
Brain	MG	L1.MAA000570.3_8_M.1.1	240	0.00135164	1.00726e-05	100	50
Brain	MG	L1.MAA000572.3_8_M.1.1	320	0.000670643	3.28248e-06	100	50
Brain	MG	L1.MAA000573.3_9_M.1.1	192	0.00250648	2.81144e-05	100	50
Brain	MG	L1.MAA000590.3_9_M.1.1	340	0.0158915	0.00172199	100	50
Brain	MG	L1.MAA000591.3_8_M.1.1	250	0.00610781	0.000354448	100	50
Brain	MG	L1.MAA000592.3_9_M.1.1	304	0.0011868	3.23956e-06	100	50
Brain	MG	L1.MAA000593.3_8_M.1.1	261	0.00203048	1.88344e-05	100	50
Brain	MG	L1.MAA000603.3_10_M.1.1	190	0.00175267	1.36415e-05	100	50
Brain	MG	L1.MAA000604.3_10_M.1.1	310	0.000509476	1.22472e-06	100	50
Brain	MG	L1.MAA000617.3_10_M.1.1	220	0.000945507	7.89556e-06	100	50
Brain	MG	L10.MAA000571.3_9_M.1.1	200	0.00412725	0.000140151	100	50
Brain	MG	L10.MAA000572.3_8_M.1.1	223	0.00277557	9.2017e-05	100	50
Brain	MG	L10.MAA000573.3_9_M.1.1	280	0.000409461	1.36684e-06	100	50
Brain	MG	L10.MAA000590.3_9_M.1.1	220	0.00830466	0.000822558	100	50
Brain	MG	L10.MAA000604.3_10_M.1.1	240	0.000442457	1.92876e-06	100	50
Brain	MG	L10.MAA000605.3_10_M.1.1	382	0.0196731	0.00247478	100	50
Brain	MG	L10.MAA000617.3_10_M.1.1	240	0.000683982	1.73197e-06	100	50
Brain	MG	L11.MAA000571.3_9_M.1.1	170	0.00178661	1.91051e-05	100	50
Brain	MG	L11.MAA000572.3_8_M.1.1	194	0.000226084	3.04334e-07	100	50
Brain	MG	L11.MAA000573.3_9_M.1.1	250	0.00227225	3.96477e-05	100	50
Brain	MG	L11.MAA000590.3_9_M.1.1	300	0.00237905	2.9903e-05	100	50
Brain	MG	L11.MAA000592.3_9_M.1.1	240	0.00106188	4.65417e-06	100	50
Brain	MG	L11.MAA000603.3_10_M.1.1	200	0.00178152	2.22696e-05	100	50
Brain	MG	L11.MAA000605.3_10_M.1.1	240	0.0015668	2.13446e-05	100	50
Brain	MG	L11.MAA000617.3_10_M.1.1	260	0.0186987	0.00150625	100	50
Brain	MG	L12.MAA000590.3_9_M.1.1	180	0.0068671	0.000707002	100	50
Brain	MG	L12.MAA000592.3_9_M.1.1	250	0.00148789	1.24008e-05	100	50
Brain	MG	L12.MAA000603.3_10_M.1.1	210	0.00330952	0.000179282	100	50
Brain	MG	L12.MAA000605.3_10_M.1.1	260	0.00143795	1.19923e-05	100	50
Brain	MG	L12.MAA000617.3_10_M.1.1	203	0.000206163	3.00954e-07	100	50
Brain	MG	L13.MAA000572.3_8_M.1.1	320	0.00645224	0.000513254	100	50
Brain	MG	L13.MAA000573.3_9_M.1.1	309	0.00465434	0.000151175	100	50
Brain	MG	L13.MAA000590.3_9_M.1.1	320	0.000542501	2.31018e-06	100	50
Brain	MG	L13.MAA000592.3_9_M.1.1	320	0.00172577	1.54679e-05	100	50
Brain	MG	L13.MAA000603.3_10_M.1.1	240	0.00175015	1.70536e-05	100	50
Brain	MG	L13.MAA000605.3_10_M.1.1	243	0.00155723	8.1494e-06	100	50
Brain	MG	L13.MAA000617.3_10_M.1.1	270	0.00334281	0.000109952	100	50
Brain	MG	L14.MAA000570.3_8_M.1.1	250	0.00183358	9.71903e-06	100	50
Brain	MG	L14.MAA000572.3_8_M.1.1	310	0.00133758	6.71682e-06	100	50
Brain	MG	L14.MAA000590.3_9_M.1.1	180	0.0025719	1.82982e-05	100	50
Brain	MG	L14.MAA000603.3_10_M.1.1	250	0.00561372	0.000290734	100	50
Brain	MG	L14.MAA000605.3_10_M.1.1	220	0.000765141	1.76392e-06	100	50
Brain	MG	L14.MAA000617.3_10_M.1.1	280	0.0032801	0.000147708	100	50
Brain	MG	L15.MAA000571.3_9_M.1.1	200	0.00298237	3.78098e-05	100	50
Brain	MG	L15.MAA000572.3_8_M.1.1	210	0.000905826	2.15139e-06	100	50
Brain	MG	L15.MAA000590.3_9_M.1.1	297	0.00399094	0.000315874	100	50
Brain	MG	L15.MAA000592.3_9_M.1.1	225	0.00228037	2.87098e-05	100	50
Brain	MG	L15.MAA000603.3_10_M.1.1	210	0.0014588	2.96893e-05	100	50
Brain	MG	L15.MAA000604.3_10_M.1.1	220	0.00672068	0.000371043	100	50
Brain	MG	L15.MAA000605.3_10_M.1.1	250	0.00443871	0.000354545	100	50
Brain	MG	L15.MAA000617.3_10_M.1.1	270	0.0039143	0.000115915	100	50
Brain	MG	L16.MAA000573.3_9_M.1.1	270	0.00920055	0.00117714	100	50
Brain	MG	L16.MAA000590.3_9_M.1.1	200	0.00276526	3.85325e-05	100	50
Brain	MG	L16.MAA000603.3_10_M.1.1	250	0.001389	1.87119e-05	100	50
Brain	MG	L16.MAA000605.3_10_M.1.1	250	6.39175e-05	2.38974e-08	100	50
Brain	MG	L16.MAA000617.3_10_M.1.1	293	0.00346347	0.000178793	100	50
Brain	MG	L17.MAA000572.3_8_M.1.1	240	0.00291142	9.42629e-05	100	50
Brain	MG	L17.MAA000573.3_9_M.1.1	267	0.000420459	1.52558e-06	100	50
Brain	MG	L17.MAA000590.3_9_M.1.1	286	0.0116458	0.000961814	100	50
Brain	MG	L17.MAA000603.3_10_M.1.1	348	0.00298173	2.30829e-05	100	50
Brain	MG	L17.MAA000604.3_10_M.1.1	302	0.00259053	2.24885e-05	100	50
Brain	MG	L17.MAA000605.3_10_M.1.1	180	0.00270629	1.80276e-05	100	50
Brain	MG	L17.MAA000617.3_10_M.1.1	255	0.000479567	2.29734e-06	100	50
Brain	MG	L18.MAA000572.3_8_M.1.1	160	0.00146814	1.45784e-05	100	50
Brain	MG	L18.MAA000573.3_9_M.1.1	230	0.00710761	0.000367977	100	50
Brain	MG	L18.MAA000590.3_9_M.1.1	250	0.00116945	9.47704e-06	100	50
Brain	MG	L18.MAA000603.3_10_M.1.1	160	0.0172208	0.00223799	100	50
Brain	MG	L18.MAA000604.3_10_M.1.1	280	0.00214511	1.71221e-05	100	50
Brain	MG	L18.MAA000617.3_10_M.1.1	160	0.00393728	0.000118642	100	50
Brain	MG	L19.MAA000570.3_8_M.1.1	305	0.00123814	1.07066e-05	100	50
Brain	MG	L19.MAA000571.3_9_M.1.1	250	0.000148552	1.77692e-07	100	50
Brain	MG	L19.MAA000572.3_8_M.1.1	270	0.0050984	0.00020249	100	50
Brain	MG	L19.MAA000590.3_9_M.1.1	255	0.00664783	0.000614452	100	50
Brain	MG	L19.MAA000591.3_8_M.1.1	230	0.0159581	0.00380564	100	50
Brain	MG	L19.MAA000592.3_9_M.1.1	250	0.00384149	0.000134186	100	50
Brain	MG	L19.MAA000603.3_10_M.1.1	150	0.000421764	6.82753e-07	100	50
Brain	MG	L19.MAA000604.3_10_M.1.1	290	0.00489547	0.000488546	100	50
Brain	MG	L19.MAA000605.3_10_M.1.1	246	0.00123894	8.64753e-06	100	50
Brain	MG	L19.MAA000617.3_10_M.1.1	395	0.00241192	3.44276e-05	100	50
Brain	MG	L2.MAA000570.3_8_M.1.1	280	0.00129387	6.97712e-06	100	50
Brain	MG	L2.MAA000572.3_8_M.1.1	320	0.00175447	1.45022e-05	100	50
Brain	MG	L2.MAA000573.3_9_M.1.1	250	0.00153011	1.94678e-05	100	50
Brain	MG	L2.MAA000590.3_9_M.1.1	280	0.00348739	0.000123554	100	50
Brain	MG	L2.MAA000592.3_9_M.1.1	210	0.00140667	1.95901e-05	100	50
Brain	MG	L2.MAA000603.3_10_M.1.1	260	0.0103861	0.000514908	100	50
Brain	MG	L2.MAA000604.3_10_M.1.1	250	0.00465712	0.000320371	100	50
Brain	MG	L2.MAA000617.3_10_M.1.1	313	0.000499868	1.84205e-06	100	50
Brain	MG	L20.MAA000570.3_8_M.1.1	300	0.00091471	6.15197e-06	100	50
Brain	MG	L20.MAA000571.3_9_M.1.1	310	0.00325428	0.000197634	100	50
Brain	MG	L20.MAA000572.3_8_M.1.1	255	0.000680284	2.33301e-06	100	50
Brain	MG	L20.MAA000573.3_9_M.1.1	240	0.0107035	0.000915001	100	50
Brain	MG	L20.MAA000590.3_9_M.1.1	240	0.0037981	0.000208857	100	50
Brain	MG	L20.MAA000591.3_8_M.1.1	220	0.00156364	2.14291e-05	100	50
Brain	MG	L20.MAA000592.3_9_M.1.1	240	0.00605792	0.000276441	100	50
Brain	MG	L20.MAA000593.3_8_M.1.1	290	0.000642751	4.1181e-06	100	50
Brain	MG	L20.MAA000603.3_10_M.1.1	220	0.0161136	0.00251219	100	50
Brain	MG	L20.MAA000604.3_10_M.1.1	280	0.00261861	1.94992e-05	100	50
Brain	MG	L20.MAA000617.3_10_M.1.1	250	0.00174998	2.29271e-05	100	50
Brain	MG	L21.MAA000570.3_8_M.1.1	264	0.00170376	9.66392e-06	100	50
Brain	MG	L21.MAA000571.3_9_M.1.1	168	0.000905363	4.76023e-06	100	50
Brain	MG	L21.MAA000572.3_8_M.1.1	272	0.0023314	2.55071e-05	100	50
Brain	MG	L21.MAA000573.3_9_M.1.1	260	0.00447497	0.000120197	100	50
Brain	MG	L21.MAA000590.3_9_M.1.1	300	0.00523047	0.000179618	100	50
Brain	MG	L21.MAA000591.3_8_M.1.1	280	0.00307778	0.000129755	100	50
Brain	MG	L21.MAA000592.3_9_M.1.1	200	0.00127343	1.42098e-05	100	50
Brain	MG	L21.MAA000603.3_10_M.1.1	320	0.00926336	0.000862012	100	50
Brain	MG	L21.MAA000604.3_10_M.1.1	330	0.00165537	1.09472e-05	100	50
Brain	MG	L21.MAA000605.3_10_M.1.1	270	0.000752415	3.62054e-06	100	50
Brain	MG	L22.MAA000570.3_8_M.1.1	160	0.0023468	2.1919e-05	100	50
Brain	MG	L22.MAA000571.3_9_M.1.1	200	0.00242251	5.2826e-05	100	50
Brain	MG	L22.MAA000572.3_8_M.1.1	279	0.00214707	6.97655e-05	100	50
Brain	MG	L22.MAA000573.3_9_M.1.1	250	0.0037692	6.91021e-05	100	50
Brain	MG	L22.MAA000590.3_9_M.1.1	270	0.0309761	0.00199112	100	50
Brain	MG	L22.MAA000591.3_8_M.1.1	270	0.000653578	3.84089e-06	100	50
Brain	MG	L22.MAA000593.3_8_M.1.1	280	0.00327368	3.74042e-05	100	50
Brain	MG	L22.MAA000603.3_10_M.1.1	294	0.00285213	0.000230358	100	50
Brain	MG	L3.MAA000570.3_8_M.1.1	320	0.000280888	6.96212e-07	100	50
Brain	MG	L3.MAA000572.3_8_M.1.1	200	0.000805677	1.91608e-06	100	50
Brain	MG	L3.MAA000573.3_9_M.1.1	260	0.00840072	0.000917505	100	50
Brain	MG	L3.MAA000590.3_9_M.1.1	220	0.00124511	6.53348e-06	100	50
Brain	MG	L3.MAA000592.3_9_M.1.1	230	0.00354879	4.1619e-05	100	50
Brain	MG	L3.MAA000603.3_10_M.1.1	190	0.00849162	0.00051018	100	50
Brain	MG	L3.MAA000604.3_10_M.1.1	200	0.0159478	0.000989297	100	50
Brain	MG	L3.MAA000617.3_10_M.1.1	170	0.0013095	2.00949e-05	100	50
Brain	MG	L4.MAA000570.3_8_M.1.1	130	0.00120568	7.40012e-06	100	50
Brain	MG	L4.MAA000572.3_8_M.1.1	288	0.000653644	4.74966e-06	100	50
Brain	MG	L4.MAA000573.3_9_M.1.1	220	0.00130777	7.83121e-06	100	50
Brain	MG	L4.MAA000591.3_8_M.1.1	260	0.00113703	1.13288e-05	100	50
Brain	MG	L4.MAA000603.3_10_M.1.1	250	0.00306719	0.000171669	100	50
Brain	MG	L4.MAA000604.3_10_M.1.1	270	0.00320386	4.60304e-05	100	50
Brain	MG	L4.MAA000617.3_10_M.1.1	220	0.00414116	0.000235852	100	50
Brain	MG	L5.MAA000570.3_8_M.1.1	280	0.000674418	3.2496e-06	100	50
Brain	MG	L5.MAA000572.3_8_M.1.1	170	0.00172247	1.30156e-05	100	50
Brain	MG	L5.MAA000573.3_9_M.1.1	220	0.00700713	0.000601433	100	50
Brain	MG	L5.MAA000590.3_9_M.1.1	340	0.00436648	0.000296596	100	50
Brain	MG	L5.MAA000603.3_10_M.1.1	270	0.00768774	0.000390977	100	50
Brain	MG	L5.MAA000604.3_10_M.1.1	250	0.00341775	7.85925e-05	100	50
Brain	MG	L5.MAA000617.3_10_M.1.1	280	0.000991925	2.72239e-06	100	50
Brain	MG	L6.MAA000570.3_8_M.1.1	220	0.00353019	6.23894e-05	100	50
Brain	MG	L6.MAA000572.3_8_M.1.1	230	0.00239577	3.6421e-05	100	50
Brain	MG	L6.MAA000573.3_9_M.1.1	250	0.0129917	0.00170743	100	50
Brain	MG	L6.MAA000592.3_9_M.1.1	450	0.00289085	7.38987e-05	100	50
Brain	MG	L6.MAA000603.3_10_M.1.1	230	0.0100003	0.000889427	100	50
Brain	MG	L6.MAA000604.3_10_M.1.1	315	0.0010882	7.35618e-06	100	50
Brain	MG	L6.MAA000617.3_10_M.1.1	250	0.00228691	1.83508e-05	100	50
Brain	MG	L7.MAA000572.3_8_M.1.1	280	0.00460336	0.000110636	100	50
Brain	MG	L7.MAA000573.3_9_M.1.1	160	0.00317591	3.93502e-05	100	50
Brain	MG	L7.MAA000590.3_9_M.1.1	330	0.0160697	0.00159982	100	50
Brain	MG	L7.MAA000591.3_8_M.1.1	240	0.00106715	7.05802e-06	100	50
Brain	MG	L7.MAA000592.3_9_M.1.1	300	0.00103239	3.21068e-06	100	50
Brain	MG	L7.MAA000603.3_10_M.1.1	210	0.00135434	1.31778e-05	100	50
Brain	MG	L7.MAA000617.3_10_M.1.1	370	0.000539291	2.61296e-06	100	50
Brain	MG	L8.MAA000590.3_9_M.1.1	290	0.00156498	1.35755e-05	100	50
Brain	MG	L8.MAA000592.3_9_M.1.1	216	0.00177394	1.02492e-05	100	50
Brain	MG	L8.MAA000617.3_10_M.1.1	220	0.00366916	8.03088e-05	100	50
Brain	MG	L9.MAA000571.3_9_M.1.1	255	0.000806943	2.95339e-06	100	50
Brain	MG	L9.MAA000572.3_8_M.1.1	255	0.00290277	0.00015262	100	50
Brain	MG	L9.MAA000573.3_9_M.1.1	230	0.011774	0.00150305	100	50
Brain	MG	L9.MAA000590.3_9_M.1.1	300	0.00506684	0.000186698	100	50
Brain	MG	L9.MAA000592.3_9_M.1.1	323	0.00327913	0.0002841	100	50
Brain	MG	L9.MAA000603.3_10_M.1.1	320	0.00132224	2.1054e-05	100	50
Brain	MG	L9.MAA000604.3_10_M.1.1	200	0.00176202	1.56652e-05	100	50
Brain	MG	L9.MAA000605.3_10_M.1.1	309	0.00921782	0.000932261	100	50
Brain	MG	L9.MAA000617.3_10_M.1.1	270	0.000710394	3.8055e-06	100	50
Brain	MG	M1.MAA000570.3_8_M.1.1	230	0.00155732	8.79551e-06	100	50
Brain	MG	M1.MAA000572.3_8_M.1.1	290	0.00449017	0.000142361	100	50
Brain	MG	M1.MAA000573.3_9_M.1.1	250	0.0016605	1.0048e-05	100	50
Brain	MG	M1.MAA000590.3_9_M.1.1	230	0.00608039	0.000570086	100	50
Brain	MG	M1.MAA000591.3_8_M.1.1	250	0.00544385	0.000202166	100	50
Brain	MG	M1.MAA000592.3_9_M.1.1	300	0.000589088	1.48333e-06	100	50
Brain	MG	M1.MAA000593.3_8_M.1.1	240	0.000733854	6.34916e-06	100	50
Brain	MG	M1.MAA000603.3_10_M.1.1	279	0.0100936	0.000883742	100	50
Brain	MG	M1.MAA000604.3_10_M.1.1	300	0.0006164	2.01282e-06	100	50
Brain	MG	M1.MAA000617.3_10_M.1.1	400	0.00164227	1.94048e-05	100	50
Brain	MG	M10.MAA000570.3_8_M.1.1	307	0.00225173	4.09757e-05	100	50
Brain	MG	M10.MAA000572.3_8_M.1.1	260	0.00131151	1.00025e-05	100	50
Brain	MG	M10.MAA000573.3_9_M.1.1	290	0.00239531	9.83571e-05	100	50
Brain	MG	M10.MAA000590.3_9_M.1.1	250	0.00121256	4.79444e-06	100	50
Brain	MG	M10.MAA000603.3_10_M.1.1	260	0.00116485	3.99286e-06	100	50
Brain	MG	M10.MAA000605.3_10_M.1.1	270	0.00193386	2.13725e-05	100	50
Brain	MG	M10.MAA000617.3_10_M.1.1	212	0.00280687	0.000104243	100	50
Brain	MG	M11.MAA000571.3_9_M.1.1	200	0.0106973	0.000632156	100	50
Brain	MG	M11.MAA000572.3_8_M.1.1	270	0.00239228	4.60092e-05	100	50
Brain	MG	M11.MAA000573.3_9_M.1.1	250	0.000474463	2.10423e-06	100	50
Brain	MG	M11.MAA000590.3_9_M.1.1	310	0.00185225	2.91889e-05	100	50
Brain	MG	M11.MAA000604.3_10_M.1.1	190	0.00579679	0.000239171	100	50
Brain	MG	M11.MAA000605.3_10_M.1.1	210	0.000806259	5.5674e-06	100	50
Brain	MG	M11.MAA000617.3_10_M.1.1	240	0.0118877	0.000708452	100	50
Brain	MG	M12.MAA000570.3_8_M.1.1	260	0.00275833	5.81451e-05	100	50
Brain	MG	M12.MAA000571.3_9_M.1.1	250	0.00632408	0.000463977	100	50
Brain	MG	M12.MAA000572.3_8_M.1.1	242	0.0013246	1.17709e-05	100	50
Brain	MG	M12.MAA000573.3_9_M.1.1	240	0.00167123	1.4666e-05	100	50
Brain	MG	M12.MAA000590.3_9_M.1.1	257	0.00331619	0.000104813	100	50
Brain	MG	M12.MAA000603.3_10_M.1.1	310	0.00512351	0.000208731	100	50
Brain	MG	M12.MAA000605.3_10_M.1.1	251	0.0189259	0.00329741	100	50
Brain	MG	M12.MAA000617.3_10_M.1.1	320	0.00122116	8.54792e-06	100	50
Brain	MG	M13.MAA000571.3_9_M.1.1	270	0.00081905	2.87859e-06	100	50
Brain	MG	M13.MAA000573.3_9_M.1.1	210	0.0048963	0.00021391	100	50
Brain	MG	M13.MAA000590.3_9_M.1.1	220	0.026471	0.00169312	100	50
Brain	MG	M13.MAA000603.3_10_M.1.1	220	0.00216319	3.18418e-05	100	50
Brain	MG	M13.MAA000604.3_10_M.1.1	256	0.000732338	8.09079e-06	100	50
Brain	MG	M13.MAA000605.3_10_M.1.1	180	0.00200326	1.24649e-05	100	50
Brain	MG	M13.MAA000617.3_10_M.1.1	261	0.000640607	1.18107e-06	100	50
Brain	MG	M14.MAA000571.3_9_M.1.1	270	0.000837669	3.4879e-06	100	50
Brain	MG	M14.MAA000572.3_8_M.1.1	210	0.00264119	3.24651e-05	100	50
Brain	MG	M14.MAA000573.3_9_M.1.1	220	0.00386783	0.000102557	100	50
Brain	MG	M14.MAA000590.3_9_M.1.1	290	0.00482344	0.00022117	100	50
Brain	MG	M14.MAA000592.3_9_M.1.1	320	0.00200119	2.23539e-05	100	50
Brain	MG	M14.MAA000603.3_10_M.1.1	190	0.000877564	3.12999e-06	100	50
Brain	MG	M14.MAA000605.3_10_M.1.1	260	0.00597802	0.000289266	100	50
Brain	MG	M14.MAA000617.3_10_M.1.1	320	0.00315029	0.00010422	100	50
Brain	MG	M15.MAA000570.3_8_M.1.1	255	0.000703162	2.56554e-06	100	50
Brain	MG	M15.MAA000571.3_9_M.1.1	290	0.00268762	6.70212e-05	100	50
Brain	MG	M15.MAA000572.3_8_M.1.1	190	0.000780538	2.4441e-06	100	50
Brain	MG	M15.MAA000573.3_9_M.1.1	220	0.000378649	1.04675e-06	100	50
Brain	MG	M15.MAA000590.3_9_M.1.1	290	0.007779	0.000974989	100	50
Brain	MG	M15.MAA000591.3_8_M.1.1	260	0.0108603	0.000768404	100	50
Brain	MG	M15.MAA000592.3_9_M.1.1	310	0.00238105	1.40279e-05	100	50
Brain	MG	M15.MAA000603.3_10_M.1.1	320	0.000125527	2.03928e-07	100	50
Brain	MG	M15.MAA000604.3_10_M.1.1	245	0.0010796	4.14395e-06	100	50
Brain	MG	M15.MAA000605.3_10_M.1.1	250	0.00649963	0.000589889	100	50
Brain	MG	M15.MAA000617.3_10_M.1.1	190	0.00172898	3.43837e-05	100	50
Brain	MG	M16.MAA000570.3_8_M.1.1	300	0.00115906	5.30709e-06	100	50
Brain	MG	M16.MAA000571.3_9_M.1.1	250	0.000631594	2.64329e-06	100	50
Brain	MG	M16.MAA000572.3_8_M.1.1	200	0.0055778	0.000433705	100	50
Brain	MG	M16.MAA000573.3_9_M.1.1	280	0.00100299	1.25323e-05	100	50
Brain	MG	M16.MAA000590.3_9_M.1.1	230	0.010706	0.000759245	100	50
Brain	MG	M16.MAA000603.3_10_M.1.1	270	0.00353748	9.59371e-05	100	50
Brain	MG	M16.MAA000605.3_10_M.1.1	337	0.000431072	1.69815e-06	100	50
Brain	MG	M17.MAA000570.3_8_M.1.1	352	0.00160263	4.04243e-05	100	50
Brain	MG	M17.MAA000572.3_8_M.1.1	280	0.00538794	0.000517115	100	50
Brain	MG	M17.MAA000573.3_9_M.1.1	210	0.000938416	6.23827e-06	100	50
Brain	MG	M17.MAA000590.3_9_M.1.1	210	0.00161677	2.11427e-05	100	50
Brain	MG	M17.MAA000603.3_10_M.1.1	200	0.010121	0.000394507	100	50
Brain	MG	M17.MAA000604.3_10_M.1.1	178	0.00696368	0.00029337	100	50
Brain	MG	M17.MAA000617.3_10_M.1.1	220	0.00124407	8.55156e-06	100	50
Brain	MG	M18.MAA000570.3_8_M.1.1	210	0.00120306	7.49017e-06	100	50
Brain	MG	M18.MAA000571.3_9_M.1.1	250	0.00655838	0.00050023	100	50
Brain	MG	M18.MAA000572.3_8_M.1.1	290	0.000390183	2.51252e-06	100	50
Brain	MG	M18.MAA000590.3_9_M.1.1	264	0.00461353	0.000247945	100	50
Brain	MG	M18.MAA000591.3_8_M.1.1	300	0.00263777	3.98625e-05	100	50
Brain	MG	M18.MAA000603.3_10_M.1.1	220	0.00459049	0.000152187	100	50
Brain	MG	M18.MAA000604.3_10_M.1.1	260	0.00329629	2.68458e-05	100	50
Brain	MG	M18.MAA000617.3_10_M.1.1	369	0.00490621	0.000151304	100	50
Brain	MG	M19.MAA000571.3_9_M.1.1	250	0.0012803	4.91085e-06	100	50
Brain	MG	M19.MAA000572.3_8_M.1.1	260	0.00737017	0.000265689	100	50
Brain	MG	M19.MAA000573.3_9_M.1.1	219	0.00584653	0.000299854	100	50
Brain	MG	M19.MAA000590.3_9_M.1.1	190	0.00502153	0.000368712	100	50
Brain	MG	M19.MAA000591.3_8_M.1.1	250	0.0114123	0.0010742	100	50
Brain	MG	M19.MAA000592.3_9_M.1.1	330	0.00153149	7.08596e-06	100	50
Brain	MG	M19.MAA000603.3_10_M.1.1	365	0.0336492	0.00195884	100	50
Brain	MG	M19.MAA000604.3_10_M.1.1	220	0.00128541	1.75216e-05	100	50
Brain	MG	M2.MAA000570.3_8_M.1.1	152	0.00279699	2.83177e-05	100	50
Brain	MG	M2.MAA000572.3_8_M.1.1	280	0.00171783	1.17456e-05	100	50
Brain	MG	M2.MAA000573.3_9_M.1.1	230	0.00544614	0.000263958	100	50
Brain	MG	M2.MAA000590.3_9_M.1.1	259	0.00304174	5.92447e-05	100	50
Brain	MG	M2.MAA000591.3_8_M.1.1	298	0.00391491	0.000253339	100	50
Brain	MG	M2.MAA000592.3_9_M.1.1	180	0.00538436	0.000247754	100	50
Brain	MG	M2.MAA000593.3_8_M.1.1	239	0.00143012	1.08811e-05	100	50
Brain	MG	M2.MAA000603.3_10_M.1.1	220	0.00459302	0.000299364	100	50
Brain	MG	M2.MAA000604.3_10_M.1.1	203	0.000586972	3.33764e-06	100	50
Brain	MG	M2.MAA000617.3_10_M.1.1	280	0.00186985	1.53358e-05	100	50
Brain	MG	M20.MAA000570.3_8_M.1.1	340	0.000835199	7.47286e-06	100	50
Brain	MG	M20.MAA000571.3_9_M.1.1	250	0.00323398	0.000100022	100	50
Brain	MG	M20.MAA000572.3_8_M.1.1	220	0.00292478	3.83742e-05	100	50
Brain	MG	M20.MAA000573.3_9_M.1.1	340	0.00603905	0.000250685	100	50
Brain	MG	M20.MAA000590.3_9_M.1.1	285	0.00192608	1.98616e-05	100	50
Brain	MG	M20.MAA000592.3_9_M.1.1	200	0.00115209	9.72846e-06	100	50
Brain	MG	M20.MAA000603.3_10_M.1.1	220	0.00186171	4.36801e-05	100	50
Brain	MG	M20.MAA000604.3_10_M.1.1	360	0.00110269	3.71936e-06	100	50
Brain	MG	M20.MAA000605.3_10_M.1.1	180	0.00046288	2.31489e-06	100	50
Brain	MG	M20.MAA000617.3_10_M.1.1	290	0.000796325	3.30409e-06	100	50
Brain	MG	M21.MAA000572.3_8_M.1.1	240	0.00192683	3.30695e-05	100	50
Brain	MG	M21.MAA000573.3_9_M.1.1	320	0.0052726	0.00024315	100	50
Brain	MG	M21.MAA000590.3_9_M.1.1	290	0.000528721	1.69109e-06	100	50
Brain	MG	M21.MAA000591.3_8_M.1.1	270	0.000914287	7.55918e-06	100	50
Brain	MG	M21.MAA000592.3_9_M.1.1	330	0.000957053	9.72195e-06	100	50
Brain	MG	M21.MAA000593.3_8_M.1.1	290	0.00125363	1.61327e-05	100	50
Brain	MG	M21.MAA000603.3_10_M.1.1	240	0.00141671	1.01987e-05	100	50
Brain	MG	M21.MAA000605.3_10_M.1.1	230	0.0041042	0.000351726	100	50
Brain	MG	M22.MAA000570.3_8_M.1.1	230	0.00132682	6.71661e-06	100	50
Brain	MG	M22.MAA000571.3_9_M.1.1	350	0.00123682	6.229e-06	100	50
Brain	MG	M22.MAA000572.3_8_M.1.1	240	0.000433558	3.08654e-06	100	50
Brain	MG	M22.MAA000573.3_9_M.1.1	330	0.00107453	5.81091e-06	100	50
Brain	MG	M22.MAA000590.3_9_M.1.1	260	0.00971364	0.000546185	100	50
Brain	MG	M22.MAA000592.3_9_M.1.1	167	0.00880422	0.00101938	100	50
Brain	MG	M22.MAA000593.3_8_M.1.1	250	0.00167145	2.51925e-05	100	50
Brain	MG	M22.MAA000603.3_10_M.1.1	196	0.00693386	0.000304112	100	50
Brain	MG	M22.MAA000604.3_10_M.1.1	290	0.00336479	8.07742e-05	100	50
Brain	MG	M22.MAA000605.3_10_M.1.1	210	0.0315608	0.00529148	100	50
Brain	MG	M3.MAA000570.3_8_M.1.1	247	0.00174061	1.04876e-05	100	50
Brain	MG	M3.MAA000572.3_8_M.1.1	270	0.00377664	9.27947e-05	100	50
Brain	MG	M3.MAA000573.3_9_M.1.1	300	0.01943	0.002488	100	50
Brain	MG	M3.MAA000591.3_8_M.1.1	250	0.00970667	0.00157284	100	50
Brain	MG	M3.MAA000592.3_9_M.1.1	250	0.00108307	7.54263e-06	100	50
Brain	MG	M3.MAA000593.3_8_M.1.1	330	0.00220925	1.62431e-05	100	50
Brain	MG	M3.MAA000603.3_10_M.1.1	280	0.00140499	9.0935e-06	100	50
Brain	MG	M3.MAA000617.3_10_M.1.1	160	0.00677812	0.000356066	100	50
Brain	MG	M4.MAA000570.3_8_M.1.1	230	0.0039006	0.000125914	100	50
Brain	MG	M4.MAA000572.3_8_M.1.1	170	0.00113598	4.4804e-06	100	50
Brain	MG	M4.MAA000573.3_9_M.1.1	340	0.00377871	0.000232138	100	50
Brain	MG	M4.MAA000592.3_9_M.1.1	340	0.00366519	5.10844e-05	100	50
Brain	MG	M4.MAA000603.3_10_M.1.1	270	0.00440118	0.00039932	100	50
Brain	MG	M4.MAA000604.3_10_M.1.1	310	0.00773014	0.000418655	100	50
Brain	MG	M4.MAA000617.3_10_M.1.1	290	0.00254797	2.13942e-05	100	50
Brain	MG	M5.MAA000570.3_8_M.1.1	270	0.00366508	0.000202198	100	50
Brain	MG	M5.MAA000572.3_8_M.1.1	260	0.0030147	4.44148e-05	100	50
Brain	MG	M5.MAA000590.3_9_M.1.1	300	0.00876115	0.000717653	100	50
Brain	MG	M5.MAA000592.3_9_M.1.1	360	0.00242582	5.64819e-05	100	50
Brain	MG	M5.MAA000593.3_8_M.1.1	290	0.00107174	6.1247e-06	100	50
Brain	MG	M5.MAA000603.3_10_M.1.1	340	0.000669178	2.24124e-06	100	50
Brain	MG	M5.MAA000617.3_10_M.1.1	245	0.00730197	0.000330516	100	50
Brain	MG	M6.MAA000570.3_8_M.1.1	300	0.00974174	0.000945012	100	50
Brain	MG	M6.MAA000572.3_8_M.1.1	320	0.00187049	1.82e-05	100	50
Brain	MG	M6.MAA000573.3_9_M.1.1	244	0.00328747	0.000100562	100	50
Brain	MG	M6.MAA000590.3_9_M.1.1	130	0.00372075	5.56984e-05	100	50
Brain	MG	M6.MAA000592.3_9_M.1.1	271	0.00181416	2.00828e-05	100	50
Brain	MG	M6.MAA000603.3_10_M.1.1	210	0.000650281	6.76696e-06	100	50
Brain	MG	M6.MAA000604.3_10_M.1.1	270	0.000667541	3.48101e-06	100	50
Brain	MG	M6.MAA000617.3_10_M.1.1	310	0.0034278	0.000165427	100	50
Brain	MG	M7.MAA000570.3_8_M.1.1	200	0.00916003	0.000495799	100	50
Brain	MG	M7.MAA000572.3_8_M.1.1	200	0.00421362	0.000182748	100	50
Brain	MG	M7.MAA000590.3_9_M.1.1	285	0.00492865	0.000250295	100	50
Brain	MG	M7.MAA000591.3_8_M.1.1	200	0.00221738	1.14328e-05	100	50
Brain	MG	M7.MAA000603.3_10_M.1.1	210	0.000730689	4.72068e-06	100	50
Brain	MG	M7.MAA000604.3_10_M.1.1	240	0.00912668	0.000762921	100	50
Brain	MG	M7.MAA000617.3_10_M.1.1	380	0.00106868	1.09949e-05	100	50
Brain	MG	M8.MAA000570.3_8_M.1.1	290	0.00332383	0.000216098	100	50
Brain	MG	M8.MAA000571.3_9_M.1.1	260	0.000591828	1.66859e-06	100	50
Brain	MG	M8.MAA000572.3_8_M.1.1	260	0.00197459	2.7401e-05	100	50
Brain	MG	M8.MAA000590.3_9_M.1.1	290	0.00065773	2.51209e-06	100	50
Brain	MG	M8.MAA000603.3_10_M.1.1	220	0.00360996	2.04843e-05	100	50
Brain	MG	M8.MAA000604.3_10_M.1.1	330	0.000634086	5.37146e-06	100	50
Brain	MG	M8.MAA000617.3_10_M.1.1	220	0.00191816	2.7289e-05	100	50
Brain	MG	M9.MAA000572.3_8_M.1.1	200	0.00120139	5.02005e-06	100	50
Brain	MG	M9.MAA000590.3_9_M.1.1	210	0.000410639	7.1734e-07	100	50
Brain	MG	M9.MAA000592.3_9_M.1.1	350	0.000371272	1.63477e-06	100	50
Brain	MG	M9.MAA000603.3_10_M.1.1	255	0.00506443	0.000242422	100	50
Brain	MG	M9.MAA000604.3_10_M.1.1	200	0.00252759	1.61791e-05	100	50
Brain	MG	M9.MAA000617.3_10_M.1.1	293	0.00131942	8.47518e-06	100	50
Brain	MG	N1.MAA000572.3_8_M.1.1	230	0.0127256	0.00166181	100	50
Brain	MG	N1.MAA000573.3_9_M.1.1	200	0.00112426	5.58659e-06	100	50
Brain	MG	N1.MAA000590.3_9_M.1.1	340	0.00394578	0.000125984	100	50
Brain	MG	N1.MAA000591.3_8_M.1.1	290	0.00646004	0.000569413	100	50
Brain	MG	N1.MAA000592.3_9_M.1.1	330	0.00121204	1.23918e-05	100	50
Brain	MG	N1.MAA000603.3_10_M.1.1	190	0.00275387	5.33408e-05	100	50
Brain	MG	N1.MAA000604.3_10_M.1.1	230	0.000819406	1.04183e-06	100	50
Brain	MG	N1.MAA000617.3_10_M.1.1	282	0.00224279	2.68778e-05	100	50
Brain	MG	N10.MAA000570.3_8_M.1.1	370	0.000923839	4.82683e-06	100	50
Brain	MG	N10.MAA000571.3_9_M.1.1	310	0.000987397	3.88695e-06	100	50
Brain	MG	N10.MAA000572.3_8_M.1.1	300	0.00146041	1.07408e-05	100	50
Brain	MG	N10.MAA000573.3_9_M.1.1	280	0.00206463	2.46826e-05	100	50
Brain	MG	N10.MAA000590.3_9_M.1.1	260	0.0267274	0.00297621	100	50
Brain	MG	N10.MAA000592.3_9_M.1.1	230	0.00137618	9.02382e-06	100	50
Brain	MG	N10.MAA000593.3_8_M.1.1	280	0.00775314	0.000705028	100	50
Brain	MG	N10.MAA000603.3_10_M.1.1	210	0.00373812	0.000169385	100	50
Brain	MG	N10.MAA000604.3_10_M.1.1	210	0.0021591	2.00133e-05	100	50
Brain	MG	N10.MAA000605.3_10_M.1.1	310	0.00179237	2.73797e-05	100	50
Brain	MG	N11.MAA000570.3_8_M.1.1	220	0.000425044	8.50195e-07	100	50
Brain	MG	N11.MAA000571.3_9_M.1.1	220	0.00498207	0.000288282	100	50
Brain	MG	N11.MAA000572.3_8_M.1.1	228	0.00245121	8.4956e-05	100	50
Brain	MG	N11.MAA000573.3_9_M.1.1	220	0.00709783	0.000589468	100	50
Brain	MG	N11.MAA000590.3_9_M.1.1	190	0.00732819	0.000652982	100	50
Brain	MG	N11.MAA000591.3_8_M.1.1	248	0.0015676	8.16011e-06	100	50
Brain	MG	N11.MAA000603.3_10_M.1.1	300	0.0127482	0.00142783	100	50
Brain	MG	N11.MAA000604.3_10_M.1.1	312	0.000987943	6.2462e-06	100	50
Brain	MG	N11.MAA000617.3_10_M.1.1	268	0.00100479	7.09468e-06	100	50
Brain	MG	N12.MAA000570.3_8_M.1.1	360	0.00142546	8.46346e-06	100	50
Brain	MG	N12.MAA000571.3_9_M.1.1	150	0.00523232	8.8994e-05	100	50
Brain	MG	N12.MAA000572.3_8_M.1.1	260	0.00200684	3.91369e-05	100	50
Brain	MG	N12.MAA000573.3_9_M.1.1	295	0.000503082	2.27884e-06	100	50
Brain	MG	N12.MAA000590.3_9_M.1.1	135	0.00166331	1.61543e-05	100	50
Brain	MG	N12.MAA000591.3_8_M.1.1	235	0.00804014	0.00077221	100	50
Brain	MG	N12.MAA000592.3_9_M.1.1	270	0.00153054	6.36889e-06	100	50
Brain	MG	N12.MAA000603.3_10_M.1.1	220	0.00162244	8.49404e-06	100	50
Brain	MG	N12.MAA000604.3_10_M.1.1	175	0.00180959	2.03333e-05	100	50
Brain	MG	N12.MAA000605.3_10_M.1.1	310	0.00453602	0.000232343	100	50
Brain	MG	N12.MAA000617.3_10_M.1.1	270	0.000997571	7.0077e-06	100	50
Brain	MG	N13.MAA000570.3_8_M.1.1	277	0.00167325	4.78683e-05	100	50
Brain	MG	N13.MAA000571.3_9_M.1.1	260	0.00261918	6.3487e-05	100	50
Brain	MG	N13.MAA000572.3_8_M.1.1	260	0.00199143	1.27802e-05	100	50
Brain	MG	N13.MAA000573.3_9_M.1.1	270	0.00158667	1.5564e-05	100	50
Brain	MG	N13.MAA000592.3_9_M.1.1	195	0.00188412	1.09864e-05	100	50
Brain	MG	N13.MAA000603.3_10_M.1.1	310	0.000857787	3.1814e-06	100	50
Brain	MG	N13.MAA000604.3_10_M.1.1	253	0.00348972	0.000164235	100	50
Brain	MG	N13.MAA000605.3_10_M.1.1	200	0.00906506	0.000837132	100	50
Brain	MG	N13.MAA000617.3_10_M.1.1	290	0.00222573	2.11058e-05	100	50
Brain	MG	N14.MAA000571.3_9_M.1.1	270	0.00431637	0.000148451	100	50
Brain	MG	N14.MAA000572.3_8_M.1.1	270	0.000817273	6.20054e-06	100	50
Brain	MG	N14.MAA000573.3_9_M.1.1	240	0.00141859	7.51947e-06	100	50
Brain	MG	N14.MAA000591.3_8_M.1.1	350	0.00101948	5.26596e-06	100	50
Brain	MG	N14.MAA000592.3_9_M.1.1	250	0.00284172	6.42683e-05	100	50
Brain	MG	N14.MAA000603.3_10_M.1.1	250	0.0151041	0.00109366	100	50
Brain	MG	N14.MAA000604.3_10_M.1.1	215	0.00139574	5.23909e-06	100	50
Brain	MG	N14.MAA000605.3_10_M.1.1	270	0.0115142	0.000593107	100	50
Brain	MG	N14.MAA000617.3_10_M.1.1	220	0.0120568	0.00125283	100	50
Brain	MG	N15.MAA000571.3_9_M.1.1	200	0.00161157	1.55125e-05	100	50
Brain	MG	N15.MAA000572.3_8_M.1.1	250	0.00146675	1.68545e-05	100	50
Brain	MG	N15.MAA000590.3_9_M.1.1	250	0.0116069	0.00136765	100	50
Brain	MG	N15.MAA000592.3_9_M.1.1	245	0.000232567	2.68869e-07	100	50
Brain	MG	N15.MAA000593.3_8_M.1.1	220	0.00125059	7.12865e-06	100	50
Brain	MG	N15.MAA000603.3_10_M.1.1	250	0.00225616	5.56769e-05	100	50
Brain	MG	N15.MAA000604.3_10_M.1.1	292	0.00212706	2.33477e-05	100	50
Brain	MG	N15.MAA000605.3_10_M.1.1	210	0.00143475	9.27523e-06	100	50
Brain	MG	N15.MAA000617.3_10_M.1.1	251	0.00163884	2.64707e-05	100	50
Brain	MG	N16.MAA000570.3_8_M.1.1	110	0.00219813	1.63386e-05	100	50
Brain	MG	N16.MAA000571.3_9_M.1.1	330	0.00235332	2.52765e-05	100	50
Brain	MG	N16.MAA000572.3_8_M.1.1	210	0.00723354	0.0008797	100	50
Brain	MG	N16.MAA000573.3_9_M.1.1	220	0.000510163	1.09369e-06	100	50
Brain	MG	N16.MAA000590.3_9_M.1.1	335	0.0105789	0.000694079	100	50
Brain	MG	N16.MAA000591.3_8_M.1.1	174	0.00112613	4.718e-06	100	50
Brain	MG	N16.MAA000592.3_9_M.1.1	230	0.00244858	2.23617e-05	100	50
Brain	MG	N16.MAA000593.3_8_M.1.1	200	0.00212798	9.19741e-06	100	50
Brain	MG	N16.MAA000603.3_10_M.1.1	352	0.0109366	0.00103642	100	50
Brain	MG	N16.MAA000604.3_10_M.1.1	234	0.00170392	2.15264e-05	100	50
Brain	MG	N16.MAA000617.3_10_M.1.1	240	0.000444596	2.42425e-06	100	50
Brain	MG	N17.MAA000571.3_9_M.1.1	320	0.0049046	0.000391179	100	50
Brain	MG	N17.MAA000572.3_8_M.1.1	240	0.00145649	9.48454e-06	100	50
Brain	MG	N17.MAA000590.3_9_M.1.1	250	0.00775924	0.000630004	100	50
Brain	MG	N17.MAA000593.3_8_M.1.1	380	0.000773026	3.01377e-06	100	50
Brain	MG	N17.MAA000603.3_10_M.1.1	260	0.0134477	0.00185287	100	50
Brain	MG	N17.MAA000604.3_10_M.1.1	370	0.000691988	3.556e-06	100	50
Brain	MG	N17.MAA000605.3_10_M.1.1	200	0.000386763	1.24271e-06	100	50
Brain	MG	N17.MAA000617.3_10_M.1.1	285	0.00295958	3.53565e-05	100	50
Brain	MG	N18.MAA000572.3_8_M.1.1	301	0.000555996	1.77157e-06	100	50
Brain	MG	N18.MAA000573.3_9_M.1.1	310	0.00542207	0.000239458	100	50
Brain	MG	N18.MAA000590.3_9_M.1.1	290	0.00279109	5.27042e-05	100	50
Brain	MG	N18.MAA000593.3_8_M.1.1	340	0.0093628	0.00109493	100	50
Brain	MG	N18.MAA000603.3_10_M.1.1	230	0.00125283	5.61319e-06	100	50
Brain	MG	N18.MAA000604.3_10_M.1.1	240	0.00099862	7.28764e-06	100	50
Brain	MG	N18.MAA000605.3_10_M.1.1	190	0.00172785	1.47697e-05	100	50
Brain	MG	N18.MAA000617.3_10_M.1.1	270	0.00145153	1.0818e-05	100	50
Brain	MG	N19.MAA000570.3_8_M.1.1	220	0.00197559	1.1762e-05	100	50
Brain	MG	N19.MAA000571.3_9_M.1.1	310	0.0183346	0.00115224	100	50
Brain	MG	N19.MAA000572.3_8_M.1.1	327	0.00180811	1.38969e-05	100	50
Brain	MG	N19.MAA000573.3_9_M.1.1	210	0.00319244	1.83757e-05	100	50
Brain	MG	N19.MAA000590.3_9_M.1.1	210	0.00210604	8.62553e-06	100	50
Brain	MG	N19.MAA000591.3_8_M.1.1	230	0.000800962	1.02949e-05	100	50
Brain	MG	N19.MAA000603.3_10_M.1.1	260	0.00164586	9.2591e-06	100	50
Brain	MG	N19.MAA000604.3_10_M.1.1	260	0.00389908	0.000106252	100	50
Brain	MG	N19.MAA000605.3_10_M.1.1	200	0.017196	0.00133698	100	50
Brain	MG	N19.MAA000617.3_10_M.1.1	320	0.000810467	4.55746e-06	100	50
Brain	MG	N2.MAA000570.3_8_M.1.1	190	0.00225319	1.42872e-05	100	50
Brain	MG	N2.MAA000572.3_8_M.1.1	310	0.00380337	0.0001796	100	50
Brain	MG	N2.MAA000573.3_9_M.1.1	330	0.00445529	0.000464531	100	50
Brain	MG	N2.MAA000590.3_9_M.1.1	287	0.000831187	4.13175e-06	100	50
Brain	MG	N2.MAA000591.3_8_M.1.1	290	0.00159205	1.04283e-05	100	50
Brain	MG	N2.MAA000593.3_8_M.1.1	310	0.000959963	3.88484e-06	100	50
Brain	MG	N2.MAA000603.3_10_M.1.1	310	0.00134391	9.74606e-06	100	50
Brain	MG	N2.MAA000604.3_10_M.1.1	195	0.00323164	4.78988e-05	100	50
Brain	MG	N2.MAA000617.3_10_M.1.1	310	0.0034857	8.28894e-05	100	50
Brain	MG	N20.MAA000570.3_8_M.1.1	250	9.90295e-05	7.66559e-08	100	50
Brain	MG	N20.MAA000571.3_9_M.1.1	240	0.00531481	0.000219696	100	50
Brain	MG	N20.MAA000572.3_8_M.1.1	302	0.00147545	9.72533e-06	100	50
Brain	MG	N20.MAA000573.3_9_M.1.1	290	0.00490436	0.000129121	100	50
Brain	MG	N20.MAA000590.3_9_M.1.1	230	0.00144087	7.67361e-06	100	50
Brain	MG	N20.MAA000591.3_8_M.1.1	250	0.00352271	7.78726e-05	100	50
Brain	MG	N20.MAA000592.3_9_M.1.1	279	0.00193366	1.69286e-05	100	50
Brain	MG	N20.MAA000593.3_8_M.1.1	163	0.00460975	0.000292629	100	50
Brain	MG	N20.MAA000604.3_10_M.1.1	200	0.00143773	2.33974e-05	100	50
Brain	MG	N20.MAA000605.3_10_M.1.1	240	0.00346294	8.12143e-05	100	50
Brain	MG	N20.MAA000617.3_10_M.1.1	210	0.0112819	0.00130955	100	50
Brain	MG	N21.MAA000570.3_8_M.1.1	180	0.00336717	5.72442e-05	100	50
Brain	MG	N21.MAA000571.3_9_M.1.1	210	0.00388905	9.66803e-05	100	50
Brain	MG	N21.MAA000572.3_8_M.1.1	321	0.00365102	9.59031e-05	100	50
Brain	MG	N21.MAA000573.3_9_M.1.1	220	0.000920631	3.34926e-06	100	50
Brain	MG	N21.MAA000590.3_9_M.1.1	240	0.00180506	1.56243e-05	100	50
Brain	MG	N21.MAA000591.3_8_M.1.1	230	0.000936783	6.50083e-06	100	50
Brain	MG	N21.MAA000592.3_9_M.1.1	190	0.00150637	7.64171e-06	100	50
Brain	MG	N21.MAA000593.3_8_M.1.1	220	0.000533389	2.79712e-06	100	50
Brain	MG	N21.MAA000604.3_10_M.1.1	300	0.00280485	2.36424e-05	100	50
Brain	MG	N21.MAA000605.3_10_M.1.1	320	0.00410685	0.000217585	100	50
Brain	MG	N22.MAA000570.3_8_M.1.1	190	0.0145726	0.00202606	100	50
Brain	MG	N22.MAA000571.3_9_M.1.1	260	0.000269153	3.16649e-07	100	50
Brain	MG	N22.MAA000573.3_9_M.1.1	283	0.00159108	1.69742e-05	100	50
Brain	MG	N22.MAA000590.3_9_M.1.1	313	0.00152101	7.16461e-06	100	50
Brain	MG	N22.MAA000591.3_8_M.1.1	270	0.00721782	0.000459172	100	50
Brain	MG	N22.MAA000592.3_9_M.1.1	310	0.00104134	6.65038e-06	100	50
Brain	MG	N22.MAA000593.3_8_M.1.1	168	0.00295979	4.15866e-05	100	50
Brain	MG	N22.MAA000603.3_10_M.1.1	290	0.00108068	4.06362e-06	100	50
Brain	MG	N22.MAA000604.3_10_M.1.1	250	0.00646506	0.00065241	100	50
Brain	MG	N22.MAA000605.3_10_M.1.1	250	0.00946208	0.000941609	100	50
Brain	MG	N3.MAA000570.3_8_M.1.1	230	0.00132208	6.54225e-06	100	50
Brain	MG	N3.MAA000572.3_8_M.1.1	260	0.00162761	1.48566e-05	100	50
Brain	MG	N3.MAA000590.3_9_M.1.1	230	0.00360178	8.04899e-05	100	50
Brain	MG	N3.MAA000591.3_8_M.1.1	250	0.00490887	0.000250358	100	50
Brain	MG	N3.MAA000592.3_9_M.1.1	300	0.00243204	4.98176e-05	100	50
Brain	MG	N3.MAA000593.3_8_M.1.1	270	0.00106018	7.10566e-06	100	50
Brain	MG	N3.MAA000603.3_10_M.1.1	160	0.0157168	0.00113583	100	50
Brain	MG	N3.MAA000604.3_10_M.1.1	190	0.0153357	0.000884957	100	50
Brain	MG	N4.MAA000572.3_8_M.1.1	290	0.00275801	4.33107e-05	100	50
Brain	MG	N4.MAA000573.3_9_M.1.1	350	0.00604197	0.000408357	100	50
Brain	MG	N4.MAA000590.3_9_M.1.1	241	0.00348175	5.1113e-05	100	50
Brain	MG	N4.MAA000591.3_8_M.1.1	330	0.00214035	3.68637e-05	100	50
Brain	MG	N4.MAA000592.3_9_M.1.1	240	0.00638995	0.000323081	100	50
Brain	MG	N4.MAA000593.3_8_M.1.1	188	0.00119877	9.32662e-06	100	50
Brain	MG	N4.MAA000603.3_10_M.1.1	250	0.00148097	1.77769e-05	100	50
Brain	MG	N4.MAA000604.3_10_M.1.1	240	0.00125425	1.32393e-05	100	50
Brain	MG	N4.MAA000617.3_10_M.1.1	180	0.00106114	5.04259e-06	100	50
Brain	MG	N5.MAA000570.3_8_M.1.1	244	0.000729247	3.3058e-06	100	50
Brain	MG	N5.MAA000572.3_8_M.1.1	250	0.00228422	2.06656e-05	100	50
Brain	MG	N5.MAA000573.3_9_M.1.1	300	0.00159856	9.56518e-06	100	50
Brain	MG	N5.MAA000590.3_9_M.1.1	200	0.0518693	0.00391952	100	50
Brain	MG	N5.MAA000592.3_9_M.1.1	236	0.00996635	0.00201789	100	50
Brain	MG	N5.MAA000593.3_8_M.1.1	300	0.00104995	4.08204e-06	100	50
Brain	MG	N5.MAA000603.3_10_M.1.1	310	0.00192469	1.18597e-05	100	50
Brain	MG	N5.MAA000604.3_10_M.1.1	180	0.00353324	1.70013e-05	100	50
Brain	MG	N5.MAA000617.3_10_M.1.1	240	0.000345611	7.17417e-07	100	50
Brain	MG	N6.MAA000573.3_9_M.1.1	290	0.00139168	7.73629e-06	100	50
Brain	MG	N6.MAA000590.3_9_M.1.1	290	0.0119957	0.000531293	100	50
Brain	MG	N6.MAA000591.3_8_M.1.1	250	0.00375109	4.19694e-05	100	50
Brain	MG	N6.MAA000592.3_9_M.1.1	210	0.0028645	2.89651e-05	100	50
Brain	MG	N6.MAA000593.3_8_M.1.1	270	0.00414465	5.90165e-05	100	50
Brain	MG	N6.MAA000604.3_10_M.1.1	229	0.000759618	2.93486e-06	100	50
Brain	MG	N6.MAA000617.3_10_M.1.1	300	0.00171657	1.81905e-05	100	50
Brain	MG	N7.MAA000572.3_8_M.1.1	260	0.00259398	0.000119525	100	50
Brain	MG	N7.MAA000573.3_9_M.1.1	320	0.0172019	0.00125438	100	50
Brain	MG	N7.MAA000590.3_9_M.1.1	205	0.000647339	3.93052e-06	100	50
Brain	MG	N7.MAA000591.3_8_M.1.1	236	0.0044387	0.000277329	100	50
Brain	MG	N7.MAA000592.3_9_M.1.1	220	0.00317635	5.48203e-05	100	50
Brain	MG	N7.MAA000603.3_10_M.1.1	320	0.000581336	7.61124e-06	100	50
Brain	MG	N7.MAA000604.3_10_M.1.1	180	0.000623224	2.46509e-06	100	50
Brain	MG	N7.MAA000617.3_10_M.1.1	260	0.00380996	0.000250022	100	50
Brain	MG	N8.MAA000571.3_9_M.1.1	190	0.00111153	9.24232e-06	100	50
Brain	MG	N8.MAA000572.3_8_M.1.1	250	0.000288159	5.98722e-07	100	50
Brain	MG	N8.MAA000573.3_9_M.1.1	220	0.00307461	5.95183e-05	100	50
Brain	MG	N8.MAA000590.3_9_M.1.1	189	0.000881959	3.45514e-06	100	50
Brain	MG	N8.MAA000591.3_8_M.1.1	290	0.00161754	1.5123e-05	100	50
Brain	MG	N8.MAA000603.3_10_M.1.1	240	0.00808101	0.00065534	100	50
Brain	MG	N8.MAA000604.3_10_M.1.1	299	0.00795345	0.00061555	100	50
Brain	MG	N8.MAA000617.3_10_M.1.1	150	0.00111145	1.27333e-05	100	50
Brain	MG	N9.MAA000570.3_8_M.1.1	230	0.00168449	9.04975e-06	100	50
Brain	MG	N9.MAA000572.3_8_M.1.1	250	0.00224838	3.05762e-05	100	50
Brain	MG	N9.MAA000573.3_9_M.1.1	230	0.000545124	1.37103e-06	100	50
Brain	MG	N9.MAA000590.3_9_M.1.1	250	0.000563251	2.43061e-06	100	50
Brain	MG	N9.MAA000592.3_9_M.1.1	280	0.00432647	0.000134676	100	50
Brain	MG	N9.MAA000593.3_8_M.1.1	300	0.0081419	0.000720348	100	50
Brain	MG	N9.MAA000603.3_10_M.1.1	370	0.00266715	6.42809e-05	100	50
Brain	MG	N9.MAA000604.3_10_M.1.1	140	0.00581546	0.000330128	100	50
Brain	MG	N9.MAA000617.3_10_M.1.1	270	0.003095	7.33186e-05	100	50
Brain	MG	O1.MAA000570.3_8_M.1.1	340	0.00283236	0.000119576	100	50
Brain	MG	O1.MAA000572.3_8_M.1.1	180	0.00157754	5.74946e-06	100	50
Brain	MG	O1.MAA000573.3_9_M.1.1	230	0.000869139	5.28526e-06	100	50
Brain	MG	O1.MAA000590.3_9_M.1.1	180	0.00277776	2.49245e-05	100	50
Brain	MG	O1.MAA000592.3_9_M.1.1	280	0.00163416	2.87919e-05	100	50
Brain	MG	O1.MAA000593.3_8_M.1.1	300	0.000981564	2.53158e-06	100	50
Brain	MG	O1.MAA000603.3_10_M.1.1	230	0.00202715	2.66947e-05	100	50
Brain	MG	O1.MAA000617.3_10_M.1.1	200	0.00349576	5.18233e-05	100	50
Brain	MG	O10.MAA000570.3_8_M.1.1	270	0.000748932	6.47563e-06	100	50
Brain	MG	O10.MAA000571.3_9_M.1.1	230	0.00386994	0.000253884	100	50
Brain	MG	O10.MAA000572.3_8_M.1.1	220	0.000763254	1.72453e-06	100	50
Brain	MG	O10.MAA000573.3_9_M.1.1	250	0.00279278	3.7231e-05	100	50
Brain	MG	O10.MAA000590.3_9_M.1.1	250	0.0105067	0.000466275	100	50
Brain	MG	O10.MAA000591.3_8_M.1.1	180	0.00190286	2.02338e-05	100	50
Brain	MG	O10.MAA000592.3_9_M.1.1	350	0.0032092	6.24183e-05	100	50
Brain	MG	O10.MAA000593.3_8_M.1.1	280	0.000863199	3.62213e-06	100	50
Brain	MG	O10.MAA000603.3_10_M.1.1	210	0.00171478	2.09274e-05	100	50
Brain	MG	O10.MAA000604.3_10_M.1.1	340	0.000865482	2.90952e-06	100	50
Brain	MG	O10.MAA000605.3_10_M.1.1	250	0.00139889	5.76074e-06	100	50
Brain	MG	O10.MAA000617.3_10_M.1.1	220	0.00443179	0.000190542	100	50
Brain	MG	O11.MAA000570.3_8_M.1.1	260	0.00116543	4.72366e-06	100	50
Brain	MG	O11.MAA000571.3_9_M.1.1	300	0.00109112	6.10133e-06	100	50
Brain	MG	O11.MAA000572.3_8_M.1.1	260	0.00119614	5.01436e-06	100	50
Brain	MG	O11.MAA000573.3_9_M.1.1	260	0.00224011	6.4701e-05	100	50
Brain	MG	O11.MAA000590.3_9_M.1.1	193	0.00135935	2.1007e-05	100	50
Brain	MG	O11.MAA000591.3_8_M.1.1	255	0.00320957	4.13221e-05	100	50
Brain	MG	O11.MAA000592.3_9_M.1.1	310	0.000993054	6.0732e-06	100	50
Brain	MG	O11.MAA000603.3_10_M.1.1	356	0.000540579	5.91739e-06	100	50
Brain	MG	O11.MAA000604.3_10_M.1.1	230	0.00567658	0.000522216	100	50
Brain	MG	O11.MAA000617.3_10_M.1.1	242	0.0114772	0.000841375	100	50
Brain	MG	O12.MAA000570.3_8_M.1.1	380	0.000742444	2.75125e-06	100	50
Brain	MG	O12.MAA000571.3_9_M.1.1	280	0.00168421	1.47712e-05	100	50
Brain	MG	O12.MAA000590.3_9_M.1.1	282	0.00297238	7.82284e-05	100	50
Brain	MG	O12.MAA000592.3_9_M.1.1	265	0.000684381	1.74697e-06	100	50
Brain	MG	O12.MAA000603.3_10_M.1.1	220	0.00161048	1.06315e-05	100	50
Brain	MG	O12.MAA000604.3_10_M.1.1	280	0.00577348	0.000233602	100	50
Brain	MG	O13.MAA000570.3_8_M.1.1	270	0.000848495	2.88809e-06	100	50
Brain	MG	O13.MAA000571.3_9_M.1.1	250	0.000896182	3.14756e-06	100	50
Brain	MG	O13.MAA000590.3_9_M.1.1	280	0.0170833	0.000733947	100	50
Brain	MG	O13.MAA000593.3_8_M.1.1	272	0.00128903	1.04346e-05	100	50
Brain	MG	O13.MAA000605.3_10_M.1.1	210	0.0175261	0.00191432	100	50
Brain	MG	O13.MAA000617.3_10_M.1.1	320	0.000528438	1.33027e-06	100	50
Brain	MG	O14.MAA000570.3_8_M.1.1	320	0.00306779	0.00014151	100	50
Brain	MG	O14.MAA000571.3_9_M.1.1	240	0.00273131	2.44738e-05	100	50
Brain	MG	O14.MAA000572.3_8_M.1.1	340	0.00343575	9.50352e-05	100	50
Brain	MG	O14.MAA000573.3_9_M.1.1	290	0.00122999	8.46161e-06	100	50
Brain	MG	O14.MAA000590.3_9_M.1.1	290	0.012731	0.00144144	100	50
Brain	MG	O14.MAA000591.3_8_M.1.1	190	0.00243715	2.22804e-05	100	50
Brain	MG	O14.MAA000592.3_9_M.1.1	280	0.00219192	2.33342e-05	100	50
Brain	MG	O14.MAA000593.3_8_M.1.1	240	0.00545765	0.000452343	100	50
Brain	MG	O14.MAA000603.3_10_M.1.1	370	0.0032174	0.00011348	100	50
Brain	MG	O14.MAA000604.3_10_M.1.1	269	0.000709696	1.73212e-06	100	50
Brain	MG	O14.MAA000617.3_10_M.1.1	290	0.00310584	0.000146557	100	50
Brain	MG	O15.MAA000571.3_9_M.1.1	270	0.000626353	1.61316e-06	100	50
Brain	MG	O15.MAA000572.3_8_M.1.1	290	0.000746315	3.77558e-06	100	50
Brain	MG	O15.MAA000573.3_9_M.1.1	330	0.00104983	7.91601e-06	100	50
Brain	MG	O15.MAA000592.3_9_M.1.1	290	0.00596108	0.000114888	100	50
Brain	MG	O15.MAA000593.3_8_M.1.1	360	0.000931476	5.41088e-06	100	50
Brain	MG	O15.MAA000603.3_10_M.1.1	290	0.00283199	6.62087e-05	100	50
Brain	MG	O15.MAA000604.3_10_M.1.1	271	0.00171798	8.50624e-06	100	50
Brain	MG	O15.MAA000617.3_10_M.1.1	160	0.000541612	2.60705e-06	100	50
Brain	MG	O16.MAA000571.3_9_M.1.1	230	0.00090398	4.14484e-06	100	50
Brain	MG	O16.MAA000572.3_8_M.1.1	315	0.00054237	2.94492e-06	100	50
Brain	MG	O16.MAA000573.3_9_M.1.1	150	0.00231033	1.09662e-05	100	50
Brain	MG	O16.MAA000590.3_9_M.1.1	271	0.0184544	0.00127141	100	50
Brain	MG	O16.MAA000592.3_9_M.1.1	211	0.0011736	2.40336e-05	100	50
Brain	MG	O16.MAA000603.3_10_M.1.1	250	0.0015335	8.62508e-06	100	50
Brain	MG	O16.MAA000604.3_10_M.1.1	320	0.00118687	8.01075e-06	100	50
Brain	MG	O16.MAA000605.3_10_M.1.1	260	0.0010441	6.73497e-06	100	50
Brain	MG	O16.MAA000617.3_10_M.1.1	210	0.00945495	0.000326616	100	50
Brain	MG	O17.MAA000571.3_9_M.1.1	240	0.00128258	2.33598e-05	100	50
Brain	MG	O17.MAA000572.3_8_M.1.1	222	0.000632534	1.19627e-06	100	50
Brain	MG	O17.MAA000573.3_9_M.1.1	160	0.00224235	1.45526e-05	100	50
Brain	MG	O17.MAA000591.3_8_M.1.1	250	0.00183608	2.25495e-05	100	50
Brain	MG	O17.MAA000592.3_9_M.1.1	250	0.00356595	5.22143e-05	100	50
Brain	MG	O17.MAA000603.3_10_M.1.1	339	0.0234252	0.00231084	100	50
Brain	MG	O17.MAA000604.3_10_M.1.1	200	0.000942908	2.77303e-06	100	50
Brain	MG	O17.MAA000605.3_10_M.1.1	230	0.00888546	0.000403515	100	50
Brain	MG	O17.MAA000617.3_10_M.1.1	321	0.00139912	8.34633e-06	100	50
Brain	MG	O18.MAA000571.3_9_M.1.1	180	0.000331874	6.16281e-07	100	50
Brain	MG	O18.MAA000572.3_8_M.1.1	380	0.00216456	5.68947e-05	100	50
Brain	MG	O18.MAA000573.3_9_M.1.1	230	0.00466698	0.000170445	100	50
Brain	MG	O18.MAA000590.3_9_M.1.1	110	0.00507566	0.000158556	100	50
Brain	MG	O18.MAA000592.3_9_M.1.1	240	0.000469636	1.32604e-06	100	50
Brain	MG	O18.MAA000593.3_8_M.1.1	314	0.00284551	6.76076e-05	100	50
Brain	MG	O18.MAA000603.3_10_M.1.1	300	0.00333517	4.89716e-05	100	50
Brain	MG	O18.MAA000604.3_10_M.1.1	278	0.00309988	4.64392e-05	100	50
Brain	MG	O18.MAA000605.3_10_M.1.1	290	0.00864457	0.000917362	100	50
Brain	MG	O18.MAA000617.3_10_M.1.1	320	0.00719629	0.000423776	100	50
Brain	MG	O19.MAA000571.3_9_M.1.1	270	0.0026113	5.32433e-05	100	50
Brain	MG	O19.MAA000573.3_9_M.1.1	170	0.00136423	4.23009e-06	100	50
Brain	MG	O19.MAA000590.3_9_M.1.1	270	0.00616901	0.000289156	100	50
Brain	MG	O19.MAA000591.3_8_M.1.1	190	0.00263765	4.7215e-05	100	50
Brain	MG	O19.MAA000592.3_9_M.1.1	230	0.00142585	6.29392e-06	100	50
Brain	MG	O19.MAA000603.3_10_M.1.1	230	0.00197318	1.75148e-05	100	50
Brain	MG	O19.MAA000604.3_10_M.1.1	210	0.000977447	3.98787e-06	100	50
Brain	MG	O19.MAA000605.3_10_M.1.1	270	0.00290758	0.000127315	100	50
Brain	MG	O2.MAA000570.3_8_M.1.1	290	0.00325069	0.000228541	100	50
Brain	MG	O2.MAA000572.3_8_M.1.1	340	0.00797552	0.000648091	100	50
Brain	MG	O2.MAA000573.3_9_M.1.1	280	0.00150173	4.25014e-06	100	50
Brain	MG	O2.MAA000590.3_9_M.1.1	280	0.00312443	6.25365e-05	100	50
Brain	MG	O2.MAA000591.3_8_M.1.1	280	0.00312224	6.79263e-05	100	50
Brain	MG	O2.MAA000592.3_9_M.1.1	210	0.00142182	6.62387e-06	100	50
Brain	MG	O2.MAA000593.3_8_M.1.1	250	0.00566152	0.000113993	100	50
Brain	MG	O2.MAA000603.3_10_M.1.1	280	0.000263272	1.66208e-06	100	50
Brain	MG	O2.MAA000604.3_10_M.1.1	330	0.00221768	2.12762e-05	100	50
Brain	MG	O2.MAA000617.3_10_M.1.1	250	0.00129672	1.08076e-05	100	50
Brain	MG	O20.MAA000570.3_8_M.1.1	300	0.00389144	0.000166944	100	50
Brain	MG	O20.MAA000571.3_9_M.1.1	229	0.0146311	0.00118858	100	50
Brain	MG	O20.MAA000572.3_8_M.1.1	290	0.0016657	1.05562e-05	100	50
Brain	MG	O20.MAA000573.3_9_M.1.1	275	0.00135729	9.61314e-06	100	50
Brain	MG	O20.MAA000591.3_8_M.1.1	280	0.000929856	2.81193e-06	100	50
Brain	MG	O20.MAA000592.3_9_M.1.1	310	0.000762545	1.78992e-06	100	50
Brain	MG	O20.MAA000593.3_8_M.1.1	200	0.000414191	1.24472e-06	100	50
Brain	MG	O20.MAA000604.3_10_M.1.1	220	0.000871093	6.53717e-06	100	50
Brain	MG	O20.MAA000605.3_10_M.1.1	272	0.00752375	0.000395151	100	50
Brain	MG	O20.MAA000617.3_10_M.1.1	236	0.00473753	0.000143389	100	50
Brain	MG	O21.MAA000571.3_9_M.1.1	180	0.00884204	0.000322629	100	50
Brain	MG	O21.MAA000572.3_8_M.1.1	210	0.00159077	1.78242e-05	100	50
Brain	MG	O21.MAA000573.3_9_M.1.1	305	0.0031101	0.000135833	100	50
Brain	MG	O21.MAA000590.3_9_M.1.1	270	0.00616081	0.000600572	100	50
Brain	MG	O21.MAA000591.3_8_M.1.1	260	0.00058905	1.54616e-06	100	50
Brain	MG	O21.MAA000592.3_9_M.1.1	217	0.00209844	3.8706e-05	100	50
Brain	MG	O21.MAA000593.3_8_M.1.1	277	0.0059154	0.000219584	100	50
[truncated: 139,673 more rows]
