# Supplementary material for: Cell type-specific weighting-factors to solve solid organs-specific limitations of single cell RNA-sequencing
Source: PLoS Genet. 2024 Nov 18;20(11):e1011436. doi: 10.1371/journal.pgen.1011436 (PMC11573148; doi:10.1371/journal.pgen.1011436)
Supplement: S4 Table — (XLSX) [file pgen.1011436.s013.xlsx]

## Sheet: Sheet1
Table for the combination of whole-organ/bulk and single-cell RNA-seq used to each cWF analysis
The corresponding Figs	Sample type		Whole-orgna/bulk RNA-seq				Single-cell RNA-seq
			Data origin	Sequencing method	Source		Data origin	Sequencing method	Source
Figs 1, 3, 4, 5, 6 & S1 Fig	Brain, Fat, Heart, Lung, Spleen		11 weeks-old male C57BL6/N Jcl mice	Deep Sequencing	iOrgans Atlas (http://i-organs.atr.jp)		11 weeks-old male C57BL6/JN mice	SmartSeq2 (corresponding to Deep Sequencing)	Tabula muris
Figs 1, 3, 4, 5, 6 & S1 Fig	Kidney		11 weeks-old male C57BL6/N Jcl mice	Deep Sequencing	iOrgans Atlas (http://i-organs.atr.jp)		3 months-old male C57BL6/JN mice	SmartSeq2 (corresponding to Deep Sequencing)	Tabula muris senis
Figs 1, 3, 4, 5, 6 & S1 Fig	Liver		11 weeks-old male C57BL6/N Jcl mice	Deep Sequencing	iOrgans Atlas (http://i-organs.atr.jp)		11 weeks-old male C57BL6/JN mice	10xGenomics (corresponding to Quant Seq)	Tabula muris
Figs 1, 3, 4, 5, 6 & S1 Fig	Pancreas, Skeletal muscle		11 weeks-old male C57BL6/N Jcl mice	Deep Sequencing	iOrgans Atlas (http://i-organs.atr.jp)		8-10 weeks-old female C57BL6/J mice	Microwell Seq (corresponding to Quant Seq)	Mouse Cell Atlas
Figs 1, 3, 4, 5, 6 & S1 Fig	Skin (from the dorsal back)		11 weeks-old male C57BL6/N Jcl mice	Deep Sequencing	iOrgans Atlas (http://i-organs.atr.jp)		9 weeks-old female C57BL6/J mice	10xGenomics (corresponding to Quant Seq)	Joost S et al.
Fig 7 & S5 Fig	PBMC		Human PBMC from the healthy donor	Deep Sequencing	GSM2871599 in GSE107572		Human PBMC from the healthy donor	Seq-well (corresponding to Deep Sequencing)	GSM4557334 in GSE150728
Figs 8, 9, 10 & S8 Fig	Brain, Heart, Kidney, Lung, Spleen		3 months-old male C57BL6/JN mice	Deep Sequencing	Tabula muris senis		3 months-old male C57BL6/JN mice	SmartSeq2 (corresponding to Deep Sequencing)	Tabula muris senis
Figs 8, 9, 10 & S8 Fig	Brain, Heart, Kidney, Lung, Spleen		18 months-old male C57BL6/JN mice	Deep Sequencing	Tabula muris senis		18 months-old male C57BL6/JN mice	SmartSeq2 (corresponding to Deep Sequencing)	Tabula muris senis
Figs 8, 9, 10 & S8 Fig	Brain, Heart, Kidney, Lung, Spleen		24 months-old male C57BL6/JN mice	Deep Sequencing	Tabula muris senis		24 months-old male C57BL6/JN mice	SmartSeq2 (corresponding to Deep Sequencing)	Tabula muris senis
S3 Fig	Brain, Fat, Heart, Lung, Spleen		11 weeks-old male C57BL6/N Jcl mice	Quant Seq	This study (GSE263816)		11 weeks-old male C57BL6/JN mice	SmartSeq2 (corresponding to Deep Sequencing)	Tabula muris
S3 Fig	Kidney		11 weeks-old male C57BL6/N Jcl mice	Quant Seq	This study (GSE263816)		3 months-old male C57BL6/JN mice	SmartSeq2 (corresponding to Deep Sequencing)	Tabula muris senis
S3 Fig	Liver		11 weeks-old male C57BL6/N Jcl mice	Quant Seq	This study (GSE263816)		11 weeks-old male C57BL6/JN mice	10xGenomics (corresponding to Quant Seq)	Tabula muris
S3 Fig	Pancreas, Skeletal muscle		11 weeks-old male C57BL6/N Jcl mice	Quant Seq	This study (GSE263816)		8-10 weeks-old female C57BL6/J mice	Microwell Seq (corresponding to Quant Seq)	Mouse Cell Atlas
S3 Fig	Skin (from the dorsal back)		11 weeks-old male C57BL6/N Jcl mice	Quant Seq	This study (GSE263816)		9 weeks-old female C57BL6/J mice	10xGenomics (corresponding to Quant Seq)	Joost S et al.
S4 Fig	Brain, Fat, Heart, Lung, Spleen		MI-sham operated male CD1 mouse at each stage	Deep Sequencing	iOrgans Atlas (http://i-organs.atr.jp)		11 weeks-old male C57BL6/JN mice	SmartSeq2 (corresponding to Deep Sequencing)	Tabula muris
S4 Fig	Kidney		MI-sham operated male CD1 mouse at each stage	Deep Sequencing	iOrgans Atlas (http://i-organs.atr.jp)		3 months-old male C57BL6/JN mice	SmartSeq2 (corresponding to Deep Sequencing)	Tabula muris senis
S4 Fig	Liver		MI-sham operated male CD1 mouse at each stage	Deep Sequencing	iOrgans Atlas (http://i-organs.atr.jp)		11 weeks-old male C57BL6/JN mice	10xGenomics (corresponding to Quant Seq)	Tabula muris
S4 Fig	Pancreas, Skeletal muscle		MI-sham operated male CD1 mouse at each stage	Deep Sequencing	iOrgans Atlas (http://i-organs.atr.jp)		8-10 weeks-old female C57BL6/J mice	Microwell Seq (corresponding to Quant Seq)	Mouse Cell Atlas
S6 Fig	Cultured cells (HEK293T/Jurkat)		80%:20% HEK293T:Jurkat mixture	Deep Sequencing	GSE129240		50%:50% HEK293T:Jurkat mixture	10xGenomics (corresponding to Quant Seq)	10xGenomics dataset library
S6 Fig	Cultured cells (HEK293T/Jurkat)		20%:80% HEK293T:Jurkat mixture	Deep Sequencing	GSE129240		50%:50% HEK293T:Jurkat mixture	10xGenomics (corresponding to Quant Seq)	10xGenomics dataset library
S7 Fig	Heart		MI and sham operated male CD1 mouse at each stage	Deep Sequencing	iOrgans Atlas (http://i-organs.atr.jp)		11 weeks-old male C57BL6/JN mice	SmartSeq2 (corresponding to Deep Sequencing)	Tabula muris
