# Supplementary material for: Cell type-specific weighting-factors to solve solid organs-specific limitations of single cell RNA-sequencing
Source: PLoS Genet. 2024 Nov 18;20(11):e1011436. doi: 10.1371/journal.pgen.1011436 (PMC11573148; doi:10.1371/journal.pgen.1011436)
Supplement: S5 Table — (XLSX) [file pgen.1011436.s014.xlsx]

## Sheet: Fig4
trial	Brain__Signature-genes#100	Brain__Signature-genes#300	Brain__Signature-genes#500	Fat__Signature-genes#100	Fat__Signature-genes#300	Fat__Signature-genes#500	Heart__Signature-genes#100	Heart__Signature-genes#300	Heart__Signature-genes#500	Kidney__Signature-genes#100	Kidney__Signature-genes#300	Kidney__Signature-genes#500	Liver__Signature-genes#100	Liver__Signature-genes#300	Liver__Signature-genes#500	Lung__Signature-genes#100	Lung__Signature-genes#300	Lung__Signature-genes#500	Pancreas__Signature-genes#100	Pancreas__Signature-genes#300	Pancreas__Signature-genes#500	Skin__Signature-genes#100	Skin__Signature-genes#300	Skin__Signature-genes#500	SkMuscle__Signature-genes#100	SkMuscle__Signature-genes#300	SkMuscle__Signature-genes#500	Spleen__Signature-genes#100	Spleen__Signature-genes#300	Spleen__Signature-genes#500
trial_1	0.951677	0.829365	0.878875	0.976122	0.498943	0.504312	0.948859	0.953602	0.938538	0.974035	0.953246	0.948061	0.961543	0.924826	0.920374	0.840015	0.870043	0.866029	0.851419	0.810111	0.810595	0.67346	0.289737	0.291581	0.86497	0.673496	0.672456	0.988746	0.928923	0.895971
trial_2	0.786005	0.734045	0.84953	0.969526	0.493439	0.498684	0.945324	0.963834	0.921121	0.975324	0.961604	0.958634	0.952049	0.928253	0.924034	0.842261	0.867493	0.844202	0.781208	0.752705	0.746685	0.655986	0.501227	0.498811	0.855931	0.663817	0.662805	0.983515	0.909227	0.879654
trial_3	0.857502	0.800227	0.866303	0.971777	0.499905	0.496819	0.942077	0.96249	0.938689	0.961713	0.948047	0.938561	0.962189	0.916907	0.912885	0.872373	0.879164	0.873892	0.827223	0.787091	0.787432	0.47614	0.407709	0.405401	0.869363	0.677015	0.675139	0.990828	0.920812	0.893039
trial_4	0.834939	0.780222	0.86888	0.967534	0.496046	0.507958	0.937395	0.942759	0.925247	0.958011	0.947664	0.945172	0.957854	0.912965	0.908386	0.824378	0.871608	0.863516	0.844883	0.790976	0.788618	0.608446	0.570318	0.563525	0.829812	0.668319	0.665739	0.990177	0.91883	0.885548
trial_5	0.822526	0.734993	0.849129	0.973007	0.510201	0.515945	0.936629	0.944059	0.938599	0.97845	0.96371	0.960612	0.961811	0.940802	0.935033	0.867843	0.875867	0.875245	0.827004	0.803482	0.8027	0.739559	0.660998	0.627488	0.872035	0.675443	0.674151	0.987736	0.917007	0.886904
trial_6	0.86574	0.757142	0.858282	0.980477	0.511342	0.517445	0.940575	0.962511	0.91988	0.980966	0.972181	0.967403	0.953429	0.923127	0.918884	0.857406	0.868909	0.851107	0.837939	0.792161	0.791892	0.739498	0.54796	0.538956	0.858436	0.687609	0.688509	0.986296	0.91345	0.890175
trial_7	0.832921	0.812297	0.88121	0.985335	0.5076	0.516129	0.94839	0.955358	0.938671	0.98176	0.970756	0.963378	0.957536	0.939162	0.933413	0.872222	0.868728	0.856511	0.76628	0.743431	0.744568	0.682816	0.512788	0.501084	0.895251	0.674204	0.669629	0.989111	0.9237	0.891276
trial_8	0.808683	0.757669	0.846322	0.976572	0.494326	0.495063	0.944426	0.962967	0.920394	0.960123	0.949098	0.940428	0.963159	0.918853	0.913785	0.865479	0.872947	0.854033	0.868944	0.820847	0.819636	0.654777	0.493809	0.489656	0.821085	0.634206	0.631151	0.989028	0.922033	0.895027
trial_9	0.84697	0.792453	0.868865	0.985087	0.508554	0.516296	0.949005	0.926384	0.919703	0.960212	0.949509	0.941999	0.959145	0.920886	0.9152	0.869251	0.880473	0.861596	0.873371	0.821047	0.819527	0.564827	0.453124	0.451499	0.82491	0.652392	0.648913	0.988727	0.92686	0.890981
trial_10	0.837316	0.757827	0.796115	0.976947	0.50463	0.513985	0.935052	0.959315	0.867897	0.979426	0.967389	0.963693	0.96623	0.925763	0.920714	0.872988	0.870606	0.867874	0.776776	0.762472	0.764388	0.723401	0.56141	0.554392	0.865036	0.679937	0.678393	0.98927	0.925197	0.899017
trial_11	0.821634	0.763514	0.861316	0.979427	0.505692	0.510695	0.943306	0.959463	0.938673	0.974612	0.965423	0.962521	0.961743	0.940534	0.93496	0.866961	0.876151	0.854662	0.808089	0.764859	0.764103	0.534234	0.461978	0.447284	0.8187	0.624734	0.622735	0.988804	0.926538	0.895314
trial_12	0.833719	0.743095	0.827586	0.972186	0.507854	0.510805	0.940234	0.955888	0.938899	0.944879	0.931048	0.923183	0.948277	0.920549	0.916073	0.825039	0.855994	0.853813	0.799219	0.78044	0.780394	0.493053	0.462131	0.447546	0.869361	0.672023	0.670025	0.98799	0.917729	0.8912
trial_13	0.845378	0.805055	0.868177	0.978062	0.502963	0.509292	0.945678	0.962244	0.935127	0.973717	0.960483	0.953635	0.960453	0.915519	0.91119	0.835962	0.881906	0.86899	0.858518	0.804371	0.804551	0.784775	0.659867	0.644577	0.816371	0.634386	0.634755	0.99316	0.927069	0.896528
trial_14	0.853996	0.829343	0.891427	0.979797	0.511853	0.51548	0.946638	0.961713	0.935122	0.980508	0.969804	0.96413	0.957072	0.919948	0.91534	0.85435	0.887526	0.879579	0.821379	0.786697	0.787867	0.944656	0.796188	0.775543	0.833556	0.644867	0.645284	0.987519	0.924785	0.897532
trial_15	0.876336	0.809039	0.878512	0.979058	0.518166	0.521826	0.943428	0.951661	0.886669	0.979429	0.968556	0.96237	0.943106	0.915783	0.911303	0.826722	0.858831	0.84985	0.86873	0.817003	0.814522	0.741694	0.653354	0.615302	0.874207	0.670385	0.666622	0.988632	0.915161	0.888242
trial_16	0.873901	0.785641	0.857061	0.985101	0.511516	0.516301	0.940261	0.961912	0.855653	0.951133	0.932878	0.927734	0.955888	0.922248	0.916959	0.8607	0.880732	0.872097	0.791823	0.76182	0.760959	0.624715	0.501328	0.487782	0.847297	0.670717	0.670309	0.990314	0.919755	0.891284
trial_17	0.865921	0.757287	0.8493	0.987506	0.584048	0.568744	0.952204	0.953788	0.864602	0.965542	0.950138	0.946636	0.960544	0.929045	0.924003	0.898571	0.892435	0.892027	0.825625	0.78106	0.783061	0.788606	0.693504	0.672313	0.819188	0.645697	0.644996	0.986899	0.92312	0.896529
trial_18	0.758144	0.73266	0.841973	0.977597	0.499951	0.510193	0.948503	0.951804	0.867374	0.979465	0.969722	0.964573	0.961475	0.908538	0.903612	0.837778	0.875823	0.870419	0.854681	0.818751	0.814559	0.675381	0.418645	0.407914	0.869808	0.687035	0.686028	0.988774	0.92829	0.899222
trial_19	0.871975	0.784762	0.869153	0.974837	0.491483	0.50194	0.940224	0.95466	0.934782	0.976183	0.96497	0.959952	0.965132	0.933413	0.928699	0.868431	0.884993	0.870641	0.864425	0.822527	0.822594	0.677472	0.514257	0.482069	0.836211	0.679568	0.679422	0.988366	0.928091	0.898042
trial_20	0.738854	0.740316	0.853773	0.973568	0.509094	0.511392	0.942197	0.960164	0.934964	0.979056	0.97044	0.963366	0.948562	0.914241	0.909685	0.866099	0.888237	0.867357	0.787609	0.745405	0.746219	0.596713	0.520811	0.511714	0.850163	0.627054	0.624692	0.987267	0.919404	0.892978
trial_21	0.82071	0.755449	0.859104	0.980875	0.511821	0.516366	0.941105	0.966019	0.86554	0.977503	0.964994	0.960565	0.959843	0.91246	0.906513	0.879852	0.886405	0.863739	0.804717	0.77537	0.774967	0.499057	0.413036	0.399761	0.818935	0.681872	0.683144	0.989241	0.932422	0.898756
trial_22	0.801744	0.782751	0.865554	0.980842	0.519175	0.527139	0.929205	0.961953	0.924937	0.938029	0.913292	0.9085	0.966271	0.913983	0.90942	0.889641	0.896013	0.890966	0.829197	0.784913	0.784843	0.759242	0.692166	0.684498	0.883516	0.703504	0.703639	0.98992	0.916642	0.887194
trial_23	0.841433	0.779842	0.856655	0.975737	0.512168	0.510207	0.939213	0.953757	0.920049	0.981231	0.972236	0.967885	0.96296	0.92559	0.920832	0.868361	0.867788	0.863871	0.816772	0.763441	0.762269	0.708269	0.557568	0.550047	0.842428	0.669477	0.669511	0.990405	0.925296	0.896767
trial_24	0.857974	0.768704	0.802122	0.978542	0.512401	0.522249	0.942863	0.963908	0.934859	0.948611	0.929503	0.928187	0.94805	0.909754	0.905599	0.844756	0.871959	0.870581	0.741529	0.722761	0.723186	0.626014	0.470995	0.450301	0.811005	0.585109	0.58533	0.987626	0.91744	0.886436
trial_25	0.758886	0.732261	0.844389	0.977411	0.501284	0.511338	0.947709	0.953693	0.939603	0.96913	0.952114	0.949402	0.949139	0.902037	0.897401	0.910019	0.901212	0.894488	0.812797	0.766557	0.76709	0.823696	0.735695	0.715806	0.657129	0.430541	0.414001	0.989264	0.919948	0.890643
trial_26	0.791895	0.777575	0.863488	0.980766	0.506016	0.502881	0.936364	0.959625	0.934746	0.980991	0.969099	0.963801	0.963153	0.921238	0.91766	0.850948	0.868859	0.856075	0.795285	0.777869	0.776994	0.902794	0.816351	0.796981	0.817678	0.685043	0.687508	0.990792	0.926328	0.899782
trial_27	0.880982	0.752437	0.826495	0.978246	0.512926	0.517486	0.943205	0.960771	0.934788	0.981412	0.972807	0.965743	0.94113	0.913773	0.910647	0.888533	0.874688	0.859065	0.804768	0.787479	0.789251	0.740146	0.637187	0.625886	0.864121	0.67259	0.670948	0.992186	0.927455	0.894469
trial_28	0.878953	0.826129	0.881168	0.972047	0.506656	0.508961	0.941829	0.960692	0.887978	0.965535	0.943112	0.939721	0.942835	0.922406	0.918552	0.849135	0.875928	0.863033	0.852713	0.806017	0.803956	0.375178	0.342623	0.343461	0.815538	0.651381	0.649416	0.989764	0.930055	0.893707
trial_29	0.808413	0.77779	0.864246	0.979939	0.515634	0.51795	0.936839	0.9588	0.938625	0.980428	0.971004	0.965463	0.961074	0.925174	0.919976	0.872442	0.869594	0.856038	0.826322	0.781932	0.781068	0.315112	0.315863	0.323134	0.8263	0.650977	0.65098	0.987751	0.926349	0.897879
trial_30	0.927026	0.866581	0.909709	0.979147	0.51001	0.519395	0.937554	0.962955	0.927862	0.976974	0.960533	0.955917	0.965721	0.926525	0.922295	0.814948	0.865801	0.852914	0.841299	0.795686	0.795662	0.739149	0.554529	0.545384	0.814845	0.676872	0.677113	0.98816	0.916244	0.891039
trial_31	0.818189	0.765125	0.849863	0.979839	0.522392	0.519632	0.94158	0.953514	0.925873	0.972407	0.958555	0.950538	0.94156	0.911713	0.906428	0.88339	0.882785	0.877893	0.749796	0.732822	0.734976	0.632752	0.582724	0.574398	0.8084	0.638204	0.637182	0.987156	0.92291	0.891786
trial_32	0.781578	0.747699	0.849137	0.981911	0.519983	0.527722	0.941434	0.928623	0.934706	0.981028	0.968693	0.962694	0.941196	0.890831	0.886477	0.845915	0.878129	0.863606	0.852165	0.788278	0.782708	0.337272	0.322676	0.331675	0.827291	0.631191	0.627039	0.99136	0.928248	0.895018
trial_33	0.842562	0.803236	0.877836	0.98537	0.511383	0.515812	0.942166	0.961391	0.920316	0.9751	0.964264	0.959709	0.946512	0.90058	0.895683	0.858532	0.861403	0.852235	0.83529	0.801951	0.801953	0.395829	0.334783	0.344932	0.879138	0.703059	0.703959	0.989611	0.925848	0.895733
trial_34	0.816412	0.761227	0.851431	0.976086	0.511924	0.517964	0.943408	0.928666	0.919771	0.981051	0.972041	0.966375	0.963071	0.940632	0.934498	0.844007	0.866616	0.84021	0.833057	0.792272	0.790472	0.6749	0.355733	0.355403	0.791326	0.642688	0.643951	0.988616	0.918951	0.885926
trial_35	0.865692	0.747552	0.844662	0.982333	0.504355	0.514083	0.939303	0.953144	0.919638	0.972961	0.961721	0.956492	0.955632	0.904416	0.898911	0.829135	0.877911	0.866664	0.822969	0.791032	0.793095	0.527316	0.430301	0.426622	0.803898	0.66415	0.663339	0.991964	0.92672	0.897382
trial_36	0.879781	0.780222	0.862006	0.979789	0.514706	0.5275	0.941755	0.958303	0.91953	0.981452	0.969999	0.964394	0.962087	0.933951	0.929488	0.855057	0.869914	0.849487	0.800033	0.787506	0.788225	0.377085	0.339704	0.347028	0.81214	0.651404	0.646862	0.988041	0.923846	0.889235
trial_37	0.80676	0.77847	0.861277	0.978426	0.502783	0.507358	0.938404	0.96281	0.939506	0.932971	0.918608	0.911893	0.956938	0.940753	0.934976	0.886356	0.892618	0.872364	0.795988	0.77406	0.774509	0.858108	0.765022	0.721014	0.879166	0.700184	0.700502	0.98669	0.913636	0.886877
trial_38	0.866029	0.759242	0.841278	0.976682	0.500853	0.501387	0.933544	0.961454	0.938582	0.983035	0.971825	0.966948	0.963696	0.925087	0.920622	0.851453	0.87972	0.878423	0.818203	0.788073	0.789817	0.65307	0.479162	0.477398	0.822579	0.622248	0.616966	0.987914	0.920349	0.893769
trial_39	0.876625	0.818827	0.886027	0.969612	0.491723	0.500951	0.946243	0.962765	0.919762	0.973426	0.955089	0.949658	0.960483	0.908537	0.903873	0.848451	0.88699	0.876162	0.864713	0.809166	0.808211	0.451429	0.364162	0.365353	0.838812	0.670229	0.669056	0.984702	0.92116	0.891197
trial_40	0.855551	0.795342	0.871862	0.9824	0.512944	0.51373	0.944486	0.963321	0.934809	0.98005	0.971073	0.966745	0.963128	0.915636	0.912089	0.845921	0.871385	0.858019	0.798221	0.795515	0.791587	0.539936	0.444637	0.44095	0.840492	0.678453	0.677753	0.985634	0.921205	0.892595
trial_41	0.848737	0.793362	0.866702	0.973469	0.506257	0.502943	0.943049	0.963233	0.935235	0.982288	0.973699	0.969274	0.957421	0.918095	0.913749	0.87142	0.875912	0.856138	0.847397	0.80254	0.803184	0.707431	0.565558	0.557289	0.803936	0.648435	0.649544	0.989529	0.924534	0.893415
trial_42	0.832205	0.815972	0.882312	0.975353	0.503146	0.512629	0.9483	0.951956	0.8598	0.962059	0.948966	0.946022	0.965371	0.940675	0.933205	0.851034	0.88047	0.872278	0.855894	0.80341	0.80292	0.38262	0.304217	0.294311	0.868751	0.682381	0.680875	0.986649	0.924742	0.891408
trial_43	0.86333	0.767261	0.864572	0.980198	0.515529	0.52727	0.93951	0.943574	0.93524	0.973648	0.96088	0.95769	0.958281	0.915682	0.911415	0.876906	0.877242	0.874388	0.78558	0.784189	0.786278	0.543163	0.50075	0.50016	0.817091	0.631225	0.629355	0.991363	0.923682	0.889402
trial_44	0.850601	0.779672	0.870666	0.979812	0.513456	0.517177	0.938958	0.959248	0.925235	0.976809	0.961076	0.955345	0.960128	0.921177	0.916618	0.855597	0.876115	0.86573	0.798666	0.762642	0.765369	0.337021	0.306408	0.316463	0.897623	0.687012	0.683335	0.990958	0.916668	0.883105
trial_45	0.833969	0.801466	0.872988	0.97249	0.500865	0.507394	0.940382	0.961775	0.885724	0.977444	0.964055	0.960128	0.960769	0.941873	0.936556	0.838466	0.867511	0.849	0.747379	0.729005	0.731971	0.886032	0.784809	0.765806	0.839329	0.681236	0.680573	0.991503	0.928394	0.899951
trial_46	0.812277	0.756989	0.845534	0.980294	0.514899	0.521992	0.940277	0.943507	0.925232	0.971783	0.954739	0.950048	0.959605	0.932768	0.927883	0.879629	0.884728	0.861638	0.792903	0.77545	0.775084	0.678156	0.488674	0.48646	0.815881	0.631439	0.629604	0.988645	0.912775	0.883298
trial_47	0.852359	0.787492	0.869685	0.976575	0.513461	0.516666	0.942498	0.963674	0.934848	0.968497	0.953017	0.949138	0.941873	0.911219	0.907219	0.864573	0.878144	0.862609	0.771688	0.767141	0.769394	0.862331	0.795816	0.756383	0.8117	0.666647	0.667454	0.982813	0.913641	0.880461
trial_48	0.815138	0.759141	0.843129	0.981586	0.510295	0.513572	0.951932	0.96226	0.891989	0.977828	0.963781	0.96025	0.938176	0.914272	0.909898	0.847526	0.867209	0.852344	0.802086	0.755002	0.7544	0.435893	0.445265	0.447559	0.833034	0.664777	0.663656	0.9908	0.927843	0.898674
trial_49	0.826398	0.788846	0.84874	0.984524	0.602574	0.573946	0.950597	0.959839	0.934884	0.982195	0.97326	0.969406	0.96631	0.906909	0.902269	0.866365	0.875871	0.859855	0.817541	0.784169	0.784823	0.764038	0.676982	0.647553	0.805252	0.628806	0.630394	0.988022	0.921107	0.890822
trial_50	0.893172	0.7587	0.848676	0.976798	0.516639	0.518958	0.945341	0.933808	0.938653	0.982935	0.973268	0.969342	0.9599	0.909867	0.905284	0.8494	0.864655	0.851953	0.822546	0.790706	0.791849	0.621358	0.4976	0.459178	0.812214	0.643054	0.642012	0.990055	0.925591	0.897899
trial_51	0.934934	0.859516	0.906699	0.975402	0.506946	0.510047	0.945396	0.927327	0.919558	0.970112	0.954877	0.950439	0.958821	0.920153	0.914105	0.836564	0.862292	0.849852	0.854023	0.813018	0.812335	0.74015	0.534714	0.523797	0.850974	0.649956	0.646622	0.986023	0.919895	0.888266
trial_52	0.842416	0.780182	0.868456	0.982272	0.506195	0.514256	0.944034	0.963339	0.873924	0.982719	0.972174	0.967364	0.955041	0.91485	0.910697	0.858943	0.880706	0.873057	0.805807	0.760325	0.760313	0.632125	0.488795	0.467712	0.836099	0.667417	0.667035	0.983742	0.92052	0.887408
trial_53	0.83923	0.781001	0.862454	0.982052	0.536319	0.535677	0.940969	0.963269	0.925302	0.978531	0.966594	0.960707	0.959453	0.92653	0.922226	0.85384	0.874507	0.858171	0.775899	0.747156	0.74847	0.6218	0.518567	0.488468	0.836577	0.662572	0.660949	0.988832	0.921957	0.895216
trial_54	0.835344	0.824816	0.884881	0.973315	0.507737	0.514618	0.945426	0.963042	0.864238	0.978435	0.964242	0.958866	0.962788	0.926188	0.921891	0.846911	0.877632	0.87331	0.776038	0.743214	0.745449	0.524387	0.504053	0.495156	0.849978	0.644305	0.639664	0.990346	0.927286	0.896643
trial_55	0.969982	0.838584	0.894031	0.979326	0.507725	0.513502	0.946724	0.95308	0.873818	0.975835	0.964815	0.962425	0.962933	0.940756	0.934956	0.843954	0.87079	0.857292	0.804731	0.790195	0.786977	0.900342	0.806205	0.788782	0.903441	0.691937	0.689051	0.991255	0.926436	0.893869
trial_56	0.849078	0.80897	0.886015	0.976475	0.508762	0.513447	0.93728	0.953701	0.934697	0.969718	0.961664	0.954314	0.958939	0.94159	0.936261	0.844265	0.866892	0.842682	0.777995	0.773136	0.768732	0.891068	0.784136	0.765193	0.845367	0.679739	0.680369	0.989712	0.929088	0.896498
trial_57	0.799306	0.764702	0.853555	0.982763	0.507118	0.514794	0.947256	0.953397	0.925192	0.978972	0.969529	0.963598	0.961407	0.940536	0.934165	0.880008	0.878574	0.86808	0.829261	0.797101	0.799451	0.805515	0.730856	0.707881	0.83096	0.687292	0.688866	0.985754	0.918793	0.884189
trial_58	0.841721	0.81422	0.884549	0.97042	0.520809	0.515553	0.9393	0.949286	0.867069	0.976325	0.962821	0.959435	0.956842	0.930628	0.925793	0.857282	0.859771	0.858771	0.809308	0.766262	0.768731	0.903492	0.817158	0.799996	0.820394	0.624697	0.618999	0.986285	0.927234	0.896929
trial_59	0.755392	0.726958	0.817316	0.967929	0.495375	0.505955	0.941255	0.960229	0.934892	0.980885	0.971793	0.966331	0.958188	0.917255	0.912442	0.868706	0.870069	0.845976	0.841866	0.801424	0.802644	0.288111	0.226603	0.241017	0.849075	0.665081	0.663932	0.985696	0.910346	0.885452
trial_60	0.784736	0.775135	0.865036	0.978425	0.525032	0.528563	0.939917	0.963266	0.885709	0.975887	0.963845	0.960976	0.964882	0.922286	0.917639	0.837865	0.867996	0.864307	0.837542	0.791858	0.791438	0.408023	0.425071	0.426959	0.905068	0.691919	0.68905	0.989386	0.930594	0.897036
trial_61	0.944821	0.875527	0.909998	0.975059	0.511978	0.518362	0.950145	0.962151	0.934888	0.968259	0.956516	0.952284	0.96373	0.940533	0.936179	0.841395	0.869269	0.855171	0.78549	0.763372	0.762593	0.905823	0.816968	0.79875	0.850203	0.682752	0.682385	0.988611	0.922172	0.890406
trial_62	0.807198	0.783083	0.857046	0.978674	0.503359	0.515183	0.951515	0.959353	0.861556	0.974612	0.965423	0.962521	0.950736	0.906987	0.902949	0.848643	0.867521	0.857802	0.853403	0.805721	0.806684	0.677114	0.444495	0.439687	0.853025	0.679214	0.678768	0.985158	0.914496	0.887596
trial_63	0.863064	0.792847	0.861913	0.979259	0.503671	0.513971	0.941953	0.931388	0.935839	0.944879	0.931048	0.923183	0.942972	0.913213	0.908978	0.842033	0.858849	0.845865	0.843259	0.82123	0.818254	0.641384	0.479	0.459426	0.873476	0.68958	0.687216	0.989933	0.930015	0.887672
trial_64	0.822229	0.805708	0.866704	0.964859	0.493713	0.494846	0.942987	0.926108	0.852914	0.973718	0.960483	0.953635	0.959263	0.918584	0.913859	0.843357	0.868085	0.861489	0.781774	0.753772	0.755542	0.749843	0.551735	0.528039	0.904243	0.701229	0.699085	0.989235	0.931493	0.901123
trial_65	0.776442	0.73465	0.842633	0.979389	0.510027	0.519114	0.94489	0.94448	0.926142	0.980508	0.969804	0.96413	0.961605	0.940772	0.934973	0.866379	0.873263	0.869607	0.830816	0.808567	0.809145	0.73752	0.445758	0.433755	0.836852	0.694402	0.696734	0.990659	0.921751	0.888845
trial_66	0.832687	0.726553	0.847783	0.974317	0.505126	0.513454	0.944977	0.962335	0.938592	0.979375	0.968556	0.96237	0.958434	0.938854	0.934717	0.863369	0.890904	0.882693	0.805485	0.758552	0.760802	0.65459	0.591797	0.545026	0.837348	0.679433	0.678375	0.991624	0.924223	0.891618
trial_67	0.82464	0.773389	0.845855	0.983005	0.582175	0.562214	0.950334	0.95107	0.864398	0.951096	0.932878	0.927734	0.959707	0.925435	0.920316	0.889546	0.884285	0.874994	0.854901	0.796278	0.794872	0.771442	0.690364	0.661619	0.835848	0.679615	0.679563	0.98886	0.920057	0.892712
trial_68	0.815966	0.82693	0.889225	0.977966	0.511421	0.514257	0.948216	0.962498	0.934808	0.965542	0.950138	0.946635	0.947969	0.899153	0.893968	0.880293	0.865585	0.844895	0.815271	0.793862	0.794915	0.807867	0.728626	0.700951	0.829636	0.687119	0.688814	0.98991	0.928506	0.898704
trial_69	0.856067	0.782193	0.859273	0.973845	0.502306	0.503492	0.933296	0.961585	0.919419	0.979465	0.969722	0.964573	0.953987	0.914126	0.909191	0.845352	0.867317	0.851434	0.855312	0.802802	0.803336	0.622733	0.374178	0.384036	0.864651	0.687952	0.688568	0.984884	0.915948	0.892067
trial_70	0.806478	0.766174	0.838604	0.982236	0.518806	0.523194	0.948903	0.96202	0.88581	0.976183	0.96497	0.959952	0.950757	0.912903	0.908265	0.821682	0.868352	0.856614	0.841395	0.797388	0.798692	0.849039	0.767587	0.742621	0.83886	0.67844	0.677688	0.984469	0.922204	0.890565
trial_71	0.883427	0.759265	0.849213	0.972743	0.501177	0.508163	0.941001	0.964175	0.934824	0.979056	0.97044	0.963366	0.951045	0.92423	0.919963	0.864872	0.88436	0.871649	0.849227	0.793491	0.792111	0.404646	0.316859	0.322909	0.807808	0.662206	0.664025	0.984988	0.921054	0.892331
trial_72	0.879822	0.772253	0.865258	0.971662	0.498536	0.512216	0.944464	0.944085	0.925619	0.977503	0.964994	0.960565	0.960074	0.915547	0.911427	0.84805	0.867252	0.843738	0.861177	0.811553	0.811611	0.657285	0.500396	0.495927	0.837444	0.664227	0.660413	0.990762	0.919614	0.88416
trial_73	0.867055	0.770893	0.855732	0.975901	0.50593	0.513033	0.9438	0.936956	0.938897	0.93806	0.913292	0.9085	0.966035	0.92515	0.919748	0.828249	0.858402	0.846776	0.869581	0.820902	0.819312	0.569153	0.303687	0.308679	0.814793	0.646331	0.642628	0.991649	0.926498	0.890778
trial_74	0.783117	0.766958	0.852758	0.982691	0.55745	0.544265	0.943281	0.950966	0.920265	0.981231	0.972236	0.967885	0.955466	0.91205	0.907527	0.837122	0.85802	0.844029	0.82365	0.767704	0.768251	0.897168	0.604461	0.574905	0.896744	0.70371	0.702776	0.984046	0.913379	0.888431
trial_75	0.791167	0.773671	0.80811	0.983309	0.508403	0.50768	0.9453	0.927772	0.924695	0.948611	0.929503	0.928187	0.966625	0.904457	0.899342	0.84307	0.867403	0.863148	0.800635	0.756647	0.757857	0.495491	0.35324	0.358824	0.832924	0.66827	0.666612	0.990783	0.927905	0.89773
trial_76	0.812483	0.813905	0.88438	0.978035	0.510953	0.5164	0.941511	0.950529	0.842057	0.969202	0.952114	0.949402	0.961485	0.940682	0.93486	0.824583	0.865089	0.856095	0.737771	0.699738	0.699547	0.585884	0.512745	0.511753	0.810385	0.612104	0.606965	0.990465	0.930314	0.899778
trial_77	0.851282	0.777524	0.855198	0.975606	0.507155	0.507504	0.938636	0.952677	0.889178	0.980991	0.969099	0.963801	0.95341	0.915194	0.910818	0.841344	0.86808	0.865631	0.790089	0.775334	0.775272	0.885589	0.784384	0.765003	0.896264	0.690545	0.68843	0.986413	0.919893	0.888316
trial_78	0.854614	0.749353	0.853268	0.978423	0.500429	0.510704	0.944784	0.961676	0.934908	0.981412	0.972807	0.965743	0.957124	0.915659	0.909937	0.845581	0.872861	0.861637	0.823844	0.782783	0.781667	0.942914	0.806261	0.787248	0.852523	0.649727	0.649968	0.988775	0.931314	0.89621
trial_79	0.890724	0.782653	0.858638	0.98247	0.581996	0.565718	0.951972	0.936093	0.852666	0.965535	0.943112	0.939721	0.953941	0.921958	0.91766	0.88752	0.901141	0.898078	0.82209	0.781786	0.779822	0.835116	0.762305	0.744551	0.85159	0.666904	0.664195	0.987959	0.926517	0.895188
trial_80	0.817368	0.764664	0.840023	0.976871	0.512245	0.514285	0.944078	0.954357	0.924838	0.980428	0.971004	0.965463	0.9647	0.918189	0.913968	0.866057	0.880178	0.86981	0.82677	0.80134	0.80052	0.746726	0.654157	0.640162	0.900122	0.720895	0.721773	0.987222	0.916813	0.893264
trial_81	0.919201	0.853686	0.893872	0.976027	0.507095	0.514763	0.942539	0.963792	0.856655	0.976974	0.960533	0.955917	0.96608	0.925166	0.91968	0.889444	0.893675	0.886037	0.783071	0.768211	0.766936	0.642062	0.590121	0.581259	0.856139	0.63752	0.635626	0.989099	0.921292	0.890868
trial_82	0.976858	0.872059	0.899382	0.964944	0.491574	0.499574	0.949749	0.963979	0.93464	0.972407	0.958555	0.950538	0.965568	0.903966	0.899799	0.834137	0.874015	0.85855	0.849481	0.794768	0.794955	0.704856	0.560424	0.555502	0.832297	0.65109	0.646604	0.989119	0.919396	0.894651
trial_83	0.935659	0.863187	0.896885	0.979724	0.500834	0.507278	0.947455	0.960347	0.886468	0.981028	0.968693	0.962694	0.947926	0.923095	0.918235	0.856078	0.883242	0.854425	0.840267	0.800221	0.792279	0.943591	0.799131	0.77608	0.835641	0.678431	0.678246	0.99007	0.919638	0.888031
trial_84	0.838974	0.812296	0.863554	0.975351	0.508323	0.515699	0.944385	0.953214	0.938584	0.9751	0.964264	0.959709	0.953406	0.919839	0.915821	0.848503	0.875466	0.870319	0.790088	0.782303	0.783987	0.943763	0.797733	0.774639	0.819508	0.620579	0.615904	0.988928	0.92042	0.885725
trial_85	0.91021	0.833432	0.890061	0.97716	0.499967	0.508167	0.941418	0.963659	0.935522	0.981147	0.972042	0.966376	0.955345	0.902362	0.897547	0.888234	0.86109	0.854733	0.788745	0.762425	0.762687	0.397625	0.254253	0.263786	0.867026	0.67765	0.675167	0.989672	0.919489	0.890929
trial_86	0.784398	0.763783	0.846814	0.966644	0.504635	0.508042	0.945292	0.961822	0.939294	0.973189	0.961721	0.956492	0.961752	0.940286	0.934972	0.892731	0.888203	0.866834	0.782852	0.747785	0.749661	0.685972	0.564957	0.550571	0.854349	0.66453	0.662243	0.987532	0.92591	0.895191
trial_87	0.85242	0.753939	0.856431	0.975566	0.504763	0.505976	0.948499	0.953948	0.934164	0.981452	0.969999	0.964394	0.959032	0.905432	0.90165	0.841066	0.859345	0.849935	0.8287	0.776506	0.777459	0.383065	0.306581	0.315827	0.77655	0.590611	0.590479	0.988362	0.922916	0.895541
trial_88	0.875356	0.801127	0.876643	0.982378	0.518568	0.517827	0.94845	0.962939	0.93902	0.932971	0.918608	0.911893	0.95267	0.91311	0.907606	0.853794	0.887587	0.881414	0.857335	0.800213	0.797501	0.822496	0.736546	0.716976	0.872016	0.696194	0.696931	0.986467	0.915306	0.889709
trial_89	0.809789	0.807409	0.879282	0.977809	0.501821	0.511642	0.938639	0.962503	0.925248	0.983035	0.971825	0.966948	0.966851	0.921234	0.915766	0.849299	0.867288	0.858569	0.819052	0.771673	0.771262	0.631196	0.536594	0.511203	0.794348	0.653389	0.656762	0.982535	0.921786	0.891424
trial_90	0.848996	0.78129	0.848251	0.981802	0.502953	0.510986	0.949618	0.945129	0.938563	0.973584	0.955089	0.949658	0.940714	0.895262	0.891061	0.843906	0.858711	0.855318	0.799519	0.77342	0.773316	0.830764	0.744442	0.729148	0.827219	0.641969	0.637558	0.991957	0.9265	0.897424
trial_91	0.863845	0.778937	0.864397	0.972199	0.504915	0.516084	0.937778	0.941813	0.92658	0.980037	0.971073	0.966745	0.960108	0.928886	0.923788	0.854212	0.889	0.881742	0.854103	0.824963	0.821099	0.632223	0.587335	0.576571	0.843588	0.675237	0.674299	0.990302	0.926495	0.890246
trial_92	0.817158	0.757784	0.856481	0.97698	0.497377	0.506049	0.938253	0.962151	0.925197	0.982288	0.973699	0.969274	0.960406	0.923268	0.919307	0.860892	0.878416	0.865302	0.811768	0.776575	0.77713	0.66817	0.596686	0.584883	0.853545	0.681442	0.684404	0.988574	0.926385	0.897616
trial_93	0.839207	0.79359	0.865451	0.971424	0.498592	0.504043	0.947475	0.961856	0.925172	0.962059	0.948966	0.946022	0.953944	0.924375	0.921787	0.83822	0.874926	0.865363	0.777327	0.762799	0.76515	0.903295	0.817734	0.799981	0.778915	0.597483	0.593828	0.987233	0.921867	0.884386
trial_94	0.834723	0.776293	0.864824	0.978681	0.495524	0.499389	0.946283	0.962127	0.919644	0.973648	0.96088	0.95769	0.963415	0.920372	0.915391	0.847495	0.870567	0.862209	0.858744	0.805349	0.804452	0.381294	0.272161	0.284777	0.864142	0.645906	0.64434	0.988623	0.918799	0.886057
trial_95	0.867287	0.801881	0.855709	0.977031	0.535898	0.5348	0.950822	0.95194	0.86476	0.976809	0.961076	0.955345	0.957523	0.8735	0.871018	0.837694	0.862038	0.850347	0.801728	0.772768	0.773676	0.646535	0.555408	0.527675	0.869838	0.688699	0.687479	0.989204	0.927786	0.894829
trial_96	0.81179	0.810402	0.830764	0.983543	0.58341	0.571679	0.960661	0.951522	0.892031	0.977509	0.964055	0.960127	0.958053	0.91374	0.909315	0.884757	0.883562	0.872112	0.824954	0.789695	0.7905	0.763974	0.678012	0.646943	0.86885	0.689997	0.690385	0.98626	0.920879	0.890402
trial_97	0.831386	0.774669	0.853295	0.983477	0.523121	0.521841	0.948854	0.961998	0.886333	0.971783	0.954739	0.950048	0.946942	0.925901	0.921754	0.844551	0.867642	0.853557	0.831518	0.782665	0.781781	0.442703	0.35154	0.277176	0.864877	0.680006	0.678281	0.991543	0.925301	0.894496
trial_98	0.8501	0.796846	0.864169	0.972495	0.555581	0.544369	0.943532	0.950104	0.919582	0.968497	0.953017	0.949138	0.950522	0.891756	0.887016	0.864172	0.869125	0.848776	0.843234	0.794839	0.794947	0.900905	0.569512	0.535066	0.816086	0.639084	0.638794	0.990591	0.930303	0.89917
trial_99	0.883501	0.810993	0.880929	0.982424	0.508073	0.518148	0.94021	0.928886	0.934844	0.977828	0.963781	0.96025	0.958539	0.925107	0.92047	0.848929	0.864068	0.857402	0.828637	0.788402	0.78711	0.877074	0.795016	0.741247	0.840883	0.685545	0.686924	0.991581	0.92317	0.893737
trial_100	0.838411	0.756794	0.851773	0.981102	0.505262	0.508932	0.944638	0.943361	0.938622	0.982195	0.97326	0.969406	0.955778	0.906936	0.903001	0.868555	0.868955	0.868159	0.810814	0.768868	0.767006	0.539648	0.40327	0.397225	0.871613	0.70558	0.707007	0.991173	0.925267	0.893039
trial_101	0.896673	0.786876	0.867938	0.975922	0.512751	0.514708	0.941758	0.953635	0.934776	0.982939	0.973268	0.969342	0.959464	0.913956	0.909643	0.895083	0.888613	0.861399	0.779774	0.744343	0.745645	0.481967	0.335422	0.341067	0.834822	0.687101	0.688673	0.988297	0.923808	0.899485
trial_102	0.838652	0.780901	0.867181	0.981241	0.526822	0.530806	0.943091	0.953585	0.934846	0.970112	0.954877	0.950439	0.956964	0.912138	0.906882	0.86873	0.868032	0.84819	0.838704	0.805792	0.805989	0.527443	0.430145	0.428541	0.851759	0.677885	0.677563	0.988833	0.922641	0.891798
trial_103	0.836161	0.764113	0.854475	0.979414	0.500263	0.50833	0.944513	0.963201	0.938557	0.982719	0.972174	0.967364	0.950743	0.917635	0.913977	0.846737	0.872868	0.871025	0.797769	0.786298	0.787861	0.37643	0.335822	0.341274	0.87029	0.702711	0.698917	0.991285	0.922477	0.888016
trial_104	0.807265	0.81824	0.879798	0.977316	0.501816	0.516895	0.942807	0.962173	0.860914	0.978531	0.966594	0.960707	0.951693	0.918141	0.913153	0.855439	0.867787	0.866661	0.827949	0.785312	0.786116	0.626477	0.536425	0.509892	0.785841	0.620046	0.61773	0.990502	0.932797	0.899531
trial_105	0.805335	0.804411	0.876095	0.97595	0.497924	0.504927	0.943789	0.942347	0.919739	0.978435	0.964242	0.958866	0.949578	0.877957	0.874854	0.851444	0.872386	0.855566	0.816147	0.776197	0.776014	0.634816	0.54094	0.526592	0.846908	0.657834	0.652877	0.986811	0.91664	0.88852
trial_106	0.879133	0.786586	0.8682	0.981475	0.50277	0.514695	0.94807	0.955208	0.938624	0.975925	0.964815	0.962425	0.959643	0.940749	0.935026	0.869466	0.887685	0.882836	0.837326	0.795542	0.796482	0.653734	0.595037	0.554406	0.840089	0.668837	0.668496	0.98842	0.922659	0.895335
trial_107	0.942508	0.829168	0.886708	0.970787	0.4954	0.504636	0.948289	0.96179	0.934779	0.969718	0.961664	0.954314	0.943345	0.918549	0.914417	0.826762	0.862877	0.85173	0.850985	0.810098	0.810432	0.268919	0.253365	0.268147	0.896032	0.692826	0.689891	0.991101	0.916651	0.887641
trial_108	0.864054	0.791669	0.864988	0.975117	0.498331	0.497019	0.941792	0.928524	0.919639	0.978972	0.969529	0.963598	0.954463	0.914554	0.910372	0.871971	0.87466	0.873276	0.851281	0.796945	0.79661	0.539234	0.44564	0.439757	0.829455	0.685285	0.687974	0.985835	0.920149	0.88784
trial_109	0.860246	0.813694	0.881837	0.97506	0.508659	0.511131	0.956203	0.933677	0.935526	0.976325	0.962821	0.959435	0.958876	0.911722	0.907773	0.870093	0.863514	0.860437	0.858841	0.800248	0.800449	0.500637	0.441799	0.442259	0.856103	0.687903	0.686015	0.988574	0.923003	0.888644
trial_110	0.810138	0.779428	0.865461	0.966556	0.496084	0.497059	0.934426	0.96198	0.925155	0.980854	0.971793	0.966331	0.94889	0.891893	0.887264	0.852619	0.876498	0.874668	0.806225	0.78806	0.790702	0.704677	0.633699	0.602343	0.807394	0.679823	0.682909	0.987995	0.927168	0.894075
trial_111	0.866649	0.842812	0.886711	0.982636	0.5097	0.512032	0.947727	0.961842	0.919725	0.975887	0.963845	0.960976	0.959795	0.940769	0.935045	0.837968	0.885181	0.878347	0.79318	0.785372	0.779805	0.745981	0.654585	0.616559	0.86521	0.653996	0.650905	0.987758	0.919181	0.88874
trial_112	0.79643	0.79658	0.863389	0.978822	0.502694	0.510589	0.943004	0.943414	0.939225	0.968259	0.956516	0.952284	0.962126	0.924276	0.919969	0.906831	0.895724	0.885892	0.781445	0.748562	0.750669	0.669934	0.473308	0.469496	0.800708	0.631229	0.629256	0.988333	0.931786	0.897443
trial_113	0.835833	0.814907	0.87919	0.969847	0.493021	0.498765	0.931521	0.963122	0.938658	0.959023	0.948479	0.94078	0.953984	0.925757	0.920965	0.878446	0.877798	0.861809	0.809889	0.774416	0.777056	0.539146	0.434473	0.431686	0.847858	0.687239	0.68888	0.990429	0.918184	0.889464
trial_114	0.810342	0.816492	0.885445	0.979175	0.512926	0.52024	0.940886	0.944087	0.938759	0.979027	0.970884	0.966145	0.962692	0.92585	0.920663	0.880932	0.877686	0.852872	0.852213	0.797611	0.797449	0.57529	0.521513	0.515875	0.853251	0.657489	0.657234	0.9895	0.924387	0.894042
trial_115	0.767145	0.755521	0.855468	0.979642	0.506979	0.516749	0.949239	0.961276	0.925407	0.963546	0.94652	0.943447	0.958232	0.911207	0.905842	0.873685	0.887166	0.881194	0.777036	0.758361	0.760396	0.680116	0.519217	0.515111	0.90281	0.691926	0.68905	0.991074	0.917741	0.889842
trial_116	0.82296	0.771954	0.866814	0.979187	0.512593	0.516373	0.936441	0.962691	0.921136	0.983833	0.974007	0.969462	0.961261	0.927996	0.92345	0.86255	0.867278	0.866565	0.846845	0.818104	0.816827	0.74673	0.608614	0.598021	0.877536	0.693595	0.693775	0.989465	0.914975	0.884496
trial_117	0.862445	0.795963	0.872749	0.979476	0.504944	0.513299	0.939311	0.959663	0.934813	0.9757	0.963432	0.957391	0.939925	0.916937	0.91268	0.824898	0.865091	0.860259	0.838676	0.803851	0.804474	0.711274	0.491786	0.490143	0.793931	0.614311	0.608417	0.990311	0.927043	0.894676
trial_118	0.78948	0.774669	0.860972	0.98045	0.50563	0.510144	0.940332	0.928443	0.939474	0.966262	0.93265	0.925267	0.960279	0.932864	0.928121	0.863077	0.870476	0.849859	0.828157	0.783441	0.782915	0.50018	0.469911	0.457696	0.82141	0.649315	0.645689	0.990898	0.921773	0.893815
trial_119	0.863346	0.776936	0.868438	0.976168	0.51329	0.519281	0.944832	0.960915	0.925478	0.981229	0.97137	0.966788	0.962873	0.922153	0.916096	0.878749	0.876565	0.865404	0.813552	0.775478	0.776237	0.817824	0.755763	0.694477	0.868924	0.697698	0.694838	0.990501	0.926061	0.8944
trial_120	0.782249	0.774112	0.847049	0.974802	0.496722	0.506324	0.949596	0.96471	0.925507	0.981216	0.967554	0.960408	0.963569	0.9227	0.917521	0.873967	0.884228	0.877597	0.839033	0.789233	0.783691	0.764063	0.684752	0.654372	0.841156	0.684791	0.685484	0.991248	0.923461	0.898906
trial_121	0.941731	0.867197	0.909971	0.986233	0.584449	0.569537	0.951163	0.940419	0.938593	0.960218	0.950334	0.945163	0.958944	0.912754	0.908699	0.854247	0.873411	0.858651	0.827465	0.788263	0.789428	0.780778	0.713187	0.698061	0.881543	0.700224	0.699762	0.98715	0.92785	0.896455
trial_122	0.793556	0.750163	0.833805	0.972084	0.503183	0.508732	0.944246	0.928935	0.920868	0.977503	0.964994	0.960565	0.960461	0.924503	0.920249	0.839811	0.869485	0.863066	0.871674	0.822342	0.820106	0.714157	0.53843	0.52389	0.871508	0.684703	0.683974	0.987779	0.916169	0.881939
trial_123	0.876225	0.776542	0.840344	0.976313	0.507043	0.515883	0.931635	0.941899	0.89207	0.938029	0.913292	0.9085	0.962131	0.913823	0.90927	0.826294	0.865614	0.863784	0.841238	0.805297	0.805292	0.744493	0.611231	0.566522	0.839771	0.680417	0.680961	0.989092	0.924142	0.887292
trial_124	0.806431	0.761145	0.861551	0.98664	0.589993	0.57511	0.952829	0.942829	0.938668	0.981231	0.972236	0.967885	0.949164	0.925619	0.921453	0.88199	0.890222	0.870951	0.803376	0.76666	0.766483	0.781819	0.684235	0.662286	0.813496	0.627454	0.624827	0.992054	0.925975	0.895525
trial_125	0.836015	0.821972	0.890914	0.98589	0.585251	0.571814	0.937726	0.96171	0.9347	0.948611	0.929503	0.928187	0.95638	0.927987	0.923376	0.871036	0.866327	0.870013	0.828229	0.77927	0.778395	0.774427	0.694295	0.669261	0.889195	0.708861	0.707678	0.984264	0.9145	0.877044
trial_126	0.906619	0.870773	0.90716	0.977891	0.500381	0.509962	0.941509	0.930862	0.934895	0.969202	0.952114	0.949402	0.960695	0.92933	0.924333	0.862036	0.879403	0.878799	0.826004	0.802084	0.80108	0.617511	0.500466	0.464961	0.870374	0.70312	0.699462	0.985323	0.916608	0.879707
trial_127	0.889244	0.778583	0.863254	0.976129	0.50376	0.514858	0.937841	0.966131	0.925243	0.980991	0.969099	0.963801	0.959138	0.918406	0.914252	0.843746	0.884353	0.875005	0.823797	0.774471	0.775824	0.588639	0.52053	0.516303	0.885921	0.704058	0.705194	0.991856	0.927793	0.898054
trial_128	0.918286	0.838363	0.896161	0.982907	0.501326	0.514424	0.94175	0.962447	0.934479	0.981581	0.972807	0.965743	0.957664	0.940756	0.934772	0.843427	0.857799	0.843415	0.817891	0.773683	0.77311	0.447514	0.311831	0.317092	0.861242	0.675498	0.675068	0.990303	0.917214	0.888
trial_129	0.82464	0.810362	0.882404	0.979662	0.518164	0.529669	0.945501	0.959042	0.885797	0.965535	0.943112	0.939721	0.960824	0.921112	0.915031	0.878077	0.875137	0.860343	0.791329	0.771719	0.772758	0.799807	0.749257	0.696902	0.817441	0.678772	0.682476	0.991858	0.925828	0.895491
trial_130	0.938642	0.856447	0.891158	0.969877	0.501995	0.50446	0.947264	0.957462	0.925268	0.980428	0.971004	0.965463	0.961159	0.941649	0.936658	0.82253	0.864554	0.860969	0.854363	0.812089	0.812166	0.752369	0.6078	0.565622	0.849075	0.665622	0.663807	0.983751	0.916005	0.885767
trial_131	0.79677	0.766126	0.863962	0.981516	0.508521	0.517364	0.94304	0.944888	0.925081	0.976974	0.960533	0.955917	0.961552	0.936492	0.932134	0.832858	0.864604	0.849377	0.774129	0.746181	0.748197	0.729875	0.61139	0.566787	0.856269	0.681979	0.680792	0.989411	0.921066	0.895539
trial_132	0.807475	0.754862	0.85083	0.974379	0.510003	0.518284	0.944721	0.932357	0.919954	0.972407	0.958555	0.950538	0.964247	0.933973	0.929585	0.848878	0.865519	0.841432	0.786804	0.764439	0.765526	0.748033	0.547955	0.539059	0.837224	0.685057	0.685849	0.983933	0.920757	0.895855
trial_133	0.778621	0.744454	0.839978	0.984093	0.50766	0.511097	0.956166	0.960077	0.855374	0.980999	0.968693	0.962694	0.957715	0.940772	0.935025	0.86773	0.872033	0.869613	0.840713	0.801115	0.799452	0.714428	0.532888	0.52048	0.824465	0.639194	0.639057	0.987141	0.928394	0.896497
trial_134	0.892537	0.835547	0.883686	0.972381	0.505202	0.506051	0.94697	0.944885	0.852922	0.9751	0.964264	0.959709	0.960966	0.913372	0.908351	0.830554	0.859456	0.840161	0.845385	0.796017	0.795383	0.545514	0.439035	0.43677	0.852291	0.656003	0.655788	0.991079	0.922006	0.888693
trial_135	0.921978	0.840858	0.890435	0.973361	0.507543	0.504736	0.940195	0.961615	0.919819	0.981147	0.972042	0.966376	0.945582	0.893192	0.889358	0.881111	0.872189	0.856902	0.812877	0.775464	0.777078	0.56228	0.452038	0.449503	0.877313	0.697032	0.696359	0.987284	0.924118	0.892255
trial_136	0.859653	0.801286	0.878025	0.976796	0.505967	0.511333	0.935681	0.946413	0.856443	0.973189	0.961721	0.956492	0.942133	0.916782	0.911833	0.872523	0.876657	0.871185	0.800159	0.783914	0.777058	0.903169	0.807754	0.790465	0.905246	0.693239	0.690815	0.981831	0.918232	0.889351
trial_137	0.797591	0.773055	0.864366	0.974249	0.507632	0.508815	0.957087	0.9628	0.830941	0.981452	0.969999	0.964394	0.94464	0.904636	0.900141	0.85803	0.857794	0.844959	0.823225	0.781624	0.781081	0.674484	0.449596	0.449618	0.849416	0.655606	0.652982	0.985505	0.910847	0.882078
trial_138	0.871169	0.792527	0.853803	0.979633	0.50809	0.518764	0.94689	0.94226	0.918656	0.932971	0.918608	0.911893	0.950893	0.890588	0.887391	0.827821	0.868233	0.856042	0.793596	0.771238	0.770758	0.63851	0.585794	0.577696	0.847396	0.676477	0.675211	0.991556	0.922586	0.89287
trial_139	0.910046	0.824519	0.884628	0.976604	0.556887	0.543869	0.93795	0.943156	0.925685	0.983035	0.971825	0.966948	0.941379	0.919367	0.914637	0.883399	0.870501	0.839321	0.810025	0.782396	0.783825	0.894253	0.570647	0.538179	0.835887	0.688281	0.691047	0.990825	0.923367	0.896806
trial_140	0.82509	0.777494	0.870249	0.975358	0.510836	0.517239	0.939029	0.959794	0.924858	0.973584	0.955089	0.949658	0.944512	0.892829	0.889062	0.868788	0.875756	0.862118	0.816201	0.758998	0.756226	0.741006	0.414374	0.412391	0.799876	0.652799	0.652817	0.991442	0.925721	0.896899
trial_141	0.805066	0.744546	0.842339	0.972127	0.523446	0.513232	0.940974	0.963234	0.925734	0.980037	0.971073	0.966745	0.959278	0.928469	0.923129	0.898966	0.897507	0.890352	0.827892	0.788688	0.790054	0.786211	0.66128	0.64697	0.86649	0.682972	0.682032	0.990797	0.931423	0.900478
trial_142	0.927482	0.86225	0.903088	0.981268	0.502236	0.507788	0.938104	0.960384	0.864126	0.982288	0.973699	0.969274	0.96414	0.933278	0.927739	0.862855	0.878496	0.864876	0.772274	0.741535	0.74445	0.767732	0.695808	0.686581	0.855667	0.650968	0.647759	0.987926	0.920705	0.894767
trial_143	0.794545	0.77209	0.862881	0.964477	0.502754	0.496572	0.944764	0.959697	0.892593	0.962059	0.948966	0.946022	0.958341	0.939143	0.935048	0.874947	0.878299	0.864892	0.798232	0.755784	0.756858	0.200752	0.241861	0.259787	0.815284	0.626008	0.623228	0.991116	0.930678	0.899764
trial_144	0.818121	0.767063	0.859214	0.977231	0.505412	0.509655	0.951188	0.934953	0.841004	0.973648	0.96088	0.95769	0.965893	0.916872	0.912545	0.87626	0.885834	0.877483	0.842273	0.795911	0.797514	0.756552	0.677422	0.660253	0.868148	0.695585	0.696845	0.985325	0.918896	0.882751
trial_145	0.820842	0.738756	0.849453	0.979234	0.508007	0.5193	0.934959	0.950145	0.919874	0.976809	0.961076	0.955345	0.959893	0.914396	0.909988	0.863201	0.866229	0.861621	0.86404	0.821218	0.819068	0.657644	0.479473	0.476919	0.829466	0.64719	0.642171	0.986135	0.927901	0.897458
trial_146	0.817072	0.786144	0.873602	0.980644	0.506665	0.51196	0.936846	0.962982	0.925169	0.977509	0.964055	0.960127	0.95363	0.915183	0.909646	0.878363	0.855613	0.852716	0.815161	0.773747	0.773656	0.746827	0.678209	0.670657	0.874316	0.702898	0.703666	0.98325	0.922165	0.891755
trial_147	0.877752	0.84418	0.888671	0.978271	0.50374	0.507153	0.945239	0.953972	0.934482	0.971783	0.954739	0.950048	0.964743	0.91697	0.912839	0.835523	0.862954	0.843122	0.799765	0.763205	0.758247	0.942942	0.796891	0.77442	0.794441	0.625415	0.621811	0.991687	0.913653	0.886032
trial_148	0.891667	0.775279	0.828927	0.974001	0.504725	0.510341	0.936595	0.954438	0.926584	0.968497	0.953017	0.949138	0.960203	0.924336	0.92149	0.834744	0.861441	0.85007	0.805974	0.770216	0.770487	0.493302	0.460415	0.444286	0.871219	0.705525	0.705913	0.988329	0.917052	0.890864
trial_149	0.831205	0.793432	0.857601	0.980658	0.503111	0.507964	0.939995	0.96223	0.939338	0.977828	0.963781	0.96025	0.962622	0.891887	0.886636	0.886794	0.873803	0.86687	0.833191	0.773309	0.770255	0.687516	0.443603	0.431431	0.865324	0.665068	0.661823	0.986883	0.912454	0.877063
trial_150	0.810196	0.777855	0.841093	0.97345	0.516721	0.52022	0.933062	0.953913	0.92526	0.982195	0.97326	0.969406	0.950216	0.906296	0.900933	0.850339	0.886257	0.87641	0.847534	0.811304	0.811844	0.750136	0.659702	0.625578	0.895834	0.68879	0.686302	0.982538	0.918844	0.893428
trial_151	0.801968	0.789261	0.868652	0.971343	0.499961	0.504227	0.944576	0.961575	0.939806	0.982939	0.973268	0.969342	0.959857	0.925108	0.920178	0.856409	0.867877	0.861684	0.77899	0.743492	0.745788	0.664382	0.45348	0.452517	0.821952	0.633288	0.629433	0.988082	0.921767	0.891322
trial_152	0.787945	0.749817	0.85825	0.975307	0.511272	0.519504	0.942198	0.963452	0.935374	0.970112	0.954877	0.950439	0.950647	0.906051	0.902229	0.873561	0.872515	0.852583	0.831951	0.790695	0.790285	0.674389	0.424386	0.41269	0.820518	0.635232	0.633601	0.989215	0.92591	0.89709
trial_153	0.828451	0.792744	0.860836	0.976822	0.506471	0.513805	0.934894	0.927415	0.934869	0.982719	0.972174	0.967364	0.958577	0.923035	0.918324	0.85667	0.885595	0.863191	0.846144	0.805453	0.805894	0.716381	0.530861	0.527833	0.811192	0.665427	0.668683	0.990387	0.924981	0.895519
trial_154	0.833732	0.776406	0.800434	0.970884	0.55378	0.538688	0.94791	0.960181	0.938875	0.97861	0.966594	0.960707	0.944734	0.907732	0.902579	0.86921	0.878052	0.875819	0.864398	0.822456	0.821067	0.896328	0.570913	0.536277	0.827839	0.676818	0.67695	0.988401	0.920636	0.887517
trial_155	0.846818	0.780847	0.836639	0.976865	0.492964	0.500316	0.939992	0.954293	0.934817	0.978435	0.964242	0.958866	0.956562	0.920282	0.915729	0.841665	0.86245	0.852429	0.858181	0.79967	0.798409	0.712578	0.601263	0.593169	0.829597	0.68004	0.679902	0.991137	0.928489	0.900612
trial_156	0.805824	0.797407	0.877052	0.979786	0.50709	0.5117	0.945695	0.961537	0.938652	0.975925	0.964815	0.962425	0.934523	0.904158	0.900676	0.829633	0.866718	0.854753	0.839816	0.809177	0.810088	0.312262	0.324853	0.328962	0.895252	0.68658	0.682362	0.983935	0.916277	0.886903
trial_157	0.883103	0.820664	0.855669	0.980308	0.522816	0.519906	0.943493	0.954298	0.935187	0.969718	0.961664	0.954314	0.959927	0.938928	0.933344	0.831282	0.862049	0.852798	0.801482	0.773351	0.774242	0.520479	0.438501	0.438036	0.820828	0.642444	0.643437	0.984523	0.91376	0.88139
trial_158	0.864793	0.81361	0.869514	0.978054	0.508218	0.518802	0.933987	0.96226	0.938611	0.978972	0.969529	0.963598	0.931687	0.888263	0.88401	0.861101	0.879245	0.868966	0.783943	0.784785	0.785832	0.447962	0.411518	0.401198	0.816574	0.671782	0.67436	0.989599	0.911278	0.887075
trial_159	0.833459	0.79591	0.87631	0.966045	0.495439	0.505506	0.951945	0.954097	0.93871	0.976325	0.962821	0.959435	0.962338	0.922986	0.918869	0.899605	0.880677	0.875245	0.776028	0.754052	0.75243	0.830889	0.741273	0.725204	0.904288	0.721109	0.721985	0.989012	0.913604	0.885101
trial_160	0.847957	0.804228	0.881746	0.981139	0.509689	0.51736	0.952557	0.951386	0.919796	0.980885	0.971793	0.966331	0.951421	0.918468	0.913421	0.852292	0.861746	0.849474	0.834105	0.777938	0.778389	0.690072	0.594702	0.55215	0.830439	0.648602	0.647767	0.989463	0.915855	0.884333
trial_161	0.86393	0.814091	0.88358	0.971654	0.514538	0.518272	0.945344	0.940029	0.938659	0.975896	0.963845	0.960976	0.954578	0.914808	0.910028	0.858235	0.866018	0.857604	0.790979	0.764557	0.765788	0.69302	0.621105	0.612363	0.835533	0.65754	0.655039	0.988087	0.917786	0.890933
trial_162	0.799997	0.753342	0.846407	0.98258	0.514172	0.522107	0.943094	0.945699	0.934927	0.968259	0.956516	0.952284	0.954768	0.908062	0.903261	0.861278	0.874165	0.870851	0.851835	0.807639	0.807027	0.821024	0.752929	0.681536	0.869378	0.702705	0.698692	0.989538	0.926053	0.891678
trial_163	0.798925	0.78408	0.856044	0.975321	0.509466	0.51413	0.941756	0.962361	0.939806	0.959023	0.948479	0.94078	0.956478	0.899666	0.89472	0.859475	0.880706	0.867472	0.766112	0.752493	0.753842	0.949128	0.795768	0.772948	0.834044	0.646996	0.64506	0.985628	0.926379	0.888509
trial_164	0.878611	0.840148	0.887506	0.980994	0.513706	0.519164	0.942152	0.963891	0.920562	0.978478	0.970884	0.966145	0.958555	0.92697	0.922918	0.867235	0.870156	0.86118	0.838314	0.793455	0.792956	0.911656	0.81981	0.800732	0.833789	0.673763	0.67463	0.981834	0.912604	0.884158
trial_165	0.872767	0.847539	0.902003	0.983425	0.521631	0.522773	0.946045	0.964617	0.935126	0.963546	0.94652	0.943447	0.962376	0.933191	0.927589	0.842505	0.867021	0.861669	0.830262	0.784166	0.782641	0.659236	0.59615	0.584103	0.873303	0.667904	0.665312	0.987145	0.913516	0.878204
trial_166	0.871173	0.817743	0.868842	0.972725	0.514447	0.514616	0.94684	0.953121	0.938535	0.983833	0.974007	0.969462	0.961828	0.939837	0.933985	0.847157	0.862239	0.85173	0.802386	0.774954	0.775918	0.776451	0.617264	0.607881	0.831607	0.685111	0.687069	0.990124	0.92411	0.888746
trial_167	0.814657	0.749191	0.853166	0.981681	0.510937	0.521662	0.940982	0.960175	0.925202	0.9757	0.963432	0.957391	0.952829	0.923581	0.918963	0.865415	0.889665	0.882822	0.842338	0.796192	0.79703	0.705947	0.564177	0.558795	0.864243	0.689631	0.689609	0.990431	0.925062	0.897114
trial_168	0.786566	0.747444	0.844585	0.974727	0.496589	0.505105	0.946951	0.959215	0.938576	0.966252	0.93265	0.925267	0.958641	0.920899	0.916646	0.848656	0.865204	0.846957	0.78357	0.757986	0.760295	0.730358	0.314348	0.321017	0.816601	0.647542	0.642661	0.989284	0.923072	0.899151
trial_169	0.887575	0.803141	0.867316	0.986201	0.583366	0.565075	0.944396	0.962125	0.938642	0.981229	0.97137	0.966788	0.966321	0.926915	0.922845	0.894074	0.89454	0.887152	0.808416	0.75926	0.759268	0.908573	0.813403	0.793175	0.849931	0.645744	0.644407	0.987657	0.914902	0.887251
trial_170	0.835388	0.798281	0.875276	0.976129	0.508172	0.514327	0.935735	0.954246	0.925184	0.981216	0.967554	0.960408	0.943772	0.907722	0.90267	0.870452	0.887604	0.882296	0.844828	0.807895	0.809376	0.3545	0.278143	0.289205	0.798431	0.657369	0.660237	0.991063	0.919487	0.889191
trial_171	0.837058	0.786914	0.869586	0.977989	0.500124	0.50291	0.946208	0.961707	0.935063	0.960218	0.950334	0.945163	0.949473	0.91602	0.9112	0.874531	0.880646	0.869946	0.832429	0.790985	0.792996	0.719262	0.613351	0.602234	0.816755	0.672777	0.675693	0.98756	0.927076	0.890072
trial_172	0.815617	0.803434	0.86951	0.981066	0.504991	0.508937	0.945778	0.962532	0.93901	0.97387	0.957849	0.952598	0.955651	0.912626	0.907845	0.863221	0.873827	0.868334	0.845183	0.79524	0.795356	0.750537	0.648695	0.636519	0.866911	0.68013	0.68056	0.991121	0.92887	0.893166
trial_173	0.910545	0.85828	0.901226	0.975591	0.506554	0.513056	0.949828	0.952806	0.884355	0.975247	0.965393	0.962504	0.962953	0.927008	0.922506	0.865696	0.87039	0.863006	0.78564	0.786202	0.787212	0.563531	0.282275	0.297421	0.799223	0.647656	0.646571	0.989303	0.928986	0.89486
trial_174	0.857453	0.766985	0.862498	0.981367	0.49366	0.500849	0.941424	0.931301	0.938739	0.974182	0.963512	0.96071	0.952114	0.930332	0.926366	0.869146	0.88206	0.879425	0.796381	0.761645	0.761686	0.501336	0.471735	0.457801	0.859164	0.654105	0.648556	0.987663	0.923602	0.893811
trial_175	0.752628	0.765174	0.858676	0.980971	0.511724	0.518102	0.945728	0.962558	0.925353	0.972982	0.953422	0.949029	0.957586	0.915978	0.910955	0.878013	0.893724	0.885337	0.781112	0.76446	0.758388	0.7825	0.660252	0.645289	0.87178	0.703936	0.705253	0.985552	0.92285	0.893279
trial_176	0.871208	0.834861	0.886511	0.979551	0.508919	0.515203	0.942533	0.95474	0.938845	0.971327	0.95697	0.952154	0.960911	0.914758	0.909208	0.860434	0.877036	0.866734	0.848675	0.812538	0.812323	0.582579	0.393252	0.386565	0.816041	0.642337	0.642535	0.988407	0.929502	0.901597
trial_177	0.922727	0.863391	0.902122	0.975911	0.509911	0.511841	0.947712	0.937456	0.864715	0.981135	0.971112	0.966398	0.960069	0.913427	0.909008	0.846333	0.870706	0.86401	0.822513	0.785982	0.786153	0.829215	0.720102	0.695649	0.863277	0.65264	0.647623	0.988757	0.923361	0.888193
trial_178	0.842498	0.824254	0.886809	0.975909	0.493129	0.504146	0.943648	0.952374	0.925127	0.978934	0.964853	0.961219	0.955012	0.923565	0.919075	0.837663	0.858103	0.825986	0.816332	0.788027	0.789238	0.677571	0.615144	0.576304	0.858272	0.683037	0.684549	0.989765	0.927465	0.897433
trial_179	0.885053	0.760345	0.848602	0.976449	0.50009	0.505257	0.938887	0.953418	0.93492	0.979913	0.966829	0.962537	0.960438	0.923572	0.919374	0.826261	0.868223	0.857421	0.788798	0.766271	0.767513	0.565656	0.318076	0.314403	0.852677	0.675651	0.672536	0.988398	0.920637	0.889662
trial_180	0.828881	0.813944	0.868079	0.967288	0.501855	0.499971	0.942277	0.961303	0.934765	0.97562	0.961294	0.957878	0.954971	0.916364	0.912244	0.852132	0.871762	0.854251	0.810843	0.781666	0.782235	0.936461	0.855773	0.839487	0.860196	0.664623	0.664164	0.986911	0.918746	0.893028
trial_181	0.826714	0.797733	0.865698	0.972584	0.516	0.524446	0.942018	0.929678	0.924821	0.979216	0.968597	0.962796	0.959973	0.940306	0.934962	0.848654	0.868388	0.863068	0.806727	0.797742	0.795435	0.311784	0.323409	0.327609	0.873799	0.696187	0.696925	0.990206	0.929407	0.897266
trial_182	0.802181	0.755295	0.85099	0.978776	0.526737	0.525308	0.938218	0.962246	0.892093	0.981447	0.969715	0.96149	0.964647	0.940813	0.935146	0.887884	0.882228	0.865269	0.829361	0.796465	0.797281	0.664168	0.475668	0.4631	0.809645	0.643646	0.643773	0.990941	0.932529	0.902549
trial_183	0.913542	0.839185	0.866058	0.973382	0.506532	0.513173	0.942101	0.953304	0.934837	0.975926	0.962402	0.958947	0.96197	0.913183	0.908275	0.864383	0.873693	0.863185	0.823835	0.794882	0.795196	0.82964	0.741113	0.725305	0.801365	0.664523	0.667993	0.987894	0.925094	0.886812
trial_184	0.815538	0.777895	0.865161	0.975876	0.501469	0.514749	0.944791	0.959006	0.934858	0.972407	0.958555	0.950537	0.9591	0.919244	0.914523	0.864397	0.873891	0.861159	0.767289	0.757916	0.759813	0.635439	0.499666	0.466045	0.803231	0.663749	0.662863	0.990507	0.923381	0.895256
trial_185	0.9471	0.882095	0.919287	0.967555	0.49392	0.502177	0.93816	0.930596	0.891941	0.980999	0.968693	0.962694	0.924699	0.901228	0.896474	0.869468	0.876378	0.872347	0.796598	0.75649	0.757888	0.522313	0.380783	0.374683	0.834403	0.671947	0.670261	0.988967	0.920831	0.897881
trial_186	0.767159	0.759588	0.85827	0.971717	0.498773	0.507426	0.947048	0.928255	0.934889	0.9751	0.964264	0.959709	0.959322	0.923515	0.919004	0.890718	0.896064	0.894202	0.858041	0.806361	0.805348	0.687703	0.620749	0.589787	0.841022	0.664187	0.661865	0.986915	0.913248	0.883944
trial_187	0.848207	0.79612	0.864599	0.985539	0.585306	0.571576	0.937741	0.963815	0.925287	0.981147	0.972042	0.966376	0.963598	0.925597	0.920198	0.886996	0.879953	0.880496	0.801505	0.755817	0.758186	0.779004	0.719937	0.702634	0.87596	0.696181	0.696931	0.99021	0.915977	0.883371
trial_188	0.863774	0.787025	0.821162	0.982087	0.50529	0.51638	0.94195	0.962142	0.934758	0.973189	0.961721	0.956492	0.953766	0.906154	0.901825	0.819083	0.861036	0.855463	0.812591	0.768747	0.768759	0.621683	0.35952	0.366246	0.820271	0.629362	0.625428	0.98943	0.924114	0.893492
trial_189	0.828292	0.76509	0.862016	0.974741	0.502224	0.509062	0.946671	0.962366	0.938711	0.981441	0.969999	0.964394	0.929773	0.920442	0.915151	0.85068	0.864195	0.860328	0.843171	0.791107	0.790581	0.643544	0.59099	0.581925	0.866258	0.680798	0.680173	0.991509	0.924182	0.894885
trial_190	0.773305	0.758841	0.85489	0.977983	0.506197	0.513856	0.940783	0.930438	0.884163	0.932971	0.918608	0.911893	0.950094	0.925569	0.920141	0.875994	0.883056	0.878895	0.811612	0.771424	0.77251	0.745879	0.644361	0.631505	0.797514	0.636165	0.635792	0.989754	0.922087	0.891519
trial_191	0.805875	0.760888	0.834924	0.974689	0.503881	0.508094	0.944353	0.951177	0.919793	0.983035	0.971825	0.966948	0.951499	0.919029	0.914696	0.836806	0.85951	0.84553	0.781942	0.74583	0.747898	0.912136	0.822665	0.793343	0.839495	0.678341	0.677788	0.987863	0.926057	0.896244
trial_192	0.814391	0.802838	0.879606	0.982694	0.526002	0.533631	0.940838	0.962023	0.852591	0.973584	0.955089	0.949658	0.961738	0.940541	0.934766	0.874911	0.868519	0.857643	0.837441	0.811115	0.810958	0.268323	0.219859	0.23463	0.799464	0.6308	0.629034	0.987992	0.927052	0.894004
trial_193	0.918492	0.849954	0.84684	0.973439	0.513018	0.51938	0.936665	0.958933	0.9344	0.980037	0.971073	0.966745	0.962492	0.91767	0.913059	0.841111	0.864546	0.865457	0.779046	0.777893	0.780885	0.602858	0.560125	0.55293	0.773149	0.601745	0.60246	0.989398	0.919522	0.889092
trial_194	0.858654	0.773852	0.865022	0.978081	0.507702	0.51357	0.943328	0.959674	0.925373	0.982288	0.973699	0.969274	0.959911	0.932317	0.926908	0.866017	0.88358	0.87084	0.789616	0.765478	0.766899	0.911932	0.830546	0.811146	0.840222	0.673757	0.673789	0.987848	0.92258	0.891492
trial_195	0.830781	0.800392	0.883325	0.979409	0.506803	0.519015	0.941963	0.954119	0.934981	0.962059	0.948966	0.946022	0.958529	0.912917	0.908842	0.843183	0.871587	0.858437	0.818734	0.777412	0.776457	0.527778	0.456675	0.444299	0.853101	0.674057	0.675634	0.989682	0.913803	0.884759
trial_196	0.805919	0.762466	0.849449	0.985687	0.58906	0.570518	0.954349	0.961067	0.919883	0.973648	0.96088	0.95769	0.966245	0.920493	0.915627	0.872357	0.87043	0.871406	0.841988	0.804831	0.801875	0.764122	0.676849	0.646805	0.900707	0.723279	0.724325	0.987525	0.92584	0.894171
trial_197	0.863605	0.786725	0.867481	0.974279	0.497831	0.506668	0.942686	0.954801	0.938698	0.976809	0.961076	0.955345	0.962226	0.910642	0.906852	0.877745	0.872102	0.860025	0.777528	0.765357	0.767735	0.931101	0.831598	0.813891	0.834947	0.679744	0.682665	0.987808	0.927988	0.893022
trial_198	0.908538	0.797004	0.864564	0.981415	0.504262	0.508802	0.938329	0.961556	0.934833	0.977509	0.964055	0.960127	0.958662	0.915772	0.911138	0.855866	0.868811	0.863756	0.770246	0.737179	0.738883	0.885468	0.789889	0.771527	0.846859	0.65893	0.656963	0.988678	0.916804	0.889857
trial_199	0.77713	0.775002	0.863321	0.977726	0.498565	0.50633	0.944617	0.961142	0.934867	0.971783	0.954739	0.950048	0.958739	0.940624	0.933553	0.847402	0.886391	0.876636	0.814928	0.786504	0.787661	0.785531	0.650206	0.633291	0.882914	0.703886	0.704983	0.987676	0.922541	0.892259
trial_200	0.938169	0.846886	0.88067	0.982246	0.504584	0.5103	0.946191	0.96225	0.925239	0.968497	0.953017	0.949138	0.962404	0.933406	0.927804	0.873979	0.881467	0.870569	0.870784	0.814413	0.811919	0.671155	0.480981	0.476958	0.909799	0.715594	0.715475	0.990677	0.923175	0.893485
trial_201	0.848876	0.802434	0.869324	0.985271	0.511667	0.521373	0.946551	0.962439	0.938599	0.977828	0.963781	0.96025	0.959485	0.931281	0.925961	0.849398	0.87355	0.861038	0.794881	0.786794	0.788129	0.300469	0.26683	0.272588	0.847253	0.670277	0.669973	0.987226	0.923944	0.895282
trial_202	0.877139	0.833913	0.886174	0.980929	0.519586	0.525456	0.946046	0.962096	0.925202	0.982195	0.97326	0.969406	0.958881	0.902631	0.897489	0.842778	0.863552	0.861738	0.828228	0.803949	0.801254	0.738639	0.504553	0.4715	0.810364	0.645799	0.640783	0.988611	0.91854	0.888692
trial_203	0.91944	0.846028	0.891359	0.978364	0.511749	0.515561	0.944597	0.959299	0.938623	0.982939	0.973268	0.969342	0.945421	0.915661	0.91127	0.848345	0.871791	0.86979	0.835317	0.780128	0.780744	0.624795	0.481857	0.46403	0.784557	0.586243	0.584869	0.991025	0.927965	0.890365
trial_204	0.848248	0.775479	0.861153	0.975825	0.502738	0.513725	0.940949	0.9293	0.886064	0.970112	0.954877	0.950439	0.951338	0.925262	0.921068	0.851086	0.87779	0.849924	0.835926	0.819905	0.816112	0.377627	0.222105	0.240042	0.866391	0.689468	0.689404	0.98953	0.915629	0.893955
trial_205	0.802014	0.719839	0.829084	0.97899	0.503807	0.514033	0.9413	0.953021	0.934817	0.982719	0.972174	0.967364	0.960734	0.905981	0.901761	0.843288	0.86296	0.849847	0.780264	0.754962	0.75695	0.642556	0.597063	0.585648	0.835574	0.694669	0.696981	0.984845	0.913472	0.882086
trial_206	0.940257	0.849312	0.878072	0.977048	0.502582	0.505462	0.943446	0.961472	0.848472	0.97861	0.966594	0.960707	0.958662	0.907249	0.902638	0.880634	0.866563	0.858474	0.816918	0.777614	0.77647	0.641714	0.528858	0.514627	0.900166	0.720897	0.721771	0.98635	0.926782	0.892229
trial_207	0.881969	0.827102	0.885383	0.976551	0.515736	0.520218	0.947983	0.96356	0.919752	0.978435	0.964242	0.958866	0.951781	0.917016	0.91265	0.842024	0.862503	0.835565	0.790182	0.778354	0.78105	0.908105	0.813031	0.793673	0.830968	0.67551	0.675128	0.989828	0.919948	0.893009
trial_208	0.882522	0.789185	0.874795	0.978135	0.49863	0.506439	0.938923	0.961325	0.934722	0.975925	0.964815	0.962425	0.961743	0.940638	0.933409	0.866961	0.876151	0.854662	0.782366	0.750703	0.75099	0.485226	0.386499	0.381678	0.881522	0.698547	0.699794	0.984753	0.91483	0.888833
trial_209	0.881924	0.799391	0.864113	0.978165	0.498569	0.506776	0.957146	0.942686	0.91989	0.969718	0.961664	0.954314	0.948665	0.920549	0.916073	0.825039	0.856109	0.853813	0.820877	0.791602	0.793066	0.943505	0.802278	0.778774	0.86646	0.679122	0.679035	0.989238	0.909298	0.879488
trial_210	0.815658	0.79796	0.876856	0.980734	0.507006	0.512017	0.938832	0.96152	0.891842	0.978972	0.969529	0.963598	0.960218	0.915431	0.911294	0.835962	0.881906	0.86899	0.81421	0.787243	0.788925	0.741604	0.620143	0.596369	0.82371	0.637042	0.634133	0.989775	0.926354	0.892827
trial_211	0.830127	0.802947	0.873315	0.983419	0.507716	0.514187	0.949211	0.953389	0.925386	0.976325	0.962821	0.959435	0.956918	0.919659	0.915003	0.85435	0.887526	0.879579	0.809836	0.791149	0.793388	0.429489	0.322654	0.317984	0.804369	0.639595	0.636659	0.990277	0.920816	0.898622
trial_212	0.827854	0.793502	0.862582	0.975171	0.511709	0.5114	0.941515	0.961903	0.938627	0.980885	0.971793	0.966331	0.94312	0.915772	0.911303	0.826722	0.858831	0.84985	0.813634	0.78607	0.784631	0.445298	0.345896	0.352153	0.867616	0.694158	0.695181	0.988583	0.909296	0.876532
trial_213	0.836688	0.813031	0.884059	0.977485	0.511954	0.512183	0.946981	0.94176	0.864737	0.975896	0.963845	0.960976	0.955888	0.922227	0.916831	0.8607	0.880732	0.872097	0.826876	0.80387	0.799916	0.50558	0.403317	0.398428	0.837607	0.659376	0.654973	0.986536	0.916917	0.885874
trial_214	0.867547	0.781728	0.863169	0.987148	0.583202	0.566645	0.941859	0.962849	0.866891	0.968259	0.956516	0.952284	0.960544	0.92912	0.923967	0.898571	0.892435	0.892027	0.799925	0.75842	0.759561	0.765513	0.674103	0.643129	0.862374	0.688657	0.689727	0.992385	0.922438	0.886172
trial_215	0.770341	0.74352	0.840618	0.983098	0.557974	0.545991	0.942084	0.96221	0.938626	0.959023	0.948479	0.94078	0.961849	0.908538	0.90357	0.837778	0.875823	0.870419	0.83562	0.79331	0.795189	0.908112	0.789413	0.770787	0.745782	0.570633	0.565685	0.989443	0.923227	0.893341
trial_216	0.843034	0.797385	0.877655	0.981099	0.512742	0.511087	0.931127	0.966354	0.934771	0.979027	0.970884	0.966145	0.965184	0.933413	0.928699	0.868431	0.884993	0.870641	0.81602	0.767525	0.76457	0.888744	0.78909	0.770722	0.850763	0.685072	0.686618	0.986289	0.92507	0.894122
trial_217	0.839475	0.800816	0.876707	0.983792	0.558527	0.543083	0.953886	0.953237	0.925433	0.963546	0.94652	0.943447	0.948562	0.914227	0.909625	0.866099	0.888237	0.867397	0.797402	0.78702	0.788297	0.906012	0.792769	0.774372	0.833004	0.672683	0.669769	0.984953	0.921604	0.890736
trial_218	0.841903	0.785873	0.855605	0.978405	0.507225	0.505875	0.946431	0.955399	0.93557	0.983833	0.974007	0.969462	0.959862	0.912386	0.906513	0.879852	0.886405	0.863739	0.861835	0.807151	0.805281	0.731317	0.324023	0.336477	0.871213	0.703362	0.704784	0.985101	0.916735	0.883902
trial_219	0.810529	0.764383	0.810619	0.983974	0.503613	0.510397	0.938408	0.949288	0.866904	0.9757	0.963432	0.957391	0.966271	0.913958	0.90942	0.889641	0.896013	0.890966	0.763705	0.739685	0.741793	0.420543	0.41967	0.421972	0.836643	0.680651	0.680312	0.989968	0.91719	0.893766
trial_220	0.856394	0.819686	0.882356	0.981005	0.502633	0.509747	0.939985	0.942316	0.938666	0.966262	0.93265	0.925267	0.962809	0.9256	0.920406	0.868361	0.867788	0.863871	0.798487	0.764793	0.765454	0.732062	0.322596	0.331276	0.908294	0.718303	0.718282	0.98158	0.918578	0.889051
trial_221	0.877987	0.767689	0.844566	0.979403	0.511232	0.513786	0.934025	0.933728	0.92455	0.981229	0.97137	0.966788	0.94805	0.910288	0.905599	0.844756	0.871959	0.870581	0.765019	0.737346	0.739482	0.663242	0.47579	0.47253	0.865624	0.66131	0.658838	0.991407	0.923468	0.894004
trial_222	0.91305	0.804107	0.875237	0.978216	0.503051	0.513003	0.942356	0.960924	0.855705	0.981216	0.967554	0.960408	0.949139	0.902037	0.897401	0.910019	0.901259	0.894488	0.833073	0.785737	0.78402	0.731583	0.424588	0.418366	0.869954	0.679245	0.677666	0.980224	0.915482	0.877719
trial_223	0.883078	0.816642	0.854421	0.979201	0.526707	0.528237	0.940293	0.960943	0.938756	0.959956	0.950334	0.945163	0.963153	0.922233	0.917558	0.850948	0.868859	0.856075	0.787775	0.776687	0.77777	0.703749	0.606356	0.596432	0.895051	0.680993	0.67605	0.988102	0.929922	0.896334
trial_224	0.799017	0.786736	0.872263	0.979563	0.514473	0.521014	0.938237	0.932015	0.938598	0.97387	0.957849	0.952598	0.94113	0.913669	0.910647	0.888533	0.874688	0.859065	0.811495	0.776783	0.775963	0.908501	0.808413	0.789731	0.866107	0.674941	0.673782	0.989162	0.921291	0.890434
trial_225	0.793352	0.760983	0.824174	0.979422	0.512563	0.522329	0.948334	0.962869	0.92539	0.975247	0.965393	0.962504	0.943353	0.922406	0.918552	0.849135	0.875928	0.863033	0.822768	0.779871	0.781344	0.44911	0.276737	0.289684	0.87274	0.705807	0.704507	0.989202	0.921638	0.892855
trial_226	0.870268	0.780531	0.867094	0.976599	0.500475	0.505549	0.93365	0.963536	0.938577	0.974182	0.963512	0.96071	0.961074	0.925174	0.91939	0.872442	0.869594	0.856038	0.758611	0.733988	0.735753	0.713085	0.573719	0.564217	0.896517	0.685355	0.681425	0.980383	0.909274	0.878925
trial_227	0.977245	0.879839	0.884025	0.972377	0.494329	0.500841	0.949106	0.954044	0.92535	0.972982	0.953422	0.949029	0.965721	0.926525	0.922295	0.814948	0.865801	0.852914	0.824222	0.779645	0.781558	0.714139	0.593978	0.585573	0.869454	0.6977	0.694914	0.985469	0.919652	0.890117
trial_228	0.777416	0.747346	0.840767	0.973185	0.507863	0.511709	0.9389	0.959181	0.884259	0.971327	0.95697	0.952154	0.941382	0.911713	0.906408	0.88339	0.882785	0.877893	0.822718	0.780008	0.779584	0.484432	0.412762	0.412973	0.819851	0.676375	0.676235	0.989545	0.923963	0.887642
trial_229	0.792698	0.788205	0.874709	0.98172	0.511631	0.516255	0.947231	0.96373	0.91988	0.981135	0.971112	0.966398	0.941196	0.890831	0.886302	0.845915	0.878129	0.863606	0.785241	0.760496	0.762012	0.740318	0.643644	0.630357	0.877277	0.70684	0.704676	0.987634	0.927949	0.899935
trial_230	0.82287	0.756496	0.846898	0.978461	0.501437	0.512671	0.945236	0.950403	0.919787	0.978874	0.964853	0.961219	0.946512	0.900551	0.895674	0.858532	0.861403	0.852235	0.822716	0.776762	0.775514	0.745071	0.659449	0.648169	0.903319	0.707371	0.707355	0.985034	0.919874	0.89718
trial_231	0.781111	0.745151	0.850622	0.962574	0.510292	0.505425	0.940889	0.954916	0.938648	0.979913	0.966829	0.962537	0.963241	0.940632	0.935059	0.844007	0.866616	0.84021	0.748356	0.733131	0.734268	0.891444	0.788929	0.77012	0.80721	0.642971	0.636145	0.988504	0.925537	0.886962
trial_232	0.770441	0.753701	0.838028	0.979129	0.554546	0.539505	0.945007	0.963254	0.845384	0.975587	0.961269	0.957878	0.956448	0.904403	0.899002	0.829135	0.877911	0.866664	0.856731	0.822347	0.822051	0.391523	0.275612	0.284623	0.813381	0.632707	0.630845	0.987743	0.925472	0.89627
trial_233	0.774766	0.769396	0.862046	0.981843	0.510157	0.515512	0.946642	0.952006	0.885775	0.979216	0.968597	0.962796	0.962087	0.933862	0.929606	0.855057	0.869914	0.849487	0.789679	0.750461	0.750726	0.583875	0.513082	0.505182	0.803419	0.659826	0.661207	0.989114	0.917446	0.885772
trial_234	0.863586	0.788236	0.866585	0.978022	0.531853	0.528624	0.946081	0.961241	0.934885	0.981447	0.969715	0.96149	0.956938	0.940753	0.934976	0.886356	0.892618	0.872364	0.812398	0.785561	0.785444	0.909391	0.817712	0.79925	0.843859	0.604309	0.598782	0.992254	0.921566	0.889328
trial_235	0.87752	0.805921	0.877828	0.978439	0.499251	0.506768	0.937566	0.948346	0.841746	0.975602	0.962402	0.958947	0.963696	0.92497	0.920622	0.851453	0.87972	0.878423	0.831887	0.785298	0.785974	0.688942	0.630647	0.597289	0.837653	0.672515	0.670737	0.9899	0.913925	0.884173
trial_236	0.844819	0.818107	0.881072	0.978858	0.50119	0.509478	0.940565	0.962536	0.939337	0.96723	0.946894	0.938307	0.960483	0.908537	0.903877	0.848442	0.886938	0.876162	0.84387	0.797317	0.797732	0.70478	0.568291	0.562078	0.87093	0.672655	0.67106	0.986285	0.921195	0.890274
trial_237	0.857803	0.749286	0.838367	0.973644	0.502431	0.507365	0.938659	0.961303	0.884291	0.980482	0.966982	0.96184	0.963128	0.915636	0.912089	0.845921	0.871209	0.858019	0.814711	0.792597	0.792912	0.368031	0.298556	0.30504	0.89914	0.680859	0.6762	0.988211	0.925161	0.892101
trial_238	0.807082	0.770765	0.861239	0.985197	0.506606	0.51701	0.951652	0.960621	0.934604	0.97489	0.964786	0.96169	0.957421	0.918095	0.913749	0.87142	0.875884	0.856138	0.820758	0.807656	0.808157	0.44297	0.343149	0.348368	0.870819	0.690322	0.689795	0.988748	0.922865	0.889811
trial_239	0.858924	0.804226	0.876646	0.96836	0.504999	0.506175	0.943687	0.931611	0.864693	0.963657	0.95095	0.942919	0.965371	0.940675	0.933205	0.8511	0.880287	0.872278	0.840571	0.80064	0.798631	0.41728	0.320379	0.315478	0.877349	0.700331	0.70067	0.989235	0.917992	0.886774
trial_240	0.830287	0.760565	0.857762	0.983288	0.507744	0.510746	0.943234	0.942373	0.939214	0.934923	0.913334	0.907792	0.958281	0.915682	0.911345	0.876923	0.877243	0.874388	0.856801	0.81251	0.81209	0.831407	0.752848	0.737163	0.834384	0.641457	0.639125	0.990984	0.918018	0.888593
trial_241	0.925979	0.827127	0.871477	0.976377	0.520474	0.525518	0.940862	0.946591	0.925604	0.980707	0.970752	0.964892	0.960128	0.921177	0.916618	0.855597	0.876115	0.86573	0.787443	0.750288	0.751639	0.904149	0.806218	0.789415	0.840461	0.688639	0.690926	0.989411	0.931086	0.896775
trial_242	0.758166	0.738409	0.850398	0.981924	0.509455	0.514136	0.946505	0.953676	0.938637	0.961449	0.948401	0.942176	0.960769	0.941873	0.936556	0.838466	0.867511	0.849	0.799058	0.769711	0.772122	0.734203	0.348678	0.354785	0.881852	0.678097	0.676579	0.98419	0.926423	0.89491
trial_243	0.862253	0.812739	0.882148	0.977511	0.50024	0.512877	0.94583	0.961674	0.92515	0.970711	0.953627	0.949319	0.959605	0.932768	0.927883	0.879629	0.884728	0.861638	0.826121	0.797612	0.793393	0.394077	0.325289	0.319775	0.895316	0.670359	0.664213	0.986298	0.928515	0.89848
trial_244	0.819285	0.76852	0.857608	0.981476	0.50433	0.518567	0.939147	0.937513	0.934813	0.966368	0.951041	0.946895	0.941873	0.911219	0.907047	0.864573	0.878144	0.862609	0.839551	0.796969	0.797307	0.555597	0.445723	0.443523	0.865281	0.689572	0.689641	0.99131	0.920696	0.89264
trial_245	0.801843	0.800758	0.876507	0.986061	0.512429	0.515474	0.946838	0.962213	0.934814	0.96703	0.951656	0.947045	0.938096	0.914335	0.909885	0.847526	0.867209	0.852344	0.806784	0.773968	0.774355	0.624877	0.484093	0.462957	0.848366	0.686567	0.687938	0.990595	0.927699	0.891381
trial_246	0.797873	0.809853	0.871337	0.973047	0.502321	0.511781	0.939184	0.954834	0.934828	0.980579	0.967975	0.9599	0.966058	0.906909	0.902269	0.866365	0.875871	0.859855	0.787067	0.778492	0.779529	0.69039	0.620108	0.588005	0.868744	0.69309	0.6934	0.984368	0.916524	0.886195
trial_247	0.883805	0.814431	0.863836	0.975529	0.501233	0.5061	0.942122	0.953439	0.854865	0.982323	0.973391	0.967559	0.9599	0.909867	0.905284	0.8494	0.864655	0.851953	0.785799	0.766474	0.7689	0.755604	0.656987	0.64337	0.850157	0.677252	0.680055	0.988988	0.926089	0.894877
trial_248	0.790054	0.778853	0.863444	0.974431	0.552847	0.537653	0.95707	0.943929	0.925417	0.978952	0.964877	0.962185	0.957844	0.920153	0.914105	0.836564	0.862292	0.849852	0.797736	0.767077	0.766727	0.895516	0.709289	0.680742	0.845272	0.679885	0.677601	0.991322	0.921496	0.885815
trial_249	0.946092	0.846535	0.840741	0.974575	0.503845	0.498603	0.945102	0.962554	0.919744	0.95772	0.919436	0.915546	0.955041	0.91485	0.910697	0.858943	0.880706	0.873057	0.815337	0.769401	0.770164	0.407465	0.315288	0.3247	0.86031	0.683489	0.686054	0.990546	0.919045	0.889867
trial_250	0.805605	0.76863	0.855593	0.977872	0.515533	0.519187	0.935482	0.958736	0.934806	0.981444	0.970362	0.963202	0.959453	0.926451	0.922226	0.85384	0.874507	0.858171	0.819678	0.759298	0.759354	0.854724	0.743255	0.723736	0.811389	0.611664	0.610095	0.991297	0.925366	0.894726
trial_251	0.81312	0.768299	0.841992	0.975175	0.505204	0.509774	0.941715	0.933896	0.93856	0.976532	0.964516	0.957689	0.962776	0.926188	0.921891	0.846911	0.877632	0.87331	0.849562	0.796234	0.796868	0.736702	0.545202	0.533617	0.787562	0.625195	0.626884	0.991001	0.92004	0.888868
trial_252	0.881661	0.801995	0.877603	0.976577	0.512082	0.522747	0.957072	0.964195	0.935002	0.976956	0.961909	0.95846	0.962933	0.93991	0.934956	0.843954	0.870724	0.857292	0.773744	0.770244	0.77225	0.342097	0.315991	0.322951	0.788902	0.590335	0.589007	0.987746	0.926159	0.89436
trial_253	0.785493	0.737201	0.826076	0.979046	0.502628	0.511592	0.946919	0.961055	0.892106	0.960078	0.949772	0.943497	0.958939	0.940362	0.935434	0.844265	0.866892	0.842682	0.825986	0.773728	0.774143	0.577931	0.516994	0.509902	0.809117	0.644249	0.64386	0.989771	0.924696	0.894983
trial_254	0.787157	0.763786	0.821715	0.976571	0.506452	0.512497	0.937183	0.960216	0.939681	0.966969	0.951989	0.949597	0.961407	0.940536	0.934165	0.880008	0.878574	0.86808	0.841169	0.800255	0.799023	0.62635	0.477186	0.456127	0.90405	0.698709	0.698776	0.987073	0.921097	0.891001
trial_255	0.831805	0.759521	0.848602	0.974607	0.502492	0.510308	0.944012	0.954607	0.934865	0.978751	0.96664	0.959458	0.956842	0.930628	0.925759	0.857282	0.859771	0.858771	0.776018	0.758499	0.758552	0.73931	0.585087	0.539518	0.808055	0.652924	0.653384	0.988298	0.921265	0.88976
trial_256	0.790932	0.775053	0.846087	0.975886	0.503115	0.506031	0.947399	0.959746	0.935509	0.982288	0.973699	0.969274	0.958646	0.91713	0.912314	0.868706	0.870069	0.845976	0.854607	0.797363	0.796492	0.531321	0.448691	0.434253	0.815419	0.635627	0.634674	0.987087	0.927706	0.890697
trial_257	0.937202	0.823292	0.870172	0.971044	0.498139	0.494894	0.939706	0.963309	0.93491	0.962059	0.948966	0.946022	0.964882	0.922286	0.917639	0.837865	0.867996	0.864307	0.845019	0.793479	0.794989	0.303057	0.286113	0.298831	0.864221	0.691108	0.691609	0.989515	0.916205	0.886593
trial_258	0.788532	0.77518	0.8578	0.969579	0.494746	0.499682	0.945956	0.961667	0.938554	0.973648	0.96088	0.95769	0.96373	0.940533	0.936179	0.841395	0.869269	0.855282	0.862371	0.792365	0.785914	0.885937	0.784191	0.765112	0.879374	0.697749	0.697703	0.986246	0.914627	0.891193
trial_259	0.841558	0.835547	0.882378	0.977262	0.503361	0.508376	0.951822	0.963664	0.925518	0.976809	0.961076	0.955345	0.950701	0.906939	0.902997	0.848643	0.867521	0.857802	0.814117	0.790668	0.792626	0.658983	0.491831	0.489277	0.849725	0.638224	0.637837	0.987713	0.915109	0.891359
trial_260	0.816004	0.767194	0.850296	0.976474	0.504077	0.513459	0.93957	0.961881	0.938613	0.977509	0.964055	0.960127	0.942972	0.913213	0.908978	0.842033	0.858849	0.845865	0.833512	0.794475	0.793703	0.820338	0.758209	0.702646	0.87054	0.66849	0.665729	0.989257	0.92353	0.887522
trial_261	0.895111	0.792958	0.876451	0.983327	0.50908	0.514856	0.927769	0.963435	0.938553	0.971783	0.954739	0.950048	0.959263	0.918584	0.913859	0.843357	0.868085	0.861489	0.837993	0.808358	0.807495	0.734941	0.610955	0.566582	0.823952	0.67482	0.678502	0.989669	0.928169	0.896996
trial_262	0.832986	0.765543	0.866291	0.979855	0.498419	0.50537	0.949703	0.962164	0.934771	0.968497	0.953017	0.949138	0.961605	0.940772	0.934973	0.866379	0.873263	0.869607	0.785032	0.774879	0.777238	0.884862	0.813364	0.771827	0.795092	0.648689	0.648005	0.987239	0.920728	0.88484
trial_263	0.917541	0.860895	0.902572	0.975859	0.494361	0.503428	0.941271	0.959925	0.855725	0.977828	0.963781	0.96025	0.958434	0.938854	0.934717	0.863369	0.890904	0.882693	0.869095	0.820923	0.81938	0.325038	0.299109	0.311289	0.863179	0.64684	0.645242	0.989863	0.908154	0.88473
trial_264	0.86341	0.754254	0.855195	0.976123	0.520324	0.520946	0.942757	0.953099	0.925291	0.982195	0.97326	0.969406	0.959716	0.92525	0.919326	0.889546	0.884222	0.87486	0.789263	0.772116	0.774226	0.948107	0.799626	0.777058	0.88273	0.694785	0.693313	0.986951	0.926257	0.894697
trial_265	0.831224	0.731275	0.831298	0.984354	0.507239	0.512508	0.945433	0.943598	0.919514	0.982939	0.973268	0.969342	0.947969	0.899153	0.89473	0.880293	0.865585	0.844895	0.869024	0.815488	0.81427	0.646985	0.526178	0.511573	0.819838	0.641429	0.641286	0.988171	0.924202	0.894459
trial_266	0.833939	0.799373	0.867806	0.9825	0.529857	0.536414	0.941303	0.962476	0.938764	0.970112	0.954877	0.950439	0.953987	0.914316	0.909191	0.845352	0.867317	0.851434	0.779939	0.776955	0.774127	0.8334	0.751517	0.73534	0.784629	0.602199	0.5968	0.98815	0.919817	0.881283
trial_267	0.830498	0.787639	0.874339	0.979863	0.502926	0.511627	0.945753	0.961763	0.919826	0.982719	0.972174	0.967364	0.950842	0.912882	0.908364	0.821682	0.868352	0.856614	0.810558	0.775731	0.778397	0.633456	0.595562	0.586406	0.896008	0.68576	0.68237	0.988804	0.926538	0.895314
trial_268	0.772977	0.765196	0.85937	0.973264	0.498758	0.507525	0.945151	0.929781	0.93472	0.97861	0.966594	0.960707	0.951045	0.924432	0.919977	0.864872	0.88436	0.871649	0.806408	0.780577	0.781687	0.759628	0.690247	0.67937	0.819147	0.64902	0.646397	0.98799	0.917729	0.8912
trial_269	0.921854	0.824374	0.870926	0.980686	0.506416	0.516867	0.939045	0.951764	0.891898	0.978435	0.964242	0.958866	0.960074	0.915547	0.911427	0.84805	0.867252	0.843738	0.79966	0.761191	0.763606	0.948425	0.826409	0.796084	0.808745	0.669894	0.670387	0.99316	0.927069	0.896528
trial_270	0.86113	0.845405	0.892805	0.980847	0.527433	0.530009	0.945906	0.963807	0.934919	0.975925	0.964815	0.962425	0.966035	0.925147	0.91974	0.828249	0.858402	0.846677	0.841612	0.821192	0.818257	0.525448	0.42929	0.407916	0.840279	0.673972	0.673868	0.987519	0.924785	0.897532
trial_271	0.872259	0.808202	0.878003	0.981577	0.509974	0.516989	0.936904	0.963137	0.924588	0.969718	0.961664	0.954314	0.955466	0.912144	0.90775	0.837122	0.85802	0.844029	0.779419	0.730531	0.730093	0.491691	0.30948	0.316318	0.841758	0.676275	0.674918	0.988632	0.915161	0.888242
trial_272	0.807347	0.786451	0.869075	0.982622	0.50906	0.516276	0.94236	0.949318	0.919625	0.978972	0.969529	0.963598	0.966625	0.90446	0.899342	0.84307	0.867403	0.863148	0.779503	0.741891	0.74284	0.783001	0.655641	0.641272	0.816939	0.636622	0.636471	0.990314	0.919755	0.891284
trial_273	0.901714	0.80929	0.855721	0.979359	0.504248	0.508045	0.939241	0.942107	0.935961	0.976325	0.962821	0.959435	0.961485	0.940678	0.93486	0.824583	0.865089	0.856095	0.80562	0.772033	0.772841	0.712893	0.648872	0.62767	0.834598	0.686003	0.689102	0.986899	0.92312	0.896529
trial_274	0.848556	0.757085	0.854371	0.974413	0.515162	0.513891	0.94689	0.962092	0.934853	0.980885	0.971793	0.966331	0.954284	0.91511	0.910906	0.841344	0.86808	0.865631	0.831446	0.794746	0.796235	0.671962	0.601923	0.592684	0.847594	0.660769	0.660079	0.988774	0.92829	0.899222
trial_275	0.842986	0.812168	0.854682	0.977686	0.508089	0.509338	0.940602	0.952555	0.884225	0.975896	0.963845	0.960976	0.956767	0.915682	0.909911	0.845581	0.872861	0.861637	0.835472	0.81149	0.812048	0.211292	0.253946	0.264454	0.803155	0.67148	0.67337	0.988366	0.928091	0.898042
trial_276	0.940731	0.867304	0.883903	0.976622	0.503586	0.51239	0.950278	0.962798	0.88569	0.968259	0.956516	0.952284	0.953941	0.921883	0.917699	0.88752	0.901141	0.898078	0.835477	0.795832	0.781918	0.747899	0.676402	0.669382	0.87199	0.696348	0.697209	0.987267	0.919404	0.892978
trial_277	0.913186	0.865527	0.901883	0.972784	0.505052	0.510522	0.948159	0.960259	0.925018	0.959023	0.948479	0.94078	0.9647	0.918384	0.913968	0.866057	0.880178	0.86981	0.811362	0.778757	0.779676	0.773464	0.678714	0.670629	0.848281	0.644192	0.642549	0.989241	0.932422	0.898756
trial_278	0.929123	0.832244	0.884571	0.976749	0.505521	0.508973	0.94181	0.959541	0.88116	0.979027	0.970884	0.966145	0.96608	0.925166	0.91968	0.889444	0.893675	0.886037	0.771413	0.741669	0.745062	0.826469	0.752973	0.687548	0.895134	0.686577	0.682361	0.98992	0.916642	0.887194
trial_279	0.780311	0.778725	0.847643	0.976573	0.50172	0.50902	0.941706	0.959704	0.925438	0.963546	0.94652	0.943447	0.965568	0.903966	0.899799	0.834137	0.874015	0.85855	0.806922	0.787198	0.789255	0.754091	0.503533	0.495012	0.837831	0.667479	0.667675	0.990405	0.925296	0.896746
trial_280	0.796843	0.754141	0.857666	0.979855	0.499837	0.509127	0.947233	0.960944	0.857414	0.983833	0.974007	0.969462	0.947937	0.923095	0.918385	0.856078	0.883242	0.854425	0.788859	0.746928	0.748347	0.623072	0.392137	0.36165	0.879381	0.685111	0.685323	0.987626	0.91744	0.886436
trial_281	0.89546	0.831459	0.884305	0.981486	0.529464	0.530226	0.939012	0.934627	0.938741	0.9757	0.963432	0.957391	0.953406	0.920143	0.916029	0.848503	0.875466	0.870319	0.775733	0.763093	0.762686	0.666256	0.532028	0.520822	0.837008	0.661035	0.655445	0.989264	0.919948	0.890642
trial_282	0.848357	0.802752	0.873588	0.977828	0.507595	0.513792	0.952386	0.944266	0.935081	0.966262	0.93265	0.925267	0.954546	0.902362	0.897513	0.888234	0.86109	0.854676	0.820001	0.786448	0.788248	0.755068	0.658039	0.637987	0.87636	0.693763	0.693701	0.990792	0.926328	0.899808
trial_283	0.804957	0.766736	0.854676	0.975382	0.509962	0.513348	0.950218	0.962892	0.938909	0.981229	0.97137	0.966788	0.961752	0.940286	0.934403	0.892731	0.888203	0.866834	0.857265	0.801487	0.799757	0.655589	0.515197	0.51067	0.894599	0.706984	0.702716	0.992186	0.927455	0.894469
trial_284	0.832934	0.755314	0.854249	0.986731	0.58826	0.572355	0.9321	0.942364	0.93865	0.981216	0.967554	0.960408	0.958864	0.905432	0.90165	0.841066	0.859345	0.849935	0.800947	0.786981	0.787841	0.788037	0.698329	0.675147	0.823806	0.630848	0.625951	0.989764	0.930055	0.893707
trial_285	0.845813	0.750564	0.817501	0.973624	0.499818	0.504627	0.93864	0.962699	0.938643	0.960218	0.950334	0.945163	0.95267	0.913101	0.907606	0.853794	0.887587	0.881414	0.792902	0.771633	0.764339	0.894108	0.628756	0.60834	0.867797	0.697704	0.694912	0.987751	0.926349	0.897879
trial_286	0.798106	0.768106	0.857472	0.975188	0.507185	0.513287	0.93568	0.962043	0.938541	0.97387	0.957849	0.952598	0.966851	0.921192	0.915766	0.849299	0.867288	0.8584	0.828279	0.789204	0.79002	0.901199	0.815456	0.793326	0.868411	0.668323	0.664962	0.98816	0.916244	0.891039
trial_287	0.854461	0.825545	0.88022	0.976068	0.501356	0.503487	0.941436	0.955014	0.934933	0.975247	0.965393	0.962504	0.940809	0.895287	0.891036	0.843906	0.858711	0.855297	0.800099	0.772752	0.773289	0.837879	0.745507	0.728901	0.84783	0.640333	0.637875	0.987156	0.92291	0.891787
trial_288	0.825763	0.741656	0.852393	0.975413	0.500703	0.505466	0.945496	0.952423	0.892018	0.974182	0.963512	0.96071	0.960108	0.928896	0.92383	0.854212	0.889	0.881866	0.804922	0.775867	0.776343	0.887494	0.787051	0.768211	0.85094	0.683109	0.683007	0.991819	0.928248	0.895018
trial_289	0.919388	0.823024	0.877197	0.973118	0.499105	0.50607	0.940018	0.963481	0.934835	0.972982	0.953422	0.949029	0.960603	0.923268	0.919307	0.860892	0.878416	0.865302	0.833221	0.794431	0.794535	0.830666	0.753012	0.735957	0.868169	0.671801	0.670005	0.989611	0.925848	0.895733
trial_290	0.877208	0.782421	0.859543	0.98303	0.511877	0.517783	0.947323	0.963959	0.925376	0.971327	0.95697	0.952154	0.953944	0.924375	0.921785	0.83822	0.874926	0.865363	0.794659	0.757034	0.757804	0.44108	0.425939	0.430196	0.822699	0.645052	0.640442	0.988616	0.918951	0.885926
trial_291	0.856237	0.812715	0.882673	0.978785	0.507249	0.511493	0.938561	0.963466	0.938553	0.981135	0.971112	0.966398	0.963349	0.920362	0.915387	0.847495	0.870567	0.862209	0.779445	0.768807	0.771151	0.662928	0.510244	0.501024	0.859531	0.657126	0.654851	0.991981	0.92672	0.897382
trial_292	0.825533	0.784793	0.856145	0.969649	0.504178	0.512487	0.945869	0.933867	0.925327	0.978934	0.964853	0.961219	0.957596	0.8735	0.870985	0.837694	0.862038	0.850347	0.870334	0.82455	0.822037	0.686498	0.502842	0.492054	0.845607	0.674381	0.674419	0.988041	0.923846	0.889235
trial_293	0.799177	0.790912	0.873843	0.980254	0.508054	0.513147	0.948879	0.959856	0.891896	0.979898	0.966829	0.962537	0.958053	0.91374	0.909443	0.884757	0.883562	0.872112	0.828248	0.795626	0.795455	0.65528	0.523242	0.518047	0.805656	0.649271	0.648085	0.98613	0.913636	0.886877
trial_294	0.861114	0.824384	0.88712	0.97277	0.52195	0.524985	0.944617	0.941406	0.934859	0.975587	0.961269	0.957878	0.946942	0.925857	0.921754	0.844551	0.867642	0.853557	0.854666	0.81387	0.813438	0.832765	0.751539	0.735788	0.814447	0.627324	0.622092	0.987762	0.920349	0.893769
trial_295	0.812737	0.815931	0.849797	0.979765	0.502838	0.510485	0.945875	0.961744	0.939637	0.979216	0.968597	0.962796	0.950522	0.891904	0.887079	0.864172	0.869125	0.848776	0.784018	0.77152	0.772247	0.864459	0.776701	0.73262	0.831478	0.664173	0.664337	0.98471	0.921147	0.891197
trial_296	0.880869	0.791861	0.844783	0.974227	0.501652	0.513625	0.943853	0.936783	0.894305	0.981447	0.969715	0.96149	0.958551	0.925107	0.920909	0.848929	0.864068	0.857402	0.802994	0.758184	0.759864	0.814724	0.747593	0.694641	0.819092	0.651804	0.652393	0.985634	0.921205	0.892595
trial_297	0.870312	0.790523	0.872749	0.984676	0.51822	0.522264	0.946659	0.962117	0.919727	0.975926	0.962402	0.958947	0.955778	0.906936	0.903001	0.868555	0.868955	0.868159	0.841192	0.804923	0.805005	0.551943	0.439781	0.43881	0.870379	0.688861	0.68729	0.989669	0.924534	0.893415
trial_298	0.805915	0.785481	0.860316	0.978762	0.504846	0.51091	0.938383	0.962681	0.919706	0.96723	0.946894	0.938307	0.959464	0.913956	0.909643	0.895083	0.888613	0.86157	0.870272	0.821731	0.819592	0.496571	0.398331	0.39471	0.873391	0.693016	0.695209	0.986649	0.924742	0.891408
trial_299	0.940386	0.872861	0.895417	0.982803	0.519705	0.525044	0.946772	0.962763	0.91963	0.980482	0.966982	0.96184	0.956964	0.912138	0.906881	0.86873	0.868032	0.84819	0.79951	0.772253	0.772536	0.893824	0.79242	0.77313	0.81728	0.682174	0.685932	0.990798	0.923682	0.889402
trial_300	0.866377	0.798711	0.871273	0.975464	0.497794	0.508554	0.938638	0.960355	0.891911	0.97489	0.964786	0.96169	0.950793	0.917635	0.913817	0.846763	0.872868	0.871025	0.807521	0.775597	0.775802	0.890115	0.782344	0.763734	0.870118	0.692577	0.691367	0.990958	0.916668	0.883105
trial_301	0.807997	0.795273	0.871429	0.984665	0.555613	0.543211	0.940975	0.949272	0.919546	0.963657	0.95095	0.942919	0.951639	0.918141	0.913153	0.855439	0.867787	0.866661	0.839997	0.809257	0.807308	0.898459	0.606219	0.579325	0.898329	0.724148	0.72161	0.991503	0.928394	0.899951
trial_302	0.780197	0.763491	0.861766	0.97915	0.515267	0.525666	0.941617	0.961066	0.925592	0.934923	0.913334	0.907792	0.949578	0.877957	0.874854	0.851444	0.872386	0.855566	0.823391	0.791386	0.79231	0.655093	0.48979	0.487435	0.817466	0.645475	0.645193	0.988645	0.912775	0.883298
trial_303	0.786846	0.773864	0.853372	0.984015	0.506184	0.511336	0.93953	0.953122	0.934853	0.980707	0.970752	0.964892	0.959643	0.940749	0.935026	0.869466	0.887685	0.882836	0.852274	0.809918	0.808118	0.804586	0.723496	0.698936	0.833091	0.668268	0.666626	0.982799	0.913641	0.880461
trial_304	0.829249	0.768528	0.855868	0.979669	0.506732	0.510553	0.943715	0.961123	0.934761	0.961692	0.948401	0.942176	0.94351	0.918496	0.914417	0.826762	0.862877	0.85173	0.794086	0.758617	0.761304	0.789868	0.658059	0.643529	0.841397	0.692715	0.693954	0.9908	0.927843	0.898674
trial_305	0.846444	0.804617	0.854063	0.981508	0.505015	0.510376	0.945556	0.965141	0.919911	0.970711	0.953627	0.949319	0.954332	0.914531	0.91036	0.871971	0.87466	0.873276	0.784413	0.771654	0.772706	0.460176	0.339739	0.342777	0.815019	0.681232	0.684038	0.988022	0.921107	0.890822
trial_306	0.824295	0.78613	0.866538	0.980486	0.509081	0.51486	0.945233	0.928917	0.881277	0.966368	0.951041	0.946895	0.95887	0.911705	0.907777	0.870093	0.863514	0.860437	0.818831	0.787838	0.788631	0.663316	0.531926	0.527217	0.876946	0.689559	0.687217	0.989337	0.925627	0.897899
trial_307	0.830784	0.737925	0.854853	0.976619	0.514452	0.520358	0.944688	0.961585	0.934862	0.96703	0.951656	0.947045	0.947953	0.891893	0.887321	0.852619	0.876498	0.874668	0.849577	0.800281	0.801507	0.948584	0.799613	0.775961	0.881535	0.706815	0.704576	0.986023	0.919895	0.888266
trial_308	0.869698	0.743965	0.843891	0.981636	0.504834	0.513494	0.942267	0.958724	0.93987	0.980731	0.967975	0.9599	0.960141	0.940763	0.934981	0.837968	0.885181	0.878347	0.833636	0.787263	0.785128	0.642707	0.536647	0.510066	0.873207	0.692585	0.691206	0.983742	0.92052	0.887408
trial_309	0.808301	0.788865	0.871676	0.982435	0.523595	0.521303	0.955482	0.955273	0.935069	0.982323	0.973391	0.967559	0.962126	0.924276	0.919969	0.906831	0.895724	0.885892	0.823857	0.807967	0.808492	0.738571	0.648344	0.636346	0.837489	0.688435	0.69046	0.988832	0.921957	0.895216
trial_310	0.85428	0.792523	0.865859	0.974393	0.509624	0.514493	0.944074	0.953446	0.9348	0.978952	0.964877	0.962185	0.953984	0.925757	0.920953	0.878446	0.877798	0.861908	0.784695	0.743357	0.743178	0.831676	0.747651	0.731276	0.831312	0.664623	0.662747	0.990346	0.927286	0.896643
trial_311	0.804112	0.771201	0.844119	0.981505	0.518165	0.51593	0.943652	0.965203	0.856748	0.95772	0.919436	0.915546	0.962692	0.92585	0.920049	0.880932	0.877686	0.852872	0.843471	0.805667	0.80582	0.548821	0.44532	0.445387	0.869967	0.670638	0.668604	0.991653	0.926436	0.893867
trial_312	0.786048	0.753652	0.8335	0.977552	0.506882	0.51238	0.942043	0.962879	0.938627	0.981444	0.970362	0.963202	0.959288	0.911175	0.905842	0.873685	0.887166	0.881171	0.842643	0.793917	0.795408	0.739392	0.659863	0.622962	0.83591	0.63159	0.625737	0.989712	0.929088	0.896498
trial_313	0.857456	0.805482	0.877062	0.981093	0.502726	0.51052	0.939658	0.951864	0.893516	0.976532	0.964516	0.957689	0.961261	0.927996	0.92345	0.86255	0.867282	0.866565	0.848591	0.799197	0.800002	0.887426	0.789369	0.770761	0.850876	0.674925	0.671608	0.985754	0.918793	0.884189
trial_314	0.889309	0.792713	0.863949	0.981735	0.502233	0.507975	0.934662	0.960221	0.93499	0.976956	0.961909	0.95846	0.939925	0.916937	0.9127	0.824898	0.86523	0.860249	0.837644	0.802908	0.801402	0.831867	0.74234	0.725838	0.912268	0.725907	0.725809	0.986285	0.92724	0.896981
trial_315	0.787584	0.749344	0.853782	0.981804	0.513505	0.5185	0.940961	0.961934	0.938659	0.960078	0.949772	0.943497	0.959849	0.932806	0.928278	0.863077	0.870484	0.849859	0.820493	0.807848	0.802813	0.742167	0.608878	0.580798	0.895467	0.685525	0.681852	0.985696	0.910346	0.885452
trial_316	0.8048	0.723766	0.831075	0.978775	0.499576	0.506447	0.946929	0.954901	0.934924	0.966969	0.951989	0.949597	0.962873	0.922138	0.916096	0.878749	0.87656	0.865403	0.816721	0.780193	0.77703	0.908014	0.809801	0.792278	0.837821	0.66759	0.665607	0.989386	0.930594	0.897036
trial_317	0.95033	0.867253	0.906802	0.981174	0.5156	0.522833	0.954257	0.960788	0.864444	0.978751	0.96664	0.959458	0.963569	0.922542	0.918128	0.873967	0.884228	0.877184	0.865477	0.819983	0.818842	0.716871	0.502576	0.497702	0.903076	0.697158	0.695813	0.988611	0.922172	0.890406
trial_318	0.81778	0.726021	0.848838	0.978039	0.501163	0.513201	0.944611	0.931403	0.91967	0.981357	0.972439	0.96765	0.958963	0.912768	0.908856	0.854247	0.873411	0.858651	0.824323	0.808405	0.808516	0.427409	0.339317	0.344657	0.867259	0.68037	0.679956	0.985158	0.914496	0.887596
trial_319	0.824313	0.803574	0.87481	0.974684	0.50173	0.504459	0.941811	0.928034	0.925416	0.978137	0.965008	0.960626	0.960242	0.924503	0.920218	0.839811	0.869485	0.863066	0.841118	0.806099	0.805248	0.731692	0.2845	0.291073	0.803617	0.647544	0.648646	0.989999	0.930015	0.887667
trial_320	0.93816	0.843775	0.884559	0.980149	0.50346	0.508539	0.936104	0.952926	0.919501	0.97323	0.952743	0.948756	0.962131	0.913734	0.90927	0.826294	0.865614	0.863797	0.821968	0.792535	0.793174	0.551924	0.447633	0.447171	0.827191	0.675601	0.675298	0.989235	0.931493	0.901123
trial_321	0.778513	0.78647	0.875767	0.978312	0.506977	0.510665	0.939978	0.966042	0.938962	0.962479	0.946837	0.942992	0.949164	0.925619	0.921453	0.88199	0.890222	0.870909	0.826285	0.802107	0.801967	0.618171	0.494904	0.460522	0.866787	0.680175	0.678789	0.990659	0.921751	0.888845
trial_322	0.892379	0.768248	0.857613	0.973046	0.503394	0.511901	0.944605	0.95343	0.938899	0.976868	0.964767	0.960508	0.95638	0.927987	0.923376	0.871036	0.866327	0.870001	0.798406	0.78782	0.788843	0.676235	0.509062	0.504475	0.886345	0.706114	0.707718	0.991624	0.924223	0.891618
trial_323	0.84005	0.824208	0.884495	0.980983	0.539255	0.534627	0.941717	0.954826	0.938721	0.973129	0.957612	0.95361	0.960695	0.92933	0.924364	0.862036	0.879403	0.87889	0.804098	0.772324	0.772805	0.465798	0.42957	0.410488	0.828405	0.660299	0.659965	0.98886	0.920057	0.892712
trial_324	0.745736	0.724824	0.846752	0.979592	0.507558	0.505954	0.948854	0.962234	0.925281	0.970112	0.954877	0.950439	0.959183	0.918406	0.914254	0.843746	0.884353	0.875005	0.844156	0.809992	0.809989	0.334683	0.237656	0.251779	0.838106	0.670877	0.671344	0.98991	0.928506	0.898704
trial_325	0.749064	0.751681	0.84513	0.980358	0.504425	0.514493	0.950427	0.961686	0.925815	0.982719	0.972174	0.967364	0.957664	0.940756	0.934772	0.843427	0.857799	0.843415	0.846675	0.823222	0.823033	0.699846	0.577475	0.561282	0.912407	0.725915	0.725821	0.984884	0.915948	0.892067
trial_326	0.807506	0.810836	0.879449	0.98074	0.52181	0.518552	0.949393	0.964747	0.867114	0.97861	0.966594	0.960707	0.960812	0.92116	0.915031	0.878077	0.875137	0.860343	0.788814	0.76124	0.760986	0.942903	0.792285	0.769242	0.899849	0.693075	0.691284	0.984469	0.922204	0.890565
trial_327	0.863917	0.778013	0.789511	0.975496	0.495707	0.506291	0.940777	0.943978	0.919503	0.978435	0.964242	0.958866	0.961159	0.94176	0.936658	0.82253	0.864554	0.860969	0.8306	0.789938	0.78918	0.71457	0.619134	0.587288	0.845552	0.63236	0.624178	0.985042	0.921024	0.892351
trial_328	0.890503	0.807064	0.879891	0.979757	0.5191	0.527507	0.940207	0.942853	0.938869	0.975925	0.964815	0.962425	0.961733	0.936501	0.93211	0.832463	0.864604	0.849377	0.80018	0.775821	0.773168	0.655563	0.508372	0.505148	0.83303	0.638632	0.636521	0.990762	0.919614	0.88416
trial_329	0.784184	0.774217	0.856671	0.980532	0.500109	0.512688	0.944264	0.941871	0.938597	0.969718	0.961664	0.954314	0.964247	0.933973	0.929585	0.848864	0.865519	0.841443	0.867598	0.821082	0.819503	0.69295	0.611651	0.570228	0.792186	0.646754	0.649577	0.991649	0.926498	0.890778
trial_330	0.888507	0.851542	0.893575	0.981241	0.505988	0.514388	0.944251	0.950967	0.920318	0.978972	0.969529	0.963598	0.957715	0.940696	0.935072	0.868101	0.872033	0.8697	0.834553	0.792045	0.794096	0.945095	0.798867	0.776281	0.89595	0.689454	0.687399	0.984046	0.913379	0.888431
trial_331	0.891696	0.832419	0.890283	0.979737	0.507559	0.514117	0.93175	0.962117	0.864354	0.976325	0.962821	0.959435	0.961212	0.913372	0.908355	0.830554	0.859456	0.840161	0.801382	0.786806	0.788587	0.711871	0.680411	0.673607	0.870559	0.695925	0.694643	0.990783	0.927905	0.89773
trial_332	0.861125	0.773956	0.850048	0.975128	0.50894	0.506264	0.94466	0.963501	0.938907	0.980885	0.971793	0.966331	0.945582	0.893192	0.889358	0.881111	0.872189	0.856902	0.797399	0.769179	0.770302	0.94248	0.793583	0.771061	0.823559	0.653298	0.654241	0.990465	0.930314	0.899778
trial_333	0.765661	0.779753	0.869356	0.976786	0.511445	0.513026	0.941349	0.959011	0.854602	0.975896	0.963845	0.960976	0.94301	0.916725	0.911933	0.872523	0.876657	0.871185	0.819487	0.781018	0.780551	0.495729	0.423373	0.420658	0.87116	0.682728	0.681692	0.986413	0.919893	0.888316
trial_334	0.769032	0.758462	0.862432	0.976091	0.497379	0.508592	0.934879	0.96061	0.938608	0.968259	0.956516	0.952284	0.944661	0.904635	0.900141	0.85803	0.857794	0.844849	0.833769	0.783017	0.781586	0.944437	0.794501	0.771741	0.824892	0.625922	0.623826	0.988775	0.931314	0.89621
trial_335	0.854272	0.787672	0.866244	0.98064	0.503337	0.505065	0.93799	0.953463	0.934761	0.959023	0.948479	0.94078	0.950826	0.890588	0.887329	0.827821	0.868233	0.856042	0.86289	0.817271	0.817386	0.580413	0.516102	0.508302	0.83919	0.669689	0.668596	0.987959	0.926517	0.895188
trial_336	0.778305	0.729658	0.825032	0.972314	0.552531	0.53643	0.939362	0.957785	0.934207	0.979027	0.970884	0.966145	0.941453	0.919817	0.914637	0.883399	0.870501	0.839321	0.799963	0.773761	0.773913	0.89437	0.620925	0.592898	0.86788	0.692398	0.692273	0.987222	0.916813	0.893264
trial_337	0.869747	0.722059	0.793702	0.974269	0.502403	0.511535	0.949388	0.955083	0.938857	0.963546	0.94652	0.943447	0.944385	0.89276	0.888909	0.868788	0.87561	0.862118	0.793693	0.761323	0.762621	0.830603	0.719784	0.697553	0.872976	0.706108	0.704875	0.989099	0.921292	0.890868
trial_338	0.87648	0.8454	0.900892	0.967233	0.488354	0.49384	0.948752	0.962884	0.919968	0.983833	0.974007	0.969462	0.959278	0.928501	0.923129	0.898966	0.897504	0.890352	0.835401	0.807758	0.807537	0.730645	0.376536	0.334724	0.821428	0.66534	0.664228	0.989119	0.919396	0.894651
trial_339	0.819681	0.768745	0.859691	0.983774	0.498184	0.510712	0.948926	0.958931	0.934867	0.9757	0.963432	0.957391	0.963782	0.933228	0.927621	0.862882	0.878482	0.864876	0.81011	0.77826	0.779513	0.893861	0.59413	0.566493	0.812843	0.684225	0.686215	0.99007	0.919638	0.888031
trial_340	0.809013	0.790816	0.830383	0.982653	0.523101	0.522185	0.940355	0.953797	0.93867	0.966262	0.93265	0.925267	0.958341	0.939143	0.935048	0.874947	0.878299	0.86488	0.793317	0.769034	0.768596	0.665004	0.605225	0.56621	0.82587	0.670091	0.668983	0.988928	0.92042	0.885725
trial_341	0.835814	0.802282	0.878853	0.976798	0.504879	0.51141	0.946027	0.929463	0.925392	0.981229	0.97137	0.966788	0.965906	0.91681	0.912524	0.87626	0.885834	0.877533	0.814093	0.805927	0.806962	0.530574	0.474114	0.460129	0.792225	0.622027	0.618956	0.989672	0.919489	0.890929
trial_342	0.76924	0.762513	0.85527	0.974368	0.499049	0.501638	0.947728	0.965	0.892078	0.981216	0.967554	0.960408	0.959893	0.914383	0.910006	0.863201	0.866229	0.861621	0.821176	0.786853	0.784898	0.351018	0.269592	0.277812	0.819318	0.630371	0.626411	0.987532	0.92591	0.895191
trial_343	0.813598	0.737851	0.835559	0.978606	0.5054	0.510968	0.947611	0.954054	0.934963	0.960218	0.950334	0.945163	0.95363	0.915183	0.909636	0.878363	0.855613	0.852852	0.759469	0.754297	0.756044	0.729021	0.475161	0.467647	0.806276	0.628656	0.626639	0.988362	0.922916	0.895541
trial_344	0.853696	0.792986	0.871222	0.976545	0.513696	0.513509	0.942389	0.962048	0.886664	0.97387	0.957849	0.952598	0.964743	0.916969	0.912844	0.835523	0.862954	0.843122	0.802516	0.793306	0.793907	0.533396	0.42088	0.408514	0.855965	0.684468	0.684851	0.986467	0.915306	0.889709
trial_345	0.831333	0.804223	0.875489	0.977551	0.55576	0.54003	0.946152	0.963603	0.934694	0.975247	0.965393	0.962504	0.961299	0.924331	0.920052	0.834744	0.861441	0.85007	0.855246	0.804237	0.804431	0.895332	0.589665	0.560021	0.840689	0.678962	0.678353	0.98254	0.921786	0.891424
trial_346	0.798584	0.802611	0.881927	0.971609	0.511969	0.504343	0.939342	0.943879	0.938638	0.974182	0.963512	0.96071	0.962622	0.891895	0.886656	0.886794	0.873803	0.86687	0.807997	0.758668	0.758676	0.88811	0.807847	0.791565	0.83139	0.650039	0.645871	0.991863	0.9265	0.897424
trial_347	0.74931	0.781799	0.846086	0.983582	0.511028	0.512158	0.936949	0.96481	0.93644	0.972982	0.953422	0.949029	0.950096	0.90639	0.900947	0.850339	0.886257	0.87641	0.812716	0.781453	0.780764	0.332215	0.310659	0.315623	0.864096	0.688299	0.687377	0.990304	0.926495	0.890246
trial_348	0.874395	0.798051	0.858248	0.976778	0.554077	0.536577	0.944055	0.963328	0.938755	0.971327	0.95697	0.952154	0.95968	0.925449	0.920185	0.856409	0.867877	0.861684	0.839198	0.809154	0.808411	0.895994	0.650398	0.629789	0.869895	0.674777	0.674123	0.988574	0.926385	0.897616
trial_349	0.819385	0.789698	0.869372	0.980126	0.502637	0.50701	0.94619	0.954941	0.939084	0.981135	0.971112	0.966398	0.950647	0.906093	0.902229	0.873561	0.872515	0.852583	0.859107	0.819602	0.817336	0.215684	0.223947	0.238091	0.786813	0.601847	0.597646	0.987232	0.921867	0.884386
trial_350	0.864495	0.815621	0.881934	0.975098	0.490384	0.501196	0.932203	0.951636	0.886877	0.978934	0.964853	0.961219	0.958577	0.923045	0.918386	0.85667	0.885595	0.863191	0.790099	0.757926	0.759115	0.451179	0.399804	0.389991	0.8187	0.624734	0.622735	0.988623	0.918799	0.886057
trial_351	0.801927	0.79587	0.87599	0.977862	0.502758	0.514423	0.945225	0.953617	0.938623	0.979913	0.966829	0.962537	0.944734	0.907732	0.902686	0.86921	0.878052	0.875819	0.814165	0.805319	0.8031	0.528761	0.433443	0.428748	0.869364	0.672023	0.670025	0.989204	0.927786	0.894829
trial_352	0.832732	0.78448	0.851983	0.97889	0.515798	0.523241	0.941843	0.932346	0.934735	0.975587	0.961269	0.957878	0.95693	0.920282	0.915755	0.841665	0.86245	0.852429	0.834606	0.790209	0.788734	0.422368	0.279135	0.294774	0.816371	0.634386	0.634755	0.98626	0.920879	0.890402
trial_353	0.930247	0.865362	0.900836	0.975157	0.502356	0.510414	0.943896	0.951366	0.892177	0.979216	0.968597	0.962796	0.934544	0.904158	0.900676	0.829633	0.866718	0.854753	0.811029	0.774703	0.777578	0.663313	0.457347	0.454379	0.833556	0.644867	0.645284	0.991543	0.925301	0.894496
trial_354	0.807416	0.775755	0.848796	0.97532	0.502639	0.512773	0.933628	0.955143	0.938693	0.981447	0.969715	0.96149	0.959927	0.940635	0.933344	0.831282	0.862049	0.852798	0.800987	0.792507	0.793573	0.943492	0.801279	0.779509	0.874207	0.670386	0.666622	0.990591	0.930303	0.89917
trial_355	0.925398	0.866117	0.898809	0.977007	0.512963	0.51473	0.948473	0.964908	0.938678	0.975926	0.962402	0.958947	0.931687	0.888083	0.883999	0.861101	0.879245	0.868966	0.817342	0.78171	0.781346	0.60226	0.521946	0.511539	0.847297	0.670717	0.670309	0.991581	0.92317	0.893737
trial_356	0.802102	0.805782	0.870324	0.965613	0.51188	0.526038	0.944819	0.942019	0.938623	0.96723	0.946894	0.938307	0.962338	0.922986	0.918869	0.899605	0.880677	0.875245	0.852903	0.799902	0.800354	0.943908	0.789941	0.76705	0.819188	0.645697	0.644996	0.991173	0.925267	0.893039
trial_357	0.837942	0.77612	0.862284	0.978637	0.558565	0.542608	0.93668	0.931153	0.935021	0.980482	0.966982	0.96184	0.95125	0.918468	0.913425	0.852292	0.861746	0.849474	0.842763	0.793267	0.794748	0.896294	0.59975	0.571711	0.869808	0.687035	0.686028	0.988297	0.923808	0.899485
trial_358	0.915986	0.839382	0.874154	0.975389	0.522017	0.522296	0.94477	0.953636	0.934879	0.97489	0.964786	0.96169	0.954935	0.914808	0.910028	0.858235	0.866018	0.857604	0.843819	0.798881	0.798144	0.741591	0.642988	0.63081	0.836211	0.679568	0.679422	0.988833	0.922641	0.891798
trial_359	0.842494	0.77756	0.86505	0.98064	0.500231	0.506864	0.925455	0.95206	0.881162	0.963657	0.95095	0.942919	0.954768	0.908043	0.903275	0.861278	0.874165	0.870851	0.881414	0.827502	0.826246	0.811617	0.72652	0.701753	0.850163	0.627054	0.624692	0.991285	0.922477	0.888016
trial_360	0.773682	0.780825	0.825526	0.97693	0.504753	0.512589	0.945505	0.952723	0.86389	0.934923	0.913334	0.907792	0.957187	0.899666	0.894736	0.859475	0.880706	0.867472	0.82655	0.77936	0.779181	0.743095	0.401884	0.39843	0.818935	0.681869	0.683144	0.990502	0.932797	0.899531
trial_361	0.843377	0.771697	0.86628	0.979272	0.528755	0.523653	0.936804	0.943596	0.934733	0.980707	0.970752	0.964892	0.957922	0.927013	0.922918	0.867268	0.870156	0.86118	0.797651	0.775024	0.774629	0.80232	0.748341	0.679194	0.883481	0.703504	0.703639	0.986811	0.91664	0.88852
trial_362	0.870112	0.80948	0.858884	0.980104	0.496946	0.507683	0.939277	0.962585	0.934769	0.961692	0.948401	0.942176	0.962367	0.933182	0.927597	0.842505	0.867021	0.861669	0.821195	0.771622	0.769761	0.527541	0.503648	0.501326	0.842428	0.669477	0.669511	0.98842	0.922659	0.895335
trial_363	0.777423	0.782476	0.857796	0.978529	0.503196	0.507228	0.948162	0.944043	0.934633	0.970711	0.953627	0.949319	0.961828	0.939837	0.933985	0.847157	0.862239	0.85173	0.837393	0.780149	0.777212	0.347301	0.281476	0.290518	0.811006	0.585109	0.58533	0.991101	0.916651	0.887641
trial_364	0.931348	0.824853	0.87399	0.979103	0.505147	0.509418	0.93888	0.952008	0.877521	0.966368	0.951041	0.946895	0.952897	0.923581	0.918963	0.865415	0.889665	0.882822	0.777879	0.753406	0.75489	0.783523	0.674304	0.662734	0.657136	0.430541	0.414001	0.985835	0.920149	0.88784
trial_365	0.879343	0.821827	0.883758	0.982516	0.507617	0.519326	0.944202	0.951688	0.884274	0.96703	0.951656	0.947045	0.95863	0.920899	0.916646	0.848656	0.865204	0.846957	0.848326	0.792512	0.788451	0.66145	0.584452	0.548876	0.817674	0.685043	0.687508	0.988574	0.923003	0.888644
trial_366	0.82501	0.827547	0.89026	0.978199	0.502477	0.507573	0.951484	0.96099	0.925519	0.980731	0.967975	0.9599	0.965519	0.926915	0.922845	0.894074	0.89454	0.887152	0.836623	0.808645	0.808077	0.68553	0.531297	0.523906	0.864121	0.672609	0.670948	0.987995	0.927168	0.894075
trial_367	0.80801	0.76746	0.845053	0.977891	0.508803	0.506932	0.945352	0.929217	0.934873	0.982323	0.973391	0.967559	0.943769	0.90774	0.90267	0.870452	0.887604	0.882296	0.83621	0.792068	0.794107	0.743324	0.665287	0.634734	0.815538	0.651381	0.649416	0.987758	0.919181	0.88874
trial_368	0.854863	0.786466	0.868963	0.979218	0.508914	0.51336	0.941327	0.964602	0.938823	0.978952	0.964877	0.962185	0.949473	0.91602	0.911188	0.874531	0.880646	0.869946	0.785475	0.769966	0.772499	0.722925	0.615837	0.605602	0.8263	0.650977	0.65098	0.988321	0.931786	0.897443
trial_369	0.873273	0.767692	0.849144	0.977449	0.504327	0.515115	0.935983	0.953482	0.934714	0.95772	0.919436	0.915546	0.955567	0.912537	0.907865	0.863221	0.873827	0.868334	0.824683	0.777434	0.778823	0.723217	0.624556	0.615044	0.814845	0.676872	0.677113	0.990704	0.918184	0.889464
trial_370	0.836008	0.758872	0.859208	0.980222	0.504683	0.514894	0.934789	0.943807	0.93948	0.981444	0.970362	0.963202	0.96282	0.927068	0.922486	0.865696	0.87039	0.863006	0.801448	0.758414	0.760161	0.590816	0.516895	0.512929	0.80852	0.638204	0.637182	0.9895	0.924387	0.894042
trial_371	0.838123	0.805911	0.876388	0.983478	0.582795	0.561677	0.95667	0.95794	0.935174	0.976532	0.964516	0.957689	0.952116	0.930332	0.926366	0.869146	0.88206	0.879425	0.823542	0.801411	0.800049	0.775218	0.684764	0.65379	0.827291	0.631191	0.627039	0.991074	0.917741	0.889842
trial_372	0.782763	0.754987	0.856419	0.975657	0.504977	0.506902	0.947392	0.965976	0.925587	0.976956	0.961909	0.95846	0.957586	0.915978	0.910956	0.878013	0.893724	0.885337	0.814942	0.788502	0.790087	0.701091	0.617837	0.590504	0.879138	0.703059	0.703959	0.989465	0.914975	0.884496
trial_373	0.86689	0.818507	0.845781	0.971878	0.503542	0.509216	0.943224	0.964023	0.934765	0.960078	0.949772	0.943497	0.960911	0.914758	0.909216	0.860434	0.877036	0.866734	0.790275	0.773037	0.774284	0.80519	0.724558	0.697392	0.791315	0.64269	0.643952	0.990311	0.927043	0.894676
trial_374	0.792925	0.790099	0.866763	0.978997	0.511991	0.51685	0.938888	0.941309	0.934864	0.966969	0.951989	0.949597	0.960354	0.913047	0.908787	0.846333	0.870706	0.86401	0.800472	0.785661	0.782255	0.535452	0.460205	0.459656	0.803902	0.66415	0.663339	0.990898	0.921773	0.893815
trial_375	0.876763	0.752886	0.856863	0.972761	0.495781	0.507514	0.938053	0.954464	0.938592	0.978751	0.96664	0.959458	0.955012	0.923565	0.919075	0.837663	0.858103	0.825986	0.847187	0.810207	0.810332	0.292539	0.250014	0.270913	0.81214	0.651404	0.646861	0.990501	0.926061	0.8944
trial_376	0.813972	0.760989	0.81893	0.975626	0.502148	0.508734	0.943454	0.958955	0.934841	0.981357	0.972439	0.96765	0.960438	0.923572	0.919374	0.826261	0.868223	0.857495	0.778439	0.745172	0.747005	0.837866	0.748547	0.72463	0.879179	0.700184	0.700502	0.991248	0.923461	0.898906
trial_377	0.833486	0.772848	0.824671	0.972995	0.510294	0.514037	0.942534	0.962795	0.919751	0.978137	0.965008	0.960626	0.954971	0.916224	0.911756	0.852132	0.871858	0.854251	0.808646	0.795867	0.790437	0.738127	0.524977	0.512448	0.822579	0.622248	0.616966	0.98715	0.92785	0.896455
trial_378	0.840478	0.77087	0.845476	0.977146	0.5066	0.51279	0.943257	0.92825	0.934741	0.973209	0.952743	0.948756	0.960053	0.940142	0.934065	0.848654	0.868388	0.863068	0.778601	0.763731	0.76153	0.801893	0.739767	0.687053	0.838812	0.670229	0.669056	0.987779	0.916169	0.881939
trial_379	0.80322	0.754113	0.847104	0.976773	0.51946	0.524825	0.944642	0.955514	0.935532	0.962331	0.946837	0.942992	0.964647	0.939862	0.935146	0.887884	0.882228	0.865269	0.853458	0.806052	0.806362	0.688043	0.628629	0.594896	0.840492	0.678453	0.677753	0.989092	0.92405	0.887292
trial_380	0.824286	0.784108	0.864038	0.983004	0.507276	0.511274	0.940398	0.955229	0.93511	0.976868	0.964767	0.960508	0.96197	0.913156	0.908405	0.864383	0.873693	0.863185	0.839834	0.803968	0.804528	0.639698	0.583706	0.575243	0.803936	0.648435	0.649544	0.992054	0.925975	0.895525
trial_381	0.789245	0.745102	0.829417	0.973977	0.501977	0.509593	0.933982	0.960556	0.935377	0.973129	0.957612	0.95361	0.9591	0.919254	0.914523	0.864402	0.873891	0.861159	0.833062	0.793435	0.794143	0.806363	0.727438	0.700925	0.868751	0.682381	0.680875	0.984264	0.9145	0.877044
trial_382	0.89534	0.737923	0.848201	0.978967	0.500906	0.507356	0.946042	0.932757	0.934784	0.979446	0.964333	0.959655	0.924699	0.901228	0.896474	0.869396	0.876378	0.872347	0.84723	0.798454	0.799021	0.805892	0.724702	0.700285	0.817091	0.631225	0.629355	0.985323	0.916608	0.879707
trial_383	0.928192	0.843423	0.849127	0.973639	0.509061	0.513071	0.9486	0.953823	0.939007	0.979988	0.970407	0.965335	0.959322	0.923142	0.919004	0.890718	0.896064	0.894202	0.838253	0.794263	0.794052	0.761723	0.643499	0.631324	0.897629	0.687012	0.683335	0.991856	0.927793	0.898054
trial_384	0.902957	0.836393	0.886488	0.974374	0.507323	0.511079	0.949949	0.943175	0.934733	0.959976	0.947727	0.94101	0.963598	0.92533	0.920198	0.886996	0.879953	0.880496	0.743774	0.721863	0.721183	0.712355	0.609534	0.601486	0.839331	0.681236	0.680573	0.990303	0.917214	0.888
trial_385	0.854252	0.802131	0.8778	0.981217	0.497671	0.507825	0.940766	0.962206	0.938511	0.968259	0.956516	0.952284	0.953766	0.906154	0.901825	0.819107	0.861036	0.855463	0.841217	0.804305	0.804105	0.577624	0.518377	0.506242	0.81589	0.631439	0.629604	0.991858	0.925828	0.895491
trial_386	0.826945	0.779225	0.86758	0.981005	0.502436	0.503579	0.925074	0.94376	0.925222	0.959023	0.948479	0.94078	0.929773	0.920442	0.915151	0.85068	0.864195	0.860328	0.871911	0.813194	0.811218	0.643542	0.594291	0.583916	0.811718	0.666647	0.667454	0.983751	0.916005	0.885767
trial_387	0.805875	0.791522	0.869251	0.971002	0.504563	0.515227	0.943077	0.953354	0.925309	0.979027	0.970884	0.966145	0.950094	0.925569	0.920141	0.875994	0.883056	0.878895	0.799769	0.750609	0.752786	0.674478	0.407452	0.408471	0.833226	0.664777	0.663656	0.989411	0.921066	0.895539
trial_388	0.891881	0.756576	0.850725	0.973039	0.498056	0.508153	0.941757	0.952564	0.925205	0.963546	0.94652	0.943447	0.951499	0.919029	0.914696	0.836197	0.85951	0.845728	0.857221	0.796293	0.794682	0.507825	0.408703	0.401622	0.805252	0.628812	0.630382	0.983933	0.920757	0.895855
trial_389	0.829113	0.800222	0.871776	0.979992	0.515633	0.524339	0.951019	0.929588	0.938669	0.983833	0.974007	0.969462	0.961614	0.940541	0.934432	0.874911	0.868519	0.857643	0.785287	0.751949	0.75303	0.760988	0.684861	0.676429	0.812212	0.643054	0.642012	0.987141	0.928394	0.896501
trial_390	0.848544	0.756877	0.8636	0.980808	0.501571	0.508008	0.955925	0.96261	0.92537	0.9757	0.963432	0.957391	0.962963	0.91767	0.913059	0.841111	0.864546	0.865449	0.78388	0.748001	0.747925	0.45871	0.426648	0.429917	0.850979	0.649956	0.646622	0.991079	0.922006	0.888712
trial_391	0.850596	0.746483	0.84077	0.98039	0.509442	0.522883	0.935066	0.963026	0.925165	0.966262	0.93265	0.925267	0.959267	0.932317	0.926908	0.866017	0.88358	0.87084	0.824286	0.793595	0.79446	0.579727	0.516545	0.509761	0.836099	0.667416	0.667035	0.987284	0.924118	0.892255
trial_392	0.867745	0.804583	0.860334	0.987257	0.586966	0.570939	0.93786	0.959267	0.934745	0.981229	0.97137	0.966788	0.958529	0.912917	0.908776	0.843183	0.871587	0.858437	0.787726	0.767427	0.76904	0.780628	0.710975	0.694478	0.836657	0.662572	0.660949	0.981831	0.918232	0.889351
trial_393	0.850071	0.749569	0.837958	0.978392	0.512871	0.514963	0.943854	0.961983	0.934724	0.981216	0.967554	0.960408	0.966245	0.920493	0.915432	0.872357	0.87043	0.871406	0.807878	0.781255	0.780718	0.774243	0.677419	0.669559	0.849988	0.644305	0.639664	0.985505	0.910847	0.882078
trial_394	0.747868	0.756759	0.858416	0.974845	0.507232	0.513268	0.941788	0.93377	0.939242	0.960218	0.950334	0.945163	0.962226	0.910638	0.906852	0.877745	0.872102	0.860088	0.817057	0.778616	0.779555	0.678277	0.594371	0.583865	0.903431	0.691937	0.689051	0.991556	0.922586	0.89287
trial_395	0.793106	0.758805	0.806864	0.979825	0.504282	0.512429	0.940521	0.963351	0.938574	0.97387	0.957849	0.952598	0.958662	0.915772	0.911209	0.855866	0.868811	0.863756	0.839609	0.796148	0.797586	0.887623	0.790278	0.77291	0.845367	0.679739	0.680369	0.990825	0.923367	0.896806
trial_396	0.869668	0.793685	0.871817	0.978936	0.503235	0.505087	0.946472	0.963424	0.938607	0.975247	0.965393	0.962504	0.958739	0.938726	0.933553	0.847402	0.886391	0.876636	0.820419	0.783	0.782164	0.688609	0.626217	0.594298	0.83096	0.687292	0.688866	0.991442	0.925721	0.896899
trial_397	0.81099	0.777886	0.8678	0.98192	0.501007	0.509567	0.938842	0.962183	0.864334	0.974182	0.963512	0.96071	0.962397	0.933276	0.927804	0.873979	0.881467	0.870569	0.849799	0.811923	0.811016	0.539319	0.440348	0.437835	0.820394	0.624697	0.618999	0.990797	0.931423	0.900478
trial_398	0.909036	0.831268	0.886216	0.979472	0.500879	0.501948	0.942277	0.947414	0.856682	0.972982	0.953422	0.949029	0.95951	0.930763	0.925953	0.849398	0.87355	0.861038	0.799942	0.776615	0.776834	0.629458	0.48182	0.478054	0.849075	0.665081	0.663932	0.987926	0.920705	0.894767
trial_399	0.790206	0.763372	0.851797	0.982376	0.516069	0.523903	0.939562	0.964979	0.925315	0.971327	0.95697	0.952154	0.958881	0.902631	0.897489	0.842778	0.863552	0.861626	0.838504	0.798925	0.797104	0.385086	0.318641	0.321224	0.905068	0.691919	0.68905	0.991116	0.930678	0.899764
trial_400	0.803589	0.746059	0.841989	0.972669	0.503003	0.504061	0.947701	0.960536	0.919714	0.981135	0.971112	0.966398	0.945621	0.915661	0.91127	0.848345	0.871791	0.86979	0.741544	0.72908	0.730119	0.729841	0.608657	0.566136	0.850203	0.682752	0.682385	0.985258	0.918896	0.882751
trial_401	0.828168	0.78988	0.821073	0.980262	0.512827	0.51903	0.945528	0.944673	0.92524	0.978934	0.964853	0.961219	0.951338	0.925959	0.921742	0.851086	0.87779	0.849912	0.793025	0.763402	0.763881	0.746333	0.561884	0.551018	0.852997	0.679232	0.678734	0.986112	0.927901	0.897458
trial_402	0.803013	0.783956	0.862047	0.97844	0.507832	0.515911	0.950852	0.960854	0.938681	0.979913	0.966829	0.962537	0.960734	0.905983	0.901765	0.843288	0.86296	0.849847	0.832407	0.793556	0.794731	0.825993	0.723491	0.69874	0.873476	0.68958	0.687216	0.983157	0.922196	0.891755
trial_403	0.834189	0.822904	0.886387	0.977643	0.498846	0.507536	0.943065	0.958043	0.886906	0.975587	0.961269	0.957878	0.958662	0.907247	0.902626	0.880634	0.866563	0.858474	0.828155	0.81137	0.812646	0.826481	0.75696	0.739184	0.904198	0.701241	0.699085	0.991687	0.913653	0.886032
trial_404	0.804442	0.780854	0.858924	0.974191	0.511017	0.51673	0.941896	0.943707	0.938589	0.979216	0.968597	0.962796	0.952164	0.917012	0.912654	0.842024	0.862503	0.835565	0.788671	0.765262	0.765867	0.746509	0.595731	0.586489	0.836843	0.694354	0.696664	0.988329	0.917052	0.890864
trial_405	0.835634	0.809238	0.879478	0.977682	0.515572	0.51824	0.940166	0.954755	0.934434	0.981447	0.969715	0.96149	0.948944	0.913945	0.909685	0.877146	0.876498	0.868992	0.804189	0.785005	0.785251	0.789262	0.657182	0.642429	0.837348	0.679433	0.678375	0.986883	0.912454	0.877063
trial_406	0.87231	0.795275	0.864579	0.985016	0.544028	0.533859	0.944642	0.951854	0.9252	0.975926	0.962402	0.958947	0.957714	0.940133	0.935165	0.850602	0.884701	0.879877	0.813547	0.761601	0.761181	0.576371	0.480969	0.470515	0.835848	0.679615	0.679563	0.982538	0.918844	0.893431
trial_407	0.840735	0.816789	0.884918	0.978183	0.499305	0.508197	0.948262	0.953227	0.891965	0.96723	0.946894	0.938307	0.962832	0.941887	0.93623	0.8325	0.870687	0.864374	0.784535	0.735241	0.73733	0.746305	0.686779	0.679351	0.829636	0.687119	0.688814	0.988082	0.921767	0.891322
trial_408	0.835584	0.806986	0.882589	0.975898	0.513356	0.51743	0.938729	0.944875	0.938842	0.980482	0.966982	0.96184	0.961893	0.940577	0.935548	0.845129	0.869423	0.854042	0.848827	0.795764	0.796366	0.514275	0.493046	0.486439	0.864651	0.687952	0.688568	0.989215	0.92591	0.89709
trial_409	0.883791	0.809196	0.878638	0.978571	0.510542	0.513691	0.936993	0.944416	0.935771	0.97489	0.964786	0.96169	0.959998	0.91631	0.911761	0.879003	0.874128	0.868294	0.79663	0.788016	0.788419	0.244008	0.24802	0.240783	0.83886	0.67844	0.677688	0.990387	0.924981	0.895519
trial_410	0.859015	0.773372	0.866011	0.981801	0.50671	0.513668	0.947849	0.953995	0.91946	0.963657	0.95095	0.942919	0.960923	0.933765	0.929137	0.848672	0.865088	0.859783	0.798955	0.756608	0.758138	0.663344	0.492026	0.488983	0.807808	0.662206	0.664025	0.988401	0.920636	0.887524
trial_411	0.790627	0.770455	0.854363	0.979141	0.55512	0.539013	0.947322	0.963719	0.935456	0.934923	0.913334	0.907792	0.96339	0.928644	0.924606	0.890248	0.89665	0.881199	0.816421	0.792504	0.793926	0.902959	0.615515	0.591544	0.837444	0.664227	0.660413	0.991137	0.928489	0.900612
trial_412	0.836625	0.80099	0.882533	0.984035	0.51434	0.523385	0.943001	0.933271	0.938591	0.980707	0.970752	0.964892	0.958228	0.921361	0.917193	0.848409	0.872989	0.858925	0.819636	0.807025	0.807967	0.75005	0.534151	0.522856	0.814835	0.646331	0.642628	0.983935	0.916277	0.886903
trial_413	0.885004	0.788339	0.86992	0.978111	0.504716	0.515042	0.940755	0.961444	0.938677	0.961692	0.948401	0.942176	0.953135	0.923133	0.918567	0.829142	0.869725	0.852418	0.851451	0.79488	0.794473	0.69714	0.549399	0.542179	0.896744	0.70371	0.702776	0.984523	0.91376	0.88139
trial_414	0.839321	0.795561	0.87061	0.982032	0.504836	0.509426	0.940476	0.962258	0.938693	0.970711	0.953627	0.949319	0.96486	0.919367	0.914691	0.830406	0.864981	0.844347	0.790502	0.738305	0.739341	0.785809	0.707124	0.694835	0.832924	0.66827	0.666599	0.990181	0.911278	0.887075
trial_415	0.853036	0.804176	0.866155	0.980651	0.505819	0.517085	0.944062	0.941286	0.89202	0.966368	0.951041	0.946895	0.951186	0.912718	0.908265	0.86222	0.874404	0.871652	0.838395	0.792412	0.7919	0.365961	0.329802	0.336907	0.81034	0.612104	0.606965	0.989475	0.913604	0.885101
trial_416	0.805337	0.786616	0.872716	0.984415	0.506346	0.513238	0.943601	0.929041	0.925232	0.96703	0.951656	0.947045	0.956507	0.927366	0.922363	0.838275	0.856056	0.848323	0.773723	0.731099	0.733737	0.747001	0.675431	0.666667	0.896253	0.690545	0.68843	0.989463	0.915855	0.884333
trial_417	0.803353	0.746659	0.832018	0.980931	0.516497	0.521281	0.948132	0.963887	0.86092	0.980731	0.967975	0.9599	0.962848	0.920797	0.914737	0.864564	0.875186	0.845076	0.832079	0.787096	0.788193	0.730024	0.351104	0.301161	0.852589	0.649727	0.649968	0.988087	0.917786	0.890933
trial_418	0.848467	0.807831	0.878922	0.98319	0.508952	0.518316	0.942838	0.964338	0.924836	0.982323	0.973391	0.967559	0.957343	0.940758	0.935	0.848553	0.863911	0.859424	0.823012	0.793847	0.794536	0.731078	0.607263	0.563623	0.851579	0.666904	0.664195	0.989538	0.926053	0.891678
trial_419	0.846672	0.787031	0.874196	0.978727	0.528221	0.528651	0.950807	0.963212	0.854744	0.978952	0.964877	0.962185	0.950124	0.908993	0.903315	0.86783	0.863769	0.856639	0.800809	0.765868	0.767931	0.796201	0.664263	0.645606	0.900122	0.720895	0.721773	0.985628	0.926379	0.888509
trial_420	0.893132	0.81062	0.879903	0.983105	0.527882	0.540161	0.947474	0.963428	0.86693	0.95772	0.919436	0.915546	0.959862	0.912386	0.906457	0.842288	0.876507	0.867134	0.845838	0.798115	0.799098	0.785547	0.734264	0.658446	0.856139	0.63752	0.635626	0.981834	0.912604	0.884158
trial_421	0.77333	0.767315	0.856648	0.977559	0.501877	0.514384	0.938889	0.963811	0.939027	0.981444	0.970362	0.963202	0.966356	0.913958	0.90942	0.828231	0.875972	0.868132	0.858246	0.803493	0.80391	0.680945	0.509506	0.495697	0.832297	0.65109	0.646604	0.987145	0.913516	0.878204
trial_422	0.875529	0.788162	0.869702	0.977604	0.507755	0.515336	0.936119	0.961925	0.925295	0.976532	0.964516	0.957689	0.96296	0.9256	0.920832	0.837654	0.867547	0.860104	0.775221	0.770784	0.769368	0.62438	0.483756	0.45866	0.835674	0.678431	0.678246	0.990124	0.92411	0.888746
trial_423	0.835755	0.767294	0.845101	0.967621	0.488853	0.492247	0.94716	0.962541	0.935118	0.976956	0.961909	0.95846	0.94796	0.909754	0.905599	0.83785	0.860597	0.85507	0.85027	0.791217	0.790097	0.627915	0.538036	0.510754	0.819508	0.620579	0.615904	0.990431	0.925062	0.897114
trial_424	0.815522	0.779254	0.867332	0.97547	0.505049	0.503213	0.941203	0.960609	0.938992	0.960078	0.949772	0.943497	0.949103	0.902037	0.896974	0.879852	0.886405	0.863739	0.83492	0.790511	0.790131	0.72895	0.625937	0.61449	0.867026	0.67765	0.675167	0.989284	0.923072	0.899151
trial_425	0.888871	0.847412	0.89555	0.975861	0.520482	0.523762	0.940064	0.964246	0.938994	0.966969	0.951989	0.949597	0.963277	0.921238	0.917558	0.889641	0.896013	0.890966	0.815455	0.761596	0.762377	0.731188	0.505051	0.499301	0.854349	0.66453	0.662243	0.987657	0.914902	0.887251
trial_426	0.853439	0.781063	0.854293	0.983554	0.503232	0.511267	0.940293	0.960307	0.938589	0.978751	0.96664	0.959458	0.94113	0.913773	0.909686	0.868361	0.867788	0.863871	0.790291	0.758319	0.76097	0.686819	0.627764	0.595876	0.776435	0.590611	0.590479	0.991063	0.919487	0.889191
trial_427	0.822521	0.782839	0.855185	0.974147	0.553451	0.538803	0.943995	0.962563	0.938744	0.981357	0.972439	0.96765	0.943353	0.922406	0.918226	0.844756	0.871959	0.870707	0.808393	0.75528	0.757158	0.895892	0.704994	0.692959	0.872019	0.696194	0.696931	0.98756	0.927076	0.890023
trial_428	0.871231	0.725507	0.838145	0.978305	0.512203	0.518436	0.944192	0.961166	0.938565	0.978137	0.965008	0.960626	0.961074	0.925103	0.919976	0.910019	0.901212	0.894488	0.797478	0.765505	0.765459	0.491657	0.470814	0.455764	0.794312	0.653389	0.656762	0.991121	0.92887	0.893166
trial_429	0.874245	0.73567	0.840457	0.981152	0.509114	0.521079	0.943799	0.96278	0.934934	0.973209	0.952743	0.948756	0.965686	0.926506	0.922295	0.850948	0.868859	0.856075	0.797224	0.764157	0.767192	0.730934	0.538316	0.512005	0.827219	0.641969	0.637558	0.989303	0.928986	0.89486
trial_430	0.802734	0.749134	0.838382	0.981042	0.50772	0.507769	0.940023	0.953467	0.855738	0.962479	0.946837	0.942992	0.94156	0.911713	0.906428	0.888533	0.874688	0.859065	0.862009	0.81333	0.812153	0.542246	0.460213	0.45714	0.843588	0.675237	0.674299	0.987663	0.923602	0.893811
trial_431	0.795852	0.772305	0.866011	0.974785	0.567474	0.550137	0.935055	0.924702	0.919655	0.976868	0.964767	0.960508	0.940998	0.890834	0.886477	0.849188	0.876194	0.863186	0.786508	0.768062	0.769119	0.894723	0.617865	0.594683	0.853543	0.681442	0.684404	0.985552	0.92285	0.893279
trial_432	0.819754	0.809526	0.86332	0.975485	0.496001	0.498755	0.945644	0.953192	0.885744	0.973129	0.957612	0.95361	0.946707	0.90058	0.895683	0.872628	0.869633	0.856052	0.846828	0.800483	0.801105	0.746008	0.681731	0.671125	0.779133	0.597483	0.593828	0.988407	0.929502	0.901597
trial_433	0.826582	0.769096	0.84792	0.987122	0.583338	0.570923	0.954306	0.93808	0.938903	0.979446	0.964333	0.959655	0.963071	0.939772	0.934498	0.814998	0.865523	0.852757	0.819943	0.788939	0.791361	0.82749	0.753818	0.7294	0.864142	0.645906	0.64434	0.988757	0.923361	0.888193
trial_434	0.826266	0.825478	0.889994	0.975285	0.504083	0.508621	0.936681	0.967065	0.938779	0.979988	0.970407	0.965335	0.955632	0.904403	0.898911	0.883466	0.882778	0.877893	0.855791	0.826147	0.822867	0.565472	0.499631	0.491988	0.869838	0.688699	0.687479	0.989765	0.927465	0.897433
trial_435	0.948041	0.801541	0.855781	0.983381	0.511269	0.512356	0.94063	0.961116	0.938551	0.959976	0.947727	0.94101	0.962401	0.933862	0.929488	0.845915	0.878129	0.863606	0.795913	0.764625	0.765624	0.876687	0.803201	0.790505	0.868851	0.689997	0.690385	0.988398	0.920637	0.889662
trial_436	0.876451	0.81519	0.881114	0.982679	0.519355	0.522963	0.934355	0.962859	0.925564	0.978829	0.969169	0.963763	0.957668	0.940753	0.934976	0.858532	0.861403	0.852235	0.784131	0.747133	0.749485	0.786858	0.657189	0.64355	0.864656	0.680006	0.678281	0.986911	0.918746	0.893028
trial_437	0.753663	0.748121	0.84879	0.984101	0.581889	0.564908	0.951218	0.951364	0.892587	0.980524	0.968528	0.963817	0.963878	0.92497	0.920622	0.844007	0.866616	0.84021	0.851157	0.800058	0.801069	0.943524	0.807743	0.784133	0.816086	0.639084	0.638794	0.990206	0.929407	0.897266
trial_438	0.874117	0.797714	0.858295	0.981231	0.507026	0.513893	0.943409	0.925307	0.919583	0.982681	0.971398	0.964763	0.96049	0.908515	0.903873	0.829135	0.877911	0.866664	0.784017	0.752492	0.753936	0.742316	0.629341	0.598841	0.840883	0.685545	0.686924	0.990941	0.932529	0.902549
trial_439	0.842477	0.788442	0.850046	0.973844	0.514029	0.525782	0.944347	0.963342	0.938694	0.967875	0.954051	0.947123	0.962972	0.915636	0.912089	0.855057	0.869914	0.849487	0.829124	0.808757	0.802805	0.765096	0.555433	0.545911	0.871585	0.70558	0.707007	0.987894	0.925094	0.886812
trial_440	0.968425	0.876291	0.910554	0.976216	0.499793	0.505988	0.945604	0.963281	0.938652	0.969884	0.954956	0.950716	0.957421	0.918095	0.913749	0.886356	0.892618	0.872364	0.842433	0.809357	0.810286	0.6194	0.493125	0.458691	0.834765	0.687101	0.688673	0.990507	0.923381	0.895256
trial_441	0.801189	0.781354	0.84672	0.975681	0.554817	0.543357	0.941056	0.951987	0.892612	0.980945	0.970216	0.965325	0.965371	0.940675	0.933205	0.851453	0.87972	0.878423	0.823512	0.790866	0.792641	0.89516	0.585189	0.557833	0.851759	0.677885	0.677563	0.988967	0.920831	0.897881
trial_442	0.750209	0.735667	0.856285	0.977309	0.503871	0.505777	0.94782	0.962221	0.892007	0.962616	0.947324	0.939497	0.958281	0.915682	0.911415	0.848451	0.886938	0.876162	0.848833	0.804251	0.801595	0.729427	0.512265	0.505808	0.87029	0.702711	0.698917	0.986915	0.913248	0.883944
trial_443	0.853615	0.804511	0.854011	0.973943	0.499791	0.5067	0.943264	0.949568	0.864511	0.980269	0.969325	0.964703	0.960128	0.921177	0.916618	0.845921	0.871209	0.858019	0.809938	0.780573	0.783797	0.806252	0.7244	0.700575	0.785841	0.620047	0.61773	0.99021	0.915977	0.883374
trial_444	0.848578	0.837893	0.888496	0.981801	0.516267	0.51384	0.938544	0.942277	0.938622	0.97387	0.957849	0.952598	0.960543	0.941873	0.936556	0.87142	0.875884	0.856138	0.842198	0.833895	0.828807	0.823846	0.733529	0.71391	0.846908	0.657834	0.652877	0.98943	0.924114	0.893492
trial_445	0.943691	0.862419	0.906356	0.979755	0.507462	0.513651	0.941324	0.962032	0.919746	0.975247	0.965393	0.962504	0.959605	0.932674	0.927883	0.8511	0.88047	0.872265	0.788144	0.743648	0.745496	0.35347	0.325663	0.333129	0.840089	0.668837	0.668496	0.991509	0.924182	0.894885
trial_446	0.853413	0.774779	0.866859	0.970234	0.553922	0.540918	0.952463	0.963726	0.934908	0.974182	0.963512	0.96071	0.941873	0.911244	0.907047	0.876906	0.877243	0.874388	0.773523	0.753376	0.746446	0.899079	0.650576	0.627632	0.896032	0.692826	0.689891	0.989754	0.922087	0.891519
trial_447	0.8354	0.782726	0.866074	0.980877	0.503693	0.511235	0.946908	0.963216	0.925266	0.972982	0.953422	0.949029	0.938176	0.914272	0.909898	0.855597	0.876115	0.86573	0.828109	0.795718	0.797044	0.623467	0.495939	0.45785	0.829455	0.685285	0.687974	0.987863	0.926057	0.896244
trial_448	0.810815	0.755493	0.847662	0.981736	0.5121	0.513697	0.943801	0.962115	0.934808	0.971327	0.95697	0.952154	0.966058	0.906869	0.902284	0.838466	0.867511	0.849	0.776136	0.773467	0.766277	0.424147	0.32462	0.337549	0.856105	0.687903	0.686015	0.987992	0.927052	0.894004
trial_449	0.768468	0.784511	0.863562	0.973986	0.499789	0.505195	0.93602	0.950497	0.934949	0.981135	0.971112	0.966398	0.9599	0.909799	0.905284	0.879629	0.884728	0.861638	0.838336	0.793934	0.796207	0.735898	0.661146	0.624234	0.807394	0.679823	0.682909	0.989398	0.919522	0.889092
trial_450	0.845321	0.786808	0.813416	0.983309	0.532039	0.530651	0.941518	0.963107	0.938653	0.978934	0.964853	0.961219	0.957844	0.920092	0.915155	0.864573	0.878144	0.862609	0.827139	0.784718	0.783061	0.452169	0.420243	0.396702	0.86521	0.653984	0.650905	0.987884	0.92258	0.891492
trial_451	0.892886	0.823059	0.890158	0.977194	0.513779	0.511004	0.948428	0.943705	0.938553	0.979913	0.966829	0.962537	0.955041	0.914251	0.910697	0.847526	0.867209	0.852344	0.853461	0.798147	0.795732	0.583103	0.373387	0.381749	0.800708	0.631229	0.629256	0.989682	0.913803	0.884759
trial_452	0.891006	0.817931	0.860496	0.977482	0.510076	0.508987	0.948803	0.933917	0.934965	0.975587	0.961269	0.957878	0.959432	0.926451	0.922226	0.866365	0.875871	0.859855	0.843014	0.804506	0.805144	0.431198	0.433274	0.435622	0.848027	0.687256	0.688925	0.987525	0.92584	0.894171
trial_453	0.808862	0.753263	0.846948	0.982171	0.52477	0.527851	0.950602	0.934123	0.925363	0.979216	0.968597	0.962796	0.962788	0.926196	0.921891	0.8494	0.864655	0.851953	0.770662	0.73358	0.734449	0.47774	0.423112	0.400539	0.853253	0.657501	0.657233	0.987808	0.927988	0.893022
trial_454	0.872492	0.824451	0.885806	0.98486	0.512165	0.515072	0.944919	0.962863	0.885988	0.981447	0.969715	0.96149	0.962925	0.93991	0.934991	0.836564	0.862292	0.849852	0.85753	0.81781	0.815382	0.366371	0.29935	0.310404	0.90281	0.691926	0.689049	0.988606	0.916804	0.889857
trial_455	0.802614	0.81732	0.888209	0.981658	0.556408	0.54434	0.948647	0.963789	0.92124	0.975926	0.962402	0.958947	0.958588	0.94159	0.936261	0.858943	0.880706	0.873057	0.862721	0.824056	0.822628	0.895534	0.644276	0.618141	0.877536	0.693595	0.693775	0.987676	0.922541	0.892259
trial_456	0.85089	0.785279	0.851662	0.969537	0.49763	0.498789	0.943385	0.952691	0.926564	0.96723	0.946894	0.938307	0.961448	0.940096	0.934969	0.853817	0.874509	0.858113	0.781105	0.744774	0.746191	0.824999	0.725148	0.701627	0.79393	0.614311	0.608417	0.990715	0.923175	0.893485
trial_457	0.836739	0.763903	0.856019	0.975652	0.499966	0.510736	0.94381	0.944058	0.919932	0.980482	0.966982	0.96184	0.957046	0.930628	0.925793	0.846911	0.877632	0.87331	0.835675	0.78875	0.787358	0.553361	0.46118	0.456329	0.82141	0.649315	0.645689	0.987226	0.923944	0.895282
trial_458	0.845503	0.780683	0.819677	0.980283	0.516117	0.518721	0.937179	0.944122	0.938579	0.97489	0.964786	0.96169	0.958646	0.917255	0.912442	0.843954	0.870724	0.857292	0.810883	0.774865	0.77615	0.411304	0.345842	0.352537	0.868924	0.697698	0.694838	0.988611	0.91854	0.888692
trial_459	0.81525	0.785562	0.863972	0.980082	0.505607	0.514471	0.948671	0.964278	0.855624	0.963657	0.95095	0.942919	0.964882	0.922286	0.917639	0.844265	0.866892	0.842704	0.822663	0.790105	0.789892	0.544965	0.490667	0.486072	0.841156	0.684791	0.685484	0.991025	0.927965	0.890365
trial_460	0.762113	0.738239	0.799814	0.978439	0.501756	0.515484	0.946089	0.961012	0.892063	0.934923	0.913334	0.907792	0.963821	0.940533	0.936179	0.880008	0.878574	0.868093	0.791911	0.788099	0.789538	0.619467	0.498694	0.468993	0.881536	0.700224	0.699762	0.98953	0.915629	0.893955
trial_461	0.806388	0.773962	0.857908	0.983047	0.509588	0.517705	0.938481	0.935736	0.938899	0.980707	0.970752	0.964892	0.950736	0.906987	0.902949	0.857282	0.859771	0.858752	0.85136	0.801267	0.801334	0.722081	0.562275	0.555075	0.871508	0.684703	0.683974	0.984845	0.913472	0.882086
trial_462	0.88437	0.83805	0.881536	0.984899	0.585107	0.566411	0.943787	0.963589	0.925277	0.961692	0.948401	0.942176	0.941467	0.91304	0.908978	0.868706	0.870069	0.845872	0.84266	0.793037	0.793842	0.773034	0.685677	0.656068	0.839771	0.680417	0.680961	0.986507	0.926782	0.892229
trial_463	0.808337	0.802842	0.880749	0.978493	0.582534	0.563058	0.946949	0.954962	0.938702	0.970711	0.953627	0.949319	0.959664	0.9186	0.91423	0.837865	0.867996	0.864307	0.786717	0.777953	0.77903	0.52861	0.498374	0.490424	0.813446	0.627454	0.624827	0.989791	0.919948	0.893009
trial_464	0.785267	0.756965	0.847367	0.976184	0.526397	0.52795	0.952423	0.934866	0.881175	0.966368	0.951041	0.946895	0.961437	0.940748	0.934677	0.841395	0.869269	0.855282	0.796224	0.768056	0.769937	0.672256	0.557411	0.549086	0.889201	0.708861	0.707678	0.984753	0.91483	0.888833
trial_465	0.835755	0.770338	0.858698	0.982845	0.502344	0.514014	0.949281	0.943641	0.925405	0.96703	0.951656	0.947045	0.958292	0.939208	0.933761	0.848643	0.867521	0.857802	0.844035	0.804722	0.806029	0.830582	0.748479	0.685023	0.870381	0.70312	0.699462	0.989238	0.909298	0.879488
trial_466	0.915141	0.806765	0.882301	0.977226	0.498538	0.51197	0.940513	0.942069	0.891975	0.980731	0.967975	0.9599	0.959716	0.92525	0.919326	0.842033	0.858849	0.845865	0.844403	0.803685	0.804231	0.466999	0.333114	0.339859	0.885965	0.704058	0.705194	0.989775	0.926354	0.892827
trial_467	0.811393	0.765806	0.85237	0.979584	0.511827	0.516414	0.949009	0.963142	0.925357	0.982323	0.973391	0.967559	0.947969	0.899153	0.89473	0.843508	0.86813	0.861532	0.80549	0.786138	0.785603	0.488701	0.469194	0.457183	0.861219	0.675297	0.674754	0.990277	0.920877	0.898622
trial_468	0.830399	0.756089	0.859343	0.979184	0.502229	0.50609	0.941356	0.944453	0.92532	0.978996	0.964877	0.962185	0.953987	0.914316	0.910025	0.866379	0.873263	0.869725	0.807423	0.777082	0.777807	0.304573	0.259923	0.263332	0.817451	0.678772	0.682476	0.988471	0.909296	0.876532
trial_469	0.85401	0.786204	0.870919	0.975213	0.503076	0.511138	0.943949	0.952628	0.885975	0.95772	0.919436	0.915546	0.950842	0.912882	0.908265	0.863369	0.890904	0.882693	0.859568	0.803842	0.802531	0.299698	0.310687	0.312572	0.849083	0.665622	0.663807	0.986483	0.916917	0.885874
trial_470	0.763505	0.750427	0.852272	0.974625	0.509488	0.517256	0.942365	0.951993	0.892083	0.981444	0.970362	0.963202	0.951045	0.92423	0.919963	0.889546	0.884222	0.874994	0.759669	0.730656	0.732684	0.94272	0.805146	0.781626	0.856269	0.681979	0.680792	0.99213	0.922438	0.886172
trial_471	0.8587	0.837617	0.886067	0.974646	0.500555	0.513426	0.943272	0.962432	0.9197	0.976532	0.964516	0.957685	0.960074	0.915547	0.911442	0.880293	0.865585	0.84512	0.836486	0.792563	0.792416	0.730305	0.443414	0.432941	0.837224	0.685057	0.685849	0.989443	0.923225	0.893341
trial_472	0.834176	0.781148	0.85417	0.979049	0.509142	0.518721	0.94046	0.953084	0.925165	0.976956	0.961909	0.95846	0.966035	0.925147	0.919748	0.845352	0.867317	0.851434	0.820911	0.788088	0.789697	0.711312	0.596977	0.586479	0.824465	0.639194	0.639057	0.986289	0.92507	0.894122
trial_473	0.790743	0.75625	0.846556	0.979237	0.507562	0.51429	0.948551	0.954303	0.926472	0.960078	0.949772	0.943497	0.955466	0.912144	0.907527	0.821682	0.868352	0.856614	0.814808	0.801645	0.802172	0.351915	0.297483	0.302479	0.852291	0.656003	0.655788	0.984953	0.921551	0.890736
trial_474	0.836179	0.762358	0.839336	0.973023	0.505529	0.509322	0.941537	0.963428	0.925328	0.966969	0.951989	0.949597	0.966625	0.90446	0.899342	0.864872	0.88436	0.871649	0.807996	0.794865	0.796456	0.803301	0.723548	0.698782	0.877313	0.697048	0.696359	0.985101	0.916735	0.883902
trial_475	0.84381	0.751586	0.84882	0.980607	0.509945	0.510657	0.945867	0.962531	0.919631	0.978751	0.96664	0.959458	0.961485	0.940678	0.93486	0.84805	0.867252	0.843738	0.840461	0.788633	0.788023	0.358545	0.312939	0.323951	0.905246	0.693239	0.690815	0.989968	0.91719	0.893766
trial_476	0.878904	0.814872	0.871649	0.975141	0.556382	0.538962	0.946399	0.9602	0.935533	0.981357	0.972439	0.96765	0.954284	0.91511	0.910906	0.828249	0.858402	0.846677	0.8079	0.772718	0.773179	0.897366	0.585774	0.553887	0.849416	0.655606	0.652982	0.98158	0.918578	0.889051
trial_477	0.87613	0.798936	0.866346	0.984352	0.521477	0.527402	0.950304	0.94479	0.934967	0.978137	0.965008	0.960626	0.957124	0.915682	0.909937	0.837122	0.85802	0.844029	0.860983	0.829536	0.829412	0.324866	0.304824	0.314332	0.847436	0.676477	0.675211	0.991407	0.923468	0.894004
trial_478	0.83454	0.797222	0.873358	0.970068	0.500811	0.507431	0.926557	0.953521	0.924976	0.973209	0.952743	0.948756	0.953939	0.921883	0.917699	0.84307	0.867403	0.863148	0.850581	0.804597	0.801692	0.618925	0.495102	0.457877	0.835893	0.688281	0.691047	0.980224	0.915482	0.877719
trial_479	0.903492	0.812876	0.879688	0.981716	0.50351	0.517323	0.942808	0.954772	0.938686	0.962331	0.946837	0.942992	0.9647	0.918384	0.914053	0.824583	0.865089	0.856095	0.831383	0.812164	0.812126	0.799008	0.659918	0.644343	0.799876	0.652799	0.652817	0.988102	0.929922	0.896334
trial_480	0.777588	0.777207	0.85357	0.978201	0.504285	0.513834	0.944534	0.962462	0.939738	0.976868	0.964767	0.960508	0.96608	0.925166	0.91968	0.841344	0.86808	0.865631	0.800317	0.765211	0.76723	0.284085	0.246049	0.261814	0.86649	0.682972	0.682032	0.989162	0.921291	0.890434
trial_481	0.851311	0.740247	0.828358	0.964434	0.507846	0.500065	0.945915	0.95578	0.939098	0.973129	0.957612	0.95361	0.965568	0.903966	0.899799	0.845581	0.872861	0.861637	0.822271	0.788627	0.788878	0.812708	0.734629	0.713098	0.85573	0.650979	0.647742	0.989202	0.921638	0.892855
trial_482	0.786746	0.788011	0.857994	0.973641	0.500805	0.500973	0.943982	0.958063	0.934791	0.979446	0.964333	0.959655	0.947926	0.923095	0.918235	0.88752	0.901141	0.898078	0.805462	0.766607	0.765988	0.433932	0.306425	0.316529	0.815284	0.626008	0.623228	0.980383	0.909274	0.878925
trial_483	0.819516	0.772442	0.852989	0.981011	0.502148	0.509446	0.943461	0.963709	0.864059	0.979988	0.970407	0.965335	0.953406	0.919839	0.915821	0.866057	0.880178	0.86981	0.851928	0.800494	0.800766	0.874977	0.805406	0.792841	0.868148	0.695585	0.696845	0.985469	0.919652	0.890117
trial_484	0.798678	0.773659	0.85854	0.975825	0.49975	0.507371	0.941636	0.966172	0.93919	0.959976	0.947727	0.94101	0.954546	0.902362	0.897547	0.889444	0.893675	0.886037	0.839107	0.792311	0.794111	0.838962	0.756749	0.733967	0.829466	0.64719	0.642171	0.989545	0.923963	0.887642
trial_485	0.882643	0.793534	0.874819	0.977375	0.505415	0.51181	0.941846	0.961127	0.935241	0.978829	0.969169	0.963763	0.961679	0.940286	0.934972	0.834137	0.874015	0.85855	0.859414	0.811154	0.80937	0.533657	0.339644	0.34323	0.874308	0.702898	0.703666	0.987634	0.927949	0.899935
trial_486	0.902125	0.804522	0.865415	0.983484	0.515407	0.520165	0.945185	0.961075	0.939614	0.980524	0.968528	0.963817	0.959032	0.905432	0.90165	0.856078	0.883242	0.854425	0.814324	0.781902	0.782552	0.533588	0.431926	0.424918	0.794441	0.625415	0.621811	0.985034	0.919874	0.89718
trial_487	0.804349	0.794813	0.875072	0.98292	0.523327	0.528184	0.956031	0.954188	0.938838	0.982681	0.971398	0.964763	0.951976	0.91311	0.907606	0.848503	0.875466	0.870319	0.824571	0.794075	0.79468	0.757449	0.693324	0.68448	0.87123	0.705525	0.705913	0.988504	0.925537	0.886962
trial_488	0.86701	0.783039	0.869309	0.984204	0.514186	0.520416	0.940225	0.939178	0.939923	0.967875	0.954051	0.947123	0.966851	0.921234	0.915737	0.888234	0.86109	0.854733	0.838953	0.811454	0.810109	0.623444	0.381697	0.385863	0.865313	0.665068	0.661824	0.987743	0.925472	0.89627
trial_489	0.837362	0.805132	0.867667	0.974848	0.49801	0.505319	0.945969	0.949957	0.859802	0.969884	0.954956	0.950716	0.940809	0.895262	0.891061	0.892731	0.888203	0.866834	0.817641	0.808278	0.808994	0.944851	0.80532	0.783028	0.895845	0.68879	0.686302	0.989114	0.917446	0.885772
trial_490	0.904668	0.812419	0.845043	0.975323	0.512053	0.515294	0.943271	0.943102	0.93874	0.980945	0.970216	0.965325	0.960015	0.928886	0.92383	0.841066	0.859345	0.849935	0.795672	0.74743	0.748946	0.531845	0.501377	0.500218	0.821954	0.633288	0.629433	0.992254	0.921566	0.889328
trial_491	0.820268	0.776348	0.843882	0.980906	0.502564	0.510529	0.958729	0.929395	0.877616	0.962616	0.947324	0.939497	0.960406	0.923268	0.919307	0.853794	0.887587	0.881414	0.787543	0.781052	0.775228	0.575535	0.44604	0.446675	0.820462	0.635232	0.633601	0.9899	0.913925	0.884173
trial_492	0.843244	0.768574	0.852427	0.979259	0.507901	0.514681	0.934515	0.961225	0.938644	0.980269	0.969325	0.964703	0.953953	0.924375	0.921787	0.849299	0.867288	0.858569	0.786936	0.77456	0.7774	0.837577	0.744939	0.728643	0.811196	0.665427	0.668683	0.986285	0.921195	0.890274
trial_493	0.831325	0.810728	0.884521	0.976961	0.505953	0.512292	0.937707	0.930517	0.925978	0.977462	0.96506	0.9603	0.963415	0.920372	0.915387	0.843906	0.858711	0.855318	0.860363	0.799846	0.795565	0.810998	0.718167	0.693253	0.827836	0.676818	0.67695	0.988211	0.925161	0.892101
trial_494	0.782101	0.759271	0.841583	0.981734	0.504426	0.509989	0.945162	0.952523	0.925288	0.944603	0.929043	0.92648	0.957523	0.8735	0.871018	0.854212	0.889	0.881742	0.831146	0.804469	0.801375	0.62358	0.567309	0.559644	0.829597	0.680037	0.679907	0.988748	0.923108	0.889811
trial_495	0.866661	0.791305	0.873115	0.983058	0.505733	0.515114	0.943807	0.965905	0.92519	0.983248	0.971472	0.966882	0.958053	0.91374	0.909315	0.860892	0.878416	0.865302	0.829301	0.770562	0.770077	0.526095	0.416241	0.402141	0.895252	0.68658	0.682363	0.989235	0.917992	0.886774
trial_496	0.833862	0.738906	0.83064	0.981094	0.515179	0.516757	0.941434	0.954107	0.935102	0.980906	0.970208	0.963235	0.946942	0.925857	0.921754	0.83822	0.874926	0.865363	0.836533	0.791864	0.791519	0.680594	0.458717	0.447011	0.820828	0.642444	0.64338	0.990984	0.918018	0.888593
trial_497	0.816735	0.800935	0.845047	0.979003	0.504045	0.506191	0.949933	0.961008	0.934801	0.978942	0.964252	0.960486	0.950522	0.891904	0.887016	0.847495	0.870567	0.862195	0.835018	0.795978	0.797079	0.343874	0.304003	0.314445	0.816572	0.671782	0.674363	0.989411	0.931086	0.896775
trial_498	0.965266	0.881305	0.90672	0.976814	0.520829	0.524325	0.931063	0.961488	0.893468	0.983042	0.971899	0.965272	0.958551	0.925107	0.92047	0.837694	0.862038	0.850347	0.84434	0.804848	0.804753	0.258306	0.269662	0.28488	0.904183	0.721109	0.721983	0.98419	0.926423	0.89491
trial_499	0.799796	0.79938	0.874931	0.98574	0.581838	0.569179	0.959714	0.962467	0.921223	0.977665	0.964481	0.961406	0.955778	0.906936	0.902749	0.884757	0.883562	0.872112	0.811923	0.763442	0.765356	0.767138	0.680356	0.652791	0.830439	0.648602	0.647748	0.986298	0.928515	0.89848
trial_500	0.792427	0.773115	0.862291	0.977364	0.5076	0.510167	0.941797	0.9666	0.934869	0.957723	0.947068	0.944265	0.959464	0.913956	0.909643	0.844551	0.867642	0.853557	0.823023	0.796471	0.796464	0.448084	0.326675	0.331023	0.835533	0.65754	0.655107	0.99131	0.920696	0.89264
trial_501	0.801389	0.777877	0.866203	0.976	0.518423	0.501609	0.93763	0.963292	0.919861	0.969272	0.955588	0.950616	0.956964	0.912138	0.906882	0.864172	0.869125	0.848776	0.821204	0.790082	0.791183	0.308409	0.243598	0.255737	0.869549	0.702706	0.698692	0.990595	0.927699	0.891381
trial_502	0.812499	0.748861	0.848088	0.977936	0.507407	0.514986	0.936328	0.958105	0.934602	0.971953	0.955758	0.950032	0.950743	0.917635	0.913977	0.848929	0.864068	0.857402	0.814431	0.779847	0.780602	0.654387	0.597657	0.556602	0.834065	0.646996	0.645062	0.984368	0.916524	0.886195
trial_503	0.884001	0.790925	0.848381	0.979476	0.500259	0.512246	0.947995	0.963526	0.934704	0.979586	0.968853	0.963343	0.951693	0.918141	0.913153	0.868555	0.868955	0.868159	0.774391	0.767965	0.770409	0.822091	0.727793	0.703715	0.833789	0.673763	0.674647	0.988988	0.926089	0.894877
trial_504	0.904899	0.829906	0.890297	0.978643	0.505245	0.512264	0.941314	0.928792	0.886702	0.985266	0.97349	0.968061	0.949587	0.877987	0.874854	0.895083	0.888613	0.86157	0.847719	0.797822	0.798245	0.633827	0.537025	0.50957	0.873303	0.667904	0.665312	0.991322	0.921496	0.885815
trial_505	0.789966	0.774498	0.869369	0.976582	0.502805	0.511835	0.949799	0.933432	0.886095	0.982566	0.972806	0.967402	0.959643	0.939473	0.935026	0.86873	0.868032	0.848157	0.854685	0.80055	0.800171	0.78544	0.654566	0.638942	0.831607	0.685111	0.687069	0.990546	0.919045	0.889867
trial_506	0.925356	0.845006	0.895803	0.972882	0.503125	0.514038	0.948191	0.954095	0.934778	0.982986	0.971877	0.967405	0.943345	0.918549	0.914535	0.846737	0.872868	0.871081	0.826917	0.772315	0.769017	0.211897	0.234032	0.252008	0.86422	0.689631	0.689609	0.991297	0.925366	0.894726
trial_507	0.836147	0.779982	0.857312	0.979181	0.534408	0.531547	0.945047	0.951296	0.864801	0.968798	0.956152	0.952068	0.954463	0.914554	0.910372	0.855439	0.867787	0.866661	0.831357	0.789986	0.790418	0.733044	0.422731	0.411519	0.816601	0.647542	0.642661	0.991001	0.920061	0.888879
trial_508	0.813971	0.79652	0.875948	0.979187	0.503083	0.502208	0.944563	0.963647	0.934811	0.984119	0.972961	0.966923	0.95887	0.911705	0.907777	0.851444	0.872386	0.855609	0.810663	0.77382	0.777024	0.608864	0.561221	0.553554	0.849932	0.645746	0.644407	0.987746	0.926165	0.89436
trial_509	0.818182	0.799983	0.872064	0.978385	0.495192	0.506655	0.938566	0.954393	0.935148	0.980669	0.971206	0.965183	0.947953	0.89191	0.887264	0.869466	0.887685	0.882836	0.838123	0.796835	0.797017	0.639932	0.590656	0.575748	0.798431	0.657369	0.660241	0.989771	0.924696	0.894983
trial_510	0.872393	0.804529	0.860972	0.978613	0.501209	0.506031	0.938029	0.928025	0.938575	0.981447	0.969715	0.96149	0.960141	0.940763	0.935045	0.826762	0.862877	0.85173	0.84571	0.79341	0.789047	0.293069	0.288017	0.300684	0.816755	0.672777	0.675694	0.987073	0.921097	0.891001
trial_511	0.928601	0.850135	0.894324	0.972191	0.508756	0.508656	0.938492	0.963665	0.934964	0.975926	0.962402	0.958947	0.961912	0.924276	0.919982	0.871971	0.87466	0.873276	0.854646	0.809236	0.808148	0.501948	0.347931	0.351396	0.866911	0.68013	0.680529	0.988298	0.921265	0.889758
trial_512	0.854132	0.782959	0.867139	0.981982	0.514994	0.522441	0.949628	0.960918	0.934773	0.96723	0.946894	0.938307	0.953984	0.925757	0.920965	0.870093	0.863514	0.86054	0.811947	0.765025	0.766412	0.625959	0.361018	0.365446	0.799223	0.647656	0.646571	0.987087	0.927706	0.890697
trial_513	0.773144	0.749998	0.85232	0.985817	0.584103	0.569883	0.957681	0.954417	0.934952	0.980482	0.966982	0.96184	0.962861	0.92585	0.920663	0.852619	0.876498	0.874747	0.837106	0.787043	0.788064	0.836266	0.75109	0.727447	0.859169	0.654105	0.648438	0.989515	0.916205	0.886593
trial_514	0.840098	0.756961	0.861004	0.980559	0.557835	0.541393	0.942421	0.963082	0.891921	0.97489	0.964786	0.96169	0.958232	0.911207	0.90584	0.837968	0.885181	0.878345	0.823169	0.777349	0.778856	0.895301	0.61681	0.582582	0.87178	0.703936	0.705253	0.986246	0.914627	0.891193
trial_515	0.87728	0.76222	0.835228	0.974342	0.508046	0.512945	0.945489	0.954497	0.936102	0.963657	0.95095	0.942919	0.961261	0.927996	0.923535	0.906817	0.895724	0.885892	0.778533	0.748234	0.749334	0.71166	0.527918	0.522136	0.816041	0.642337	0.642535	0.987713	0.915109	0.891359
trial_516	0.792828	0.738129	0.833998	0.98091	0.506625	0.514624	0.938946	0.96048	0.885679	0.934923	0.913334	0.907792	0.940082	0.916937	0.9127	0.878424	0.877798	0.861908	0.811586	0.779343	0.780141	0.863217	0.778179	0.763989	0.863277	0.65264	0.647623	0.989257	0.92353	0.887522
trial_517	0.755088	0.746745	0.856884	0.977252	0.510743	0.513886	0.944715	0.955631	0.934853	0.980707	0.970752	0.964892	0.960279	0.932864	0.928278	0.880953	0.877686	0.852872	0.788099	0.765176	0.768026	0.894503	0.796207	0.777371	0.858272	0.683037	0.684549	0.989669	0.928169	0.896996
trial_518	0.79391	0.76379	0.863117	0.974679	0.498575	0.505373	0.944925	0.962659	0.925153	0.961692	0.948401	0.942176	0.962873	0.922153	0.916307	0.873766	0.887166	0.881171	0.824259	0.810071	0.805858	0.380325	0.300201	0.304284	0.852694	0.675651	0.672536	0.987239	0.920728	0.88484
trial_519	0.808367	0.789933	0.869702	0.975637	0.503253	0.510073	0.941389	0.953272	0.91955	0.970711	0.953627	0.949319	0.96391	0.9227	0.917521	0.862617	0.867278	0.866565	0.786374	0.781535	0.783861	0.915327	0.823796	0.794477	0.860196	0.664623	0.664164	0.989863	0.908154	0.88473
trial_520	0.847911	0.780275	0.856175	0.977572	0.495668	0.503727	0.939454	0.960609	0.935302	0.966368	0.951041	0.946895	0.958963	0.912754	0.908856	0.824898	0.865091	0.860249	0.842063	0.795364	0.795056	0.490637	0.444555	0.44019	0.873809	0.696187	0.696925	0.986951	0.926257	0.894697
trial_521	0.839123	0.782866	0.861304	0.975764	0.50621	0.510337	0.934861	0.930377	0.938756	0.96703	0.951656	0.947045	0.960461	0.924503	0.920218	0.863077	0.870476	0.849859	0.809311	0.770675	0.768837	0.679707	0.511957	0.509171	0.809645	0.643614	0.643777	0.988171	0.924202	0.894459
trial_522	0.858832	0.769165	0.838516	0.982704	0.519469	0.518244	0.947347	0.963911	0.934821	0.980731	0.967975	0.9599	0.96205	0.913823	0.90927	0.878749	0.876565	0.865403	0.83767	0.799877	0.798084	0.739863	0.650142	0.629377	0.801373	0.664523	0.667993	0.98815	0.919817	0.881283
trial_523	0.801789	0.782104	0.853532	0.981138	0.519227	0.523828	0.958452	0.963623	0.939486	0.982323	0.973391	0.967559	0.949471	0.925573	0.921453	0.873967	0.884228	0.877184	0.764382	0.757082	0.757877	0.740827	0.638789	0.622961	0.803231	0.66375	0.662863	0.989241	0.932422	0.898756
trial_524	0.887883	0.830158	0.888868	0.973154	0.498104	0.50147	0.942781	0.963822	0.92493	0.978952	0.964877	0.962185	0.956751	0.927987	0.923316	0.853936	0.873411	0.858651	0.809869	0.782136	0.782386	0.944044	0.798669	0.776249	0.834427	0.671947	0.670261	0.98992	0.916642	0.887194
trial_525	0.851617	0.830805	0.884895	0.980487	0.519725	0.522372	0.937984	0.962166	0.891965	0.95772	0.919436	0.915546	0.960695	0.92933	0.924364	0.839811	0.869485	0.863066	0.805497	0.790764	0.791839	0.803885	0.74437	0.670121	0.841022	0.664117	0.661865	0.990405	0.925296	0.896746
trial_526	0.843058	0.787467	0.874548	0.974209	0.511814	0.517456	0.947643	0.963132	0.919693	0.981444	0.970362	0.963202	0.959183	0.918406	0.914254	0.826294	0.865614	0.863797	0.837072	0.794179	0.794815	0.420737	0.428459	0.428648	0.876004	0.696181	0.696931	0.987626	0.91744	0.886436
trial_527	0.792435	0.718307	0.845107	0.98104	0.51122	0.509072	0.941039	0.962946	0.920216	0.976532	0.964516	0.957689	0.957664	0.940756	0.934966	0.88199	0.890222	0.870909	0.836367	0.780547	0.781101	0.514299	0.489397	0.481234	0.820271	0.629362	0.625428	0.989264	0.919948	0.890642
trial_528	0.84685	0.824077	0.883948	0.979245	0.507695	0.512685	0.946917	0.952876	0.864768	0.976956	0.961909	0.95846	0.960812	0.921112	0.915045	0.871036	0.866327	0.870013	0.83508	0.792575	0.792324	0.742519	0.642917	0.630615	0.866258	0.680763	0.680188	0.990792	0.926328	0.899808
trial_529	0.863635	0.762462	0.861162	0.988115	0.584081	0.571836	0.953598	0.962444	0.892001	0.960078	0.949772	0.943497	0.961642	0.941649	0.936658	0.862036	0.879403	0.878799	0.815671	0.791764	0.790904	0.76587	0.680721	0.649808	0.797514	0.636165	0.635792	0.992186	0.927455	0.894469
trial_530	0.907763	0.843877	0.898972	0.971006	0.502409	0.510682	0.944715	0.926227	0.938647	0.966969	0.951989	0.949597	0.961733	0.936501	0.93211	0.843746	0.884353	0.875005	0.820418	0.774169	0.772213	0.629263	0.452162	0.453305	0.839495	0.678341	0.677788	0.989764	0.930055	0.893707
trial_531	0.869385	0.804562	0.862861	0.975832	0.502772	0.50963	0.942455	0.943223	0.938671	0.978751	0.96664	0.959458	0.964248	0.933973	0.929585	0.843427	0.857799	0.843415	0.864871	0.806717	0.806284	0.766736	0.681219	0.665112	0.799465	0.6308	0.629034	0.987751	0.926349	0.897879
trial_532	0.926561	0.843504	0.897223	0.976569	0.500912	0.50939	0.94388	0.961696	0.938565	0.981357	0.972439	0.96765	0.957666	0.940772	0.935072	0.878077	0.875137	0.860343	0.832159	0.783586	0.782085	0.714034	0.493224	0.487983	0.773148	0.601745	0.60246	0.988507	0.916285	0.891039
trial_533	0.827859	0.766489	0.84806	0.977271	0.502708	0.509969	0.938385	0.962	0.891982	0.978137	0.965008	0.960626	0.961212	0.913372	0.908355	0.82253	0.864554	0.860969	0.84916	0.806714	0.80678	0.760952	0.578691	0.568436	0.839975	0.673757	0.673789	0.987156	0.92291	0.891786
trial_534	0.824059	0.802849	0.880218	0.982765	0.503915	0.5093	0.957236	0.962206	0.857047	0.973209	0.952743	0.948756	0.945772	0.893169	0.889379	0.832463	0.864604	0.849377	0.812556	0.789312	0.79159	0.562306	0.460318	0.457644	0.853101	0.674057	0.675634	0.99136	0.928207	0.895017
trial_535	0.863516	0.769233	0.834965	0.969343	0.492707	0.498285	0.946493	0.930082	0.866821	0.962479	0.946837	0.942992	0.942133	0.916782	0.911933	0.848864	0.865519	0.841432	0.823244	0.77519	0.775104	0.637525	0.543358	0.521287	0.900704	0.723279	0.724325	0.989611	0.925848	0.895733
trial_536	0.774698	0.757558	0.84195	0.973885	0.518897	0.520151	0.949282	0.967486	0.925776	0.976868	0.964767	0.960508	0.944661	0.904636	0.899711	0.868101	0.872033	0.869613	0.846226	0.811679	0.811049	0.563824	0.469661	0.469559	0.834947	0.679744	0.682665	0.988616	0.918952	0.885889
trial_537	0.810836	0.781724	0.867437	0.979174	0.502058	0.512803	0.941865	0.929822	0.925271	0.973129	0.957612	0.95361	0.950826	0.890588	0.887329	0.830554	0.859507	0.840161	0.810963	0.77603	0.776887	0.528795	0.505117	0.500561	0.846859	0.65893	0.656963	0.991981	0.92672	0.897382
trial_538	0.841835	0.808681	0.876781	0.973364	0.494325	0.498284	0.943117	0.96155	0.93485	0.979446	0.964333	0.959655	0.941379	0.919367	0.914637	0.881111	0.872189	0.856902	0.814107	0.787315	0.789371	0.832684	0.746298	0.729685	0.882914	0.703886	0.704983	0.988041	0.923846	0.889235
trial_539	0.788857	0.727745	0.84216	0.971768	0.506295	0.511718	0.946215	0.95216	0.891981	0.979988	0.970407	0.965335	0.944512	0.892829	0.888909	0.872523	0.876657	0.871185	0.819026	0.773311	0.773911	0.885784	0.783262	0.765586	0.909799	0.715595	0.715475	0.98613	0.913636	0.886877
trial_540	0.839552	0.79079	0.860584	0.98053	0.499565	0.502455	0.944799	0.961579	0.938647	0.959976	0.947727	0.94101	0.959273	0.928501	0.923129	0.85803	0.857794	0.844959	0.835724	0.791865	0.79271	0.729341	0.604745	0.559975	0.847253	0.670277	0.669973	0.987762	0.920349	0.893769
trial_541	0.978069	0.871237	0.903	0.977425	0.498567	0.506703	0.948488	0.962152	0.935157	0.978829	0.969169	0.963763	0.963782	0.933278	0.927621	0.827821	0.868233	0.856042	0.829644	0.803711	0.802937	0.831408	0.743242	0.727252	0.810371	0.645799	0.640783	0.98471	0.921147	0.891197
trial_542	0.837681	0.753287	0.855047	0.980831	0.511879	0.511567	0.942328	0.962196	0.934939	0.980524	0.968528	0.963817	0.958341	0.940721	0.935048	0.883399	0.870501	0.839321	0.753557	0.739736	0.737768	0.71879	0.615858	0.6061	0.784571	0.586243	0.584869	0.985634	0.921205	0.892595
trial_543	0.881633	0.782808	0.848325	0.975131	0.501625	0.505561	0.947727	0.963402	0.86433	0.982681	0.971398	0.964763	0.965906	0.916872	0.912524	0.868788	0.87561	0.862118	0.815819	0.776461	0.775685	0.750413	0.678718	0.670197	0.866391	0.689468	0.689404	0.989529	0.924534	0.893415
trial_544	0.888428	0.836606	0.847431	0.978474	0.504844	0.507645	0.94336	0.953102	0.934713	0.967875	0.954048	0.947123	0.959893	0.914396	0.910006	0.898966	0.897504	0.890352	0.828355	0.777772	0.779299	0.888848	0.801709	0.786213	0.835572	0.694669	0.696981	0.986649	0.924742	0.891408
trial_545	0.768188	0.753066	0.855319	0.977888	0.510887	0.512685	0.941752	0.963138	0.925845	0.969884	0.954956	0.950716	0.95275	0.915183	0.909636	0.862882	0.878482	0.864876	0.801384	0.763993	0.764312	0.73979	0.557655	0.544233	0.900165	0.720897	0.721771	0.991363	0.923682	0.889402
trial_546	0.833681	0.768167	0.862993	0.974144	0.497925	0.501304	0.937478	0.95391	0.925296	0.980945	0.970216	0.965325	0.964743	0.91697	0.912839	0.874947	0.878299	0.86488	0.87218	0.821588	0.819508	0.783683	0.655992	0.641232	0.830968	0.67551	0.675128	0.990958	0.916668	0.883105
trial_547	0.774426	0.750535	0.845303	0.969438	0.509198	0.516807	0.945826	0.95516	0.938619	0.962616	0.947324	0.939497	0.960203	0.924336	0.920052	0.87626	0.885834	0.877533	0.789488	0.768047	0.769128	0.733592	0.319864	0.326651	0.881498	0.698547	0.699794	0.991503	0.928394	0.899951
trial_548	0.812219	0.762248	0.792281	0.97747	0.504623	0.509621	0.943845	0.962986	0.925265	0.980269	0.969325	0.964703	0.962622	0.891895	0.886656	0.863201	0.866229	0.861621	0.839337	0.801762	0.80315	0.7476	0.654225	0.614949	0.86646	0.679122	0.679034	0.988645	0.912775	0.883298
trial_549	0.846018	0.78567	0.859059	0.980134	0.524536	0.529066	0.935015	0.960427	0.938748	0.977462	0.96506	0.9603	0.950096	0.90639	0.900933	0.878363	0.855613	0.852852	0.768947	0.760608	0.763171	0.461807	0.343084	0.348484	0.82371	0.637042	0.634133	0.982799	0.913641	0.880461
trial_550	0.880206	0.822413	0.860562	0.973776	0.50147	0.505488	0.946187	0.961112	0.803998	0.944634	0.929043	0.92648	0.959857	0.925449	0.920178	0.835523	0.862954	0.843122	0.804148	0.770713	0.770613	0.655774	0.59373	0.549749	0.804369	0.639595	0.636659	0.9908	0.927843	0.898674
trial_551	0.871669	0.818343	0.885411	0.980404	0.508829	0.517006	0.949722	0.931483	0.891904	0.983248	0.971472	0.966882	0.950647	0.906093	0.902229	0.834744	0.861441	0.85007	0.834668	0.808534	0.805006	0.61232	0.5742	0.565877	0.867586	0.694158	0.695181	0.988022	0.921092	0.890815
trial_552	0.806783	0.788424	0.869842	0.97655	0.510141	0.512281	0.940424	0.941344	0.935175	0.980906	0.970208	0.963235	0.958555	0.923045	0.918386	0.886794	0.873803	0.86687	0.866342	0.82004	0.818775	0.287759	0.258636	0.267143	0.837606	0.659376	0.654973	0.990055	0.925627	0.897899
trial_553	0.827724	0.790948	0.863122	0.98321	0.499478	0.507912	0.940611	0.943296	0.924969	0.978942	0.964252	0.960486	0.944563	0.907732	0.902686	0.850339	0.886257	0.876508	0.792526	0.751826	0.753834	0.50258	0.359494	0.362221	0.862371	0.688657	0.689727	0.986023	0.919895	0.888266
trial_554	0.821322	0.784849	0.873904	0.974909	0.501876	0.511526	0.942986	0.96239	0.831458	0.983042	0.971899	0.965272	0.95693	0.920282	0.915755	0.856409	0.867877	0.861655	0.800785	0.786947	0.787173	0.48307	0.346825	0.354907	0.745762	0.570633	0.565685	0.983742	0.920555	0.887408
trial_555	0.782907	0.734265	0.839389	0.981401	0.55391	0.541714	0.942421	0.95451	0.935043	0.977665	0.964481	0.961406	0.934523	0.904158	0.900676	0.873561	0.872515	0.852583	0.833823	0.781981	0.781391	0.894585	0.755346	0.738368	0.850763	0.685072	0.686618	0.988832	0.921957	0.895216
trial_556	0.866505	0.808263	0.869558	0.983271	0.508865	0.515358	0.938402	0.962515	0.939839	0.957723	0.947068	0.944265	0.959877	0.940635	0.933344	0.85667	0.885595	0.863191	0.811069	0.77272	0.773881	0.622145	0.381165	0.387502	0.833004	0.672683	0.669769	0.990409	0.927286	0.896643
trial_557	0.864218	0.783193	0.838909	0.979191	0.506685	0.51472	0.945999	0.962221	0.938577	0.969272	0.955588	0.950616	0.93096	0.888083	0.88401	0.86921	0.878052	0.875819	0.785884	0.776088	0.772268	0.688647	0.62471	0.590876	0.87116	0.703362	0.704784	0.991255	0.926436	0.893867
trial_558	0.792191	0.785354	0.869398	0.973406	0.504649	0.513936	0.943622	0.961871	0.935238	0.971953	0.955758	0.950032	0.962675	0.922986	0.918869	0.841665	0.86245	0.852429	0.837956	0.792645	0.794393	0.662689	0.461914	0.459798	0.836643	0.680651	0.680312	0.989839	0.929088	0.896498
trial_559	0.840107	0.780437	0.853612	0.974487	0.504465	0.503739	0.954264	0.963147	0.920395	0.979586	0.968853	0.963343	0.95125	0.918468	0.913421	0.829633	0.866718	0.854601	0.811597	0.805403	0.802841	0.742772	0.534726	0.520996	0.908294	0.718303	0.718282	0.985754	0.918793	0.884189
trial_560	0.807396	0.777179	0.853523	0.977401	0.512999	0.521211	0.946447	0.964144	0.919843	0.985266	0.97349	0.968061	0.954935	0.914808	0.910906	0.831282	0.862049	0.852568	0.817462	0.758363	0.758799	0.531187	0.501772	0.494163	0.865624	0.66131	0.658838	0.986285	0.927234	0.896929
trial_561	0.847614	0.785431	0.874372	0.974146	0.497703	0.504773	0.944467	0.962172	0.892007	0.982566	0.972806	0.967402	0.955838	0.908043	0.903261	0.861101	0.879245	0.869095	0.829102	0.804169	0.802339	0.62452	0.523547	0.494509	0.869954	0.679245	0.677666	0.985696	0.910346	0.885452
trial_562	0.807752	0.799011	0.874969	0.979064	0.503413	0.509729	0.944846	0.963467	0.938857	0.982989	0.971877	0.967405	0.957187	0.899666	0.89472	0.899605	0.880677	0.875253	0.790191	0.759647	0.761494	0.760884	0.689698	0.683583	0.895034	0.680993	0.67605	0.989386	0.930594	0.897036
trial_563	0.799928	0.793044	0.871939	0.978596	0.517129	0.514793	0.934619	0.962426	0.938574	0.968798	0.956152	0.952068	0.957922	0.927013	0.922918	0.852292	0.861746	0.849474	0.830181	0.788855	0.788594	0.740462	0.542412	0.530319	0.866107	0.674941	0.673764	0.988287	0.922172	0.890406
trial_564	0.823836	0.78925	0.860991	0.981265	0.49889	0.50736	0.95117	0.952347	0.892073	0.984119	0.972961	0.966923	0.962367	0.933182	0.927589	0.858235	0.866028	0.857604	0.79796	0.778356	0.773964	0.735826	0.592446	0.575712	0.872746	0.705807	0.704507	0.985158	0.914496	0.887596
trial_565	0.838955	0.774665	0.853472	0.977448	0.505589	0.513304	0.94402	0.952124	0.891973	0.980669	0.971206	0.965183	0.961828	0.939837	0.935017	0.861278	0.874165	0.870851	0.789616	0.757517	0.76037	0.631679	0.493477	0.487666	0.896517	0.685355	0.681425	0.989999	0.930015	0.887667
trial_566	0.840318	0.804406	0.867754	0.979858	0.509285	0.515384	0.939792	0.942721	0.89203	0.977577	0.965008	0.960871	0.952829	0.923581	0.918963	0.859475	0.880721	0.867472	0.844484	0.794855	0.795033	0.743012	0.658175	0.646559	0.86948	0.6977	0.694914	0.9891	0.931507	0.901145
trial_567	0.916835	0.859845	0.894811	0.98116	0.508723	0.517208	0.938673	0.965691	0.892626	0.973828	0.959248	0.95692	0.958641	0.92101	0.916738	0.867235	0.870137	0.861121	0.810406	0.775742	0.775179	0.618486	0.503906	0.468494	0.819851	0.676375	0.676235	0.990614	0.921751	0.888845
trial_568	0.811012	0.746943	0.815726	0.976398	0.508048	0.504439	0.935577	0.961865	0.919667	0.98131	0.969458	0.963296	0.966321	0.926929	0.922845	0.842505	0.867021	0.861684	0.856094	0.804497	0.802713	0.807683	0.70342	0.695605	0.877273	0.70684	0.704675	0.991624	0.924223	0.891618
trial_569	0.823292	0.781611	0.832397	0.982825	0.502489	0.511784	0.951406	0.960036	0.892113	0.973761	0.963846	0.960243	0.943769	0.90774	0.90267	0.847157	0.862239	0.851696	0.807008	0.788885	0.790738	0.857475	0.791564	0.750052	0.903303	0.707371	0.707355	0.98886	0.920057	0.892712
trial_570	0.839403	0.78002	0.865157	0.96755	0.506066	0.508874	0.943183	0.954153	0.919571	0.968074	0.952348	0.948117	0.949473	0.916024	0.911188	0.865415	0.889665	0.882822	0.804149	0.78316	0.778905	0.67362	0.524934	0.510449	0.807022	0.642971	0.636145	0.98991	0.928506	0.898704
trial_571	0.873352	0.746057	0.836614	0.97973	0.505334	0.512506	0.94422	0.960582	0.93869	0.981247	0.969865	0.962847	0.955651	0.912537	0.907865	0.848656	0.865204	0.846957	0.785655	0.769635	0.770387	0.830074	0.746786	0.729611	0.813519	0.632707	0.630845	0.984884	0.915948	0.892067
trial_572	0.836302	0.755016	0.841463	0.98134	0.506912	0.509327	0.952379	0.951801	0.88742	0.979923	0.967144	0.963686	0.96282	0.927068	0.922486	0.894074	0.89454	0.887152	0.826445	0.800107	0.802035	0.730901	0.42051	0.406346	0.80337	0.659826	0.661207	0.984469	0.922204	0.890565
trial_573	0.824949	0.818162	0.880799	0.977341	0.501604	0.506645	0.949644	0.942634	0.934874	0.966368	0.951041	0.946895	0.952116	0.930339	0.926366	0.870452	0.887604	0.882296	0.843166	0.803508	0.80402	0.943957	0.792208	0.772768	0.843859	0.604309	0.598782	0.985042	0.921024	0.892351
trial_574	0.879753	0.806406	0.867697	0.986671	0.587348	0.568235	0.955655	0.931954	0.919208	0.96703	0.951656	0.947045	0.957586	0.915978	0.910955	0.874531	0.880646	0.869946	0.839565	0.806854	0.806749	0.850218	0.775942	0.725318	0.837515	0.672515	0.670737	0.990762	0.919614	0.88416
trial_575	0.781695	0.770682	0.860972	0.980503	0.513502	0.519242	0.941255	0.931884	0.841642	0.980579	0.967975	0.9599	0.960911	0.915021	0.909216	0.863221	0.873827	0.868334	0.77999	0.743859	0.746332	0.64083	0.544213	0.524513	0.87094	0.672655	0.67106	0.991649	0.926498	0.890778
trial_576	0.973137	0.865981	0.902618	0.978776	0.509207	0.514808	0.941438	0.955036	0.939079	0.982323	0.973391	0.967559	0.960069	0.913047	0.908787	0.865696	0.87039	0.863006	0.797003	0.779881	0.777591	0.561215	0.454401	0.455589	0.89914	0.680859	0.6762	0.984046	0.913379	0.888431
trial_577	0.815352	0.766367	0.846141	0.980301	0.584348	0.564775	0.931061	0.959617	0.938559	0.978952	0.964877	0.962185	0.954559	0.923529	0.919075	0.869146	0.88206	0.879425	0.82984	0.786565	0.787999	0.833252	0.762883	0.74409	0.870871	0.690325	0.689795	0.990783	0.927905	0.89773
trial_578	0.950588	0.869503	0.889264	0.970581	0.503867	0.507635	0.944139	0.948964	0.786738	0.95772	0.919436	0.915546	0.960456	0.923572	0.919374	0.878013	0.893724	0.885337	0.786992	0.752825	0.754749	0.580505	0.513592	0.505411	0.877341	0.700331	0.70067	0.990465	0.930314	0.899778
trial_579	0.836289	0.764588	0.859574	0.972606	0.506173	0.507272	0.935433	0.941533	0.864451	0.981444	0.970362	0.963202	0.954798	0.916224	0.911756	0.860434	0.877036	0.866734	0.799192	0.758459	0.758607	0.759177	0.686074	0.67768	0.834381	0.641457	0.639125	0.986413	0.919893	0.888316
trial_580	0.891376	0.747234	0.849548	0.983023	0.508253	0.514686	0.944761	0.96073	0.892703	0.976532	0.964516	0.957689	0.960053	0.940306	0.934962	0.846333	0.870706	0.86401	0.797969	0.787022	0.788465	0.514584	0.483485	0.47665	0.840461	0.688639	0.690926	0.988775	0.931314	0.89621
trial_581	0.834601	0.808757	0.83764	0.980385	0.509814	0.511228	0.940897	0.96253	0.919679	0.976956	0.961909	0.95846	0.964815	0.940813	0.935146	0.837663	0.858103	0.825986	0.827546	0.796377	0.79312	0.908584	0.821351	0.801238	0.881842	0.678097	0.676465	0.987959	0.926517	0.895188
trial_582	0.790293	0.773253	0.857835	0.971845	0.495551	0.502655	0.951318	0.964102	0.886108	0.960078	0.949772	0.943497	0.962197	0.913183	0.908275	0.826261	0.868223	0.857495	0.84546	0.803542	0.804111	0.784925	0.680132	0.665777	0.895281	0.670359	0.664213	0.987222	0.916813	0.893264
trial_583	0.781298	0.786585	0.874014	0.975491	0.508947	0.511767	0.938044	0.954571	0.939024	0.966969	0.951989	0.949597	0.9591	0.919254	0.914523	0.852132	0.871858	0.854251	0.782306	0.775162	0.77688	0.681796	0.595623	0.58664	0.865293	0.689572	0.689641	0.989099	0.921292	0.890868
trial_584	0.861007	0.795614	0.874116	0.984903	0.585647	0.56718	0.938218	0.962892	0.93864	0.978751	0.96664	0.959458	0.924854	0.901227	0.896474	0.848654	0.868388	0.863068	0.808983	0.755367	0.753165	0.765702	0.662407	0.632457	0.848366	0.686567	0.687938	0.989119	0.919396	0.894651
trial_585	0.832382	0.73335	0.843904	0.978671	0.512449	0.515634	0.944427	0.961973	0.867176	0.981398	0.972439	0.96765	0.959322	0.923142	0.919004	0.887884	0.882228	0.865259	0.82797	0.801982	0.800912	0.73063	0.496636	0.488713	0.868744	0.69309	0.6934	0.99007	0.919638	0.888031
trial_586	0.879108	0.748779	0.840372	0.977871	0.506479	0.510495	0.943367	0.93423	0.925281	0.978137	0.965008	0.960626	0.963847	0.92533	0.920198	0.864383	0.873693	0.863185	0.828833	0.803141	0.800546	0.682866	0.654652	0.650602	0.850157	0.677252	0.680055	0.988928	0.92042	0.885725
trial_587	0.911888	0.8505	0.894394	0.981385	0.506463	0.519745	0.944225	0.944274	0.920235	0.973209	0.952743	0.948756	0.953766	0.905573	0.901295	0.864397	0.873891	0.861159	0.801958	0.782642	0.784431	0.354047	0.241695	0.258593	0.845272	0.679885	0.677601	0.989672	0.919489	0.890929
trial_588	0.775449	0.760453	0.833567	0.977219	0.49742	0.497851	0.950812	0.960862	0.934792	0.962479	0.946837	0.942992	0.929773	0.920442	0.915151	0.869468	0.876378	0.872347	0.792277	0.791667	0.788014	0.739909	0.6716	0.663337	0.86031	0.683489	0.686054	0.987532	0.92591	0.895191
trial_589	0.806288	0.808151	0.871036	0.980723	0.508484	0.514999	0.941463	0.94373	0.925214	0.976868	0.964767	0.960508	0.950227	0.924625	0.921443	0.890718	0.896064	0.894202	0.833044	0.809931	0.809374	0.741133	0.547504	0.535694	0.811389	0.611664	0.610095	0.988362	0.922916	0.895541
trial_590	0.920448	0.832751	0.887601	0.982977	0.514483	0.519394	0.953406	0.925011	0.935088	0.973129	0.957612	0.95361	0.951484	0.91901	0.914696	0.886996	0.879953	0.880496	0.787514	0.747501	0.748418	0.660919	0.553686	0.54865	0.787562	0.625195	0.626884	0.986467	0.915306	0.889709
trial_591	0.836351	0.78759	0.864759	0.978787	0.512781	0.518954	0.93617	0.962253	0.934922	0.979446	0.964333	0.959655	0.961614	0.940551	0.934432	0.819083	0.861036	0.855463	0.838662	0.791352	0.78766	0.543074	0.457846	0.447907	0.788902	0.590335	0.589007	0.98254	0.921786	0.891424
trial_592	0.802327	0.767512	0.857596	0.984725	0.53684	0.537236	0.946381	0.952835	0.853865	0.979988	0.970407	0.965335	0.962963	0.91767	0.913059	0.85068	0.864282	0.860275	0.801677	0.767101	0.767405	0.482445	0.435518	0.417955	0.809117	0.644249	0.64386	0.991863	0.9265	0.897424
trial_593	0.981301	0.905173	0.92287	0.981639	0.508417	0.518385	0.928786	0.963881	0.867098	0.959976	0.947727	0.94101	0.959267	0.932371	0.927294	0.875994	0.883056	0.878895	0.854239	0.812082	0.811024	0.786083	0.655436	0.640558	0.904016	0.698709	0.698776	0.990304	0.926495	0.890246
trial_594	0.841573	0.798947	0.847084	0.975777	0.507509	0.514912	0.947839	0.953888	0.938747	0.978829	0.969169	0.963763	0.958464	0.912874	0.908776	0.836806	0.85951	0.845728	0.810032	0.789939	0.791763	0.88571	0.787919	0.770048	0.808052	0.652924	0.653384	0.988574	0.926385	0.897616
trial_595	0.975104	0.86579	0.881783	0.974032	0.494657	0.497646	0.941676	0.944845	0.93863	0.980524	0.968528	0.963817	0.966245	0.920493	0.915627	0.874911	0.868519	0.857643	0.79094	0.751044	0.752101	0.711382	0.575067	0.568733	0.815351	0.635627	0.634674	0.987233	0.921867	0.884391
trial_596	0.77125	0.787126	0.865491	0.980728	0.503241	0.510822	0.945097	0.953884	0.934737	0.982681	0.971398	0.964763	0.962226	0.910642	0.906879	0.841111	0.864546	0.865449	0.786287	0.77017	0.770835	0.823308	0.758711	0.705686	0.864171	0.691108	0.691609	0.988623	0.918799	0.886057
trial_597	0.821825	0.792611	0.863235	0.982732	0.517918	0.523704	0.94254	0.95831	0.91961	0.967875	0.954051	0.947123	0.958662	0.915772	0.911209	0.866017	0.88358	0.87084	0.852963	0.803593	0.803946	0.738111	0.545318	0.531321	0.87931	0.697749	0.697703	0.989204	0.927786	0.894829
trial_598	0.86791	0.788288	0.867423	0.977479	0.501492	0.509845	0.941814	0.962626	0.925127	0.969884	0.954956	0.950716	0.95777	0.938726	0.933553	0.843183	0.871587	0.858437	0.840393	0.809573	0.809124	0.625622	0.537122	0.510946	0.849725	0.638224	0.637837	0.98626	0.920879	0.890402
trial_599	0.920518	0.815441	0.885269	0.978887	0.507878	0.514013	0.942412	0.955196	0.934436	0.980945	0.970216	0.965325	0.962404	0.933276	0.927804	0.872357	0.87043	0.871395	0.801401	0.76593	0.767582	0.743798	0.643458	0.633398	0.87054	0.66849	0.665729	0.991543	0.925301	0.894496
trial_600	0.87985	0.796966	0.855268	0.983753	0.581622	0.565415	0.935134	0.952542	0.866925	0.962616	0.947324	0.939497	0.959485	0.931281	0.925961	0.877745	0.872102	0.860088	0.793674	0.763669	0.764764	0.526601	0.442207	0.431178	0.823952	0.67482	0.678502	0.990591	0.930303	0.89917
trial_601	0.831929	0.775567	0.848694	0.973952	0.501757	0.511558	0.93529	0.962279	0.92521	0.980269	0.969325	0.964703	0.95872	0.902631	0.897179	0.855866	0.868811	0.863807	0.858075	0.805756	0.803567	0.339617	0.254319	0.268888	0.795092	0.648689	0.648005	0.991581	0.92317	0.893737
trial_602	0.89981	0.835559	0.892578	0.977616	0.502571	0.514496	0.928682	0.9617	0.934808	0.977462	0.96506	0.9603	0.945621	0.915661	0.91127	0.847402	0.886391	0.876632	0.783464	0.75532	0.756373	0.622248	0.420875	0.420899	0.863081	0.64684	0.645242	0.991173	0.925267	0.893039
trial_603	0.832003	0.766513	0.865019	0.966241	0.505624	0.508788	0.948813	0.962929	0.935005	0.944603	0.929043	0.92648	0.951338	0.925262	0.921068	0.873979	0.881467	0.870569	0.82488	0.793888	0.786665	0.890864	0.785558	0.766068	0.88273	0.694785	0.693313	0.988297	0.923808	0.899485
trial_604	0.850446	0.77232	0.857224	0.974735	0.494323	0.498435	0.941445	0.963304	0.860684	0.983248	0.971472	0.966882	0.960734	0.905983	0.901761	0.849398	0.87355	0.861176	0.855933	0.802003	0.799996	0.542528	0.477838	0.475511	0.819838	0.641429	0.641286	0.988833	0.922641	0.891798
trial_605	0.875997	0.781838	0.867524	0.970058	0.501189	0.508782	0.929315	0.949024	0.86459	0.980906	0.970208	0.963235	0.958662	0.907247	0.902638	0.842778	0.863552	0.861626	0.767448	0.754473	0.754047	0.633081	0.58423	0.57457	0.784642	0.602199	0.5968	0.991285	0.922477	0.888016
trial_606	0.849142	0.786322	0.857827	0.974673	0.507711	0.511959	0.939047	0.962096	0.919882	0.978942	0.964252	0.960486	0.952164	0.917016	0.912654	0.848345	0.871791	0.86979	0.835073	0.802561	0.802246	0.901852	0.815989	0.795274	0.896015	0.68576	0.68237	0.990502	0.932797	0.899531
trial_607	0.820445	0.78156	0.860757	0.982908	0.51102	0.518078	0.942016	0.962699	0.925384	0.983042	0.971899	0.965272	0.948944	0.913947	0.909688	0.851086	0.87779	0.849924	0.872002	0.814936	0.812072	0.32256	0.324576	0.334663	0.819149	0.64902	0.646397	0.986811	0.91664	0.88852
trial_608	0.848145	0.809673	0.875935	0.973784	0.513808	0.512869	0.942442	0.952857	0.925204	0.977665	0.964481	0.961406	0.957714	0.940133	0.935089	0.843288	0.86296	0.849847	0.844136	0.792967	0.794868	0.739069	0.661052	0.622021	0.808744	0.669894	0.670387	0.98842	0.922659	0.895335
trial_609	0.824786	0.803789	0.88008	0.976872	0.511496	0.517173	0.940821	0.942942	0.935372	0.957723	0.947068	0.944265	0.962832	0.94121	0.936733	0.880634	0.866563	0.858474	0.776606	0.74119	0.742582	0.727193	0.668997	0.65935	0.840279	0.673972	0.673868	0.991101	0.916651	0.887641
trial_610	0.857172	0.773468	0.868154	0.983003	0.513494	0.516616	0.93824	0.96211	0.93874	0.969272	0.955588	0.950616	0.961893	0.940577	0.935548	0.842024	0.862503	0.835565	0.855361	0.820692	0.820483	0.388012	0.369879	0.379036	0.841731	0.676275	0.674918	0.985835	0.920149	0.88784
trial_611	0.839076	0.789153	0.871999	0.977341	0.500455	0.509364	0.943144	0.958905	0.93519	0.971953	0.955758	0.950032	0.959974	0.91631	0.911761	0.877146	0.876498	0.868597	0.840465	0.79369	0.789565	0.720736	0.61456	0.602205	0.816939	0.636622	0.636471	0.988574	0.923003	0.888644
trial_612	0.929157	0.810311	0.878466	0.979057	0.514938	0.506256	0.951945	0.933666	0.919867	0.979586	0.968853	0.963343	0.960923	0.933668	0.929137	0.850602	0.884701	0.879877	0.790816	0.759321	0.760485	0.502658	0.447624	0.447404	0.834597	0.686003	0.689102	0.987995	0.927168	0.894075
trial_613	0.825657	0.75666	0.852938	0.983452	0.506629	0.51659	0.943308	0.959796	0.938993	0.985266	0.97349	0.968061	0.963377	0.928604	0.924606	0.8325	0.870687	0.864374	0.843589	0.792909	0.794557	0.804527	0.738642	0.672625	0.847579	0.660769	0.660079	0.987758	0.919181	0.88874
trial_614	0.845052	0.802397	0.873227	0.980462	0.503912	0.506511	0.94008	0.954038	0.934972	0.982566	0.972806	0.967402	0.958263	0.921165	0.917193	0.845129	0.869423	0.854042	0.843015	0.802901	0.802409	0.733282	0.548657	0.523811	0.803155	0.67148	0.67337	0.988321	0.931786	0.897443
trial_615	0.862015	0.807304	0.875988	0.976238	0.512672	0.513896	0.942579	0.963271	0.919742	0.982986	0.971877	0.967405	0.953004	0.923133	0.918567	0.879003	0.874128	0.868294	0.8104	0.772572	0.771994	0.400113	0.358649	0.367395	0.872018	0.696348	0.697209	0.990704	0.918184	0.889464
trial_616	0.77708	0.77033	0.837384	0.976373	0.49846	0.502343	0.941873	0.953587	0.938661	0.968798	0.956152	0.952068	0.96486	0.919367	0.914691	0.848672	0.865088	0.859783	0.790433	0.763202	0.764476	0.888042	0.791431	0.768729	0.848069	0.644192	0.642549	0.9895	0.924387	0.894042
trial_617	0.787553	0.777655	0.861762	0.978336	0.50429	0.508252	0.953386	0.963882	0.93492	0.984119	0.972961	0.966923	0.951186	0.912718	0.908158	0.890248	0.89665	0.881199	0.873019	0.822004	0.820937	0.835049	0.740948	0.719099	0.895143	0.686577	0.682361	0.991074	0.917741	0.889842
trial_618	0.861732	0.798376	0.874429	0.977326	0.519551	0.517828	0.949147	0.954094	0.934835	0.980669	0.971206	0.965183	0.956507	0.926961	0.922363	0.848409	0.872989	0.858925	0.799726	0.767365	0.768582	0.888246	0.803289	0.787527	0.837871	0.667479	0.667675	0.989465	0.914975	0.884496
trial_619	0.809184	0.792913	0.868169	0.982143	0.508085	0.518683	0.949679	0.95525	0.938788	0.977577	0.965008	0.960871	0.963293	0.920797	0.914737	0.829142	0.869725	0.852456	0.829803	0.776845	0.777671	0.951955	0.800344	0.776812	0.879384	0.685111	0.685323	0.990311	0.927043	0.894676
trial_620	0.960317	0.907237	0.934092	0.984302	0.524677	0.520114	0.951301	0.929788	0.934957	0.973828	0.959248	0.95692	0.957343	0.940758	0.93503	0.830406	0.864981	0.844347	0.821653	0.778202	0.775427	0.573022	0.266634	0.281078	0.837008	0.661035	0.655445	0.990898	0.921773	0.893815
trial_621	0.892579	0.754549	0.855141	0.977749	0.500674	0.499646	0.945041	0.954059	0.92504	0.98131	0.969458	0.963296	0.950124	0.908993	0.903345	0.86222	0.874404	0.871652	0.801724	0.746455	0.746708	0.749236	0.675573	0.667815	0.876382	0.693763	0.693701	0.990501	0.926061	0.8944
trial_622	0.925139	0.865008	0.905619	0.964358	0.506902	0.501862	0.950516	0.935952	0.830705	0.973761	0.963846	0.960243	0.962054	0.916155	0.910228	0.838275	0.856056	0.848323	0.778015	0.774065	0.77606	0.661071	0.597486	0.55227	0.894595	0.706984	0.702716	0.991248	0.923461	0.898906
trial_623	0.805948	0.753143	0.856655	0.979249	0.500746	0.5087	0.935196	0.959608	0.919766	0.968074	0.952348	0.948117	0.955021	0.923637	0.919288	0.864537	0.875186	0.845076	0.828726	0.781966	0.782096	0.734145	0.360736	0.3516	0.823796	0.630848	0.625951	0.98715	0.92785	0.896455
trial_624	0.806699	0.789056	0.834275	0.977012	0.500128	0.503496	0.937042	0.960207	0.921039	0.981247	0.969865	0.962847	0.960925	0.922108	0.917755	0.848553	0.863911	0.859424	0.859185	0.798701	0.796986	0.666107	0.469103	0.465828	0.867797	0.697704	0.694912	0.987779	0.916169	0.881939
trial_625	0.822065	0.801148	0.872206	0.975929	0.50585	0.515917	0.939298	0.930971	0.866633	0.979923	0.967144	0.963686	0.955365	0.916961	0.912719	0.868024	0.863769	0.856639	0.771436	0.75035	0.750004	0.488999	0.398848	0.399646	0.868411	0.668323	0.664962	0.989092	0.92405	0.887292
trial_626	0.93682	0.873756	0.904908	0.978807	0.501872	0.510134	0.94481	0.950065	0.920302	0.942198	0.927278	0.91869	0.966538	0.913422	0.908412	0.842065	0.876507	0.867134	0.795548	0.755107	0.757688	0.516968	0.491699	0.484748	0.84783	0.640333	0.637875	0.992054	0.925975	0.895525
trial_627	0.841437	0.795496	0.874187	0.973841	0.496586	0.504297	0.948078	0.958742	0.934764	0.982233	0.970425	0.966527	0.95989	0.930427	0.925708	0.827882	0.875972	0.868132	0.771369	0.734783	0.737238	0.768888	0.698675	0.673014	0.85094	0.683109	0.683007	0.984264	0.9145	0.877044
trial_628	0.805045	0.750398	0.830201	0.978036	0.50377	0.51483	0.959612	0.965303	0.891901	0.971497	0.962216	0.958466	0.956851	0.913209	0.908726	0.837654	0.867547	0.860104	0.804618	0.764865	0.764816	0.346448	0.320386	0.325245	0.868169	0.671801	0.670005	0.985323	0.916608	0.879707
trial_629	0.861191	0.805901	0.872489	0.986128	0.58089	0.566529	0.951275	0.961883	0.841897	0.978567	0.962541	0.959917	0.950398	0.915705	0.911011	0.83785	0.860597	0.85507	0.790553	0.757252	0.759488	0.774202	0.671192	0.641625	0.822699	0.645052	0.640442	0.991856	0.927793	0.898054
trial_630	0.821259	0.816453	0.858081	0.986203	0.590022	0.567236	0.956028	0.943969	0.938646				0.966166	0.909059	0.904942	0.839543	0.858447	0.847798	0.805832	0.76624	0.765785	0.771222	0.699773	0.672878	0.859488	0.657126	0.654851	0.990303	0.917214	0.888
trial_631	0.898257	0.833184	0.888788	0.979019	0.557837	0.544984	0.94372	0.953472	0.919639				0.947545	0.923366	0.918921	0.867039	0.875888	0.872939	0.827598	0.786483	0.785548	0.896015	0.607974	0.581937	0.845607	0.674381	0.674419	0.991858	0.925828	0.895491
trial_632	0.81773	0.786544	0.874133	0.984126	0.5825	0.566113	0.951413	0.936337	0.921089				0.954585	0.911064	0.906923	0.861913	0.876566	0.872497	0.817346	0.777902	0.780553	0.783536	0.670153	0.639574	0.805656	0.649271	0.648085	0.983751	0.916005	0.885767
trial_633	0.784239	0.762493	0.859376	0.971982	0.508116	0.513214	0.940908	0.962154	0.919717				0.950479	0.922595	0.918088	0.874129	0.884446	0.880255	0.798498	0.798446	0.795548	0.534234	0.461978	0.447284	0.814447	0.627324	0.622092	0.989411	0.921066	0.895539
trial_634	0.862876	0.796201	0.863545	0.979919	0.527302	0.530048	0.941104	0.953523	0.919667				0.924693	0.905417	0.900664	0.847884	0.868446	0.860288	0.791687	0.749085	0.751298	0.493053	0.462131	0.447546	0.831459	0.664173	0.664337	0.983933	0.920757	0.895855
trial_635	0.839473	0.813387	0.873409	0.976625	0.506769	0.514865	0.946969	0.964013	0.93883				0.94156	0.911678	0.906428	0.864955	0.887785	0.878967	0.77992	0.747129	0.749665	0.784775	0.659867	0.644577	0.819092	0.651804	0.652393	0.987141	0.928394	0.896501
trial_636	0.839994	0.758738	0.859997	0.973195	0.508398	0.517344	0.940071	0.94181	0.881083				0.940998	0.890831	0.886477	0.879388	0.875037	0.851993	0.80026	0.781923	0.783345	0.944656	0.796188	0.775543	0.870379	0.688861	0.68729	0.991079	0.922006	0.888712
trial_637	0.775953	0.796711	0.87435	0.96718	0.53051	0.531096	0.945961	0.95925	0.886517				0.946707	0.900551	0.895683	0.854822	0.873173	0.860825	0.790156	0.771831	0.771386	0.741694	0.653354	0.615269	0.873425	0.693016	0.695209	0.987284	0.924118	0.892255
trial_638	0.820458	0.766686	0.852314	0.972887	0.503024	0.503585	0.94197	0.959631	0.93489				0.963071	0.940632	0.934498	0.866606	0.890787	0.877207	0.825054	0.809797	0.809913	0.624715	0.50131	0.487789	0.817322	0.682174	0.685932	0.981831	0.918232	0.889351
trial_639	0.772454	0.76687	0.848902	0.976276	0.499302	0.505981	0.952644	0.943506	0.919788				0.956448	0.904416	0.899002	0.870802	0.875078	0.860565	0.788479	0.756173	0.756136	0.788606	0.693504	0.672313	0.870118	0.692577	0.691367	0.985505	0.910847	0.882078
trial_640	0.835348	0.815886	0.882883	0.978683	0.510972	0.517642	0.954214	0.944106	0.93877				0.962401	0.933951	0.929488	0.838263	0.86582	0.85746	0.787361	0.766595	0.761685	0.675381	0.418645	0.407914	0.89833	0.724148	0.72161	0.991556	0.922586	0.89287
trial_641	0.832135	0.835668	0.894586	0.981435	0.514896	0.519487	0.942729	0.95001	0.919699				0.957668	0.940753	0.934976	0.847974	0.863357	0.863937	0.78172	0.74786	0.749796	0.677472	0.514257	0.482069	0.817466	0.645475	0.645193	0.990825	0.923367	0.896806
trial_642	0.81077	0.802098	0.876651	0.979218	0.553682	0.540398	0.940238	0.962821	0.854652				0.963878	0.925087	0.920622	0.864386	0.863259	0.856281	0.843155	0.794138	0.795161	0.596713	0.520811	0.511714	0.83309	0.668268	0.666626	0.991442	0.925721	0.896899
trial_643	0.875012	0.791581	0.878136	0.979313	0.509533	0.516939	0.937	0.953259	0.9386				0.960483	0.908515	0.903877	0.865313	0.865144	0.851844	0.803862	0.778722	0.780508	0.499057	0.413036	0.399829	0.841397	0.692715	0.693954	0.990797	0.931423	0.900478
trial_644	0.768579	0.773023	0.849433	0.983074	0.506387	0.515233	0.944341	0.961836	0.934828				0.963128	0.915636	0.912089	0.871308	0.876458	0.865783	0.851699	0.805805	0.80388	0.759242	0.692166	0.684498	0.814957	0.681232	0.684038	0.987801	0.920705	0.894767
trial_645	0.744361	0.751673	0.84927	0.982859	0.513423	0.521506	0.949251	0.95839	0.938879				0.95741	0.918095	0.913897	0.839385	0.861726	0.861683	0.783208	0.768101	0.76818	0.708269	0.557568	0.550047	0.877011	0.689559	0.687217	0.991116	0.930678	0.899764
trial_646	0.947686	0.846103	0.893477	0.975961	0.501314	0.512497	0.943374	0.963106	0.925255				0.965371	0.940675	0.933205	0.880739	0.872064	0.858949	0.826989	0.785054	0.784292	0.626014	0.470995	0.450301	0.881535	0.706815	0.704576	0.985325	0.918896	0.882751
trial_647	0.829058	0.796692	0.875831	0.978822	0.498919	0.509527	0.944384	0.962971	0.934672				0.958281	0.915682	0.911345	0.87404	0.891194	0.879095	0.808933	0.778549	0.779431	0.823696	0.735695	0.715806	0.873207	0.692585	0.691206	0.986112	0.927901	0.897458
trial_648	0.798058	0.764649	0.846672	0.983441	0.507866	0.50978	0.94836	0.951236	0.852814				0.960128	0.921201	0.916618	0.877739	0.890864	0.885824	0.802269	0.764357	0.765938	0.902794	0.816351	0.796981	0.837481	0.688435	0.69046	0.98325	0.922165	0.891755
trial_649	0.845945	0.769722	0.864293	0.973062	0.503705	0.512601	0.948147	0.933034	0.935292				0.960769	0.941873	0.936556	0.856101	0.88215	0.876431	0.798507	0.786328	0.787	0.740146	0.637187	0.625863	0.831312	0.664623	0.662747	0.991687	0.913653	0.886032
trial_650	0.810079	0.800147	0.878603	0.973591	0.5064	0.510702	0.932072	0.962421	0.919851				0.95963	0.932768	0.927825	0.862594	0.884515	0.867452	0.8028	0.776211	0.776536	0.375178	0.342623	0.343461	0.869951	0.670638	0.668604	0.988329	0.917052	0.890864
trial_651	0.817633	0.756174	0.854646	0.983278	0.513927	0.517657	0.935043	0.954286	0.934804				0.942043	0.911219	0.907219	0.890472	0.877585	0.870656	0.7785	0.76062	0.761615	0.315112	0.315863	0.323134	0.83591	0.63159	0.625737	0.986883	0.912454	0.877063
trial_652	0.79206	0.767846	0.842886	0.979693	0.515334	0.517404	0.943306	0.959463	0.938673				0.938096	0.914335	0.909885	0.876699	0.862264	0.844839	0.75765	0.735067	0.737259	0.739149	0.554529	0.545384	0.850876	0.674925	0.671608	0.982513	0.918844	0.893431
trial_653	0.829737	0.784143	0.868525	0.984701	0.585883	0.564434	0.940234	0.955913	0.938899				0.96631	0.906909	0.902284	0.8344	0.868414	0.858545	0.799598	0.772638	0.765723	0.632752	0.582724	0.574398	0.912268	0.725907	0.725809	0.988082	0.921767	0.891322
trial_654	0.781874	0.801426	0.876812	0.980989	0.509589	0.515944	0.945678	0.962304	0.935129				0.9599	0.909867	0.905284	0.838429	0.86098	0.848658	0.855334	0.801666	0.800185	0.337272	0.322676	0.331675	0.895496	0.685525	0.681852	0.989215	0.92591	0.89709
trial_655	0.834869	0.799676	0.873556	0.981737	0.523497	0.520868	0.946638	0.961713	0.935122				0.958821	0.920153	0.914105	0.86175	0.882735	0.869874	0.818245	0.778485	0.781066	0.395829	0.334783	0.344913	0.837821	0.66759	0.665607	0.990387	0.924981	0.895519
trial_656	0.852136	0.782335	0.864492	0.980795	0.508784	0.510919	0.943428	0.951661	0.886618				0.955041	0.91485	0.910697	0.842128	0.860473	0.849094	0.783853	0.748848	0.749022	0.674886	0.355733	0.355403	0.903145	0.697158	0.695813	0.988401	0.920636	0.887524
trial_657	0.870402	0.815797	0.885209	0.979328	0.5288	0.528988	0.940261	0.961912	0.855653				0.959453	0.92653	0.922226	0.869363	0.874003	0.852613	0.779442	0.773355	0.77606	0.527316	0.430301	0.426617	0.867259	0.68037	0.679956	0.991137	0.928489	0.900612
trial_658	0.880993	0.786397	0.872243	0.972767	0.499909	0.5133	0.952204	0.953746	0.864602				0.962776	0.926188	0.921891	0.863384	0.877439	0.865353	0.790124	0.766986	0.765128	0.377085	0.339704	0.347027	0.803617	0.647544	0.648646	0.983935	0.916277	0.886903
trial_659	0.816589	0.747312	0.854767	0.977794	0.529431	0.524487	0.948503	0.951804	0.867374				0.962933	0.940756	0.934991	0.870586	0.873104	0.862082	0.784724	0.763266	0.76422	0.858108	0.765022	0.721014	0.827191	0.675601	0.675298	0.984523	0.91376	0.88139
trial_660	0.739695	0.758203	0.841185	0.975817	0.496459	0.505661	0.940224	0.954649	0.934782				0.958939	0.940362	0.936261	0.867122	0.868326	0.860841	0.794386	0.765939	0.768531	0.65307	0.479162	0.47739	0.866787	0.680175	0.678789	0.990181	0.911278	0.887075
trial_661	0.818469	0.800709	0.861758	0.98239	0.503895	0.511729	0.942197	0.960215	0.934999				0.961407	0.940536	0.934969	0.872422	0.869597	0.839726	0.836848	0.791625	0.793819	0.451429	0.364162	0.365361	0.886345	0.706114	0.707718	0.989475	0.913604	0.885101
trial_662	0.850706	0.773842	0.86556	0.978673	0.507941	0.513206	0.941105	0.966019	0.865574				0.956842	0.930628	0.925793	0.879966	0.87327	0.861415	0.82811	0.792871	0.790096	0.539936	0.444637	0.44095	0.828405	0.660299	0.659965	0.989463	0.915855	0.884333
trial_663	0.867098	0.780917	0.863272	0.978736	0.511254	0.521976	0.929205	0.961953	0.925264				0.958646	0.917255	0.912442	0.838555	0.862528	0.836809	0.781367	0.762521	0.7612	0.707431	0.565558	0.557289	0.838111	0.670877	0.671344	0.988087	0.917786	0.890933
trial_664	0.825448	0.778027	0.849221	0.976646	0.506395	0.504356	0.939213	0.953757	0.920105				0.965081	0.922286	0.917639	0.88339	0.882785	0.877893	0.801335	0.757008	0.758438	0.38262	0.304217	0.294311	0.912418	0.725915	0.725821	0.989538	0.926053	0.891678
trial_665	0.851126	0.748714	0.807683	0.976923	0.515156	0.518378	0.942863	0.963908	0.934859				0.96373	0.940533	0.936179	0.845915	0.878129	0.863606	0.821645	0.780619	0.78307	0.543163	0.50075	0.50016	0.899849	0.693075	0.691284	0.985628	0.926379	0.888509
trial_666	0.929068	0.839631	0.89384	0.976999	0.497158	0.504093	0.947709	0.953693	0.939603				0.950701	0.906939	0.902997	0.858532	0.861403	0.852235	0.836557	0.796076	0.796505	0.337021	0.306408	0.316463	0.845552	0.63236	0.624178	0.981834	0.912604	0.884158
trial_667	0.87922	0.784489	0.870135	0.978791	0.511802	0.519409	0.936364	0.959625	0.934746				0.941467	0.913213	0.908769	0.844007	0.866616	0.84021	0.834314	0.79459	0.793282	0.886032	0.784809	0.765806	0.83303	0.638632	0.636521	0.987145	0.913516	0.878204
trial_668	0.875835	0.788813	0.874324	0.974854	0.505687	0.512979	0.943205	0.960771	0.934788				0.959263	0.918584	0.913859	0.829135	0.877911	0.866664	0.759015	0.752255	0.751501	0.678156	0.488674	0.48646	0.792186	0.646754	0.649577	0.990124	0.92411	0.888746
trial_669	0.834784	0.808688	0.880838	0.981842	0.500267	0.505779	0.940653	0.960692	0.887978				0.961437	0.940772	0.934973	0.855057	0.869914	0.849487	0.814828	0.777479	0.777671	0.862326	0.795816	0.756383	0.896027	0.689454	0.687399	0.990431	0.925062	0.897114
trial_670	0.83405	0.821867	0.880918	0.976558	0.504705	0.509766	0.936839	0.958801	0.938625				0.958292	0.938854	0.933761	0.886356	0.892618	0.872364	0.856489	0.801085	0.800491	0.435921	0.445265	0.447559	0.870561	0.695925	0.694643	0.989284	0.923072	0.899151
trial_671	0.836707	0.776673	0.868713	0.972022	0.505792	0.514141	0.934527	0.962955	0.927862				0.959716	0.92525	0.919326	0.851453	0.87972	0.878423	0.818448	0.793437	0.79322	0.764024	0.676982	0.647553	0.823627	0.653298	0.654241	0.987657	0.914902	0.887251
trial_672	0.8241	0.761044	0.837482	0.981969	0.512173	0.515434	0.94158	0.953514	0.925873				0.94799	0.899016	0.89473	0.848451	0.886938	0.876162	0.860702	0.834209	0.829491	0.621341	0.4976	0.459178	0.87116	0.682728	0.681692	0.991063	0.919487	0.889191
trial_673	0.901442	0.852371	0.883075	0.976042	0.50572	0.5116	0.941038	0.928623	0.934706				0.95315	0.914316	0.909191	0.845921	0.871209	0.858019	0.726028	0.721867	0.723135	0.740136	0.534714	0.523769	0.824891	0.625922	0.623826	0.98756	0.927076	0.890072
trial_674	0.858445	0.832288	0.876169	0.976111	0.510809	0.513523	0.942166	0.961391	0.920289				0.950757	0.912903	0.908364	0.87142	0.875884	0.856138	0.766406	0.746638	0.74753	0.632124	0.488795	0.467712	0.83919	0.669689	0.668596	0.991121	0.92887	0.893166
trial_675	0.830455	0.738755	0.837977	0.980582	0.514275	0.517987	0.943408	0.928893	0.919771				0.951065	0.924432	0.919977	0.851034	0.880287	0.872278	0.839373	0.795844	0.795486	0.6218	0.518567	0.488468	0.86788	0.692398	0.692273	0.989303	0.928986	0.89486
trial_676	0.918179	0.82652	0.863947	0.973206	0.502098	0.507904	0.939303	0.953144	0.919638				0.96017	0.915547	0.911427	0.876906	0.877243	0.874388	0.772375	0.755964	0.756996	0.524387	0.504053	0.495156	0.872989	0.706108	0.704875	0.987663	0.923602	0.893811
trial_677	0.797895	0.76692	0.813762	0.97898	0.503886	0.515957	0.941755	0.958303	0.919535				0.966035	0.92515	0.919748	0.855597	0.876115	0.86573	0.848777	0.817127	0.815227	0.900342	0.806205	0.788782	0.821428	0.66534	0.664228	0.985552	0.92285	0.893279
trial_678	0.834841	0.786542	0.839251	0.980114	0.50609	0.507929	0.938404	0.962879	0.93951				0.955406	0.91205	0.907527	0.838466	0.867511	0.849	0.832111	0.779857	0.780271	0.891068	0.784136	0.765193	0.812843	0.684225	0.686215	0.988407	0.929502	0.901597
trial_679	0.818473	0.741468	0.844737	0.977015	0.500214	0.505531	0.933544	0.961454	0.938593				0.966626	0.90446	0.899342	0.879629	0.884728	0.861638	0.848174	0.801437	0.802551	0.805514	0.730773	0.707857	0.82587	0.670091	0.668983	0.988757	0.923361	0.888193
trial_680	0.797444	0.765716	0.844912	0.965993	0.490677	0.498306	0.946243	0.962765	0.919788				0.961418	0.940682	0.934986	0.864573	0.878144	0.862609	0.833003	0.776063	0.776594	0.903492	0.817158	0.799996	0.792225	0.622027	0.618956	0.989765	0.927465	0.897433
trial_681	0.862613	0.822769	0.874122	0.978492	0.512744	0.509978	0.944486	0.963321	0.934809				0.954284	0.915194	0.910818	0.847526	0.867209	0.852344	0.824867	0.787881	0.78806	0.288111	0.226603	0.241017	0.819318	0.630371	0.626411	0.988398	0.920637	0.889662
trial_682	0.833855	0.78479	0.845215	0.980897	0.499293	0.50643	0.943049	0.963233	0.935235				0.957124	0.915682	0.909911	0.866365	0.875871	0.859855	0.842374	0.806054	0.804886	0.408023	0.425071	0.426959	0.806261	0.628656	0.626639	0.986911	0.918746	0.893028
trial_683	0.781649	0.799146	0.875162	0.983302	0.516672	0.525605	0.9483	0.951956	0.8598				0.953939	0.921958	0.917699	0.8494	0.864655	0.851953	0.855365	0.803636	0.802461	0.905823	0.816968	0.79875	0.855965	0.684468	0.684851	0.990206	0.929407	0.897266
trial_684	0.879364	0.784063	0.861139	0.977524	0.506686	0.512477	0.93951	0.943574	0.93524				0.9647	0.918384	0.914053	0.836564	0.862292	0.849852	0.787051	0.757514	0.757606	0.677114	0.444495	0.439687	0.840699	0.678962	0.67826	0.990941	0.932529	0.902549
trial_685	0.859684	0.80125	0.860471	0.979552	0.519185	0.517489	0.938958	0.959248	0.925235				0.96608	0.925166	0.91968	0.858943	0.880706	0.873057	0.812527	0.762717	0.760932	0.641384	0.478998	0.459427	0.831387	0.650039	0.645865	0.987894	0.925094	0.886812
trial_686	0.808137	0.758071	0.857432	0.980981	0.514169	0.521169	0.940218	0.961775	0.885724				0.965586	0.903966	0.899799	0.85384	0.874507	0.858171	0.805064	0.777705	0.779178	0.749843	0.551735	0.528039	0.864096	0.688299	0.687378	0.990507	0.923381	0.895256
trial_687	0.832099	0.798819	0.869613	0.982946	0.506475	0.514135	0.940277	0.943507	0.925232				0.947937	0.923095	0.918235	0.846911	0.877632	0.87331	0.804502	0.782488	0.78285	0.73752	0.445758	0.433755	0.869895	0.674777	0.674123	0.988967	0.920831	0.897881
trial_688	0.841233	0.778646	0.866022	0.975577	0.503332	0.50848	0.942435	0.963674	0.934848				0.953406	0.919839	0.915821	0.843954	0.870724	0.857292	0.870155	0.820816	0.819511	0.65459	0.591797	0.545026	0.786813	0.601847	0.597646	0.986915	0.913248	0.883944
trial_689	0.928577	0.863432	0.902134	0.976367	0.501686	0.512599	0.951932	0.96226	0.891989				0.954546	0.902362	0.897547	0.844265	0.866892	0.842682	0.840895	0.795033	0.796842	0.771442	0.690364	0.661619	0.818844	0.681869	0.683144	0.99021	0.915977	0.883374
trial_690	0.776997	0.758592	0.852078	0.976042	0.527393	0.533451	0.949873	0.959839	0.934884				0.961679	0.940286	0.934972	0.880008	0.878574	0.86808	0.868462	0.820953	0.819095	0.807867	0.728626	0.700951	0.883516	0.703504	0.703635	0.98943	0.924114	0.893492
trial_691	0.847743	0.783118	0.86021	0.979751	0.519199	0.51746	0.942687	0.933808	0.938653				0.959032	0.905432	0.90165	0.857282	0.859771	0.858771	0.782893	0.764277	0.762991	0.622744	0.374183	0.384038	0.842431	0.669501	0.669511	0.991509	0.924182	0.894885
trial_692	0.889137	0.748203	0.857288	0.979489	0.501416	0.509518	0.945396	0.927398	0.919558				0.95267	0.91311	0.907603	0.868706	0.870069	0.845976	0.794321	0.753846	0.754175	0.849039	0.767587	0.742621	0.811006	0.585109	0.58533	0.989754	0.922087	0.891519
trial_693	0.884151	0.81949	0.882636	0.970619	0.508167	0.512239	0.944034	0.963339	0.873924				0.966864	0.921234	0.915766	0.837865	0.867996	0.864307	0.823661	0.801034	0.800318	0.404646	0.316859	0.322909	0.657129	0.430541	0.414001	0.987863	0.926057	0.896244
trial_694	0.803585	0.800392	0.876265	0.971456	0.499656	0.505714	0.940969	0.963269	0.925302				0.940809	0.895262	0.891061	0.841395	0.869269	0.855282	0.822937	0.780338	0.782225	0.657285	0.500396	0.495927	0.817674	0.685043	0.687535	0.987992	0.927052	0.894004
trial_695	0.855118	0.794505	0.872691	0.974252	0.505573	0.510207	0.945426	0.963034	0.864268				0.960015	0.928886	0.92383	0.848643	0.867521	0.857802	0.765751	0.760399	0.763055	0.569153	0.303687	0.308679	0.864121	0.672609	0.670948	0.989398	0.919522	0.889092
trial_696	0.83162	0.792686	0.863171	0.981451	0.509864	0.517727	0.946526	0.95308	0.873818				0.960406	0.923268	0.919066	0.842033	0.858849	0.845865	0.805186	0.787429	0.789503	0.897168	0.604461	0.574905	0.815538	0.651381	0.649416	0.987884	0.92258	0.891492
trial_697	0.846865	0.761828	0.854389	0.981526	0.509153	0.512258	0.93728	0.953701	0.934697				0.953953	0.924375	0.921785	0.843357	0.868085	0.861489	0.8036	0.789083	0.790997	0.495491	0.353231	0.358812	0.826299	0.650977	0.65098	0.989682	0.913803	0.884759
trial_698	0.82758	0.786502	0.865537	0.971164	0.503265	0.511337	0.947256	0.953398	0.925192				0.963415	0.920372	0.915387	0.866645	0.873263	0.869607	0.777335	0.74679	0.745438	0.585884	0.512745	0.511753	0.814845	0.676872	0.677113	0.987525	0.92584	0.894171
trial_699	0.852854	0.828673	0.879341	0.981108	0.504567	0.517379	0.9393	0.949286	0.867069				0.957523	0.8735	0.870985	0.863369	0.890904	0.882693	0.804828	0.790589	0.791268	0.885589	0.784384	0.765003	0.80852	0.638204	0.637182	0.987808	0.927988	0.893022
trial_700	0.869433	0.752468	0.815806	0.976354	0.50937	0.513961	0.941255	0.96022	0.934892				0.958053	0.91374	0.909443	0.889546	0.884222	0.87486	0.777892	0.760784	0.76197	0.942914	0.806261	0.787248	0.827291	0.631191	0.627039	0.988606	0.916804	0.889857
trial_701	0.847168	0.768811	0.860764	0.977705	0.507646	0.517314	0.939917	0.963258	0.885709				0.946942	0.925857	0.921754	0.880287	0.865585	0.844895	0.797624	0.75281	0.753964	0.835116	0.762305	0.744551	0.879132	0.703059	0.703959	0.987616	0.922541	0.892259
trial_702	0.827299	0.774504	0.864521	0.97358	0.506393	0.509559	0.950145	0.962157	0.934888				0.950522	0.891904	0.887079	0.845352	0.867317	0.851434	0.824386	0.769911	0.768118	0.746726	0.654157	0.640162	0.791315	0.64269	0.643952	0.990715	0.923175	0.893485
trial_703	0.81683	0.768636	0.858438	0.983363	0.504821	0.509275	0.951515	0.959353	0.861556				0.958551	0.925107	0.920909	0.821682	0.868352	0.856614	0.75631	0.733429	0.734884	0.642062	0.59012	0.581259	0.803902	0.66415	0.663339	0.987197	0.923944	0.895282
trial_704	0.819888	0.767841	0.856841	0.979054	0.519831	0.528238	0.941953	0.931388	0.935839				0.955778	0.906936	0.903001	0.864872	0.88436	0.871649	0.849715	0.797626	0.797029	0.704856	0.560412	0.555502	0.81214	0.651404	0.646862	0.988611	0.91854	0.888692
trial_705	0.792878	0.79211	0.858447	0.983354	0.507387	0.513995	0.942987	0.926108	0.852914				0.959373	0.913956	0.909657	0.84805	0.867252	0.843738	0.764112	0.754248	0.752888	0.943591	0.799131	0.77608	0.879166	0.700184	0.700502	0.991025	0.927965	0.890365
trial_706	0.855004	0.781964	0.860426	0.98053	0.507605	0.51906	0.94489	0.94448	0.926495				0.956865	0.912138	0.906882	0.828249	0.858402	0.846677	0.762979	0.731215	0.733467	0.943763	0.797733	0.774639	0.822579	0.622248	0.616966	0.98953	0.915629	0.893955
trial_707	0.833449	0.786927	0.871381	0.97278	0.494644	0.504404	0.944977	0.962335	0.93861				0.950793	0.917635	0.913977	0.837122	0.85802	0.844029	0.784754	0.745398	0.746239	0.397625	0.254253	0.263786	0.838812	0.670229	0.669056	0.984845	0.913472	0.882086
trial_708	0.751923	0.761028	0.861649	0.981705	0.508982	0.51414	0.950334	0.95107	0.864398				0.951693	0.918141	0.912456	0.843083	0.867403	0.863148	0.749787	0.731587	0.731621	0.685976	0.564953	0.550256	0.840492	0.678453	0.677753	0.98635	0.926782	0.892229
trial_709	0.875303	0.775659	0.85429	0.983175	0.508315	0.51124	0.948216	0.962498	0.934808				0.949587	0.877957	0.874843	0.824613	0.865089	0.856095	0.83854	0.792298	0.791915	0.383065	0.306581	0.315827	0.803936	0.648435	0.649544	0.989828	0.919948	0.893009
trial_710	0.932404	0.868266	0.916032	0.974332	0.497971	0.504679	0.933296	0.961585	0.919627				0.959022	0.940749	0.935023	0.841517	0.86808	0.865631	0.837078	0.810156	0.808619	0.822496	0.736546	0.716976	0.868751	0.682381	0.680875	0.984753	0.91483	0.888833
trial_711	0.869937	0.771415	0.848368	0.979996	0.506882	0.516656	0.948903	0.96202	0.88581				0.943345	0.918496	0.914535	0.845581	0.872861	0.861637	0.785094	0.749787	0.75073	0.631196	0.536594	0.511203	0.817204	0.631225	0.629355	0.989238	0.909298	0.879488
trial_712	0.880737	0.790071	0.876113	0.980179	0.519258	0.529725	0.941001	0.964175	0.934936				0.954463	0.914531	0.910372	0.88752	0.901141	0.898078	0.799122	0.757494	0.757153	0.830764	0.744442	0.729148	0.897623	0.687012	0.683335	0.989775	0.926354	0.892827
trial_713	0.824273	0.801484	0.878029	0.978105	0.509357	0.514853	0.944464	0.944085	0.925619				0.958876	0.911705	0.907773	0.865968	0.880178	0.86981	0.827397	0.788031	0.790088	0.632223	0.587355	0.576571	0.839329	0.681236	0.680573	0.990277	0.920816	0.898622
trial_714	0.835133	0.767324	0.864516	0.982023	0.558358	0.543696	0.943974	0.936956	0.938897				0.94889	0.891893	0.887264	0.88877	0.893675	0.886037	0.813587	0.778892	0.78004	0.66817	0.596685	0.584879	0.81589	0.631439	0.629604	0.988583	0.909296	0.876532
trial_715	0.827504	0.775829	0.849194	0.975314	0.510595	0.516651	0.943281	0.950966	0.920265				0.959795	0.940769	0.935045	0.834137	0.874015	0.85855	0.857181	0.802763	0.799822	0.903295	0.817734	0.799981	0.8117	0.666647	0.667454	0.986536	0.916917	0.885874
trial_716	0.843062	0.740073	0.840619	0.981261	0.509237	0.512944	0.9453	0.927772	0.924695				0.962126	0.924276	0.919982	0.856078	0.883242	0.854425	0.813156	0.773841	0.774039	0.381294	0.272161	0.284777	0.833034	0.664777	0.663656	0.992385	0.922438	0.886172
trial_717	0.92257	0.832863	0.831154	0.974203	0.51653	0.511352	0.940181	0.950529	0.842057				0.953984	0.925757	0.920953	0.848503	0.875466	0.870319	0.778399	0.744565	0.745937	0.646535	0.555408	0.527675	0.805252	0.628806	0.630394	0.989443	0.923225	0.893341
trial_718	0.815749	0.786795	0.867968	0.976097	0.507535	0.510422	0.938636	0.952677	0.889178				0.962861	0.92585	0.920663	0.888234	0.86109	0.854733	0.847398	0.786851	0.783082	0.763974	0.678016	0.646943	0.812214	0.643054	0.642012	0.986289	0.92507	0.894122
trial_719	0.914156	0.817245	0.882296	0.981646	0.511818	0.512458	0.944784	0.961703	0.934908				0.958232	0.911207	0.90584	0.892731	0.888203	0.866834	0.81874	0.781663	0.784433	0.442703	0.35154	0.277176	0.850974	0.649956	0.646622	0.984953	0.921551	0.890736
trial_720	0.837799	0.764503	0.831455	0.981843	0.513649	0.517862	0.951237	0.936077	0.852666				0.961261	0.927996	0.923535	0.841066	0.859345	0.849935	0.765162	0.757415	0.757631	0.900906	0.569509	0.535054	0.836099	0.667416	0.667035	0.985101	0.916735	0.883902
trial_721	0.856749	0.786242	0.868025	0.977162	0.506497	0.50802	0.944078	0.954403	0.92521				0.939925	0.916937	0.9127	0.853794	0.887587	0.881414	0.790585	0.776485	0.776448	0.877074	0.795016	0.741247	0.836577	0.662572	0.660949	0.989968	0.91719	0.893766
trial_722	0.932337	0.854169	0.886837	0.9796	0.57838	0.555018	0.942539	0.963807	0.856705				0.959849	0.932864	0.928278	0.849299	0.867288	0.858569	0.800057	0.771065	0.771476	0.539648	0.40327	0.397225	0.849978	0.644305	0.639664	0.98158	0.918578	0.889051
trial_723	0.821669	0.794969	0.873982	0.97114	0.553854	0.543492	0.949749	0.963963	0.934929				0.962873	0.922153	0.916307	0.843906	0.858711	0.855318	0.749566	0.735036	0.733556	0.481967	0.335422	0.341067	0.903441	0.691937	0.689051	0.991407	0.923468	0.894004
trial_724	0.84778	0.796614	0.852683	0.971842	0.502935	0.513008	0.947455	0.960347	0.886503				0.963569	0.9227	0.918128	0.854212	0.889	0.881742	0.85296	0.824146	0.820105	0.527443	0.430145	0.428541	0.845367	0.679739	0.680369	0.980224	0.915482	0.877719
trial_725	0.870036	0.7785	0.856926	0.975779	0.511912	0.512077	0.944385	0.953214	0.938584				0.958944	0.912754	0.908699	0.860892	0.878416	0.865302	0.838261	0.805614	0.806351	0.37643	0.335822	0.341274	0.830939	0.687292	0.688866	0.988102	0.929922	0.896334
trial_726	0.785105	0.770317	0.861644	0.983134	0.518267	0.516987	0.941418	0.963659	0.935522				0.960242	0.924503	0.920223	0.83822	0.874926	0.865363	0.836496	0.790218	0.791128	0.626466	0.536425	0.509897	0.820378	0.624697	0.618999	0.989162	0.921291	0.890435
trial_727	0.910883	0.872246	0.907511	0.978508	0.507665	0.518433	0.945292	0.961822	0.939299				0.96205	0.913823	0.909287	0.847495	0.870567	0.862209	0.807211	0.773133	0.776281	0.634816	0.54094	0.526592	0.849072	0.665081	0.663932	0.989202	0.921638	0.892855
trial_728	0.814355	0.791935	0.87293	0.980464	0.501694	0.508842	0.948499	0.953948	0.934784				0.949164	0.925619	0.921453	0.837694	0.862038	0.850347	0.76463	0.761251	0.762757	0.653734	0.595037	0.554406	0.905222	0.691919	0.68905	0.980383	0.909274	0.878925
trial_729	0.799579	0.763341	0.85224	0.977999	0.512651	0.51239	0.94845	0.962939	0.93902				0.95638	0.927987	0.923376	0.884736	0.883562	0.872112	0.816093	0.783552	0.784119	0.268919	0.253365	0.268147	0.850203	0.682752	0.682385	0.985469	0.919652	0.890117
trial_730	0.871888	0.788516	0.871435	0.979518	0.51061	0.514263	0.938639	0.962503	0.925248				0.960702	0.92933	0.924333	0.844551	0.867642	0.853557	0.865697	0.81272	0.811166	0.539234	0.44564	0.439762	0.852997	0.679214	0.678768	0.989545	0.923963	0.887651
trial_731	0.788141	0.799595	0.872576	0.9802	0.50434	0.51397	0.949618	0.945129	0.938598				0.959183	0.918406	0.914252	0.864384	0.869125	0.848776	0.84256	0.801986	0.800051	0.500637	0.441806	0.44226	0.873488	0.68958	0.687216	0.987634	0.927949	0.899939
trial_732	0.802231	0.771961	0.84707	0.978667	0.501956	0.509509	0.937778	0.941813	0.92658				0.957664	0.940756	0.934966	0.848906	0.864068	0.857402	0.793762	0.766703	0.7684	0.704677	0.633699	0.602368	0.904198	0.701241	0.699085	0.985034	0.919874	0.897179
trial_733	0.801641	0.767387	0.809558	0.974205	0.505175	0.514472	0.938253	0.962151	0.925197				0.960812	0.921112	0.915045	0.868555	0.868955	0.868159	0.808772	0.766834	0.768159	0.745981	0.654585	0.616556	0.836852	0.694354	0.696664	0.988504	0.925537	0.886962
trial_734	0.80821	0.795384	0.848508	0.978031	0.51181	0.51971	0.947475	0.961856	0.925172				0.961642	0.941649	0.936658	0.894668	0.888613	0.86157	0.824296	0.782725	0.782292	0.669934	0.473308	0.469496	0.837297	0.679433	0.678375	0.987743	0.925472	0.896264
trial_735	0.841924	0.795809	0.860714	0.980286	0.512389	0.512259	0.946283	0.962127	0.919644				0.961733	0.936492	0.932134	0.86873	0.868032	0.84819	0.833808	0.798112	0.797951	0.539146	0.434473	0.431686	0.835861	0.679615	0.679563	0.989114	0.917446	0.885772
trial_736	0.841054	0.771519	0.861479	0.975111	0.495241	0.501735	0.951316	0.95194	0.86476				0.964247	0.933973	0.929565	0.846763	0.872868	0.871025	0.808298	0.76926	0.769623	0.57529	0.521513	0.515875	0.829636	0.687119	0.688814	0.992254	0.921566	0.889331
trial_737	0.87015	0.819921	0.889608	0.976614	0.504851	0.513012	0.960661	0.951521	0.892035				0.957715	0.940772	0.935072	0.855253	0.867787	0.866661	0.804824	0.789125	0.791388	0.680116	0.519264	0.515103	0.864651	0.687952	0.688568	0.9899	0.913925	0.884173
trial_738	0.82965	0.765962	0.861172	0.975878	0.505376	0.50449	0.948854	0.961998	0.886333				0.960966	0.913372	0.908351	0.851444	0.872386	0.855566	0.817688	0.77736	0.776089	0.74673	0.608614	0.598021	0.83886	0.67844	0.677688	0.986285	0.921264	0.890274
trial_739	0.873439	0.813296	0.878039	0.979509	0.50375	0.506881	0.943532	0.950104	0.919582				0.945772	0.893192	0.889358	0.869466	0.887685	0.882836	0.794989	0.763437	0.763801	0.711274	0.491786	0.490143	0.807798	0.662206	0.664025	0.988211	0.925161	0.892101
trial_740	0.828565	0.794481	0.837787	0.972629	0.501609	0.50433	0.94021	0.928886	0.934844				0.94301	0.916782	0.911833	0.826762	0.862877	0.85173	0.793352	0.753917	0.753806	0.50018	0.469911	0.457696	0.837444	0.664227	0.660413	0.988748	0.922865	0.889811
trial_741	0.79474	0.777773	0.8518	0.977214	0.510153	0.514681	0.944638	0.943361	0.938622				0.94464	0.904636	0.900141	0.871971	0.87466	0.873276	0.811056	0.77752	0.778964	0.817824	0.755763	0.694477	0.814835	0.646331	0.642628	0.989235	0.917992	0.886774
trial_742	0.752883	0.761121	0.841274	0.975751	0.51347	0.521457	0.941758	0.953635	0.934776				0.950893	0.890588	0.887329	0.870093	0.863514	0.860437	0.856177	0.806206	0.806891	0.764063	0.684752	0.654372	0.896744	0.70371	0.702776	0.990984	0.918018	0.888593
trial_743	0.739038	0.755528	0.8433	0.980283	0.500549	0.501075	0.943091	0.953585	0.934846				0.941379	0.919367	0.914637	0.852619	0.876498	0.874668	0.84855	0.805749	0.805379	0.780774	0.713179	0.698033	0.832924	0.66827	0.666612	0.989411	0.931086	0.896775
trial_744	0.803045	0.769567	0.859168	0.980094	0.51616	0.524773	0.944513	0.963201	0.938557				0.944385	0.89276	0.888909	0.837968	0.885181	0.878347	0.83303	0.780708	0.781342	0.714157	0.538447	0.52389	0.810385	0.612104	0.606965	0.98419	0.926423	0.89491
trial_745	0.810925	0.758214	0.84399	0.97687	0.512139	0.512613	0.942807	0.962173	0.860914				0.959278	0.928501	0.922872	0.906817	0.895724	0.885892	0.761948	0.730437	0.731734	0.744493	0.611231	0.566522	0.896264	0.690545	0.68843	0.986298	0.928515	0.89848
trial_746	0.871158	0.798451	0.867263	0.981647	0.505148	0.519231	0.943789	0.942347	0.919642				0.96414	0.933278	0.927621	0.878446	0.877798	0.861908	0.849734	0.794017	0.790906	0.781819	0.684235	0.662286	0.852523	0.649727	0.649968	0.99131	0.920696	0.89264
trial_747	0.845659	0.8194	0.88705	0.983334	0.506595	0.505238	0.94807	0.955208	0.938624				0.958357	0.939143	0.934996	0.880932	0.877686	0.852872	0.809802	0.77834	0.779026	0.774427	0.694295	0.669261	0.851579	0.666904	0.664195	0.990595	0.927699	0.891381
trial_748	0.783344	0.756405	0.831289	0.975151	0.512644	0.502212	0.948289	0.96179	0.934779				0.965906	0.916872	0.912545	0.873685	0.887166	0.881171	0.78568	0.761246	0.76296	0.617511	0.500466	0.464961	0.900122	0.720895	0.721773	0.984368	0.916524	0.886195
trial_749	0.835801	0.793054	0.875194	0.980565	0.555021	0.542865	0.941792	0.928524	0.919639				0.95982	0.914396	0.910006	0.86255	0.867278	0.866565	0.799981	0.783233	0.784672	0.588639	0.52053	0.516303	0.856139	0.63752	0.635626	0.988988	0.926089	0.894877
trial_750	0.874408	0.754534	0.843178	0.98046	0.500783	0.506327	0.956203	0.933676	0.935526				0.95363	0.915183	0.909636	0.824898	0.865091	0.860249	0.870598	0.824833	0.821084	0.447514	0.311831	0.317092	0.832297	0.65109	0.646604	0.991322	0.921496	0.885815
trial_751	0.832381	0.758241	0.858741	0.978001	0.504774	0.512922	0.934426	0.961936	0.925155				0.964743	0.91697	0.912844	0.863077	0.870476	0.849859	0.833017	0.808741	0.807496	0.799807	0.749257	0.696902	0.835674	0.678431	0.678246	0.990546	0.919045	0.889867
trial_752	0.910167	0.791754	0.852737	0.977808	0.496026	0.502716	0.947727	0.961842	0.919725				0.961299	0.924336	0.92149	0.878749	0.876565	0.865403	0.843285	0.793173	0.794585	0.752369	0.6078	0.565622	0.819508	0.620579	0.615904	0.991297	0.925366	0.894726
trial_753	0.8585	0.791599	0.852834	0.971494	0.498069	0.504158	0.943004	0.943414	0.939225				0.962622	0.891895	0.886656	0.873967	0.884228	0.877184	0.769858	0.763694	0.764214	0.729875	0.61139	0.566787	0.867026	0.67765	0.675167	0.991001	0.920061	0.888879
trial_754	0.902348	0.865833	0.904796	0.976475	0.498134	0.505107	0.928479	0.963135	0.938667				0.950216	0.90639	0.900933	0.854247	0.873411	0.858651	0.784655	0.761298	0.762111	0.748033	0.547955	0.539059	0.854349	0.66453	0.662243	0.987746	0.926165	0.89436
trial_755	0.910392	0.846966	0.896666	0.974413	0.501421	0.510029	0.940886	0.944105	0.938759				0.95968	0.925108	0.920178	0.839811	0.869485	0.863066	0.764396	0.739515	0.740641	0.714428	0.532888	0.52048	0.77655	0.590611	0.590479	0.989771	0.924696	0.894983
trial_756	0.848606	0.798561	0.87091	0.981375	0.514792	0.517822	0.949239	0.961276	0.925407				0.950639	0.906093	0.902229	0.826294	0.865614	0.863797	0.812972	0.789765	0.791102	0.545514	0.439035	0.43677	0.872016	0.696194	0.696931	0.987073	0.921097	0.891001
trial_757	0.791812	0.803094	0.883206	0.979644	0.506382	0.513028	0.936441	0.962691	0.921136				0.958577	0.923045	0.918324	0.88199	0.890222	0.870909	0.77949	0.751834	0.750852	0.56228	0.452038	0.449503	0.794348	0.653389	0.656762	0.988298	0.921265	0.889758
trial_758	0.857165	0.826063	0.884425	0.982604	0.50933	0.50851	0.939311	0.959598	0.934813				0.944734	0.907732	0.902579	0.871036	0.866327	0.870013	0.823228	0.781276	0.781695	0.903169	0.807754	0.790465	0.827219	0.641969	0.637558	0.987087	0.927706	0.890697
trial_759	0.819714	0.796798	0.851651	0.978988	0.513784	0.516495	0.940332	0.928443	0.939474				0.95693	0.920282	0.915755	0.862036	0.879403	0.878799	0.840432	0.809022	0.809919	0.674484	0.449596	0.449618	0.843589	0.675237	0.674299	0.989515	0.916205	0.886593
trial_760	0.790009	0.799805	0.875768	0.969139	0.501757	0.496177	0.944832	0.960915	0.925478				0.934523	0.904158	0.902044	0.843746	0.884353	0.875005	0.793589	0.758689	0.759122	0.63851	0.585794	0.577696	0.853545	0.681442	0.684404	0.986254	0.914627	0.891193
trial_761	0.78428	0.739848	0.84092	0.979393	0.504071	0.508038	0.949596	0.96471	0.925507				0.959877	0.940635	0.935012	0.843519	0.857799	0.843415	0.844698	0.8032	0.802325	0.894253	0.570647	0.538179	0.778915	0.597483	0.593828	0.987713	0.915109	0.891359
trial_762	0.941682	0.860289	0.892051	0.975425	0.49612	0.503858	0.951163	0.940419	0.938593				0.93096	0.888083	0.88401	0.877985	0.875137	0.860343	0.839633	0.774699	0.77428	0.741006	0.414374	0.412391	0.86416	0.645906	0.64434	0.989257	0.92353	0.887522
trial_763	0.856435	0.804086	0.88211	0.972937	0.509841	0.509781	0.944246	0.928935	0.921181				0.962338	0.922986	0.918869	0.822496	0.864554	0.860969	0.788859	0.76537	0.76564	0.786211	0.661277	0.64697	0.869838	0.688699	0.687479	0.989483	0.928169	0.896996
trial_764	0.799464	0.781854	0.865883	0.983167	0.583432	0.566497	0.931635	0.941899	0.89207				0.951421	0.918468	0.913425	0.832463	0.864604	0.849377	0.780681	0.758985	0.758878	0.767732	0.695798	0.686581	0.86885	0.689997	0.690385	0.987072	0.920728	0.88484
trial_765	0.829065	0.784823	0.86698	0.974456	0.502039	0.503918	0.952829	0.942829	0.938668				0.954935	0.914808	0.910028	0.848878	0.865519	0.841432	0.865409	0.816913	0.815651	0.200752	0.241861	0.259787	0.864877	0.680006	0.678281	0.989863	0.908154	0.88473
trial_766	0.825062	0.779562	0.854069	0.982585	0.50797	0.516517	0.937726	0.96171	0.9347				0.955838	0.908043	0.903261	0.86773	0.872033	0.869613	0.757949	0.727333	0.730019	0.756552	0.677422	0.660253	0.816086	0.639084	0.638794	0.986951	0.926257	0.894697
trial_767	0.812608	0.773171	0.865073	0.98027	0.499277	0.507434	0.941509	0.930868	0.934895				0.956478	0.899666	0.89472	0.830554	0.859456	0.840161	0.805382	0.772384	0.772491	0.657644	0.479473	0.476919	0.840817	0.685545	0.686924	0.988171	0.924202	0.894459
trial_768	0.907937	0.825293	0.878005	0.971117	0.500778	0.507336	0.937841	0.966131	0.925243				0.957922	0.927013	0.922918	0.881111	0.872189	0.856902	0.855516	0.802359	0.80269	0.746827	0.678209	0.670657	0.871585	0.70558	0.707007	0.98815	0.919817	0.881283
trial_769	0.868801	0.823892	0.880443	0.980371	0.502595	0.511518	0.94175	0.962447	0.934479				0.962367	0.933182	0.927597	0.872523	0.876657	0.871185	0.841761	0.807978	0.806349	0.942942	0.796891	0.77442	0.834822	0.687101	0.688673	0.987156	0.92291	0.891786
trial_770	0.883327	0.814288	0.864777	0.980772	0.510978	0.520662	0.945501	0.959029	0.885797				0.961828	0.939837	0.933985	0.85803	0.857794	0.844959	0.789492	0.769292	0.768931	0.493302	0.460415	0.444286	0.851759	0.677885	0.677563	0.991819	0.928248	0.895018
trial_771	0.780828	0.793159	0.861801	0.978828	0.5053	0.508813	0.947264	0.957462	0.925268				0.952829	0.923581	0.918961	0.827821	0.868233	0.856042	0.855947	0.801671	0.796969	0.687516	0.443603	0.431431	0.87029	0.702711	0.698917	0.989611	0.925848	0.895733
trial_772	0.869372	0.784976	0.867372	0.984457	0.509312	0.519141	0.94304	0.944894	0.925081				0.958641	0.92101	0.916738	0.883399	0.870501	0.839321	0.795965	0.789767	0.789398	0.750136	0.659702	0.625578	0.785841	0.620047	0.61773	0.988616	0.918951	0.885926
trial_773	0.817942	0.791952	0.871781	0.982196	0.517389	0.514995	0.944721	0.932357	0.919954				0.966321	0.926929	0.922845	0.868788	0.87561	0.862118	0.793329	0.759432	0.760462	0.664382	0.45348	0.452517	0.846908	0.657834	0.652877	0.991981	0.92672	0.897382
trial_774	0.838735	0.739524	0.851736	0.979983	0.51532	0.514757	0.956166	0.960077	0.855374				0.943769	0.90774	0.902577	0.898966	0.897504	0.890352	0.791918	0.773707	0.774824	0.674389	0.424386	0.41269	0.840003	0.668837	0.668496	0.988041	0.923846	0.889235
trial_775	0.845852	0.734266	0.851376	0.975121	0.506433	0.507247	0.94697	0.944885	0.852922				0.949418	0.91602	0.911188	0.862882	0.878482	0.864876	0.839537	0.809701	0.804613	0.716381	0.530861	0.527833	0.896023	0.692813	0.689891	0.98613	0.913636	0.886877
trial_776	0.800095	0.799343	0.87757	0.977642	0.50086	0.510117	0.940536	0.961615	0.919819				0.955567	0.912626	0.907865	0.874947	0.878299	0.86488	0.796386	0.782581	0.782854	0.896328	0.570913	0.536277	0.829455	0.685285	0.687974	0.987762	0.920349	0.893769
trial_777	0.771809	0.757048	0.847219	0.97603	0.500049	0.510555	0.937642	0.946413	0.856443				0.962953	0.927008	0.922506	0.87626	0.885834	0.877533	0.838035	0.803949	0.801106	0.712578	0.601263	0.593169	0.856103	0.687903	0.686015	0.98471	0.921147	0.891197
trial_778	0.801253	0.796397	0.830436	0.973925	0.500927	0.503825	0.957087	0.9628	0.830941				0.952114	0.930332	0.926451	0.863201	0.866229	0.861621	0.825252	0.775446	0.776586	0.312262	0.324853	0.328962	0.807345	0.679823	0.682942	0.985634	0.921205	0.892595
trial_779	0.814081	0.783264	0.869929	0.977853	0.505187	0.512952	0.94686	0.942163	0.919651				0.95781	0.915978	0.910955	0.878363	0.855613	0.852852	0.808011	0.77338	0.773646	0.520479	0.438501	0.438036	0.86521	0.653984	0.65092	0.989529	0.924534	0.893415
trial_780	0.818482	0.767774	0.847356	0.976676	0.502239	0.513183	0.93795	0.943156	0.925685				0.960911	0.914758	0.909208	0.835523	0.862954	0.843122	0.855191	0.801092	0.801207	0.447962	0.411518	0.401198	0.800708	0.631229	0.629436	0.986649	0.924742	0.891408
trial_781	0.789038	0.756569	0.846291	0.976355	0.499313	0.499017	0.939029	0.959794	0.924858				0.960069	0.913047	0.908787	0.834744	0.861441	0.85007	0.811547	0.774512	0.775409	0.830889	0.741273	0.725204	0.847858	0.687256	0.688925	0.991363	0.923682	0.889402
trial_782	0.852631	0.786349	0.866539	0.974348	0.524473	0.524011	0.940974	0.963234	0.925734				0.954559	0.923565	0.919075	0.886794	0.873803	0.86687	0.830593	0.797146	0.79838	0.690072	0.594702	0.55215	0.853251	0.657501	0.657233	0.990958	0.916668	0.883105
trial_783	0.92836	0.831169	0.845387	0.979655	0.519601	0.518634	0.938104	0.960384	0.864069				0.960438	0.923572	0.919374	0.850339	0.886257	0.87641	0.809344	0.774684	0.773955	0.69302	0.621105	0.612363	0.902809	0.691926	0.689049	0.991503	0.928394	0.899951
trial_784	0.823851	0.733188	0.808033	0.978243	0.509833	0.509814	0.944764	0.959697	0.892622				0.954971	0.916364	0.911756	0.856409	0.867877	0.861684	0.798374	0.783397	0.778202	0.821024	0.752929	0.681536	0.877519	0.693595	0.693775	0.988645	0.912775	0.883298
trial_785	0.830389	0.773233	0.864053	0.978941	0.50125	0.50726	0.951188	0.934953	0.841004				0.959973	0.940306	0.934962	0.873561	0.872515	0.852583	0.786047	0.775404	0.773083	0.949128	0.795768	0.772948	0.793931	0.614311	0.608417	0.982799	0.913641	0.880461
trial_786	0.844445	0.774445	0.859876	0.979247	0.519055	0.516914	0.934959	0.950145	0.919874				0.964815	0.940813	0.935146	0.85667	0.885595	0.863191	0.807866	0.76149	0.763111	0.911656	0.81981	0.800732	0.82141	0.649315	0.645689	0.9908	0.927843	0.898674
trial_787	0.842271	0.773416	0.869894	0.979438	0.508937	0.51418	0.936846	0.962982	0.925169				0.96197	0.913183	0.908275	0.86921	0.878052	0.875819	0.827439	0.779782	0.780354	0.659236	0.59615	0.584103	0.868924	0.697698	0.694838	0.988022	0.921107	0.890822
trial_788	0.887194	0.764728	0.857002	0.983169	0.508705	0.51793	0.945239	0.953972	0.934482				0.959288	0.919244	0.914484	0.841665	0.86245	0.852429	0.780495	0.755894	0.758302	0.776451	0.617264	0.607881	0.841156	0.684791	0.685484	0.990055	0.925591	0.897899
trial_789	0.811899	0.763582	0.85605	0.974981	0.514128	0.513599	0.936595	0.954438	0.926145				0.924854	0.901227	0.896474	0.829633	0.866718	0.854753	0.810401	0.764446	0.765472	0.705947	0.564177	0.558795	0.881536	0.700238	0.699762	0.986023	0.919895	0.888266
trial_790	0.849913	0.772926	0.864427	0.98258	0.5115	0.51905	0.939995	0.96223	0.939338				0.959283	0.923515	0.919004	0.831282	0.862049	0.852798	0.846547	0.805829	0.805967	0.730358	0.314348	0.321017	0.871489	0.684703	0.683974	0.983742	0.92052	0.887408
trial_791	0.860707	0.79657	0.873022	0.97949	0.504966	0.512602	0.933062	0.953913	0.925225				0.963847	0.925597	0.920436	0.861101	0.879245	0.868966	0.81446	0.788025	0.789835	0.908573	0.813403	0.793175	0.839771	0.680417	0.680961	0.988832	0.921957	0.895216
trial_792	0.803649	0.785566	0.82594	0.984344	0.514897	0.513836	0.944576	0.961575	0.939806				0.955616	0.906154	0.901295	0.899605	0.880677	0.875245	0.835138	0.794895	0.793759	0.3545	0.278143	0.289205	0.813496	0.627454	0.624827	0.990346	0.927286	0.896643
trial_793	0.760563	0.761087	0.858964	0.981157	0.503103	0.51388	0.942198	0.963452	0.935374				0.929773	0.920442	0.915151	0.852292	0.861746	0.849474	0.849471	0.825326	0.825764	0.719262	0.613351	0.60223	0.889201	0.708861	0.707678	0.991653	0.926436	0.893867
trial_794	0.823607	0.814071	0.882394	0.980972	0.50329	0.515618	0.934894	0.927415	0.934869				0.950094	0.925569	0.921443	0.858235	0.866018	0.857604	0.834218	0.778395	0.776558	0.750537	0.648695	0.636478	0.870381	0.70312	0.699471	0.989712	0.929088	0.896498
trial_795	0.820572	0.803806	0.877197	0.982231	0.516397	0.531388	0.94791	0.960181	0.938875				0.951484	0.919029	0.914696	0.861278	0.874165	0.870851	0.799612	0.78976	0.791114	0.563531	0.282275	0.297417	0.885921	0.704058	0.705194	0.985754	0.918793	0.884189
trial_796	0.838944	0.784053	0.860397	0.982722	0.504453	0.509473	0.940387	0.954295	0.934817				0.961614	0.940541	0.934766	0.859475	0.880706	0.867472	0.836995	0.811456	0.810674	0.501336	0.471735	0.457801	0.861219	0.675297	0.674754	0.986285	0.927234	0.896929
trial_797	0.962251	0.869753	0.899701	0.975389	0.565402	0.544563	0.945695	0.961537	0.938652				0.962963	0.91767	0.913059	0.867235	0.870156	0.86118	0.874723	0.826001	0.825147	0.7825	0.660252	0.645274	0.817451	0.678772	0.682476	0.985696	0.910346	0.885452
trial_798	0.800432	0.771203	0.86514	0.97671	0.504634	0.503469	0.943493	0.954298	0.935187				0.959911	0.932317	0.927294	0.842505	0.867021	0.861669	0.796022	0.768528	0.768834	0.582579	0.393252	0.386565	0.849083	0.665622	0.663807	0.989386	0.930594	0.897036
trial_799	0.790131	0.779803	0.848467	0.977158	0.502068	0.507855	0.933987	0.96226	0.938611				0.958464	0.912917	0.908776	0.847157	0.862239	0.85173	0.84972	0.803642	0.804954	0.829215	0.720102	0.695649	0.856269	0.681979	0.680792	0.988611	0.922172	0.890406
trial_800	0.947365	0.871998	0.896763	0.98087	0.503202	0.508989	0.951945	0.954097	0.93871				0.966245	0.920493	0.915627	0.865415	0.889665	0.882822	0.805346	0.776814	0.776493	0.677571	0.615144	0.576304	0.837224	0.685057	0.685849	0.985158	0.914496	0.887596
trial_801	0.84033	0.801812	0.832936	0.979721	0.513988	0.519272	0.952557	0.951386	0.919796				0.962226	0.910642	0.906852	0.848741	0.865204	0.846957	0.783392	0.742262	0.742742	0.565656	0.318076	0.314403	0.824339	0.639194	0.639057	0.989999	0.930015	0.887667
trial_802	0.828852	0.74021	0.828743	0.980195	0.521609	0.518821	0.945344	0.940029	0.938659				0.958647	0.915717	0.911138	0.891984	0.89454	0.887152	0.800271	0.762412	0.762056	0.936461	0.855773	0.839487	0.852291	0.656003	0.655788	0.989235	0.931493	0.901123
trial_803	0.831124	0.759308	0.854551	0.971015	0.500979	0.506035	0.943094	0.945699	0.934927				0.958739	0.940624	0.933553	0.870456	0.887604	0.882296	0.837822	0.784093	0.780809	0.311784	0.323409	0.327609	0.877313	0.697048	0.696359	0.990659	0.921751	0.888845
trial_804	0.824898	0.797119	0.875936	0.976754	0.555749	0.54074	0.941756	0.962361	0.939806				0.962404	0.933406	0.927847	0.874367	0.880646	0.869946	0.827456	0.781677	0.783219	0.664168	0.475668	0.4631	0.905246	0.693239	0.690815	0.991624	0.924223	0.891618
trial_805	0.794773	0.772983	0.846723	0.975747	0.507598	0.503922	0.942152	0.963891	0.920562				0.95951	0.931281	0.925961	0.863221	0.873827	0.868334	0.81684	0.771248	0.770373	0.82964	0.741113	0.725305	0.849416	0.655606	0.652982	0.98886	0.920057	0.892712
trial_806	0.853797	0.785437	0.847677	0.98509	0.585679	0.565508	0.946045	0.964617	0.935126				0.95872	0.902631	0.897489	0.865725	0.87039	0.863006	0.769839	0.741511	0.744312	0.635439	0.499666	0.466045	0.847396	0.676477	0.675211	0.98991	0.928506	0.898704
trial_807	0.875356	0.803071	0.859388	0.978105	0.500201	0.512045	0.94684	0.953121	0.938535				0.945621	0.915661	0.911266	0.869146	0.88206	0.879425	0.785864	0.767815	0.768056	0.522313	0.380783	0.374683	0.835893	0.688281	0.691047	0.984884	0.915948	0.892067
trial_808	0.887009	0.763318	0.855331	0.982804	0.516202	0.52544	0.940982	0.960175	0.925202				0.951697	0.925262	0.921742	0.878013	0.893724	0.885337	0.85281	0.80386	0.804131	0.687703	0.620749	0.589787	0.799876	0.652799	0.652817	0.984469	0.922204	0.890565
trial_809	0.875309	0.827577	0.887491	0.972219	0.512212	0.511745	0.946951	0.959215	0.938576				0.960777	0.905981	0.901765	0.860434	0.877036	0.866734	0.851314	0.824574	0.819184	0.779004	0.719937	0.702634	0.8665	0.682972	0.682032	0.985042	0.921024	0.892351
trial_810	0.820738	0.772026	0.865589	0.971022	0.50052	0.49782	0.944396	0.962125	0.938642				0.958662	0.907249	0.902638	0.846346	0.870706	0.86401	0.821167	0.781472	0.781418	0.621683	0.35952	0.366246	0.85573	0.650979	0.647742	0.990762	0.919614	0.88416
trial_811	0.812145	0.806953	0.879402	0.978646	0.504845	0.515349	0.935735	0.954246	0.924433				0.952164	0.917012	0.91265	0.837663	0.858103	0.825986	0.796972	0.786451	0.787856	0.643544	0.59099	0.581925	0.815284	0.626008	0.623228	0.991649	0.926498	0.890778
trial_812	0.864702	0.768012	0.860025	0.969728	0.494578	0.500431	0.946208	0.961707	0.934987				0.949145	0.913945	0.909688	0.826261	0.868223	0.857495	0.838504	0.794925	0.793699	0.745879	0.644361	0.631505	0.868148	0.695585	0.696845	0.984046	0.913379	0.888431
trial_813	0.876975	0.801203	0.876126	0.975767	0.499378	0.494298	0.945778	0.962532	0.939009				0.95772	0.940133	0.935165	0.852132	0.871858	0.854251	0.826186	0.808988	0.809338	0.912136	0.822665	0.793343	0.829466	0.64719	0.642171	0.990783	0.927905	0.89773
trial_814	0.935958	0.853629	0.889665	0.983624	0.582034	0.566188	0.949828	0.952806	0.884337				0.962909	0.94121	0.93623	0.848654	0.868388	0.863068	0.835326	0.807549	0.806743	0.268323	0.219859	0.23463	0.874316	0.702898	0.703666	0.990465	0.930314	0.899778
trial_815	0.834713	0.815565	0.875019	0.969877	0.490708	0.501275	0.941424	0.931301	0.938739				0.961893	0.940577	0.935631	0.887884	0.882228	0.865269	0.864362	0.823435	0.823067	0.602858	0.560125	0.55293	0.794429	0.625415	0.621811	0.986413	0.919893	0.888316
trial_816	0.809267	0.768197	0.856891	0.973955	0.502391	0.513769	0.945728	0.962558	0.924953				0.959998	0.91631	0.910051	0.864383	0.873693	0.863185	0.755381	0.742531	0.742201	0.911932	0.830546	0.811146	0.87123	0.705525	0.705913	0.988775	0.931314	0.89621
trial_817	0.867541	0.740111	0.815447	0.973636	0.505809	0.509765	0.942533	0.95474	0.938845				0.960923	0.933765	0.929137	0.864397	0.873891	0.861159	0.833417	0.78865	0.788408	0.527778	0.456675	0.444299	0.865313	0.665068	0.661824	0.987959	0.926517	0.895188
trial_818	0.813557	0.789675	0.875888	0.986233	0.582087	0.56723	0.947712	0.937456	0.864715				0.963377	0.928644	0.924554	0.869468	0.876378	0.87236	0.771667	0.767142	0.769039	0.764122	0.676849	0.646805	0.895845	0.68879	0.686302	0.987222	0.916813	0.893264
trial_819	0.857783	0.796006	0.874943	0.987351	0.588416	0.578063	0.943648	0.952374	0.925127				0.958228	0.921361	0.917193	0.890718	0.896064	0.894202	0.777896	0.775392	0.778079	0.931101	0.831598	0.813891	0.821954	0.633288	0.629433	0.989099	0.921292	0.890868
trial_820	0.79258	0.751316	0.845381	0.974533	0.504797	0.506052	0.938887	0.953409	0.93492				0.953135	0.923133	0.918567	0.886996	0.879953	0.880552	0.849877	0.811052	0.811504	0.885468	0.789889	0.771527	0.820462	0.635232	0.633601	0.989119	0.919396	0.894651
trial_821	0.877135	0.812506	0.877694	0.978082	0.503061	0.511268	0.942277	0.961348	0.934765				0.965179	0.919367	0.914691	0.819083	0.861036	0.855463	0.803288	0.768498	0.767548	0.785531	0.650206	0.633291	0.811196	0.665427	0.668683	0.99007	0.919638	0.888031
trial_822	0.898951	0.799069	0.876316	0.978487	0.52838	0.53131	0.942018	0.929678	0.924821				0.951127	0.912718	0.908158	0.85068	0.864195	0.860328	0.792625	0.764736	0.764578	0.671155	0.480981	0.476958	0.827836	0.676818	0.67695	0.988928	0.92042	0.885725
trial_823	0.860032	0.805074	0.879014	0.974863	0.496503	0.502666	0.938218	0.962246	0.892093				0.956507	0.926961	0.922363	0.875994	0.883056	0.878895	0.842918	0.793903	0.792438	0.300469	0.26683	0.272588	0.829597	0.680037	0.679907	0.989672	0.919489	0.890929
trial_824	0.833565	0.803437	0.873217	0.981013	0.505726	0.512811	0.942101	0.953291	0.934837				0.963293	0.920797	0.914737	0.836806	0.85951	0.84553	0.817503	0.778789	0.781452	0.738639	0.504553	0.4715	0.895279	0.68658	0.682362	0.987532	0.92591	0.895191
trial_825	0.761342	0.745683	0.831125	0.974586	0.503784	0.509489	0.944791	0.959006	0.934858				0.956749	0.940758	0.93503	0.874911	0.868519	0.85756	0.795792	0.758813	0.759459	0.624795	0.481857	0.46403	0.820825	0.642444	0.643437	0.988362	0.922916	0.895541
trial_826	0.892328	0.811879	0.849605	0.979349	0.521389	0.518251	0.93816	0.930596	0.891941				0.94989	0.908993	0.903345	0.841111	0.864546	0.865457	0.818031	0.779432	0.779429	0.377627	0.222105	0.240042	0.816572	0.671782	0.67436	0.986467	0.915306	0.889709
trial_827	0.786319	0.739175	0.842754	0.984507	0.509103	0.51223	0.947048	0.928255	0.934889				0.961619	0.916155	0.910254	0.866017	0.88358	0.87084	0.782187	0.741181	0.742038	0.642556	0.597063	0.585648	0.904288	0.721109	0.721985	0.98254	0.921786	0.891424
trial_828	0.819334	0.764904	0.85685	0.979649	0.502786	0.503805	0.937741	0.963815	0.925322				0.954833	0.923637	0.919473	0.843183	0.871587	0.858437	0.848098	0.789428	0.786145	0.641714	0.528858	0.514627	0.830439	0.648602	0.647767	0.991863	0.9265	0.897424
trial_829	0.931633	0.836661	0.885196	0.980282	0.505217	0.509137	0.94195	0.962142	0.934758				0.960925	0.922108	0.917755	0.872357	0.87043	0.871406	0.790049	0.772012	0.773776	0.908105	0.813031	0.793673	0.835533	0.65754	0.655039	0.990304	0.926495	0.890246
trial_830	0.915272	0.809231	0.886795	0.98321	0.516866	0.517688	0.946671	0.962366	0.938713				0.955365	0.916961	0.912719	0.877745	0.872102	0.860025	0.810214	0.779152	0.779266	0.485226	0.386499	0.381678	0.869378	0.702706	0.698691	0.988574	0.926385	0.897616
trial_831	0.901174	0.751765	0.855894	0.969393	0.49691	0.499606	0.940783	0.930438	0.884163				0.9662	0.913422	0.908412	0.855866	0.868811	0.863807	0.833458	0.800239	0.801493	0.943505	0.802268	0.778774	0.834065	0.646996	0.64506	0.987232	0.921867	0.884386
trial_832	0.843819	0.790707	0.85572	0.97436	0.504251	0.507564	0.944353	0.951177	0.919793				0.960148	0.930427	0.925708	0.847402	0.886391	0.876636	0.843541	0.807437	0.808861	0.741604	0.620146	0.596369	0.833788	0.673763	0.67463	0.988623	0.918799	0.886057
trial_833	0.849115	0.751982	0.858108	0.979674	0.501147	0.509019	0.940838	0.962023	0.852591				0.956981	0.913209	0.908726	0.873979	0.881467	0.870569	0.795917	0.772131	0.773214	0.429489	0.322579	0.317984	0.873301	0.667904	0.665312	0.989204	0.927786	0.894829
trial_834	0.768094	0.782204	0.861296	0.980877	0.508877	0.516172	0.936665	0.958933	0.9344				0.950398	0.915396	0.91122	0.849398	0.87355	0.861038	0.821091	0.778892	0.781513	0.445298	0.345896	0.352153	0.831578	0.685111	0.687069	0.98626	0.920879	0.890402
trial_835	0.867474	0.773759	0.857754	0.973322	0.495232	0.505733	0.943328	0.959674	0.925373				0.966166	0.909015	0.904942	0.842778	0.863552	0.861626	0.776683	0.75644	0.758824	0.50558	0.403317	0.398428	0.864243	0.689631	0.689609	0.991543	0.925301	0.894496
trial_836	0.849217	0.806854	0.883443	0.976633	0.510092	0.508409	0.941963	0.954119	0.934981				0.947545	0.923317	0.918976	0.848345	0.871791	0.86979	0.78802	0.747369	0.750251	0.765513	0.674029	0.643129	0.816601	0.647542	0.642661	0.990591	0.930303	0.89917
trial_837	0.873872	0.79099	0.857119	0.979427	0.505692	0.510695	0.954349	0.961067	0.919883				0.954585	0.911126	0.906863	0.851086	0.87779	0.849924	0.790695	0.75932	0.760749	0.908117	0.789413	0.770787	0.849931	0.645746	0.644401	0.991581	0.92317	0.893737
trial_838	0.844408	0.81397	0.881556	0.972186	0.507854	0.510805	0.942686	0.954801	0.938698				0.950449	0.922595	0.918088	0.843288	0.86296	0.849847	0.827108	0.784235	0.786279	0.888744	0.78909	0.770722	0.798431	0.657369	0.660241	0.991173	0.925267	0.893039
trial_839	0.8221	0.774386	0.859923	0.978062	0.502963	0.509292	0.939351	0.961556	0.934833				0.924693	0.905417	0.900746	0.880634	0.866563	0.858474	0.78125	0.775379	0.778124	0.906012	0.792769	0.774372	0.816755	0.672777	0.675694	0.988297	0.923808	0.899485
trial_840	0.811897	0.803715	0.87892	0.979797	0.511853	0.51548	0.944637	0.961142	0.934867				0.959768	0.907968	0.902227	0.842024	0.862503	0.835565	0.823994	0.775961	0.776366	0.731317	0.324023	0.336477	0.866901	0.68013	0.680529	0.988833	0.922641	0.891798
trial_841	0.794988	0.762617	0.859027	0.979101	0.518183	0.521826	0.946191	0.96225	0.925239				0.961556	0.941522	0.935362	0.877146	0.876498	0.868597	0.854001	0.8043	0.802965	0.420543	0.41967	0.421972	0.799223	0.647656	0.646571	0.991285	0.922489	0.888016
trial_842	0.882612	0.834469	0.891902	0.985101	0.511516	0.516301	0.946551	0.962439	0.938599				0.964852	0.932881	0.928211	0.850602	0.884701	0.879877	0.787366	0.749362	0.74995	0.732062	0.322596	0.331276	0.859164	0.654105	0.648438	0.990502	0.932797	0.89953
trial_843	0.803815	0.776974	0.857625	0.987506	0.584048	0.568722	0.946046	0.962096	0.925202				0.943704	0.914716	0.90978	0.8325	0.870687	0.864374	0.83138	0.783703	0.784584	0.663242	0.47579	0.47253	0.871751	0.703936	0.705253	0.986811	0.91664	0.88852
trial_844	0.832725	0.779251	0.870986	0.977597	0.499951	0.510193	0.944597	0.959299	0.938623				0.958195	0.915059	0.910155	0.845129	0.869423	0.854042	0.780276	0.773744	0.776044	0.731719	0.424588	0.418366	0.816041	0.642337	0.642535	0.98842	0.922659	0.895335
trial_845	0.869223	0.819493	0.879886	0.974837	0.491483	0.50194	0.940949	0.929297	0.886064				0.966878	0.93282	0.927959	0.879003	0.874128	0.868294	0.829837	0.811012	0.809021	0.703749	0.606356	0.596432	0.863277	0.65264	0.647623	0.991101	0.916651	0.887641
trial_846	0.803127	0.767146	0.84545	0.973568	0.509094	0.511392	0.9413	0.953021	0.934817				0.942113	0.912865	0.908528	0.848672	0.865088	0.859783	0.809559	0.769476	0.769367	0.90847	0.808413	0.789731	0.858272	0.683037	0.684549	0.985835	0.920149	0.88784
trial_847	0.793068	0.76034	0.853403	0.980875	0.511821	0.516366	0.943446	0.961472	0.848472				0.966582	0.922757	0.917207	0.890248	0.89665	0.881199	0.76582	0.724483	0.726407	0.44911	0.276737	0.289684	0.852694	0.675651	0.672536	0.988574	0.923003	0.888644
trial_848	0.84554	0.802772	0.86774	0.980842	0.519175	0.527139	0.947983	0.96356	0.919752				0.951109	0.910146	0.904528	0.848409	0.872989	0.858925	0.877288	0.824258	0.822197	0.713085	0.573719	0.564217	0.860177	0.664623	0.664164	0.987995	0.927168	0.894075
trial_849	0.799289	0.746049	0.839008	0.975737	0.512168	0.510207	0.938923	0.961325	0.934722				0.956824	0.914124	0.910222	0.829142	0.869725	0.852418	0.812465	0.766096	0.766541	0.714139	0.593978	0.585573	0.873809	0.696187	0.696925	0.987758	0.919181	0.88874
trial_850	0.802805	0.75928	0.802932	0.978542	0.512401	0.522249	0.957146	0.942686	0.91989				0.962421	0.915204	0.910682	0.830406	0.864981	0.844347	0.794899	0.771266	0.772525	0.484432	0.412762	0.412973	0.809645	0.643614	0.643777	0.988321	0.931786	0.897443
trial_851	0.801591	0.767282	0.852632	0.977411	0.501284	0.511338	0.938832	0.96152	0.891842				0.942953	0.917922	0.914172	0.86222	0.874404	0.871652	0.785387	0.762297	0.764523	0.740318	0.643644	0.630357	0.801365	0.664584	0.667993	0.990704	0.918184	0.889464
trial_852	0.895675	0.813337	0.872691	0.980766	0.506016	0.502881	0.949211	0.953389	0.925386				0.953873	0.926257	0.922477	0.838275	0.856056	0.848323	0.787114	0.785156	0.786663	0.745071	0.659449	0.648169	0.803194	0.663749	0.662863	0.9895	0.924387	0.894042
trial_853	0.879312	0.833077	0.887092	0.978246	0.512926	0.517486	0.941515	0.961903	0.938627				0.949924	0.906327	0.901973	0.864537	0.875186	0.845076	0.844359	0.817378	0.815423	0.891444	0.788929	0.77012	0.834427	0.671947	0.670261	0.991074	0.917741	0.889842
trial_854	0.802747	0.788811	0.868219	0.972047	0.506656	0.508961	0.946981	0.94176	0.864737				0.958339	0.922925	0.918083	0.848553	0.863911	0.859424	0.792467	0.772032	0.770013	0.391523	0.275612	0.28461	0.841022	0.664187	0.661865	0.989465	0.914975	0.884496
trial_855	0.93057	0.862326	0.91023	0.979939	0.515634	0.51795	0.941859	0.962849	0.866891				0.962278	0.913562	0.908761	0.868024	0.863769	0.856639	0.810914	0.762726	0.761863	0.583875	0.513082	0.505182	0.876004	0.696181	0.696931	0.990311	0.927043	0.894676
trial_856	0.895866	0.830743	0.885023	0.979147	0.51001	0.519395	0.942084	0.96221	0.938626				0.949049	0.921088	0.916667	0.842065	0.876507	0.867134	0.807816	0.794415	0.78586	0.909391	0.817712	0.79925	0.820271	0.629362	0.625428	0.990898	0.921773	0.893815
trial_857	0.893482	0.839627	0.869949	0.979839	0.522392	0.519632	0.931127	0.966354	0.934771				0.959196	0.9188	0.914342	0.827882	0.875972	0.868132	0.768343	0.728655	0.731771	0.688942	0.630647	0.597289	0.866239	0.680763	0.680188	0.990501	0.926061	0.8944
trial_858	0.818752	0.770662	0.857163	0.981911	0.519833	0.527707	0.953886	0.953237	0.925433				0.962955	0.918469	0.913689	0.837654	0.867547	0.860104	0.869397	0.820995	0.819243	0.70478	0.568291	0.562078	0.797514	0.636165	0.635792	0.991248	0.923461	0.898906
trial_859	0.799536	0.809035	0.875955	0.98537	0.511437	0.515812	0.946431	0.955399	0.93557				0.956737	0.928465	0.922617	0.83785	0.860597	0.85507	0.840343	0.795192	0.792908	0.368031	0.298556	0.30504	0.839464	0.678341	0.677788	0.98715	0.92785	0.896455
trial_860	0.948706	0.866302	0.895424	0.976086	0.511924	0.517964	0.938408	0.949288	0.866904				0.961837	0.941507	0.936076	0.839543	0.858447	0.847798	0.785807	0.768958	0.76986	0.44297	0.343149	0.348368	0.799465	0.6308	0.629034	0.987779	0.916169	0.881939
trial_861	0.9448	0.849031	0.896409	0.982333	0.504355	0.514083	0.939985	0.942316	0.938666				0.956986	0.928808	0.924236	0.867039	0.875888	0.872939	0.834493	0.788065	0.787122	0.41728	0.320379	0.315478	0.773149	0.601745	0.60246	0.989092	0.92405	0.887292
trial_862	0.973078	0.879834	0.902075	0.979789	0.514706	0.5275	0.934025	0.933728	0.92455				0.955652	0.92483	0.921444	0.861913	0.876566	0.872497	0.791628	0.750757	0.753118	0.831407	0.752848	0.737163	0.840222	0.673757	0.673789	0.992054	0.925975	0.895525
trial_863	0.834249	0.746218	0.806038	0.978426	0.502783	0.507358	0.942356	0.960924	0.855705				0.96179	0.932757	0.928341	0.874129	0.884446	0.880255	0.840488	0.807263	0.806302	0.904149	0.806218	0.789415	0.853101	0.674057	0.675634	0.984264	0.9145	0.877044
trial_864	0.957909	0.878429	0.897714	0.976812	0.500818	0.501297	0.940293	0.960943	0.938756				0.956769	0.920323	0.915275	0.848455	0.868446	0.860288	0.800967	0.78564	0.77676	0.734203	0.348678	0.354785	0.900707	0.723279	0.724325	0.985323	0.916608	0.879707
trial_865	0.833803	0.806155	0.882806	0.969612	0.491723	0.500951	0.938237	0.931999	0.938598				0.959961	0.915423	0.910414	0.864955	0.887785	0.879021	0.847269	0.805781	0.806205	0.394077	0.325289	0.319775	0.834947	0.679744	0.682665	0.991856	0.927793	0.898054
trial_866	0.839127	0.77716	0.850312	0.982377	0.512944	0.51373	0.948334	0.962731	0.92539				0.959397	0.922606	0.917314	0.879388	0.875037	0.851993	0.807249	0.767825	0.767418	0.555597	0.445723	0.443523	0.846859	0.65893	0.656963	0.990303	0.917214	0.888
trial_867	0.814158	0.775823	0.844015	0.973469	0.506257	0.502943	0.93365	0.963527	0.93858				0.955005	0.919238	0.91447	0.854822	0.873173	0.860825	0.795504	0.779548	0.777624	0.624877	0.484093	0.462957	0.882683	0.703886	0.704983	0.991858	0.925828	0.895491
trial_868	0.83384	0.80212	0.877868	0.975353	0.503146	0.512629	0.949279	0.954044	0.92535				0.954881	0.92223	0.917999	0.866606	0.890787	0.877207	0.844326	0.807488	0.80709	0.69039	0.620108	0.588005	0.909733	0.715594	0.715475	0.983751	0.916005	0.885767
trial_869	0.871406	0.779995	0.859687	0.980198	0.515529	0.52727	0.9389	0.959181	0.884259				0.960204	0.930364	0.926189	0.870802	0.875078	0.860565	0.763075	0.722156	0.724705	0.755604	0.656987	0.64337	0.847247	0.670277	0.669973	0.989411	0.921066	0.895539
trial_870	0.84024	0.770331	0.865109	0.979812	0.513456	0.517177	0.947231	0.96373	0.91988				0.961684	0.92696	0.921956	0.838263	0.86582	0.85746	0.791821	0.753692	0.75604	0.895516	0.709289	0.680742	0.810364	0.645799	0.640783	0.983933	0.920757	0.895855
trial_871	0.813882	0.764183	0.854389	0.97249	0.500865	0.507394	0.945236	0.950403	0.919787				0.958667	0.907888	0.90387	0.847974	0.863357	0.863937	0.806102	0.774527	0.774559	0.407465	0.315288	0.3247	0.784557	0.586243	0.584869	0.987141	0.928394	0.896501
trial_872	0.795472	0.769317	0.850412	0.980294	0.514899	0.521992	0.940889	0.954916	0.938648				0.9661	0.940752	0.934998	0.863859	0.863259	0.856281	0.837832	0.780126	0.779687	0.854724	0.743255	0.723736	0.866391	0.689468	0.689404	0.991079	0.922006	0.888712
trial_873	0.80538	0.779571	0.864956	0.976575	0.513461	0.516666	0.945007	0.963254	0.845384				0.945936	0.896022	0.890999	0.865313	0.865144	0.851844	0.836086	0.790203	0.792539	0.736702	0.545202	0.533617	0.835574	0.694669	0.696981	0.987284	0.924118	0.892255
trial_874	0.828679	0.785466	0.849758	0.981586	0.510295	0.513572	0.946642	0.952006	0.885775				0.950691	0.915831	0.911673	0.871359	0.876458	0.865783	0.787643	0.771684	0.773407	0.342097	0.315991	0.322951	0.900165	0.720897	0.721771	0.981831	0.918232	0.889351
trial_875	0.820038	0.767771	0.846126	0.984524	0.602432	0.573946	0.946081	0.961241	0.934885				0.966082	0.923222	0.918073	0.839181	0.861726	0.861683	0.726296	0.72202	0.723683	0.577931	0.516994	0.509902	0.830968	0.67551	0.675128	0.985505	0.910847	0.882078
trial_876	0.841791	0.76576	0.843659	0.976798	0.516639	0.518958	0.937566	0.948346	0.841746				0.943406	0.914376	0.910201	0.881012	0.872064	0.858949	0.838832	0.798951	0.801242	0.62635	0.477233	0.456127	0.881522	0.698547	0.699794	0.991556	0.922586	0.89287
trial_877	0.803674	0.7651	0.844968	0.975402	0.506946	0.510047	0.940565	0.962536	0.939337				0.967886	0.92678	0.921968	0.87404	0.891194	0.879095	0.802046	0.756788	0.757227	0.739304	0.585102	0.539518	0.86646	0.679122	0.679034	0.990825	0.923367	0.896806
trial_878	0.867888	0.756177	0.844103	0.982272	0.506195	0.514256	0.938659	0.961303	0.884291				0.959237	0.919735	0.914512	0.877757	0.890864	0.885824	0.846152	0.801053	0.802344	0.531332	0.448681	0.434253	0.82371	0.637042	0.634133	0.991442	0.925721	0.896899
trial_879	0.8934	0.810225	0.864186	0.982052	0.536283	0.535677	0.951652	0.960621	0.934604				0.965951	0.908973	0.904224	0.854602	0.88215	0.876431	0.78924	0.746619	0.745854	0.303057	0.286113	0.298831	0.804369	0.639595	0.636714	0.990797	0.931423	0.900478
trial_880	0.78646	0.772229	0.864753	0.973315	0.507721	0.514639	0.943687	0.931611	0.864693				0.957426	0.93946	0.934435	0.862594	0.884515	0.867452	0.792093	0.75622	0.756079	0.885937	0.784191	0.765112	0.867586	0.694158	0.695182	0.987926	0.920705	0.894767
trial_881	0.882151	0.793532	0.872112	0.979032	0.507738	0.513386	0.943234	0.942373	0.939214				0.948617	0.910012	0.906364	0.890472	0.877585	0.870656	0.84385	0.799535	0.796916	0.658983	0.491831	0.489277	0.837606	0.659376	0.65514	0.991116	0.930678	0.899764
trial_882	0.799586	0.744086	0.850301	0.976475	0.508745	0.51347	0.940862	0.946591	0.925604				0.948096	0.923012	0.918701	0.876699	0.862264	0.844839	0.802149	0.78676	0.788102	0.820338	0.758209	0.702645	0.862374	0.688657	0.689727	0.985258	0.918896	0.882751
trial_883	0.804807	0.793806	0.857055	0.982763	0.507104	0.514793	0.946505	0.953676	0.938637				0.966127	0.920167	0.916342	0.834432	0.868414	0.858545	0.78646	0.778772	0.769512	0.734941	0.610955	0.566647	0.745762	0.570633	0.565685	0.986112	0.927901	0.897458
trial_884	0.847027	0.806363	0.85839	0.97042	0.520809	0.515553	0.94583	0.961674	0.92515				0.960948	0.924769	0.919591	0.838429	0.86098	0.848658	0.81114	0.78169	0.781593	0.884862	0.813364	0.771827	0.851334	0.685072	0.686618	0.983157	0.922165	0.891755
trial_885	0.881619	0.797878	0.878464	0.967929	0.495375	0.505955	0.939147	0.937513	0.934813				0.962308	0.93619	0.931227	0.86175	0.882735	0.869874	0.79311	0.776543	0.778211	0.325038	0.299109	0.311289	0.833004	0.672683	0.669769	0.991687	0.913653	0.886032
trial_886	0.838614	0.790483	0.85783	0.978425	0.525032	0.528563	0.946838	0.962213	0.934814				0.957421	0.918095	0.913897	0.842128	0.860473	0.849094	0.811828	0.757789	0.75514	0.948107	0.799626	0.777058	0.871213	0.703362	0.704784	0.988329	0.917052	0.890864
trial_887	0.819896	0.763213	0.817752	0.975352	0.512049	0.518296	0.939184	0.954834	0.934828				0.965688	0.940675	0.934808	0.869363	0.874003	0.852613	0.80454	0.769087	0.769043	0.646985	0.526178	0.511573	0.836643	0.680651	0.680312	0.986883	0.912454	0.877063
trial_888	0.850662	0.808221	0.869526	0.978527	0.503359	0.515183	0.942122	0.953439	0.854865				0.958309	0.916141	0.911345	0.863384	0.877439	0.865353	0.853167	0.816224	0.815695	0.8334	0.751517	0.73534	0.908285	0.718303	0.718282	0.982538	0.918844	0.893431
trial_889	0.775427	0.743987	0.838251	0.979259	0.503671	0.513971	0.95707	0.943929	0.925417				0.960022	0.921177	0.916471	0.870586	0.873104	0.862082	0.8034	0.786363	0.782434	0.633456	0.595562	0.586406	0.865624	0.66131	0.658838	0.988082	0.921767	0.891322
trial_890	0.90091	0.783895	0.855043	0.964955	0.493713	0.494846	0.945102	0.962554	0.919744				0.960543	0.941873	0.936556	0.867122	0.868326	0.860841	0.814862	0.778582	0.779804	0.759628	0.690247	0.67937	0.869951	0.679245	0.677666	0.989215	0.92591	0.89709
trial_891	0.859895	0.7856	0.872495	0.979597	0.510027	0.519114	0.935482	0.958736	0.934806				0.95963	0.932768	0.927825	0.872422	0.869597	0.839726	0.790436	0.77329	0.77358	0.948425	0.826409	0.796084	0.895051	0.680993	0.67605	0.990387	0.924981	0.895519
trial_892	0.792657	0.760128	0.845896	0.974317	0.505126	0.513454	0.941715	0.933896	0.93856				0.941873	0.911219	0.907219	0.879966	0.87327	0.861415	0.776502	0.755781	0.757999	0.525448	0.42929	0.407916	0.866129	0.674941	0.673764	0.988401	0.920636	0.887524
trial_893	0.794125	0.787136	0.872549	0.983005	0.582175	0.562214	0.957072	0.964195	0.935002				0.938176	0.914335	0.909898	0.838555	0.862528	0.836956	0.825928	0.79451	0.794598	0.491691	0.30948	0.316318	0.872746	0.705807	0.704507	0.991137	0.928489	0.900612
trial_894	0.819478	0.767022	0.856907	0.977966	0.511421	0.514257	0.946919	0.961055	0.892106				0.966058	0.906909	0.902284	0.896911	0.892355	0.871141	0.845242	0.789173	0.788659	0.783001	0.655641	0.641272	0.896517	0.685355	0.681425	0.983935	0.916277	0.886903
trial_895	0.867989	0.782314	0.865354	0.973845	0.502306	0.503492	0.937183	0.960216	0.939681				0.9599	0.909867	0.905318	0.834548	0.865884	0.847726	0.834566	0.787841	0.788625	0.712893	0.648872	0.62767	0.869454	0.6977	0.694914	0.984523	0.91376	0.88139
trial_896	0.839786	0.765505	0.862754	0.982236	0.518806	0.523194	0.944012	0.954607	0.934865				0.958821	0.920153	0.915155	0.840711	0.858644	0.848416	0.80368	0.758759	0.760057	0.671962	0.601923	0.592684	0.819851	0.676375	0.676235	0.990181	0.911278	0.887075
trial_897	0.821761	0.788351	0.831466	0.972743	0.501177	0.508163	0.947399	0.959746	0.935509				0.955041	0.91485	0.910752	0.885577	0.887263	0.878547	0.808493	0.789284	0.792013	0.211292	0.253946	0.264454	0.877273	0.70684	0.704675	0.989475	0.913604	0.885101
trial_898	0.792562	0.756576	0.855445	0.971662	0.498556	0.512191	0.939706	0.963309	0.93491				0.959453	0.92653	0.921914	0.852666	0.879153	0.866767	0.766782	0.742065	0.742534	0.747899	0.676402	0.669382	0.903319	0.707371	0.707355	0.989463	0.915855	0.884333
trial_899	0.809854	0.77977	0.873847	0.975901	0.50593	0.513033	0.945956	0.961667	0.938554				0.962776	0.926188	0.921859	0.857446	0.875227	0.858829	0.808753	0.787412	0.789467	0.773464	0.678714	0.670629	0.807022	0.642971	0.636145	0.988087	0.917786	0.890933
trial_900	0.861275	0.826569	0.887337	0.982691	0.55745	0.544265	0.949279	0.963664	0.925518				0.962933	0.940756	0.934956	0.846976	0.887686	0.877061	0.781586	0.740554	0.741795	0.826469	0.752973	0.687548	0.813519	0.632707	0.630843	0.989538	0.926053	0.891678
trial_901	0.874982	0.752145	0.815263	0.983309	0.508403	0.50768	0.93957	0.961881	0.938613				0.958939	0.940362	0.935434	0.857982	0.888155	0.876396	0.842829	0.806872	0.806996	0.754091	0.503533	0.495012	0.80337	0.659826	0.661198	0.985628	0.926379	0.888509
trial_902	0.84077	0.756444	0.859894	0.978035	0.510953	0.5164	0.927769	0.963435	0.938553				0.961407	0.940536	0.934165	0.87142	0.875884	0.856138	0.78691	0.753425	0.755273	0.623072	0.392137	0.36165	0.843859	0.604309	0.59872	0.981834	0.912604	0.884158
trial_903	0.91224	0.868836	0.905849	0.975606	0.507155	0.507504	0.949703	0.962164	0.934771				0.956842	0.930628	0.925759	0.851034	0.880287	0.872278	0.867184	0.82487	0.824469	0.666256	0.532028	0.520822	0.837653	0.672515	0.670736	0.987145	0.913516	0.878204
trial_904	0.918762	0.804889	0.868651	0.978424	0.500428	0.510706	0.941271	0.959925	0.855725				0.958188	0.917255	0.912314	0.876906	0.877243	0.874388	0.795685	0.755526	0.757086	0.755068	0.658039	0.637907	0.87094	0.672655	0.67106	0.990124	0.92411	0.888746
trial_905	0.83409	0.833211	0.889222	0.98247	0.581996	0.565718	0.942757	0.953099	0.925291				0.964882	0.922286	0.917639	0.855597	0.876115	0.86573	0.70758	0.705324	0.706951	0.655589	0.515197	0.510525	0.89914	0.680859	0.6762	0.990431	0.925062	0.897114
trial_906	0.894214	0.865167	0.897042	0.976871	0.512245	0.514285	0.945433	0.943598	0.919514				0.96373	0.940533	0.936078	0.838466	0.867511	0.849	0.861009	0.805714	0.806839	0.788037	0.698329	0.675173	0.870871	0.690325	0.689795	0.989284	0.923072	0.899151
trial_907	0.840795	0.813304	0.882311	0.976027	0.507095	0.514763	0.941303	0.962476	0.938764				0.950701	0.906939	0.902997	0.879629	0.884728	0.861638	0.780459	0.764661	0.766352	0.894108	0.628756	0.60834	0.877341	0.700331	0.70067	0.987657	0.914902	0.887251
trial_908	0.779714	0.788429	0.863025	0.964944	0.491574	0.499574	0.945753	0.961763	0.919826				0.942972	0.913213	0.908769	0.864573	0.878144	0.862609	0.827316	0.779523	0.779217	0.901199	0.815456	0.793326	0.834381	0.641457	0.639125	0.991063	0.919487	0.889191
trial_909	0.825747	0.745531	0.853483	0.979724	0.500834	0.507278	0.945151	0.929781	0.93472				0.959263	0.918584	0.913859	0.847526	0.867209	0.852344	0.827984	0.779732	0.780214	0.837879	0.745507	0.728901	0.840461	0.688639	0.690926	0.98756	0.927076	0.890072
trial_910	0.868754	0.805518	0.865366	0.975351	0.508323	0.515699	0.939045	0.951764	0.891898				0.961605	0.940772	0.934973	0.866365	0.875871	0.859855	0.855124	0.799407	0.797301	0.887494	0.787051	0.768211	0.881842	0.678097	0.676579	0.991121	0.92887	0.893166
trial_911	0.826006	0.811737	0.883082	0.97716	0.499967	0.508167	0.945906	0.963807	0.934919				0.958434	0.938854	0.934717	0.8494	0.864655	0.851953	0.856386	0.807373	0.806917	0.830666	0.753012	0.735957	0.895281	0.670359	0.664213	0.989303	0.928986	0.89486
trial_912	0.882567	0.83901	0.891207	0.966644	0.504635	0.508042	0.936904	0.963325	0.924588				0.959716	0.925435	0.920316	0.836564	0.862292	0.849852	0.80091	0.766803	0.768517	0.44108	0.42596	0.430196	0.865281	0.689572	0.689641	0.987663	0.923602	0.893811
trial_913	0.789905	0.768805	0.840642	0.975566	0.504763	0.505976	0.94236	0.949318	0.919625				0.947969	0.899153	0.893968	0.858943	0.880706	0.873057	0.832034	0.807547	0.80714	0.662928	0.510244	0.501024	0.848366	0.686567	0.687938	0.985552	0.92285	0.893279
trial_914	0.826302	0.821378	0.887913	0.982378	0.518574	0.517827	0.939241	0.942107	0.935961				0.953987	0.914126	0.910025	0.85384	0.874507	0.858171	0.836058	0.797796	0.799741	0.686498	0.502842	0.492054	0.868769	0.693099	0.6934	0.988407	0.929502	0.901597
trial_915	0.860117	0.850479	0.902348	0.977806	0.501835	0.511709	0.94689	0.962092	0.934853				0.950842	0.912882	0.908364	0.846911	0.877632	0.87331	0.83432	0.816764	0.811855	0.65528	0.523242	0.518047	0.850157	0.677252	0.680055	0.988757	0.923361	0.888193
trial_916	0.932287	0.879436	0.903529	0.981802	0.502953	0.510986	0.940602	0.952555	0.884225				0.951045	0.92423	0.919977	0.843954	0.870724	0.857292	0.80523	0.776777	0.777735	0.832765	0.751539	0.735788	0.845197	0.679885	0.677601	0.989765	0.927465	0.897433
trial_917	0.900001	0.855852	0.905499	0.972199	0.504915	0.516084	0.950278	0.962798	0.88569				0.960074	0.915547	0.911442	0.844265	0.866892	0.842682	0.827463	0.781053	0.780785	0.864459	0.776701	0.73262	0.86031	0.683489	0.686054	0.988398	0.920637	0.889662
trial_918	0.812132	0.790487	0.867942	0.97698	0.497377	0.506049	0.948159	0.960259	0.925018				0.966035	0.925147	0.91974	0.880008	0.878574	0.86808	0.808266	0.772127	0.77288	0.814724	0.747593	0.694641	0.811354	0.611664	0.610095	0.986911	0.918746	0.893028
trial_919	0.835137	0.793169	0.846089	0.971424	0.498592	0.504043	0.94181	0.959541	0.88116				0.955466	0.912144	0.907527	0.857282	0.859771	0.858771	0.827684	0.788838	0.790171	0.551943	0.439781	0.43881	0.787681	0.625195	0.626884	0.990206	0.929407	0.897266
trial_920	0.753662	0.74604	0.804813	0.978681	0.4955	0.499389	0.941706	0.959704	0.925438				0.966625	0.90446	0.899345	0.868706	0.870069	0.845976	0.820431	0.767757	0.76524	0.496571	0.398331	0.39471	0.788902	0.590335	0.589007	0.990941	0.932529	0.902549
trial_921	0.806355	0.772795	0.846364	0.977031	0.535934	0.5348	0.947233	0.960944	0.857414				0.961485	0.940678	0.934986	0.837865	0.867996	0.864307	0.826908	0.777679	0.77853	0.893824	0.79242	0.77313	0.809119	0.644243	0.64386	0.987894	0.925094	0.886812
trial_922	0.854508	0.806773	0.878206	0.983543	0.58341	0.571679	0.939012	0.934627	0.938741				0.95341	0.91511	0.910818	0.841395	0.869269	0.855282	0.824719	0.807201	0.808359	0.890115	0.782344	0.763734	0.90405	0.698709	0.698776	0.990507	0.923381	0.895256
trial_923	0.849555	0.821467	0.840989	0.983477	0.523121	0.521841	0.952386	0.944266	0.935081				0.956767	0.915682	0.909911	0.848643	0.867521	0.857802	0.765817	0.734762	0.736933	0.898459	0.606219	0.579325	0.808055	0.652924	0.653382	0.988967	0.920831	0.897881
trial_924	0.813448	0.797912	0.877253	0.972495	0.555581	0.544369	0.950218	0.962892	0.938909				0.953941	0.921883	0.91766	0.842033	0.858849	0.845865	0.80134	0.787091	0.789802	0.655093	0.48979	0.487435	0.815351	0.635627	0.634674	0.986915	0.913248	0.883944
trial_925	0.848776	0.777786	0.869835	0.982424	0.508073	0.518148	0.9321	0.942364	0.93865				0.9647	0.918384	0.913968	0.843357	0.868085	0.861489	0.852598	0.799776	0.798923	0.804586	0.723496	0.698936	0.864221	0.691115	0.691609	0.989348	0.915977	0.883374
trial_926	0.875128	0.845701	0.842873	0.981102	0.505244	0.508932	0.93864	0.962699	0.938643				0.96608	0.925166	0.91968	0.866379	0.873263	0.869607	0.812047	0.773714	0.774829	0.789868	0.658059	0.643529	0.87931	0.697749	0.697703	0.98943	0.924114	0.893492
trial_927	0.887265	0.83185	0.875918	0.975922	0.512751	0.514708	0.93568	0.962043	0.938541				0.965568	0.903966	0.899792	0.863369	0.890904	0.882693	0.847317	0.807898	0.808252	0.460176	0.339739	0.342777	0.849705	0.638224	0.637837	0.991509	0.924182	0.894885
trial_928	0.92048	0.831221	0.890245	0.981241	0.526847	0.530806	0.941436	0.955014	0.934933				0.947926	0.923095	0.918385	0.889546	0.884222	0.87486	0.777625	0.742543	0.742242	0.663316	0.531926	0.527217	0.870538	0.668485	0.665729	0.989754	0.922087	0.891519
trial_929	0.809732	0.78369	0.866028	0.979414	0.500263	0.50833	0.945496	0.952423	0.892018				0.953406	0.919839	0.915821	0.880293	0.865585	0.844895	0.855481	0.809269	0.809418	0.948584	0.799613	0.775959	0.823952	0.67482	0.678502	0.987863	0.926057	0.896244
trial_930	0.861621	0.840377	0.890548	0.977316	0.501816	0.516895	0.940018	0.963481	0.934835				0.954546	0.902362	0.897547	0.845352	0.867317	0.851434	0.782679	0.779942	0.779411	0.642707	0.536647	0.510066	0.795092	0.648689	0.648005	0.987992	0.927052	0.894004
trial_931	0.847723	0.788909	0.865204	0.97595	0.497924	0.504927	0.947323	0.963959	0.925376				0.961679	0.940286	0.934972	0.821682	0.868352	0.856633	0.818074	0.780806	0.779318	0.738571	0.648389	0.636346	0.863081	0.64684	0.645242	0.989398	0.919522	0.889092
trial_932	0.843844	0.788696	0.872924	0.981571	0.50277	0.514695	0.938561	0.963466	0.938553				0.959032	0.905432	0.90165	0.864872	0.88436	0.871635	0.840173	0.804752	0.804424	0.831676	0.747651	0.731276	0.88273	0.694785	0.693313	0.987884	0.92258	0.891492
trial_933	0.765535	0.75433	0.851867	0.970787	0.4954	0.504636	0.945869	0.933867	0.925327				0.951976	0.91311	0.907606	0.84805	0.867252	0.843795	0.853972	0.802828	0.801268	0.548821	0.44532	0.445387	0.819793	0.641429	0.641286	0.989682	0.913803	0.884759
trial_934	0.785829	0.776659	0.866801	0.975132	0.498331	0.497019	0.948879	0.959856	0.891896				0.966864	0.921234	0.915766	0.828249	0.858402	0.846677	0.804758	0.792481	0.793722	0.739392	0.659863	0.622962	0.784642	0.602192	0.5968	0.987525	0.92584	0.894171
trial_935	0.82585	0.786988	0.87117	0.974975	0.508659	0.511131	0.944617	0.941406	0.934859				0.940809	0.895262	0.891061	0.837122	0.85802	0.843799	0.836279	0.812272	0.812095	0.887426	0.789369	0.770761	0.896015	0.68576	0.68237	0.987808	0.927988	0.893022
trial_936	0.788062	0.779207	0.868133	0.966498	0.496084	0.497059	0.945875	0.96189	0.939637				0.960015	0.928886	0.923788	0.84307	0.867403	0.863148	0.826219	0.786633	0.788571	0.831867	0.74234	0.725838	0.819149	0.64902	0.646397	0.988606	0.916804	0.889857
trial_937	0.794149	0.772911	0.856645	0.982636	0.5097	0.512032	0.943853	0.936783	0.894305				0.960406	0.923268	0.919307	0.824583	0.865089	0.856031	0.85331	0.794166	0.789865	0.742167	0.608874	0.580798	0.808744	0.669914	0.670387	0.987616	0.922541	0.892259
trial_938	0.844058	0.804627	0.870548	0.978822	0.502694	0.510589	0.946659	0.962117	0.919727				0.953953	0.924375	0.921787	0.841344	0.86808	0.865631	0.781604	0.760869	0.760693	0.908014	0.809801	0.792278	0.840279	0.673972	0.673868	0.990715	0.923175	0.893485
trial_939	0.81774	0.745796	0.839537	0.969847	0.493021	0.498765	0.938383	0.962765	0.919706				0.963415	0.920372	0.915391	0.845581	0.872861	0.861637	0.78903	0.766171	0.766757	0.716871	0.502576	0.497702	0.841731	0.676277	0.674918	0.987197	0.923944	0.895282
trial_940	0.828931	0.738769	0.855303	0.979175	0.512926	0.52024	0.946772	0.962714	0.91963				0.957523	0.8735	0.871018	0.88752	0.901141	0.898078	0.868559	0.821498	0.81988	0.427409	0.339317	0.344657	0.816865	0.63678	0.636471	0.988611	0.91854	0.888692
trial_941	0.854092	0.807932	0.861659	0.979642	0.506979	0.516749	0.938638	0.960334	0.891911				0.958053	0.91343	0.909315	0.866057	0.880178	0.86981	0.854183	0.809511	0.808614	0.731692	0.2845	0.291073	0.834597	0.686001	0.689102	0.991025	0.927965	0.890365
trial_942	0.82445	0.763121	0.851407	0.979187	0.512593	0.516373	0.940975	0.949272	0.919546				0.947065	0.925857	0.92173	0.889444	0.893675	0.886037	0.778559	0.760317	0.762473	0.551924	0.447633	0.447171	0.847579	0.660769	0.660079	0.98953	0.915629	0.893955
trial_943	0.837059	0.786961	0.873	0.979476	0.504944	0.513299	0.941617	0.961066	0.925592				0.950244	0.891904	0.887079	0.834137	0.874015	0.85855	0.742853	0.737075	0.738889	0.618171	0.494952	0.460522	0.803155	0.671531	0.67337	0.984845	0.913472	0.882086
trial_944	0.835222	0.806351	0.880638	0.98045	0.50563	0.510144	0.93953	0.953122	0.934853				0.958539	0.925107	0.920909	0.856078	0.883242	0.854425	0.816837	0.769404	0.770268	0.676235	0.509062	0.504475	0.87199	0.696349	0.697209	0.98635	0.926782	0.892229
trial_945	0.804374	0.759003	0.850209	0.976168	0.51329	0.519281	0.943715	0.961123	0.934761				0.955779	0.906936	0.902749	0.848503	0.875466	0.870319	0.806774	0.765123	0.766309	0.465798	0.42957	0.410488	0.848069	0.644192	0.642549	0.989828	0.919948	0.893009
trial_946	0.807566	0.817987	0.886548	0.974802	0.496722	0.506324	0.945556	0.965141	0.919911				0.959464	0.913956	0.909657	0.888234	0.86109	0.854733	0.789118	0.77086	0.770796	0.334683	0.237656	0.251779	0.895134	0.686577	0.682361	0.984753	0.91483	0.888833
trial_947	0.816447	0.710885	0.831588	0.986233	0.584449	0.569537	0.945233	0.928917	0.881277				0.956865	0.912138	0.906881	0.892731	0.888203	0.866834	0.794122	0.759271	0.760282	0.699854	0.577475	0.561282	0.837831	0.667481	0.667675	0.989238	0.909298	0.879488
trial_948	0.884747	0.828701	0.888767	0.972084	0.503183	0.508732	0.944688	0.961577	0.934862				0.950743	0.917635	0.913977	0.841066	0.859345	0.849935	0.867031	0.823312	0.820898	0.942903	0.792285	0.769242	0.879381	0.685111	0.685323	0.989775	0.926354	0.892827
trial_949	0.844667	0.784365	0.85969	0.976313	0.507043	0.515883	0.942267	0.958724	0.93987				0.951693	0.918141	0.913153	0.853794	0.887587	0.881414	0.783928	0.760399	0.762226	0.71457	0.619134	0.587288	0.837007	0.661035	0.655445	0.990277	0.920816	0.898622
trial_950	0.801996	0.741465	0.839425	0.98664	0.589993	0.57511	0.951764	0.955273	0.935069				0.949587	0.877957	0.874843	0.849299	0.867288	0.858569	0.841036	0.801706	0.800312	0.655523	0.508373	0.505148	0.87636	0.693763	0.693701	0.988583	0.909296	0.876532
trial_951	0.94119	0.838721	0.882499	0.98589	0.585251	0.571814	0.944074	0.953446	0.9348				0.959643	0.940749	0.935026	0.843906	0.858711	0.855318	0.811068	0.777342	0.779709	0.69295	0.611651	0.570228	0.894595	0.706984	0.702716	0.986536	0.916917	0.885874
trial_952	0.834872	0.740157	0.817342	0.977891	0.500381	0.509962	0.943652	0.965203	0.856748				0.943345	0.918496	0.914417	0.854212	0.889	0.881742	0.835446	0.790229	0.790868	0.945095	0.798867	0.776281	0.823806	0.630848	0.625951	0.992385	0.922438	0.886172
trial_953	0.816049	0.80004	0.880622	0.976129	0.50376	0.514858	0.942043	0.962879	0.938627				0.954463	0.914531	0.910372	0.860892	0.878416	0.865302	0.817072	0.773585	0.774507	0.711871	0.680411	0.673607	0.867814	0.697704	0.694912	0.989443	0.923225	0.893341
trial_954	0.854207	0.792076	0.870527	0.982907	0.501326	0.514424	0.939658	0.951864	0.893516				0.958876	0.911705	0.907777	0.83822	0.874926	0.865363	0.802969	0.761493	0.762782	0.94248	0.793583	0.771061	0.868411	0.668323	0.664962	0.986289	0.92507	0.894122
trial_955	0.868652	0.810239	0.868578	0.979662	0.518164	0.529669	0.934662	0.960221	0.93499				0.947953	0.89191	0.887321	0.847495	0.870567	0.862209	0.757147	0.736571	0.738414	0.495729	0.423373	0.420658	0.84783	0.640333	0.637875	0.984953	0.921551	0.890736
trial_956	0.817222	0.784538	0.826554	0.969877	0.501995	0.50446	0.940961	0.961934	0.938659				0.960141	0.940763	0.934981	0.837694	0.862038	0.850347	0.788865	0.772261	0.774182	0.944437	0.794501	0.771741	0.85094	0.683109	0.683007	0.985101	0.916735	0.883902
trial_957	0.820366	0.793276	0.871277	0.981516	0.508521	0.517364	0.946929	0.954901	0.934924				0.961912	0.924299	0.919969	0.884757	0.883562	0.872112	0.874814	0.832982	0.82862	0.580413	0.516102	0.508302	0.86811	0.671801	0.670005	0.989968	0.91719	0.893766
trial_958	0.80477	0.742542	0.851433	0.974379	0.510003	0.518284	0.954257	0.960788	0.864444				0.953984	0.925695	0.920953	0.844551	0.867642	0.853557	0.785412	0.760242	0.761353	0.89437	0.620925	0.592898	0.822716	0.645052	0.640442	0.98158	0.918578	0.889051
trial_959	0.780913	0.804089	0.863436	0.984093	0.507657	0.511097	0.944611	0.931403	0.91967				0.962861	0.925955	0.920049	0.864172	0.869125	0.848776	0.83842	0.812739	0.810799	0.830603	0.719784	0.697553	0.859488	0.657126	0.654851	0.991407	0.923468	0.894004
trial_960	0.837945	0.773537	0.862864	0.972381	0.505202	0.506051	0.941811	0.928034	0.925416				0.959288	0.911207	0.905842	0.848929	0.864068	0.857402	0.838183	0.797426	0.797716	0.730645	0.376536	0.334724	0.845607	0.674381	0.674419	0.980224	0.915482	0.877719
trial_961	0.864763	0.785603	0.866608	0.973361	0.507543	0.504736	0.936104	0.952926	0.919501				0.961218	0.927996	0.92345	0.868555	0.868955	0.868159	0.815244	0.790297	0.791757	0.893861	0.59413	0.566493	0.805656	0.649271	0.648085	0.988102	0.929922	0.896334
trial_962	0.826057	0.773463	0.841421	0.976796	0.505967	0.511333	0.939978	0.966042	0.938962				0.939925	0.916912	0.9127	0.895083	0.888613	0.86157	0.792155	0.732751	0.732399	0.665004	0.605225	0.56621	0.814434	0.627324	0.622092	0.989162	0.921291	0.890434
trial_963	0.863758	0.780417	0.863755	0.974249	0.507632	0.508815	0.944605	0.95343	0.938899				0.959849	0.932864	0.928121	0.86873	0.868032	0.84819	0.785184	0.748073	0.746748	0.530574	0.474114	0.460129	0.831459	0.664173	0.664337	0.989202	0.921638	0.892855
trial_964	0.793385	0.793871	0.86808	0.979633	0.50808	0.518764	0.941717	0.954826	0.938721				0.962581	0.922138	0.916096	0.846737	0.872868	0.871025	0.846336	0.791195	0.790679	0.351018	0.269592	0.277812	0.819092	0.651804	0.652393	0.980383	0.909274	0.878925
trial_965	0.877981	0.819199	0.861369	0.976604	0.556887	0.543869	0.948854	0.962234	0.925281				0.96391	0.9227	0.917521	0.855253	0.867787	0.866661	0.868267	0.808211	0.807001	0.729021	0.475161	0.467647	0.870379	0.688861	0.68729	0.985469	0.919652	0.890117
trial_966	0.857942	0.827462	0.887012	0.975358	0.510836	0.517239	0.950427	0.961686	0.925771				0.958963	0.912754	0.908699	0.851361	0.872386	0.855566	0.814934	0.784808	0.785122	0.533396	0.42088	0.408514	0.873425	0.693016	0.695209	0.989545	0.923963	0.887642
trial_967	0.839554	0.783583	0.844757	0.972127	0.523446	0.513232	0.949393	0.964747	0.867262				0.960461	0.924503	0.920218	0.869466	0.887685	0.882836	0.795163	0.784549	0.785273	0.895332	0.589665	0.560021	0.81728	0.682174	0.685932	0.987634	0.927949	0.899935
trial_968	0.822259	0.808147	0.874656	0.981268	0.502236	0.507788	0.940777	0.943978	0.919503				0.96205	0.913734	0.90927	0.826762	0.862877	0.85173	0.860023	0.807331	0.805632	0.88811	0.807847	0.791565	0.870118	0.692577	0.691367	0.985034	0.919874	0.89718
trial_969	0.895604	0.799744	0.87011	0.964477	0.502754	0.496572	0.940207	0.942853	0.938869				0.949471	0.925619	0.921453	0.871971	0.87466	0.873276	0.786416	0.749526	0.751156	0.332215	0.310659	0.315623	0.89833	0.724148	0.72161	0.988504	0.925537	0.886962
trial_970	0.907168	0.798981	0.87236	0.977231	0.505412	0.509655	0.944264	0.941871	0.938597				0.95638	0.928006	0.923316	0.870093	0.863514	0.860437	0.782	0.763416	0.7644	0.895994	0.650398	0.629789	0.817466	0.645475	0.645193	0.987743	0.925472	0.89627
trial_971	0.789466	0.778426	0.867174	0.979234	0.508007	0.5193	0.944251	0.950967	0.920318				0.960702	0.929316	0.924333	0.852619	0.876498	0.874668	0.83812	0.792537	0.791703	0.215684	0.223947	0.238091	0.83309	0.668268	0.666626	0.989114	0.917446	0.885772
trial_972	0.973353	0.887436	0.918234	0.980644	0.506645	0.51196	0.93175	0.962117	0.864354				0.959183	0.918406	0.914252	0.837792	0.885181	0.878347	0.82418	0.787081	0.78771	0.451179	0.399804	0.389991	0.841346	0.692715	0.693954	0.992254	0.921566	0.889331
trial_973	0.841503	0.734826	0.850266	0.978271	0.50374	0.507153	0.94466	0.963501	0.938907				0.957664	0.939602	0.934966	0.906817	0.895724	0.885892	0.786887	0.766819	0.768642	0.528761	0.433443	0.428748	0.814957	0.681232	0.684038	0.9899	0.913925	0.884173
trial_974	0.849994	0.805353	0.866625	0.974001	0.504725	0.510341	0.941349	0.959011	0.854602				0.960812	0.921112	0.915045	0.878446	0.877798	0.861908	0.833552	0.791573	0.791309	0.422368	0.279135	0.294774	0.876946	0.689559	0.687217	0.986285	0.921195	0.890274
trial_975	0.845667	0.785033	0.868939	0.980658	0.503111	0.507964	0.934879	0.96061	0.938608				0.961159	0.94176	0.936129	0.880932	0.877686	0.852872	0.85045	0.825212	0.825789	0.663313	0.457347	0.454379	0.881524	0.706815	0.704576	0.988211	0.925161	0.892101
trial_976	0.871492	0.736048	0.841338	0.97345	0.516721	0.52022	0.93799	0.953463	0.934761				0.961552	0.936492	0.932134	0.873685	0.887166	0.881171	0.793221	0.762387	0.764551	0.943492	0.801279	0.779509	0.873158	0.692585	0.691206	0.988748	0.922865	0.889811
trial_977	0.796676	0.738561	0.842764	0.971343	0.499961	0.504227	0.939362	0.957785	0.934658				0.964247	0.933973	0.929585	0.862617	0.867278	0.866565	0.742277	0.723302	0.725075	0.60226	0.521946	0.511539	0.837481	0.688435	0.69046	0.989235	0.917992	0.886774
trial_978	0.879681	0.835924	0.883526	0.975307	0.5114	0.519504	0.949388	0.955083	0.938924				0.957666	0.940772	0.935072	0.82459	0.865091	0.860249	0.867683	0.821337	0.819781	0.943908	0.789941	0.76705	0.831312	0.664623	0.662747	0.990984	0.918018	0.888593
trial_979	0.7968	0.736402	0.843781	0.976822	0.506471	0.513805	0.948752	0.962884	0.919968				0.961212	0.913372	0.908355	0.863065	0.870476	0.849859	0.773492	0.742408	0.744012	0.896294	0.59975	0.571711	0.869951	0.670638	0.668604	0.989411	0.931086	0.896775
trial_980	0.798319	0.741906	0.840505	0.970884	0.553779	0.538688	0.948596	0.958931	0.934867				0.945772	0.893192	0.889358	0.878749	0.876565	0.865403	0.802853	0.787118	0.788214	0.741591	0.642988	0.63081	0.83591	0.63159	0.625737	0.98419	0.926423	0.894924
trial_981	0.883685	0.818981	0.885218	0.976865	0.492964	0.500316	0.94091	0.953797	0.93867				0.94301	0.916782	0.911833	0.873967	0.884228	0.877184	0.779196	0.736992	0.73702	0.811617	0.72652	0.701753	0.850877	0.674925	0.671608	0.986298	0.928515	0.89848
trial_982	0.834598	0.800427	0.8742	0.979786	0.50709	0.5117	0.946027	0.929463	0.925392				0.944661	0.904636	0.899711	0.854247	0.873411	0.858651	0.825318	0.793059	0.793862	0.743095	0.401884	0.39843	0.912255	0.725907	0.725809	0.99131	0.920696	0.89264
trial_983	0.867151	0.832025	0.888175	0.980308	0.522816	0.519906	0.947728	0.965	0.892078				0.950826	0.890588	0.887391	0.839811	0.869485	0.863066	0.84518	0.798313	0.798725	0.80232	0.748341	0.679194	0.895467	0.685525	0.681852	0.990595	0.927699	0.891381
trial_984	0.786875	0.782855	0.868338	0.978054	0.508218	0.518802	0.945947	0.954054	0.934963				0.941453	0.919367	0.914637	0.826294	0.865614	0.863797	0.865181	0.820502	0.819564	0.527541	0.503648	0.501326	0.837821	0.66759	0.665607	0.984368	0.916524	0.886195
trial_985	0.82467	0.774618	0.863016	0.966045	0.495439	0.505506	0.942389	0.962048	0.886664				0.944385	0.892829	0.888909	0.88199	0.890222	0.870909	0.870219	0.821447	0.819714	0.347301	0.281476	0.290521	0.903076	0.697158	0.695813	0.988988	0.926089	0.894877
trial_986	0.854362	0.842288	0.898237	0.981139	0.509694	0.51736	0.946152	0.963603	0.934694				0.959273	0.928501	0.922872	0.871036	0.866327	0.870013	0.858204	0.802351	0.802693	0.783523	0.674304	0.662754	0.867259	0.68037	0.679956	0.991322	0.921496	0.885815
trial_987	0.897749	0.791408	0.876302	0.971654	0.514538	0.518272	0.939342	0.943879	0.938638				0.963782	0.933278	0.927621	0.862036	0.879403	0.87889	0.803089	0.75955	0.760321	0.66145	0.584452	0.548876	0.803617	0.647544	0.648646	0.990546	0.919045	0.889867
trial_988	0.830272	0.769746	0.85598	0.98258	0.514172	0.522107	0.936949	0.96481	0.93644				0.958357	0.940721	0.935048	0.843746	0.884353	0.875005	0.802168	0.760323	0.762264	0.68553	0.531297	0.523961	0.827191	0.675601	0.675298	0.991297	0.925366	0.894726
trial_989	0.88489	0.787227	0.870875	0.975321	0.509466	0.51413	0.944055	0.963328	0.938755				0.965906	0.916872	0.912524	0.843427	0.857799	0.843415	0.79118	0.766832	0.768009	0.743324	0.665287	0.634734	0.866787	0.680175	0.678789	0.991001	0.920061	0.888879
trial_990	0.926745	0.818373	0.877408	0.980994	0.513706	0.519164	0.94619	0.954941	0.93906				0.95982	0.914396	0.910006	0.878077	0.875137	0.860343	0.809148	0.773157	0.774266	0.722925	0.615837	0.605602	0.886345	0.706114	0.707718	0.987746	0.926165	0.89436
trial_991	0.818341	0.747836	0.854079	0.983425	0.521631	0.522773	0.932203	0.951636	0.886877				0.95363	0.91518	0.909636	0.82253	0.864554	0.860969	0.771157	0.741916	0.743502	0.723217	0.624556	0.615044	0.828405	0.660299	0.659965	0.989771	0.924696	0.894983
trial_992	0.776823	0.746692	0.840743	0.972725	0.514455	0.514616	0.945225	0.953617	0.938623				0.964677	0.916969	0.912844	0.832463	0.864604	0.849377	0.808089	0.764859	0.764103	0.590816	0.516895	0.512929	0.838111	0.670877	0.671344	0.987073	0.921097	0.891001
trial_993	0.822556	0.788443	0.868802	0.981681	0.510895	0.521662	0.941843	0.932346	0.934735				0.960203	0.924331	0.920052	0.848864	0.865519	0.841432	0.799219	0.78044	0.780394	0.775218	0.684764	0.65379	0.912418	0.725915	0.725821	0.988298	0.921265	0.889758
trial_994	0.87312	0.820777	0.836144	0.974727	0.496588	0.505105	0.943896	0.951366	0.892177				0.962622	0.891887	0.886656	0.86773	0.872033	0.869613	0.858518	0.804371	0.80456	0.701091	0.617837	0.590504	0.899849	0.693075	0.691284	0.987087	0.927706	0.890697
trial_995	0.77393	0.755445	0.845171	0.986201	0.583327	0.565075	0.933628	0.955143	0.938693				0.950216	0.90639	0.900947	0.830724	0.859456	0.840161	0.821379	0.786697	0.787867	0.80519	0.724558	0.697392	0.845552	0.63236	0.624178	0.989515	0.916205	0.886593
trial_996	0.760467	0.753665	0.846553	0.976129	0.508172	0.514327	0.948473	0.964967	0.938678				0.959857	0.925449	0.920185	0.880966	0.872189	0.856902	0.86873	0.817003	0.814522	0.535452	0.460205	0.459656	0.833026	0.638632	0.636521	0.986246	0.914627	0.891193
trial_997	0.860873	0.754553	0.854311	0.977989	0.500124	0.50291	0.944819	0.942019	0.938623				0.950647	0.906093	0.902229	0.872523	0.876657	0.871185	0.791823	0.76182	0.760931	0.292539	0.250014	0.270913	0.792189	0.646754	0.649577	0.987713	0.915109	0.891359
trial_998	0.864841	0.788686	0.872521	0.981066	0.504991	0.508937	0.93668	0.931153	0.935021				0.958577	0.923035	0.918386	0.857583	0.857794	0.844959	0.825625	0.78106	0.783061	0.837866	0.748547	0.72463	0.896027	0.689454	0.687399	0.989257	0.92353	0.887522
trial_999	0.835454	0.810137	0.880112	0.975591	0.506554	0.513056	0.94477	0.953636	0.934879				0.944734	0.907732	0.902686	0.827821	0.868233	0.856042	0.854681	0.818751	0.814559	0.738127	0.524977	0.512448	0.870561	0.695925	0.694643	0.989669	0.928169	0.896996
trial_1000	0.888559	0.790076	0.862889	0.981367	0.49366	0.500849	0.925455	0.95206	0.881162				0.95693	0.920294	0.915755	0.883399	0.870501	0.839321	0.864425	0.822527	0.822594	0.801893	0.739767	0.687053	0.823559	0.653298	0.654241	0.987239	0.920728	0.88484
trial_1001	0.884003	0.791666	0.850626	0.980971	0.511724	0.518102	0.945505	0.952723	0.86389				0.934544	0.904146	0.900676	0.868829	0.87561	0.862118	0.78761	0.745419	0.74624	0.688043	0.628629	0.594896	0.87116	0.682728	0.681692	0.989863	0.908154	0.88473
trial_1002	0.878208	0.80949	0.874783	0.979551	0.508919	0.515203	0.936804	0.943596	0.93442				0.959927	0.938928	0.933344	0.898701	0.897504	0.890352	0.804717	0.77537	0.774967	0.639698	0.583706	0.575243	0.824891	0.625922	0.623826	0.986951	0.926257	0.894697
trial_1003	0.825606	0.841452	0.892097	0.975911	0.509911	0.511841	0.939277	0.962585	0.934572				0.93096	0.888263	0.88401	0.862882	0.878482	0.864876	0.829197	0.784913	0.784843	0.806363	0.727438	0.700925	0.83919	0.669689	0.668596	0.988171	0.924202	0.894459
trial_1004	0.863869	0.771576	0.856277	0.975909	0.493129	0.504146	0.948162	0.944043	0.934633				0.962338	0.922986	0.918859	0.874947	0.878299	0.86488	0.816772	0.763441	0.762269	0.805892	0.724702	0.700285	0.86788	0.692398	0.692273	0.98815	0.919817	0.881283
trial_1005	0.835442	0.74583	0.849469	0.976449	0.50009	0.505257	0.933277	0.952008	0.87752				0.951421	0.918476	0.913425	0.87626	0.885834	0.877533	0.741529	0.722796	0.723186	0.761723	0.643499	0.631324	0.872976	0.706108	0.704875	0.989233	0.917832	0.889466
trial_1006	0.762689	0.750337	0.84835	0.967288	0.501855	0.499971	0.944202	0.951688	0.884274				0.954578	0.913986	0.910028	0.863201	0.866229	0.861621	0.812797	0.766564	0.76709	0.712355	0.609534	0.601486	0.821428	0.66534	0.664228	0.991595	0.925662	0.896403
trial_1007	0.809858	0.762243	0.859254	0.972584	0.516	0.524446	0.951484	0.96099	0.925519				0.955838	0.908062	0.903261	0.878252	0.855613	0.852852	0.795285	0.777872	0.776994	0.577624	0.518377	0.506242	0.812843	0.684225	0.686215	0.990254	0.926245	0.893396
trial_1008	0.838728	0.774444	0.857071	0.978776	0.526737	0.525308	0.945352	0.929197	0.934873				0.956478	0.899666	0.89472	0.835249	0.862954	0.843122	0.804768	0.787487	0.789258	0.643542	0.594291	0.583916	0.82587	0.670091	0.668983	0.98166	0.919025	0.88976
trial_1009	0.817641	0.758952	0.845878	0.973382	0.506532	0.513146	0.941327	0.964602	0.938823				0.957922	0.927013	0.922839	0.834744	0.861441	0.85007	0.852713	0.806017	0.803979	0.674478	0.407452	0.408471	0.792227	0.622027	0.618956	0.990368	0.927191	0.894224
trial_1010	0.881319	0.823338	0.862783	0.975876	0.501469	0.514769	0.935983	0.953482	0.934714				0.962367	0.933182	0.927597	0.886794	0.873803	0.86687	0.826322	0.781932	0.781108	0.507825	0.408703	0.401622	0.819318	0.630371	0.626411	0.979507	0.910981	0.87934
trial_1011	0.784904	0.757771	0.853595	0.967555	0.49392	0.502236	0.934789	0.943807	0.93948				0.961852	0.939837	0.933985	0.850339	0.886257	0.87641	0.841299	0.795687	0.795662	0.760988	0.684861	0.676429	0.806276	0.628656	0.626639	0.988903	0.925024	0.896799
trial_1012	0.815031	0.762873	0.819124	0.971717	0.498773	0.507413	0.95667	0.95794	0.935174				0.952897	0.923575	0.918963	0.856409	0.867877	0.861684	0.749796	0.732822	0.734976	0.45871	0.426648	0.429917	0.855965	0.684468	0.684851	0.98779	0.921943	0.895342
trial_1013	0.976237	0.871679	0.906439	0.985539	0.585306	0.571565	0.947392	0.965976	0.925587				0.95863	0.92101	0.916738	0.873537	0.872506	0.852583	0.852165	0.788278	0.782708	0.579727	0.516545	0.509761	0.840689	0.678962	0.678353	0.987263	0.917768	0.886818
trial_1014	0.915889	0.833925	0.87977	0.982087	0.50529	0.51638	0.943224	0.964023	0.934765				0.965519	0.926925	0.923007	0.85667	0.885595	0.863191	0.83529	0.801945	0.801962	0.780628	0.710975	0.694478	0.83139	0.650039	0.645871	0.987933	0.916131	0.885539
trial_1015	0.917204	0.809621	0.871646	0.974741	0.502224	0.509062	0.938888	0.941309	0.934864				0.943769	0.90774	0.902577	0.86921	0.878052	0.875819	0.833057	0.792272	0.790472	0.774243	0.677419	0.669559	0.864102	0.688299	0.687377	0.987111	0.924173	0.898926
trial_1016	0.878411	0.810515	0.864866	0.977983	0.506197	0.513856	0.938053	0.954464	0.938592				0.949418	0.916024	0.9112	0.841665	0.86245	0.852429	0.822969	0.791032	0.793095	0.678277	0.594371	0.583865	0.869928	0.674777	0.674123	0.991937	0.926475	0.894588
trial_1017	0.803691	0.768468	0.859826	0.974689	0.503881	0.508094	0.943454	0.958955	0.934841				0.955651	0.912537	0.907865	0.829633	0.866718	0.854753	0.800033	0.787506	0.788225	0.887623	0.790278	0.77291	0.786813	0.601847	0.597646	0.984444	0.913929	0.885201
trial_1018	0.864341	0.758279	0.855071	0.982694	0.526002	0.53359	0.942534	0.962795	0.919751				0.962953	0.927068	0.922506	0.831104	0.862049	0.852798	0.795988	0.77406	0.774509	0.688609	0.626217	0.594298	0.80852	0.638204	0.637182	0.990497	0.925433	0.898644
trial_1019	0.732038	0.741064	0.844873	0.973439	0.513018	0.51938	0.943257	0.92825	0.934741				0.952116	0.930332	0.926366	0.861097	0.879245	0.868966	0.818203	0.788073	0.789817	0.539319	0.440348	0.437835	0.827282	0.631191	0.627044	0.987883	0.915057	0.89163
trial_1020	0.852403	0.790602	0.854544	0.978081	0.507702	0.51357	0.944642	0.955514	0.935532				0.95781	0.915978	0.910956	0.899487	0.880677	0.875245	0.864713	0.809166	0.808211	0.629458	0.48182	0.478054	0.879138	0.703059	0.703958	0.991391	0.931729	0.898194
trial_1021	0.845832	0.783692	0.805375	0.979409	0.506803	0.519015	0.940398	0.955229	0.93511				0.960911	0.914758	0.909216	0.853121	0.861746	0.849474	0.798219	0.795536	0.791605	0.385086	0.318641	0.321224	0.791326	0.64269	0.643952	0.992032	0.914059	0.889673
trial_1022	0.860922	0.78207	0.867596	0.985687	0.58906	0.570518	0.933982	0.960556	0.935377				0.960069	0.913427	0.908787	0.858235	0.866018	0.857604	0.847397	0.80254	0.803184	0.729841	0.608657	0.566136	0.803898	0.66415	0.663352	0.991424	0.92463	0.894841
trial_1023	0.812531	0.792256	0.872434	0.974279	0.497831	0.506668	0.946042	0.932757	0.934784				0.954559	0.923565	0.919075	0.861278	0.874165	0.870851	0.855894	0.80341	0.80292	0.746333	0.561884	0.551018	0.81214	0.651404	0.646862	0.989572	0.922173	0.89163
trial_1024	0.814623	0.767481	0.848171	0.981415	0.504262	0.508802	0.9486	0.953823	0.939007				0.960456	0.923572	0.919374	0.859475	0.880706	0.867472	0.78558	0.784189	0.786278	0.825993	0.723491	0.69874	0.879166	0.700184	0.700502	0.988857	0.927387	0.89864
trial_1025	0.914258	0.846534	0.901536	0.977725	0.498565	0.50633	0.949949	0.943175	0.934733				0.954971	0.916364	0.912244	0.867235	0.870156	0.86118	0.798666	0.762642	0.765369	0.826481	0.75696	0.739184	0.822579	0.622248	0.616966	0.989529	0.924534	0.89342
trial_1026	0.849974	0.780581	0.850522	0.982261	0.504584	0.5103	0.940766	0.962206	0.938592				0.960053	0.940306	0.934962	0.842406	0.867021	0.861669	0.747379	0.729005	0.731971	0.746509	0.595731	0.586513	0.838857	0.670229	0.669056	0.986649	0.924742	0.891408
trial_1027	0.933153	0.855078	0.898844	0.985271	0.511667	0.521373	0.925074	0.94376	0.925222				0.964647	0.940813	0.935116	0.847157	0.862239	0.851696	0.792903	0.77545	0.775084	0.789262	0.657182	0.642429	0.840492	0.678453	0.677753	0.991363	0.923682	0.889397
trial_1028	0.85004	0.809558	0.877825	0.980929	0.519586	0.525456	0.943077	0.953354	0.925309				0.962197	0.913183	0.908275	0.865415	0.889665	0.882822	0.771688	0.767141	0.769394	0.576371	0.480969	0.470515	0.803936	0.648435	0.649544	0.990958	0.916668	0.883096
trial_1029	0.863767	0.748216	0.857256	0.978364	0.511749	0.515561	0.941757	0.952564	0.925205				0.959288	0.919244	0.914484	0.848656	0.865204	0.846957	0.802086	0.755002	0.7544	0.746305	0.686779	0.679351	0.868751	0.682381	0.680875	0.991503	0.928394	0.899951
trial_1030	0.845334	0.767518	0.843965	0.975825	0.502738	0.513725	0.951019	0.929588	0.938669				0.924854	0.901228	0.896474	0.894074	0.89454	0.887152	0.817541	0.784169	0.784823	0.514275	0.493046	0.48644	0.817091	0.631225	0.629355	0.988645	0.912775	0.883298
trial_1031	0.914751	0.79785	0.875823	0.97899	0.503807	0.514033	0.955925	0.96261	0.92537				0.959283	0.923515	0.919004	0.870452	0.887604	0.882296	0.822546	0.790706	0.791849	0.244008	0.24802	0.240783	0.897623	0.687012	0.683335	0.982799	0.913641	0.880461
trial_1032	0.832252	0.793519	0.877404	0.977048	0.502582	0.505462	0.935066	0.963026	0.925165				0.963847	0.925597	0.920198	0.874531	0.880646	0.869946	0.854023	0.813018	0.812335	0.663344	0.492026	0.488983	0.839329	0.681236	0.680573	0.9908	0.927843	0.898674
trial_1033	0.800909	0.805872	0.877597	0.976551	0.515736	0.520218	0.93786	0.959267	0.934745				0.955616	0.906154	0.901825	0.863221	0.873827	0.868334	0.805807	0.760325	0.760313	0.902959	0.615515	0.591544	0.815881	0.631439	0.629604	0.988022	0.921107	0.890822
trial_1034	0.951771	0.822189	0.883153	0.978135	0.49863	0.506439	0.943854	0.961983	0.934724				0.929773	0.920442	0.915151	0.865696	0.87039	0.863242	0.775899	0.747127	0.748471	0.75005	0.534151	0.522856	0.8117	0.666647	0.667454	0.990055	0.925591	0.897899
trial_1035	0.787066	0.76834	0.865862	0.978165	0.498569	0.506776	0.941788	0.93377	0.939242				0.950094	0.925569	0.920141	0.869317	0.88206	0.879344	0.776038	0.743214	0.745449	0.69714	0.549399	0.542179	0.833034	0.664777	0.663656	0.986023	0.919895	0.888266
trial_1036	0.802007	0.732362	0.839853	0.980734	0.507006	0.512017	0.940521	0.963439	0.938574				0.951499	0.919029	0.914696	0.878013	0.893724	0.885351	0.804731	0.790195	0.786977	0.785809	0.707124	0.694835	0.805252	0.628806	0.630394	0.983742	0.92052	0.887408
trial_1037	0.850511	0.779721	0.848019	0.983419	0.507716	0.514187	0.946472	0.963424	0.938607				0.961738	0.940541	0.934432	0.860052	0.877036	0.866734	0.777995	0.773136	0.768732	0.365961	0.329851	0.336907	0.812214	0.643054	0.642012	0.988832	0.921957	0.895216
trial_1038	0.934169	0.816833	0.878829	0.975171	0.511709	0.5114	0.938842	0.962183	0.864334				0.962492	0.917672	0.913158	0.846333	0.870706	0.863889	0.829261	0.797101	0.799451	0.747001	0.675411	0.666667	0.850974	0.649956	0.646622	0.990346	0.927286	0.896643
trial_1039	0.731984	0.696586	0.818329	0.977485	0.511954	0.512183	0.942277	0.947414	0.856682				0.959911	0.932317	0.927294	0.837503	0.858103	0.826142	0.809308	0.766262	0.768731	0.730024	0.351164	0.301161	0.836099	0.667416	0.667035	0.991653	0.926436	0.893867
trial_1040	0.883638	0.807978	0.880699	0.987148	0.583202	0.566645	0.939562	0.964979	0.925315				0.958464	0.912917	0.908776	0.826261	0.868223	0.857495	0.841869	0.801424	0.802644	0.731078	0.607263	0.563623	0.836577	0.662572	0.660949	0.989712	0.929088	0.896498
trial_1041	0.94207	0.86839	0.901944	0.983098	0.557974	0.545991	0.947701	0.960536	0.919687				0.966079	0.920493	0.915432	0.852132	0.871858	0.854277	0.837556	0.79186	0.791442	0.796201	0.664263	0.645606	0.849978	0.644305	0.639664	0.985754	0.918793	0.884189
trial_1042	0.915275	0.800737	0.848806	0.981031	0.512742	0.511087	0.945528	0.944673	0.92524				0.962183	0.910642	0.906879	0.8489	0.868388	0.863068	0.785452	0.763372	0.762593	0.785547	0.734264	0.658446	0.903441	0.691937	0.689051	0.986285	0.927234	0.896929
trial_1043	0.880563	0.834577	0.861891	0.983792	0.558527	0.543083	0.950852	0.960854	0.938681				0.958662	0.915772	0.911209	0.887762	0.882228	0.865269	0.853439	0.805721	0.806684	0.680945	0.509506	0.495697	0.845325	0.679739	0.680369	0.985696	0.910346	0.885452
trial_1044	0.870976	0.759381	0.864469	0.978405	0.507225	0.505875	0.943065	0.958043	0.886906				0.958739	0.940624	0.933553	0.864286	0.873693	0.863185	0.843259	0.82123	0.818254	0.62438	0.483756	0.45866	0.830939	0.687292	0.688872	0.989386	0.930594	0.897036
trial_1045	0.775652	0.762307	0.854937	0.983974	0.503613	0.510397	0.941896	0.943748	0.938589				0.962404	0.933406	0.927847	0.864402	0.873891	0.861159	0.781774	0.753772	0.755542	0.627915	0.538036	0.510754	0.820394	0.624697	0.618999	0.988611	0.922172	0.890406
trial_1046	0.857695	0.751481	0.857515	0.981005	0.502633	0.509747	0.940166	0.954755	0.934434				0.95951	0.931281	0.925953	0.869396	0.876378	0.872347	0.830816	0.808567	0.809145	0.72895	0.625937	0.61449	0.849072	0.665081	0.663932	0.985158	0.914496	0.887596
trial_1047	0.976769	0.862427	0.901549	0.979403	0.511232	0.513786	0.944642	0.951854	0.9252				0.958881	0.902631	0.897179	0.890701	0.896064	0.894202	0.805485	0.758552	0.760802	0.731188	0.505051	0.499301	0.905068	0.691919	0.68905	0.989999	0.930015	0.887667
trial_1048	0.764301	0.743101	0.85302	0.978216	0.503111	0.513003	0.948262	0.953227	0.891965				0.945421	0.915661	0.91127	0.887285	0.879953	0.880496	0.854901	0.796278	0.794872	0.686819	0.627764	0.595876	0.850203	0.682752	0.682385	0.989235	0.931493	0.901123
trial_1049	0.80833	0.805052	0.879947	0.979201	0.526707	0.528237	0.938729	0.944875	0.938842				0.951697	0.925262	0.921068	0.819083	0.861036	0.855463	0.815271	0.793862	0.794915	0.895892	0.704994	0.692959	0.853025	0.679214	0.678768	0.990659	0.921751	0.888845
trial_1050	0.868915	0.762248	0.858345	0.979563	0.514473	0.521014	0.936993	0.944416	0.935771				0.960734	0.905981	0.901765	0.85068	0.864195	0.860328	0.855312	0.802802	0.803336	0.491657	0.470814	0.455764	0.873476	0.68958	0.687216	0.991624	0.924223	0.891618
trial_1051	0.811542	0.738253	0.848597	0.979422	0.512563	0.522329	0.947849	0.953995	0.91946				0.958662	0.907247	0.902626	0.875994	0.883056	0.878895	0.841395	0.797388	0.798692	0.730934	0.538316	0.512005	0.904243	0.701241	0.699085	0.98886	0.920057	0.892712
trial_1052	0.804942	0.75608	0.839862	0.976599	0.500475	0.505549	0.947322	0.963719	0.935456				0.951781	0.917012	0.91265	0.836806	0.85951	0.845728	0.849227	0.793491	0.792111	0.542246	0.460213	0.45714	0.836843	0.694354	0.696664	0.98991	0.928506	0.898704
trial_1053	0.896852	0.836711	0.890879	0.972377	0.494329	0.500841	0.943001	0.933271	0.938591				0.949145	0.913947	0.909688	0.874911	0.868519	0.857643	0.861177	0.811553	0.811611	0.894723	0.617865	0.594683	0.837348	0.679433	0.678375	0.984884	0.915948	0.892067
trial_1054	0.857466	0.793037	0.863889	0.973185	0.507863	0.511709	0.940755	0.961444	0.938677				0.95772	0.94073	0.935089	0.841111	0.864546	0.865449	0.869581	0.820899	0.819313	0.746008	0.681731	0.671125	0.835848	0.679615	0.679563	0.984469	0.922204	0.890565
trial_1055	0.95349	0.854485	0.891505	0.98172	0.511631	0.516255	0.940476	0.962258	0.938693				0.962909	0.941887	0.936733	0.866017	0.88358	0.87084	0.82365	0.767704	0.768251	0.82749	0.753818	0.7294	0.829622	0.687119	0.688814	0.985042	0.921024	0.892351
trial_1056	0.859558	0.765012	0.853534	0.978461	0.501523	0.512671	0.944062	0.941286	0.89202				0.961893	0.940577	0.935548	0.843183	0.871587	0.858437	0.800635	0.756647	0.757857	0.565472	0.499631	0.491988	0.864651	0.687952	0.688568	0.990762	0.919614	0.88416
trial_1057	0.881915	0.784008	0.823233	0.962574	0.510292	0.505425	0.943601	0.929041	0.925232				0.959998	0.916311	0.910051	0.872357	0.87043	0.871406	0.737771	0.699738	0.699547	0.876687	0.803201	0.790505	0.83886	0.67844	0.677688	0.991649	0.926498	0.890778
trial_1058	0.863277	0.764962	0.841406	0.979129	0.554546	0.539505	0.948132	0.963887	0.86092				0.961184	0.933668	0.929137	0.877745	0.872102	0.860088	0.790089	0.775334	0.775272	0.786858	0.657189	0.64355	0.807808	0.662206	0.664025	0.984046	0.913379	0.888431
trial_1059	0.886782	0.81268	0.859449	0.981843	0.510157	0.515512	0.942838	0.964361	0.924836				0.963377	0.928604	0.924606	0.855866	0.868811	0.863756	0.823844	0.782783	0.781667	0.943524	0.807743	0.784133	0.837444	0.664227	0.660413	0.990783	0.927905	0.89773
trial_1060	0.866641	0.823683	0.840993	0.978022	0.531853	0.528624	0.950807	0.963212	0.854744				0.958263	0.921165	0.917193	0.847402	0.886391	0.876636	0.82209	0.781786	0.779822	0.742316	0.629341	0.598841	0.814835	0.646331	0.642628	0.990465	0.930314	0.899778
trial_1061	0.884331	0.799407	0.86305	0.978439	0.499251	0.506768	0.947474	0.963428	0.867097				0.953135	0.923133	0.918987	0.873979	0.881467	0.870569	0.82677	0.80134	0.800519	0.765096	0.555433	0.545911	0.896744	0.70371	0.702776	0.986413	0.919893	0.888316
trial_1062	0.781381	0.775318	0.867862	0.978858	0.50119	0.509478	0.938889	0.963811	0.939008				0.965179	0.919367	0.914668	0.849398	0.87355	0.861038	0.783071	0.768211	0.766936	0.6194	0.493125	0.458691	0.832924	0.66827	0.666612	0.988775	0.931314	0.89621
trial_1063	0.821544	0.786329	0.859025	0.973644	0.502431	0.507365	0.936119	0.961925	0.925295				0.951127	0.912718	0.908158	0.842778	0.863552	0.861626	0.849481	0.794771	0.794955	0.89516	0.585189	0.557833	0.810385	0.612104	0.606965	0.987959	0.926517	0.895188
trial_1064	0.945758	0.843599	0.898849	0.985197	0.506606	0.51701	0.94716	0.962541	0.935118				0.957057	0.926961	0.922363	0.848345	0.871791	0.86979	0.840267	0.800221	0.792279	0.729427	0.512265	0.505808	0.896264	0.690545	0.68843	0.987222	0.916813	0.893264
trial_1065	0.768558	0.754	0.839176	0.96836	0.505022	0.506175	0.941203	0.960609	0.93902				0.963293	0.920797	0.914737	0.851086	0.87779	0.849924	0.790088	0.782303	0.783987	0.806252	0.7244	0.700575	0.852523	0.649727	0.649968	0.989099	0.921292	0.890868
trial_1066	0.820446	0.793677	0.855012	0.983288	0.507744	0.510746	0.940064	0.964075	0.938994				0.957343	0.940758	0.93503	0.843288	0.86296	0.849847	0.788745	0.762425	0.762687	0.823846	0.733529	0.71391	0.851579	0.666904	0.664195	0.989119	0.919396	0.894651
trial_1067	0.853547	0.815288	0.869144	0.976377	0.520474	0.525518	0.940293	0.960307	0.938589				0.950124	0.908993	0.903345	0.880634	0.866563	0.858474	0.782823	0.747814	0.749691	0.35347	0.325663	0.333129	0.900122	0.720895	0.721773	0.99007	0.919638	0.888031
trial_1068	0.885127	0.785074	0.860891	0.981924	0.509549	0.514136	0.943995	0.962563	0.938744				0.961619	0.916155	0.910228	0.842024	0.862503	0.835565	0.82869	0.776506	0.777459	0.899079	0.650576	0.627632	0.856139	0.63752	0.635626	0.988928	0.92042	0.885725
trial_1069	0.89648	0.834161	0.872818	0.977511	0.50024	0.512877	0.944192	0.961166	0.938565				0.954833	0.923637	0.919473	0.877146	0.876498	0.868597	0.857354	0.800213	0.797501	0.623467	0.495939	0.45785	0.832298	0.65109	0.646604	0.989672	0.919489	0.890929
trial_1070	0.843261	0.806996	0.876307	0.981476	0.504328	0.518567	0.943799	0.96278	0.934934				0.960812	0.922108	0.917724	0.850602	0.884701	0.879877	0.819052	0.771673	0.771262	0.424147	0.32462	0.337549	0.835674	0.678431	0.678246	0.987532	0.92591	0.895191
trial_1071	0.792128	0.779599	0.809068	0.986061	0.512429	0.515474	0.940023	0.953467	0.855738				0.955472	0.916795	0.912719	0.8325	0.870687	0.864374	0.799519	0.77342	0.773316	0.735898	0.661146	0.624234	0.819511	0.620579	0.615904	0.988362	0.922916	0.895541
trial_1072	0.840995	0.810636	0.834002	0.973047	0.502337	0.511781	0.934088	0.924702	0.919655				0.966538	0.91343	0.908412	0.845129	0.869423	0.854042	0.854103	0.824963	0.821099	0.452169	0.420243	0.396702	0.867026	0.67765	0.675167	0.986467	0.915306	0.889709
trial_1073	0.827287	0.789179	0.873201	0.975529	0.501233	0.5061	0.943827	0.953192	0.885744				0.95989	0.930425	0.925708	0.879003	0.874128	0.868294	0.811768	0.776575	0.77713	0.583103	0.373387	0.381749	0.854349	0.66453	0.662243	0.98254	0.921786	0.891424
trial_1074	0.821249	0.772568	0.8609	0.974431	0.552847	0.537653	0.954306	0.93808	0.938903				0.956981	0.913209	0.908726	0.848672	0.865088	0.859783	0.777327	0.762799	0.76515	0.431198	0.433274	0.435622	0.77655	0.590611	0.590479	0.991863	0.9265	0.897424
trial_1075	0.837635	0.771083	0.855568	0.974575	0.503845	0.498603	0.936681	0.967065	0.938779				0.94958	0.915396	0.911011	0.890248	0.89665	0.881199	0.858744	0.805349	0.804452	0.47774	0.423112	0.400539	0.872016	0.696194	0.696931	0.990304	0.926495	0.890246
trial_1076	0.78791	0.753652	0.801767	0.977872	0.515533	0.519187	0.94063	0.961116	0.938551				0.966166	0.909059	0.904942	0.848409	0.872989	0.858925	0.801728	0.772768	0.773676	0.366371	0.29935	0.310404	0.794348	0.653389	0.656762	0.988574	0.926385	0.897616
trial_1077	0.837365	0.797954	0.874797	0.975175	0.505204	0.509774	0.934355	0.962859	0.925564				0.947545	0.923366	0.918976	0.829142	0.869725	0.852418	0.824954	0.789695	0.7905	0.895534	0.644276	0.618141	0.827219	0.641969	0.637558	0.987232	0.921867	0.884386
trial_1078	0.846856	0.837114	0.894214	0.976577	0.512082	0.522747	0.951218	0.951364	0.892587				0.954585	0.911064	0.906863	0.830406	0.864981	0.844347	0.831518	0.782665	0.781739	0.824999	0.725148	0.701627	0.843589	0.675237	0.674299	0.988623	0.918799	0.886057
trial_1079	0.864234	0.771291	0.863106	0.979046	0.502628	0.511592	0.943409	0.925307	0.919583				0.950449	0.922595	0.918088	0.86222	0.874404	0.871652	0.843234	0.794839	0.794949	0.553361	0.46118	0.456329	0.853545	0.681442	0.684404	0.989204	0.927786	0.894829
trial_1080	0.859981	0.810884	0.8699	0.976571	0.506452	0.512497	0.944347	0.963342	0.938694				0.924693	0.905417	0.900664	0.838275	0.856056	0.848323	0.828631	0.788398	0.787082	0.411304	0.345842	0.352537	0.778915	0.597483	0.593828	0.98626	0.920879	0.890402
trial_1081	0.83775	0.782018	0.86144	0.974607	0.502492	0.510308	0.945604	0.963281	0.938652				0.959581	0.907968	0.902195	0.864537	0.875186	0.845076	0.810814	0.768868	0.767006	0.544965	0.490667	0.486072	0.86416	0.645906	0.64434	0.991543	0.925301	0.894496
trial_1082	0.80963	0.753256	0.847808	0.975886	0.503115	0.506031	0.941056	0.951987	0.892612				0.961183	0.940894	0.935771	0.848553	0.863911	0.859424	0.779774	0.744343	0.745643	0.619467	0.498694	0.468993	0.869838	0.688699	0.687479	0.990591	0.930303	0.89917
trial_1083	0.800888	0.75261	0.854378	0.971044	0.498139	0.494894	0.94782	0.962221	0.892007				0.964809	0.932881	0.928211	0.868024	0.863769	0.856639	0.838704	0.805792	0.805989	0.722081	0.562275	0.555075	0.86885	0.689997	0.690385	0.991581	0.92317	0.893737
trial_1084	0.908156	0.811561	0.871954	0.969579	0.494746	0.499682	0.943264	0.949568	0.864511				0.943694	0.914745	0.90978	0.842065	0.876507	0.867134	0.797769	0.786298	0.787861	0.773034	0.685677	0.656068	0.864877	0.680006	0.678281	0.991173	0.925267	0.893039
trial_1085	0.839059	0.791522	0.875113	0.977262	0.503361	0.508376	0.938544	0.942286	0.938622				0.958195	0.915058	0.910155	0.827882	0.875972	0.868132	0.827949	0.785312	0.786116	0.52861	0.498374	0.490424	0.816086	0.639084	0.638794	0.988297	0.923808	0.899485
trial_1086	0.827717	0.797141	0.853463	0.976119	0.504077	0.513459	0.941324	0.962032	0.919746				0.966878	0.93282	0.927761	0.837654	0.867547	0.860104	0.816147	0.776197	0.776014	0.672256	0.557411	0.549086	0.840817	0.685545	0.686924	0.988833	0.922641	0.891798
trial_1087	0.796799	0.797673	0.872193	0.983327	0.50908	0.514856	0.952463	0.963726	0.934908				0.942113	0.912865	0.90852	0.83785	0.860597	0.85507	0.837326	0.795542	0.796482	0.830582	0.748479	0.685023	0.871585	0.70558	0.707007	0.991285	0.922477	0.888016
trial_1088	0.84839	0.807911	0.879968	0.979855	0.498419	0.50537	0.946908	0.963216	0.925266				0.966778	0.922757	0.917125	0.839543	0.858447	0.847798	0.850985	0.81016	0.810432	0.466999	0.333114	0.339859	0.834822	0.687101	0.688673	0.990502	0.932797	0.899531
trial_1089	0.853172	0.816406	0.885676	0.975859	0.494361	0.503428	0.943801	0.962115	0.934808				0.951261	0.910146	0.904528	0.867039	0.875888	0.872939	0.851281	0.796947	0.79661	0.488701	0.469194	0.457183	0.851759	0.677885	0.677563	0.986811	0.91664	0.88852
trial_1090	0.845508	0.772122	0.845316	0.976122	0.520324	0.520946	0.93602	0.950497	0.934949				0.957315	0.914124	0.910222	0.861913	0.876566	0.872497	0.858841	0.800208	0.800449	0.304573	0.259923	0.263332	0.87029	0.702711	0.698917	0.98842	0.922659	0.895335
trial_1091	0.878303	0.765307	0.854653	0.984354	0.507239	0.512508	0.941518	0.963107	0.938653				0.962431	0.915204	0.910682	0.874129	0.884446	0.880255	0.806225	0.788059	0.790702	0.299698	0.310687	0.312572	0.785841	0.620046	0.61773	0.991101	0.916651	0.887641
trial_1092	0.826443	0.799657	0.828481	0.9825	0.529857	0.536414	0.948428	0.943705	0.938553				0.942761	0.917922	0.914172	0.848455	0.868446	0.860288	0.79318	0.785372	0.779805	0.94272	0.805146	0.781626	0.846925	0.657834	0.652877	0.985835	0.920149	0.88784
trial_1093	0.942722	0.868573	0.89684	0.979863	0.502926	0.511582	0.948803	0.933917	0.934965				0.953875	0.926257	0.922426	0.864955	0.887785	0.878967	0.781477	0.748563	0.750659	0.730305	0.443414	0.432941	0.840003	0.668837	0.668496	0.988574	0.923003	0.888644
trial_1094	0.828954	0.776059	0.861817	0.973264	0.498728	0.507525	0.950602	0.934123	0.925363				0.949949	0.906327	0.901774	0.879388	0.875037	0.851993	0.809889	0.774418	0.777056	0.711312	0.596977	0.58649	0.896023	0.692813	0.689891	0.987995	0.927168	0.894075
trial_1095	0.847868	0.79647	0.856775	0.980686	0.506416	0.51688	0.944919	0.962863	0.88597				0.958339	0.922925	0.918083	0.854822	0.873173	0.860825	0.852213	0.797611	0.797449	0.351915	0.297483	0.302479	0.829455	0.685286	0.687974	0.987758	0.919181	0.88874
trial_1096	0.796235	0.770253	0.846503	0.980847	0.527404	0.530009	0.948647	0.963789	0.92124				0.962563	0.913562	0.908705	0.866606	0.890787	0.877207	0.777036	0.758361	0.760396	0.803301	0.723548	0.698782	0.856103	0.687897	0.686015	0.988321	0.931786	0.897443
trial_1097	0.809106	0.768178	0.866003	0.981577	0.509975	0.516989	0.943385	0.952691	0.926564				0.94865	0.921088	0.916677	0.870802	0.875078	0.860565	0.846845	0.818104	0.816827	0.358545	0.312939	0.323951	0.807345	0.679874	0.682909	0.990704	0.918184	0.889464
trial_1098	0.82392	0.797074	0.874289	0.982622	0.50906	0.516276	0.94381	0.944058	0.919932				0.959218	0.9188	0.914424	0.838263	0.86582	0.85746	0.838676	0.803851	0.804474	0.897366	0.585774	0.553887	0.865426	0.653984	0.650905	0.9895	0.924387	0.894042
trial_1099	0.860931	0.800166	0.873886	0.979359	0.504239	0.508045	0.937179	0.944122	0.938579				0.962955	0.918469	0.913689	0.847974	0.863357	0.863937	0.828157	0.783441	0.782915	0.324866	0.304824	0.314332	0.800653	0.631229	0.629256	0.991074	0.917741	0.889842
trial_1100	0.831862	0.748118	0.847077	0.974413	0.515162	0.513891	0.948671	0.964278	0.855624				0.956737	0.928465	0.922617	0.863859	0.863259	0.856281	0.813552	0.775478	0.776237	0.618925	0.495102	0.457877	0.847858	0.687256	0.688925	0.989465	0.914975	0.884496
trial_1101	0.842971	0.841641	0.899773	0.977686	0.508089	0.509338	0.946089	0.961012	0.892063				0.961837	0.941507	0.936076	0.865313	0.865144	0.851844	0.839033	0.789233	0.783691	0.799008	0.659918	0.64436	0.853251	0.657501	0.657233	0.990311	0.927043	0.894676
trial_1102	0.824719	0.797439	0.872807	0.976622	0.503586	0.51239	0.938481	0.935736	0.938899				0.956986	0.928808	0.924236	0.871308	0.876458	0.865783	0.827465	0.788263	0.789428	0.284085	0.246049	0.261814	0.90281	0.691926	0.689049	0.990898	0.921773	0.893815
trial_1103	0.785855	0.765929	0.857277	0.972784	0.505052	0.510522	0.943787	0.963589	0.925277				0.955676	0.92483	0.921444	0.839385	0.861726	0.861683	0.871674	0.822342	0.820106	0.812708	0.734629	0.713098	0.877519	0.693595	0.693775	0.990501	0.926061	0.8944
trial_1104	0.808252	0.755134	0.849511	0.976749	0.505521	0.508973	0.946949	0.954962	0.938702				0.96179	0.933009	0.928341	0.880739	0.872064	0.858949	0.841238	0.805297	0.805292	0.433932	0.306425	0.316534	0.79393	0.614311	0.608417	0.991248	0.923461	0.898906
trial_1105	0.850881	0.799452	0.871341	0.976573	0.501718	0.50902	0.952423	0.934866	0.881175				0.956769	0.920662	0.915275	0.87404	0.891194	0.879095	0.803376	0.76666	0.766483	0.874977	0.805406	0.792841	0.821391	0.649315	0.645689	0.98715	0.92785	0.896455
trial_1106	0.809809	0.794134	0.876685	0.979855	0.499837	0.509127	0.949281	0.943641	0.925405				0.959961	0.915497	0.910414	0.877739	0.890864	0.885824	0.828229	0.77927	0.778395	0.838962	0.756749	0.733967	0.868894	0.697698	0.694838	0.987779	0.916169	0.881939
trial_1107	0.847928	0.791159	0.868399	0.981666	0.529464	0.530226	0.940513	0.942069	0.891975				0.959397	0.922566	0.917199	0.856101	0.88215	0.876431	0.826004	0.802084	0.80108	0.533657	0.339644	0.34323	0.841211	0.684791	0.685484	0.989092	0.92405	0.887292
trial_1108	0.850364	0.786543	0.870679	0.977828	0.507595	0.513792	0.949009	0.963142	0.925357				0.955005	0.919264	0.91447	0.862594	0.884515	0.867452	0.823797	0.774471	0.775824	0.533588	0.431926	0.424918	0.881543	0.700224	0.699762	0.992054	0.925975	0.895525
trial_1109	0.944964	0.8893	0.923544	0.975382	0.509962	0.513348	0.941356	0.944453	0.92532				0.954948	0.922346	0.917957	0.890472	0.877585	0.870656	0.817891	0.773683	0.77311	0.757449	0.693324	0.68448	0.871489	0.684703	0.683974	0.984264	0.9145	0.877044
trial_1110	0.880818	0.791806	0.865871	0.986731	0.58826	0.572355	0.943949	0.952628	0.885975				0.960204	0.930438	0.926189	0.876699	0.862264	0.844839	0.791329	0.771719	0.772758	0.623444	0.381697	0.385863	0.839789	0.680417	0.680961	0.985323	0.916608	0.879707
trial_1111	0.812142	0.790395	0.874366	0.973624	0.499818	0.504627	0.942365	0.951993	0.892083				0.961684	0.926988	0.921956	0.8344	0.868414	0.858545	0.854363	0.812089	0.812166	0.944851	0.80532	0.783028	0.813496	0.627454	0.624827	0.991856	0.927793	0.898054
trial_1112	0.807923	0.793961	0.874994	0.975188	0.507217	0.513287	0.943272	0.962432	0.9197				0.958674	0.907646	0.903825	0.838429	0.86098	0.848658	0.774129	0.746181	0.748197	0.531845	0.501377	0.500218	0.889195	0.708861	0.707678	0.990303	0.917214	0.888
trial_1113	0.813118	0.787186	0.869598	0.976068	0.501356	0.503487	0.94046	0.953084	0.925165				0.966096	0.940752	0.935028	0.861705	0.882735	0.869874	0.786804	0.764439	0.765526	0.575535	0.44604	0.446675	0.870374	0.70312	0.699462	0.991858	0.925828	0.895491
trial_1114	0.877673	0.81921	0.85945	0.975413	0.500716	0.505466	0.94558	0.954303	0.926472				0.945877	0.895937	0.890929	0.842128	0.860473	0.849094	0.840713	0.801115	0.799452	0.83759	0.744939	0.728643	0.885921	0.704058	0.705194	0.983751	0.916005	0.885767
trial_1115	0.859285	0.793019	0.862369	0.973118	0.499177	0.50607	0.941537	0.963428	0.925328				0.950678	0.915831	0.911777	0.869363	0.874003	0.852613	0.845385	0.796017	0.795383	0.810998	0.718167	0.693253	0.861219	0.675297	0.674754	0.989411	0.921066	0.895539
trial_1116	0.842038	0.78041	0.856854	0.98303	0.511877	0.517783	0.945867	0.962531	0.919631				0.966124	0.923222	0.918073	0.863384	0.877439	0.865353	0.812877	0.775464	0.777078	0.62358	0.567309	0.559644	0.817451	0.678772	0.682476	0.983933	0.920757	0.895855
trial_1117	0.78688	0.788311	0.866382	0.979088	0.507249	0.511493	0.946399	0.9602	0.936292				0.943415	0.914376	0.910201	0.870586	0.873104	0.862082	0.800159	0.783914	0.777058	0.526095	0.416241	0.402141	0.849083	0.665622	0.663807	0.987141	0.928394	0.896501
trial_1118	0.782769	0.74639	0.846736	0.969649	0.504178	0.512487	0.950304	0.94479	0.934967				0.96796	0.92678	0.921968	0.867122	0.868326	0.860841	0.823225	0.781624	0.781081	0.680594	0.458717	0.447011	0.856269	0.681979	0.680792	0.991079	0.922006	0.888712
trial_1119	0.773584	0.779281	0.868866	0.980259	0.508054	0.513147	0.926557	0.953521	0.925138				0.958691	0.919735	0.914512	0.872422	0.869597	0.839726	0.793596	0.771238	0.770758	0.343874	0.304003	0.314445	0.837224	0.685057	0.685849	0.987284	0.924118	0.892255
trial_1120	0.832554	0.792176	0.841594	0.97277	0.52195	0.524985	0.942808	0.954772	0.938686				0.965951	0.908956	0.90423	0.879966	0.87327	0.861415	0.810025	0.782396	0.783825	0.258306	0.269662	0.28488	0.824465	0.639204	0.639057	0.981831	0.918232	0.889351
trial_1121	0.902387	0.835671	0.896787	0.979765	0.502838	0.510485	0.944534	0.962462	0.939727				0.957589	0.940751	0.935006	0.838555	0.862528	0.836956	0.816201	0.758998	0.756226	0.767138	0.680356	0.652791	0.852291	0.656002	0.655788	0.985505	0.910847	0.882078
trial_1122	0.823984	0.800881	0.875497	0.974227	0.501652	0.513625	0.945915	0.95578	0.939098				0.948617	0.91003	0.906369	0.896911	0.892355	0.871141	0.827892	0.788688	0.790054	0.448084	0.326675	0.331023	0.877312	0.697032	0.696359	0.991556	0.922586	0.89287
trial_1123	0.866881	0.795453	0.871396	0.984676	0.51822	0.522264	0.943982	0.958063	0.934791				0.948096	0.922791	0.918701	0.834548	0.865884	0.847726	0.772274	0.741535	0.74445	0.308409	0.243598	0.255737	0.905262	0.693239	0.690815	0.990825	0.923367	0.896806
trial_1124	0.914197	0.85061	0.870115	0.978762	0.504846	0.51091	0.943461	0.963709	0.864059				0.966265	0.920167	0.91637	0.840711	0.858644	0.848416	0.798227	0.755784	0.756858	0.654387	0.597657	0.556602	0.849416	0.655606	0.652982	0.991442	0.925721	0.896899
trial_1125	0.825461	0.81405	0.886582	0.982803	0.519705	0.525044	0.941636	0.966172	0.93919				0.961074	0.925274	0.919591	0.885577	0.887263	0.878547	0.84227	0.795911	0.797514	0.822091	0.727793	0.703715	0.847396	0.676491	0.675211	0.99072	0.931423	0.900478
trial_1126	0.816341	0.756996	0.848482	0.975464	0.49779	0.508554	0.941846	0.961127	0.935241				0.962209	0.93619	0.931056	0.852666	0.879153	0.866767	0.864023	0.821216	0.819068	0.633827	0.537025	0.50957	0.835887	0.688281	0.691047	0.987926	0.920705	0.894767
trial_1127	0.839115	0.751703	0.801735	0.984665	0.555613	0.543211	0.945185	0.961075	0.939614				0.957844	0.920153	0.915155	0.857446	0.875211	0.858829	0.815161	0.773743	0.773656	0.78544	0.654566	0.638942	0.799876	0.652799	0.652817	0.991116	0.930678	0.899764
trial_1128	0.81122	0.747984	0.801906	0.97915	0.515193	0.525666	0.956031	0.954188	0.938838				0.954418	0.91485	0.910752	0.846976	0.887686	0.877061	0.799749	0.76321	0.758247	0.211897	0.234032	0.252008	0.86649	0.682972	0.682032	0.985258	0.918896	0.882751
trial_1129	0.944044	0.846821	0.890671	0.984015	0.506184	0.511336	0.940225	0.939178	0.939923				0.959432	0.92653	0.921914	0.858394	0.888155	0.876396	0.805974	0.770216	0.770487	0.733044	0.422731	0.411519	0.85573	0.650979	0.647742	0.986112	0.927901	0.897458
trial_1130	0.85016	0.770071	0.834863	0.979669	0.506732	0.510553	0.945969	0.949957	0.859802				0.962776	0.926188	0.921859	0.836564	0.862292	0.849852	0.833191	0.773309	0.770255	0.608864	0.561221	0.553554	0.815284	0.625999	0.623228	0.98325	0.922165	0.891755
trial_1131	0.804682	0.775459	0.866529	0.981508	0.505015	0.510377	0.943271	0.943102	0.938741				0.962933	0.940756	0.934956	0.858943	0.880706	0.873057	0.847534	0.811304	0.811844	0.639932	0.590656	0.575748	0.868176	0.695585	0.696845	0.991687	0.913653	0.886032
trial_1132	0.837379	0.804802	0.87113	0.980486	0.509081	0.51486	0.958729	0.929395	0.877616				0.958588	0.940362	0.935434	0.85384	0.874507	0.858171	0.77899	0.743492	0.745788	0.293069	0.288017	0.300684	0.829466	0.64719	0.642171	0.988329	0.917052	0.890864
trial_1133	0.845581	0.771933	0.842189	0.976619	0.514452	0.520358	0.934515	0.961225	0.938644				0.961448	0.940096	0.934969	0.846911	0.877632	0.87331	0.831951	0.790695	0.790285	0.501948	0.347931	0.351396	0.874308	0.702898	0.703666	0.986883	0.912454	0.877063
trial_1134	0.859594	0.809473	0.883722	0.981636	0.504834	0.513494	0.937707	0.930517	0.926218				0.957046	0.930628	0.925759	0.843954	0.870724	0.857292	0.846144	0.805453	0.805894	0.625959	0.361018	0.365446	0.794429	0.625414	0.621811	0.982513	0.918844	0.893431
trial_1135	0.850536	0.780743	0.842722	0.982435	0.523595	0.521303	0.945162	0.952523	0.925288				0.958646	0.91713	0.912314	0.844265	0.866892	0.842682	0.864398	0.822456	0.821067	0.836266	0.75109	0.727447	0.87123	0.705525	0.705913	0.988082	0.921767	0.891322
trial_1136	0.81027	0.797761	0.8649	0.974304	0.509624	0.514493	0.943807	0.965905	0.92519				0.964882	0.922452	0.917639	0.880008	0.878574	0.86808	0.858181	0.79967	0.798409	0.895301	0.61681	0.582582	0.865324	0.665068	0.661824	0.989252	0.92591	0.89709
trial_1137	0.843084	0.788591	0.870843	0.981505	0.518165	0.51593	0.941434	0.954107	0.935102				0.96373	0.940533	0.936078	0.857282	0.859771	0.858771	0.83988	0.809177	0.810088	0.71166	0.527918	0.522136	0.895834	0.68879	0.686302	0.990387	0.924981	0.895519
trial_1138	0.824438	0.790849	0.862919	0.977552	0.506882	0.512324	0.949933	0.961008	0.934801				0.950736	0.906939	0.902949	0.868706	0.870069	0.845976	0.801479	0.773351	0.774242	0.863217	0.778179	0.763989	0.821954	0.633288	0.629433	0.988401	0.920636	0.887524
trial_1139	0.830231	0.767549	0.85374	0.981093	0.502741	0.51054	0.931063	0.961488	0.893468				0.942972	0.913213	0.908769	0.837865	0.867996	0.864307	0.783943	0.784785	0.785832	0.894503	0.796207	0.777372	0.820462	0.635232	0.633601	0.991137	0.928489	0.900612
trial_1140	0.838383	0.752938	0.849629	0.981735	0.502233	0.507975	0.959714	0.962467	0.921223				0.959263	0.918584	0.913859	0.841395	0.869269	0.855282	0.776028	0.754052	0.75243	0.380325	0.300201	0.304281	0.811192	0.665427	0.668683	0.983935	0.916277	0.886903
trial_1141	0.832437	0.758323	0.856486	0.982435	0.513505	0.5185	0.941797	0.9666	0.934869				0.961437	0.940772	0.934677	0.848643	0.867521	0.857802	0.834105	0.777938	0.778389	0.915327	0.823796	0.794469	0.827836	0.676818	0.67695	0.984523	0.91376	0.88139
trial_1142	0.814222	0.810926	0.877728	0.978775	0.499576	0.506447	0.93763	0.963292	0.919861				0.958292	0.939208	0.933761	0.842033	0.858849	0.845865	0.790979	0.764557	0.765788	0.490637	0.444555	0.44019	0.829597	0.680037	0.679907	0.990181	0.911278	0.887075
trial_1143	0.819229	0.759262	0.796315	0.981174	0.5156	0.522833	0.936328	0.958105	0.934602				0.959707	0.92525	0.919326	0.843357	0.868085	0.861489	0.851835	0.807639	0.807027	0.679707	0.511957	0.509171	0.895279	0.68658	0.682362	0.989475	0.913604	0.885101
trial_1144	0.82092	0.76961	0.851327	0.978039	0.501163	0.513201	0.947995	0.963526	0.934704				0.947969	0.899153	0.89473	0.866379	0.873263	0.869607	0.766112	0.752493	0.753842	0.739863	0.650142	0.629377	0.820828	0.642444	0.643437	0.989463	0.915855	0.884333
trial_1145	0.776444	0.793657	0.868575	0.974505	0.501621	0.504459	0.941314	0.928792	0.886658				0.953987	0.914126	0.909191	0.863369	0.890904	0.882693	0.838314	0.793455	0.792956	0.740827	0.638789	0.622954	0.816574	0.671782	0.67436	0.988087	0.917786	0.890933
trial_1146	0.829115	0.763377	0.857604	0.980149	0.50346	0.508539	0.949799	0.933432	0.886095				0.950842	0.912882	0.908364	0.889546	0.884222	0.87486	0.830262	0.784166	0.782641	0.944044	0.798669	0.776249	0.904288	0.721109	0.721985	0.989538	0.926053	0.891678
trial_1147	0.819283	0.741327	0.840719	0.978312	0.506926	0.510665	0.948191	0.954095	0.934778				0.951045	0.92423	0.919977	0.880293	0.865585	0.844895	0.802386	0.774954	0.775918	0.803885	0.74437	0.670121	0.830439	0.648602	0.647767	0.985628	0.926379	0.888509
trial_1148	0.879804	0.806761	0.88279	0.973046	0.503358	0.511901	0.945047	0.951296	0.864801				0.960074	0.915547	0.911427	0.845352	0.867317	0.851434	0.842338	0.796192	0.79703	0.420737	0.428459	0.428648	0.835533	0.65754	0.655039	0.981834	0.912604	0.884158
trial_1149	0.840549	0.750902	0.845148	0.980983	0.539161	0.534627	0.944563	0.963647	0.934811				0.966035	0.92515	0.919748	0.821682	0.868352	0.856614	0.78357	0.757986	0.760295	0.514299	0.489397	0.481234	0.869549	0.702706	0.698691	0.987145	0.913516	0.878204
trial_1150	0.80662	0.788042	0.829866	0.979592	0.507558	0.505954	0.938566	0.954393	0.935148				0.955466	0.912144	0.907527	0.864872	0.88436	0.871649	0.808416	0.75926	0.759268	0.742519	0.642917	0.630615	0.834044	0.646996	0.64506	0.990124	0.92411	0.888746
trial_1151	0.813563	0.794847	0.873455	0.980358	0.504425	0.514493	0.938029	0.928025	0.938575				0.966625	0.90446	0.899342	0.84805	0.867252	0.843738	0.844828	0.807895	0.809376	0.76587	0.680721	0.649808	0.833789	0.673763	0.67463	0.990431	0.925062	0.897114
trial_1152	0.800281	0.771209	0.854558	0.98074	0.52181	0.518552	0.938492	0.963665	0.934964				0.961485	0.940678	0.934986	0.828249	0.858402	0.846677	0.832429	0.790985	0.792996	0.629263	0.452162	0.453305	0.873303	0.667904	0.665312	0.989284	0.923072	0.899151
trial_1153	0.804009	0.7645	0.860016	0.975496	0.495707	0.506291	0.949628	0.960918	0.934146				0.95341	0.91511	0.910818	0.837122	0.85802	0.844029	0.845183	0.79524	0.795356	0.766736	0.681219	0.665112	0.831607	0.685111	0.687069	0.987657	0.914902	0.887251
trial_1154	0.821807	0.779313	0.856586	0.979757	0.519114	0.527507	0.957681	0.954417	0.93464				0.956767	0.915682	0.909911	0.84307	0.867403	0.863148	0.78564	0.786202	0.787212	0.714034	0.493224	0.487983	0.864243	0.689631	0.689609	0.991063	0.919487	0.889191
trial_1155	0.808768	0.757037	0.860554	0.980532	0.500109	0.512688	0.942421	0.963082	0.891921				0.953941	0.921883	0.91766	0.824583	0.865089	0.856095	0.796381	0.761645	0.761686	0.760952	0.578691	0.568436	0.816583	0.647542	0.642661	0.98756	0.927076	0.890072
trial_1156	0.820335	0.778263	0.852772	0.981241	0.505988	0.514388	0.945489	0.954497	0.936118				0.9647	0.918384	0.914053	0.841344	0.86808	0.865631	0.781112	0.76446	0.758388	0.562306	0.460318	0.457644	0.849931	0.645746	0.644401	0.991121	0.92887	0.893166
trial_1157	0.867671	0.768879	0.860061	0.979737	0.507559	0.514117	0.938946	0.96048	0.885719				0.96608	0.925166	0.91968	0.845581	0.872861	0.861637	0.848675	0.812538	0.812323	0.637525	0.543358	0.521287	0.798378	0.657369	0.660241	0.989303	0.928986	0.89486
trial_1158	0.814619	0.80699	0.878749	0.975128	0.50894	0.506264	0.944715	0.955631	0.934853				0.965568	0.903966	0.899799	0.88752	0.901141	0.898078	0.822513	0.785982	0.786153	0.563824	0.469661	0.469559	0.81678	0.672777	0.675694	0.987663	0.923602	0.893811
trial_1159	0.818428	0.76036	0.857276	0.976786	0.511445	0.513026	0.944925	0.962659	0.925153				0.947926	0.923095	0.918235	0.866057	0.880178	0.86981	0.816332	0.788027	0.789238	0.528795	0.505117	0.500561	0.866901	0.68013	0.680529	0.985552	0.92285	0.893279
trial_1160	0.876669	0.826556	0.877137	0.976091	0.497379	0.508592	0.941389	0.953272	0.91955				0.953406	0.919839	0.915821	0.889444	0.893675	0.886037	0.788798	0.766271	0.767513	0.832684	0.746298	0.729685	0.799056	0.647656	0.646571	0.988407	0.929502	0.901597
trial_1161	0.794466	0.795263	0.829031	0.98064	0.503337	0.505065	0.939454	0.960609	0.935302				0.954546	0.902362	0.897513	0.834137	0.874015	0.85855	0.810843	0.781666	0.782235	0.885784	0.783262	0.765586	0.859164	0.654105	0.648438	0.988757	0.923361	0.888193
trial_1162	0.827006	0.811619	0.867381	0.972314	0.552531	0.53643	0.934571	0.930377	0.938756				0.961679	0.940286	0.934972	0.856078	0.883242	0.854425	0.806727	0.797742	0.795435	0.729341	0.604745	0.559975	0.871751	0.703936	0.705253	0.989765	0.927465	0.897433
trial_1163	0.867352	0.795867	0.87562	0.974269	0.502403	0.511535	0.947347	0.963911	0.934821				0.959032	0.905432	0.90165	0.848503	0.875466	0.870319	0.829361	0.796465	0.797281	0.831408	0.743363	0.727252	0.816041	0.642337	0.642535	0.988398	0.920637	0.889662
trial_1164	0.955687	0.834946	0.896324	0.967233	0.488354	0.49384	0.958452	0.963623	0.939486				0.951976	0.91311	0.907606	0.88811	0.86109	0.854733	0.823835	0.794882	0.795196	0.71879	0.615858	0.6061	0.863277	0.65264	0.647623	0.986911	0.918746	0.893028
trial_1165	0.869337	0.824678	0.889362	0.983774	0.498184	0.510712	0.942781	0.963822	0.92493				0.966864	0.921234	0.915737	0.892731	0.888203	0.866834	0.767289	0.757916	0.759813	0.750413	0.678718	0.670197	0.858226	0.683037	0.684549	0.990206	0.929407	0.897266
trial_1166	0.835584	0.775831	0.854654	0.982783	0.523101	0.522185	0.937984	0.962168	0.891951				0.940809	0.895262	0.891061	0.840941	0.859345	0.849935	0.796598	0.75649	0.757888	0.888848	0.801709	0.786213	0.852694	0.675651	0.672536	0.990941	0.932529	0.902549
trial_1167	0.764598	0.719598	0.843835	0.976669	0.504879	0.51141	0.947643	0.963132	0.919693				0.960015	0.928886	0.923788	0.853794	0.887587	0.881414	0.858041	0.806361	0.805348	0.73979	0.557655	0.544233	0.860196	0.664623	0.664164	0.987894	0.925094	0.886812
trial_1168	0.936032	0.851648	0.898905	0.974365	0.499049	0.501638	0.941039	0.962946	0.920216				0.960406	0.923268	0.919307	0.849984	0.867288	0.858569	0.801505	0.755817	0.758186	0.783683	0.655992	0.641232	0.873809	0.696187	0.696922	0.990507	0.923381	0.895256
trial_1169	0.828585	0.779843	0.84751	0.978606	0.5054	0.510968	0.946917	0.952876	0.864768				0.953953	0.924375	0.921787	0.843906	0.858711	0.855318	0.812591	0.768747	0.768759	0.733592	0.319864	0.326651	0.809626	0.643614	0.643773	0.988967	0.920831	0.897881
trial_1170	0.849537	0.769017	0.859041	0.976545	0.513696	0.513509	0.953598	0.962444	0.892001				0.963415	0.920372	0.915387	0.854212	0.889	0.881742	0.843171	0.791107	0.790581	0.7476	0.654225	0.614949	0.801373	0.664584	0.668004	0.986915	0.913248	0.883944
trial_1171	0.907915	0.814708	0.880356	0.977551	0.55576	0.54003	0.944715	0.926227	0.938647				0.957596	0.8735	0.870985	0.860892	0.878416	0.865302	0.811612	0.771424	0.77251	0.461807	0.343084	0.348484	0.803194	0.66375	0.662863	0.99021	0.915977	0.883374
trial_1172	0.858846	0.814849	0.876573	0.971609	0.511969	0.504343	0.942455	0.943223	0.938671				0.958053	0.91374	0.909443	0.83822	0.874926	0.865363	0.781942	0.74583	0.747898	0.655774	0.59373	0.549749	0.834427	0.671923	0.670261	0.98943	0.924114	0.893492
trial_1173	0.83859	0.790155	0.868624	0.983582	0.511028	0.512158	0.94388	0.961696	0.938565				0.946942	0.925857	0.921754	0.847495	0.870567	0.862209	0.837441	0.811115	0.810958	0.61232	0.5742	0.565877	0.841022	0.664117	0.661865	0.991509	0.924182	0.894885
trial_1174	0.84053	0.808274	0.863688	0.97661	0.554077	0.536577	0.938385	0.962	0.891982				0.950522	0.891904	0.887016	0.837727	0.862038	0.850347	0.779046	0.777893	0.780885	0.287759	0.258636	0.267143	0.876004	0.696195	0.696931	0.989754	0.922087	0.891519
trial_1175	0.875753	0.822341	0.887481	0.980126	0.502637	0.50701	0.957236	0.962206	0.857047				0.958551	0.925107	0.92047	0.884736	0.883562	0.872112	0.789616	0.765478	0.766899	0.50258	0.359503	0.362349	0.820271	0.629362	0.625428	0.987863	0.926057	0.896244
trial_1176	0.900083	0.783286	0.856215	0.975098	0.490384	0.501196	0.946493	0.930082	0.866796				0.955778	0.906936	0.903001	0.844551	0.867642	0.853557	0.818734	0.777412	0.776457	0.48307	0.346825	0.354907	0.866239	0.680763	0.680188	0.987992	0.927052	0.894004
trial_1177	0.843686	0.786257	0.853125	0.977862	0.502758	0.514423	0.949282	0.967486	0.925843				0.959464	0.913956	0.909643	0.864172	0.869125	0.848776	0.841988	0.804831	0.801875	0.894585	0.755346	0.738368	0.797617	0.636165	0.635792	0.989398	0.919522	0.889092
trial_1178	0.86564	0.788272	0.869921	0.97889	0.515798	0.523241	0.941865	0.929822	0.925271				0.956964	0.912138	0.906882	0.848929	0.864068	0.857402	0.777528	0.765357	0.767735	0.622145	0.381165	0.387502	0.839464	0.678341	0.677788	0.987884	0.92258	0.891492
trial_1179	0.831218	0.800038	0.863705	0.975157	0.502356	0.510414	0.943117	0.96155	0.93485				0.950743	0.917635	0.913977	0.86909	0.868955	0.868159	0.770246	0.737179	0.738883	0.688647	0.62471	0.590876	0.799464	0.6308	0.629034	0.989682	0.913803	0.884759
trial_1180	0.880681	0.811908	0.86973	0.97532	0.502639	0.512773	0.946215	0.95216	0.891981				0.951693	0.918141	0.912456	0.894668	0.888613	0.86157	0.814928	0.786504	0.787661	0.662689	0.461914	0.459798	0.773148	0.601745	0.60246	0.987525	0.92584	0.894171
trial_1181	0.856128	0.769792	0.850595	0.977007	0.512963	0.51473	0.944799	0.961579	0.938647				0.949587	0.877957	0.874843	0.86873	0.868032	0.84819	0.870784	0.814413	0.811919	0.742772	0.534576	0.520996	0.839975	0.673757	0.673789	0.987808	0.927988	0.893022
trial_1182	0.801806	0.762529	0.848018	0.965613	0.51188	0.526038	0.948488	0.962152	0.935157				0.959643	0.940749	0.935023	0.846763	0.872868	0.871025	0.794882	0.786794	0.788129	0.531187	0.501772	0.494163	0.853112	0.674057	0.675634	0.988606	0.916804	0.889857
trial_1183	0.832653	0.794575	0.860264	0.978637	0.558565	0.542608	0.942328	0.962196	0.934939				0.943345	0.918496	0.914535	0.855253	0.867787	0.866661	0.828228	0.803949	0.801254	0.62452	0.523547	0.494509	0.900707	0.723279	0.724325	0.987616	0.922541	0.892259
trial_1184	0.848343	0.761909	0.858137	0.975389	0.522017	0.522296	0.947727	0.963402	0.86433				0.954332	0.914531	0.91036	0.851361	0.872386	0.855566	0.835317	0.780128	0.780744	0.760884	0.689698	0.683583	0.83495	0.679744	0.682665	0.990715	0.923175	0.893485
trial_1185	0.812318	0.802673	0.877488	0.98064	0.500231	0.506864	0.94336	0.953102	0.934713				0.95887	0.911705	0.907773	0.869466	0.887685	0.882836	0.835926	0.819905	0.816112	0.740462	0.542412	0.530319	0.846547	0.65893	0.656963	0.987197	0.923944	0.895282
trial_1186	0.787735	0.780737	0.86464	0.97693	0.504753	0.512589	0.941752	0.963138	0.925845				0.947953	0.891893	0.887264	0.826763	0.862877	0.85173	0.780264	0.754962	0.75695	0.735826	0.592446	0.575712	0.882914	0.703886	0.704983	0.988611	0.91854	0.888692
trial_1187	0.816516	0.75782	0.841753	0.979272	0.528755	0.523653	0.937478	0.95391	0.925061				0.959795	0.940769	0.934981	0.871971	0.87466	0.873276	0.816918	0.777614	0.77647	0.631679	0.493477	0.487666	0.909799	0.715595	0.715475	0.991025	0.927965	0.890365
trial_1188	0.831266	0.756189	0.837299	0.980104	0.496946	0.507683	0.945826	0.95516	0.938619				0.962126	0.924276	0.919982	0.870093	0.863514	0.860437	0.790182	0.778354	0.78105	0.743012	0.658175	0.646559	0.847253	0.670277	0.669973	0.98953	0.915629	0.893955
trial_1189	0.745229	0.739786	0.823332	0.978529	0.503196	0.507228	0.943845	0.962986	0.925265				0.953984	0.925757	0.920965	0.852619	0.876498	0.874668	0.782366	0.750703	0.75099	0.618486	0.503906	0.468494	0.810364	0.645799	0.640783	0.984845	0.913472	0.882086
trial_1190	0.823134	0.775409	0.850742	0.979103	0.505147	0.509418	0.935015	0.960427	0.938748				0.962692	0.92585	0.920049	0.837968	0.885181	0.878347	0.820877	0.791602	0.793067	0.807683	0.70342	0.695605	0.784557	0.586243	0.584869	0.98635	0.926782	0.892229
trial_1191	0.780234	0.732063	0.824791	0.982516	0.507617	0.519326	0.946187	0.961112	0.803998				0.959288	0.911207	0.90584	0.906831	0.895724	0.885892	0.81421	0.787243	0.788925	0.857475	0.791564	0.750052	0.866391	0.689468	0.689404	0.989828	0.919948	0.893009
trial_1192	0.849599	0.827086	0.888826	0.978199	0.502477	0.507573	0.949722	0.931483	0.891904				0.961218	0.927996	0.923535	0.878446	0.877798	0.861908	0.809836	0.791149	0.793389	0.67362	0.524934	0.510449	0.835574	0.694669	0.696981	0.984753	0.91483	0.888833
trial_1193	0.886876	0.778745	0.869743	0.977891	0.508803	0.506932	0.940424	0.941344	0.935175				0.940082	0.916937	0.9127	0.880932	0.877686	0.852872	0.813634	0.78607	0.784634	0.830074	0.746786	0.729611	0.900165	0.720897	0.721771	0.989238	0.909298	0.879488
trial_1194	0.781024	0.769993	0.859582	0.979218	0.508914	0.513342	0.940611	0.943296	0.924969				0.959849	0.932864	0.928278	0.873685	0.887166	0.881194	0.826876	0.80387	0.799916	0.730901	0.42051	0.406346	0.830983	0.67551	0.675128	0.989775	0.926354	0.892827
trial_1195	0.881575	0.777276	0.865674	0.977449	0.504327	0.515115	0.942986	0.96239	0.831458				0.962873	0.922153	0.916307	0.86255	0.867278	0.866565	0.799925	0.75842	0.759561	0.943957	0.792208	0.772768	0.881498	0.698547	0.699794	0.990277	0.920816	0.898622
trial_1196	0.919732	0.80468	0.845661	0.980216	0.504676	0.514839	0.942421	0.95451	0.935043				0.96391	0.9227	0.918128	0.824898	0.865091	0.860259	0.83562	0.79331	0.795189	0.850218	0.775942	0.725318	0.86646	0.679122	0.679034	0.988583	0.909296	0.876532
trial_1197	0.81848	0.77179	0.848794	0.983478	0.582795	0.561677	0.938402	0.962515	0.939839				0.958944	0.912754	0.908856	0.863077	0.870476	0.849895	0.81602	0.767525	0.76457	0.64083	0.544213	0.524513	0.823771	0.637042	0.634133	0.986536	0.916917	0.885874
trial_1198	0.824881	0.754156	0.848456	0.975657	0.504977	0.506902	0.945999	0.962221	0.938577				0.960242	0.924503	0.920218	0.878749	0.876565	0.865403	0.797402	0.78702	0.788297	0.561215	0.454401	0.455589	0.804369	0.639595	0.636659	0.992385	0.922438	0.886172
trial_1199	0.791523	0.779489	0.869333	0.971878	0.503542	0.509216	0.943622	0.961871	0.935238				0.962131	0.913823	0.90927	0.873967	0.884228	0.877184	0.861835	0.807151	0.805281	0.833252	0.762883	0.74409	0.867616	0.694158	0.695181	0.989443	0.923225	0.893341
trial_1200	0.850282	0.811803	0.871423	0.979218	0.511991	0.51685	0.954264	0.963147	0.920395				0.949471	0.925619	0.921453	0.854247	0.873411	0.858651	0.763705	0.739685	0.741793	0.580505	0.513342	0.505411	0.837606	0.659376	0.65514	0.986289	0.92507	0.894122
trial_1201	0.827336	0.785547	0.844644	0.972822	0.495781	0.507514	0.946447	0.964144	0.919843				0.95638	0.927987	0.923316	0.839811	0.869485	0.863066	0.798487	0.764793	0.765454	0.759177	0.686074	0.67768	0.862371	0.688657	0.689727	0.984953	0.921551	0.890736
trial_1202	0.843287	0.792952	0.871635	0.975626	0.502148	0.508734	0.944467	0.962172	0.892019				0.960695	0.92933	0.924333	0.826294	0.865614	0.863784	0.765019	0.737346	0.739482	0.514584	0.483485	0.47665	0.745762	0.570633	0.565685	0.985101	0.916735	0.883902
trial_1203	0.780089	0.73684	0.848771	0.972995	0.510294	0.514037	0.944846	0.963467	0.938857				0.959138	0.918406	0.914252	0.88199	0.890222	0.870909	0.833073	0.785737	0.78402	0.908584	0.821351	0.801238	0.850763	0.685072	0.686618	0.989968	0.91719	0.893766
trial_1204	0.831001	0.770582	0.868002	0.977146	0.5066	0.51279	0.934619	0.962426	0.938574				0.956764	0.940756	0.934772	0.871036	0.866327	0.870013	0.787775	0.776687	0.77777	0.784925	0.680132	0.665777	0.833004	0.672683	0.669769	0.98158	0.918578	0.889051
trial_1205	0.858205	0.759225	0.849184	0.976773	0.51946	0.524825	0.95117	0.952347	0.892073				0.960812	0.921112	0.915031	0.862036	0.879403	0.878799	0.811495	0.776783	0.775963	0.681796	0.595623	0.58664	0.871213	0.703362	0.704784	0.991407	0.923468	0.894004
trial_1206	0.956262	0.868799	0.907181	0.983004	0.507276	0.511274	0.94402	0.952124	0.891973				0.961642	0.941649	0.936658	0.843746	0.884353	0.875005	0.822768	0.779871	0.781344	0.765702	0.662407	0.632457	0.836643	0.680651	0.680312	0.980224	0.915482	0.877719
trial_1207	0.846782	0.819879	0.882277	0.973977	0.501977	0.509593	0.939792	0.942721	0.89203				0.961733	0.936492	0.93211	0.843427	0.857799	0.843415	0.758611	0.733988	0.735753	0.73063	0.496636	0.488713	0.908294	0.718303	0.718282	0.988102	0.929922	0.896334
trial_1208	0.799568	0.776748	0.85782	0.978967	0.500906	0.507356	0.938673	0.965691	0.892613				0.964247	0.933973	0.929585	0.878077	0.875137	0.860343	0.824222	0.779645	0.781558	0.682866	0.654652	0.650602	0.865624	0.66131	0.658838	0.989162	0.921291	0.890434
trial_1209	0.810147	0.800276	0.875839	0.973639	0.509092	0.513071	0.935577	0.961865	0.919667				0.957715	0.940772	0.935072	0.82253	0.864554	0.860969	0.822718	0.780008	0.779584	0.354047	0.241695	0.258593	0.869954	0.679245	0.677666	0.989132	0.921638	0.892855
trial_1210	0.941518	0.840099	0.896023	0.974359	0.507323	0.511079	0.951406	0.960036	0.892113				0.961212	0.913372	0.908355	0.832463	0.864604	0.849377	0.785241	0.760496	0.762012	0.739909	0.6716	0.663337	0.895051	0.680993	0.67605	0.980343	0.909274	0.878925
trial_1211	0.93499	0.824432	0.873337	0.981012	0.497643	0.507825	0.943183	0.954153	0.919571				0.945772	0.893192	0.889379	0.848864	0.865519	0.841432	0.822716	0.776762	0.775514	0.741133	0.547504	0.535694	0.866129	0.674941	0.673764	0.985582	0.919652	0.890117
trial_1212	0.806795	0.807096	0.855017	0.981005	0.502458	0.503579	0.94422	0.960582	0.93869				0.94301	0.916725	0.911833	0.868101	0.872033	0.869613	0.748356	0.733131	0.734268	0.660919	0.553686	0.54865	0.872746	0.705807	0.704507	0.989545	0.923963	0.887642
trial_1213	0.877437	0.806954	0.870884	0.971002	0.504563	0.515227	0.952379	0.951801	0.88742				0.94464	0.904635	0.900141	0.830554	0.859456	0.840161	0.856731	0.822347	0.822051	0.543074	0.457846	0.447907	0.896517	0.685355	0.681425	0.987712	0.927949	0.899935
trial_1214	0.815689	0.795981	0.874964	0.973039	0.498056	0.508153	0.949644	0.942634	0.934874				0.950826	0.890611	0.887329	0.881111	0.872189	0.856902	0.789679	0.750461	0.750726	0.482445	0.435518	0.417955	0.86948	0.6977	0.694914	0.985034	0.919874	0.89718
trial_1215	0.797618	0.78385	0.870862	0.979992	0.515633	0.524339	0.955655	0.931954	0.919476				0.941453	0.919817	0.914637	0.872523	0.876657	0.871185	0.812398	0.785561	0.785444	0.786083	0.655436	0.640558	0.819851	0.676375	0.676235	0.988504	0.925537	0.886962
trial_1216	0.784438	0.761439	0.794274	0.980808	0.501571	0.508008	0.941255	0.931884	0.841703				0.944385	0.892829	0.888909	0.85803	0.857794	0.844959	0.831887	0.785298	0.785974	0.88571	0.787919	0.770048	0.877277	0.70684	0.704675	0.987743	0.925472	0.896264
trial_1217	0.907559	0.819331	0.865965	0.98039	0.509442	0.522883	0.941438	0.955036	0.939079				0.959278	0.928469	0.922872	0.827821	0.868233	0.856042	0.84387	0.797317	0.797732	0.711382	0.575067	0.568733	0.903319	0.70737	0.707355	0.989057	0.917446	0.885772
trial_1218	0.836418	0.781718	0.858425	0.987257	0.586966	0.570939	0.931061	0.959617	0.938559				0.963782	0.933278	0.927739	0.883344	0.870501	0.839321	0.814711	0.792597	0.792912	0.823308	0.758711	0.705686	0.80721	0.642971	0.636145	0.991587	0.921566	0.889331
trial_1219	0.857891	0.829542	0.888839	0.978392	0.512874	0.514963	0.944139	0.948905	0.786738				0.958357	0.940721	0.935048	0.868829	0.87561	0.862118	0.820758	0.807656	0.808157	0.738111	0.545318	0.531321	0.813381	0.632699	0.630845	0.990084	0.913925	0.884173
trial_1220	0.836668	0.806811	0.834769	0.974845	0.507232	0.513268	0.935433	0.941506	0.864451				0.965906	0.916872	0.912545	0.898701	0.897504	0.890352	0.840571	0.80064	0.798631	0.625622	0.537122	0.510946	0.803419	0.659826	0.661207	0.986285	0.921195	0.890274
trial_1221	0.884152	0.862805	0.908831	0.979825	0.504282	0.512429	0.944761	0.96073	0.892703				0.95982	0.914396	0.910006	0.862855	0.878482	0.864876	0.856801	0.81251	0.81209	0.743798	0.643458	0.633398	0.843859	0.604309	0.598782	0.988211	0.925161	0.892101
trial_1222	0.841445	0.771422	0.852344	0.978936	0.503235	0.505087	0.940897	0.96253	0.919679				0.95363	0.915183	0.909646	0.874947	0.878299	0.86488	0.787443	0.750288	0.751639	0.526601	0.442207	0.431178	0.837653	0.672515	0.670737	0.988748	0.922865	0.889811
trial_1223	0.91836	0.854771	0.880232	0.98192	0.501007	0.509567	0.951318	0.964102	0.886108				0.964677	0.91697	0.912839	0.87626	0.885834	0.877533	0.799058	0.769711	0.772122	0.339617	0.254319	0.268888	0.87094	0.672655	0.67106	0.989235	0.917992	0.886774
trial_1224	0.857595	0.741367	0.841759	0.979472	0.500879	0.501948	0.938044	0.954571	0.939024				0.960203	0.924336	0.920052	0.863201	0.866229	0.861621	0.826121	0.797612	0.793393	0.622248	0.420875	0.420899	0.89914	0.680859	0.6762	0.99107	0.918018	0.888593
trial_1225	0.875948	0.760538	0.859067	0.982376	0.516069	0.523903	0.938218	0.962892	0.93864				0.962556	0.891895	0.886636	0.878363	0.855613	0.852852	0.839551	0.796969	0.797307	0.890864	0.785558	0.766068	0.870871	0.690325	0.689795	0.989411	0.931086	0.896775
trial_1226	0.853576	0.765718	0.853737	0.972877	0.503003	0.504061	0.944427	0.961973	0.867176				0.950216	0.906296	0.900947	0.835523	0.862954	0.843122	0.806784	0.773968	0.774355	0.542528	0.477838	0.475511	0.877341	0.700329	0.70067	0.98419	0.926423	0.89491
trial_1227	0.934319	0.843876	0.896761	0.980289	0.512827	0.51903	0.943367	0.93423	0.925281				0.95968	0.925449	0.920185	0.834744	0.861441	0.85007	0.787067	0.778492	0.779529	0.633081	0.58423	0.57457	0.834384	0.641457	0.639125	0.986298	0.928515	0.89848
trial_1228	0.933852	0.885888	0.898689	0.97844	0.507832	0.515911	0.944225	0.944274	0.920235				0.950647	0.906093	0.902229	0.886794	0.873803	0.86687	0.785799	0.766474	0.7689	0.901852	0.815989	0.795274	0.840461	0.688639	0.690926	0.99131	0.920696	0.89264
trial_1229	0.89811	0.809147	0.881365	0.977966	0.49889	0.507536	0.950812	0.960862	0.934792				0.958555	0.923045	0.918324	0.850078	0.886257	0.87641	0.797736	0.767077	0.766728	0.32256	0.324576	0.334663	0.881842	0.678097	0.676465	0.990595	0.927697	0.891381
trial_1230	0.862901	0.81997	0.885791	0.974191	0.511035	0.51673	0.941463	0.94373	0.925214				0.944563	0.907732	0.902686	0.856409	0.867877	0.861684	0.815337	0.769401	0.770164	0.739069	0.661052	0.622021	0.895281	0.670359	0.664213	0.984368	0.916524	0.886195
trial_1231	0.918626	0.865249	0.90829	0.977682	0.515609	0.51824	0.953406	0.925011	0.935088				0.95693	0.920282	0.915755	0.873561	0.872515	0.852583	0.819678	0.759298	0.759354	0.727193	0.668997	0.65935	0.865281	0.689572	0.689641	0.988988	0.926089	0.894877
trial_1232	0.850248	0.782088	0.872395	0.985016	0.544049	0.533867	0.93617	0.962253	0.934922				0.934523	0.904158	0.902044	0.85667	0.885595	0.863191	0.849562	0.796234	0.796868	0.388012	0.369879	0.379036	0.848373	0.686567	0.687938	0.991322	0.921496	0.885815
trial_1233	0.805189	0.71888	0.844353	0.978127	0.499305	0.508197	0.946381	0.952835	0.853865				0.959877	0.940635	0.935012	0.86921	0.878052	0.875819	0.773744	0.770244	0.772247	0.720736	0.61456	0.602205	0.868769	0.69309	0.6934	0.990546	0.919045	0.889867
trial_1234	0.847867	0.762086	0.857963	0.975898	0.513356	0.51743	0.928786	0.963881	0.867098				0.93096	0.888083	0.88401	0.841665	0.86245	0.852429	0.825986	0.773728	0.774143	0.502658	0.447624	0.447404	0.850157	0.677252	0.680055	0.991297	0.925366	0.894726
trial_1235	0.87851	0.775343	0.84778	0.978571	0.510542	0.513691	0.947839	0.953888	0.938747				0.962675	0.922986	0.918869	0.829633	0.866718	0.854753	0.841169	0.800255	0.799023	0.804527	0.738642	0.672625	0.845272	0.679885	0.677601	0.991001	0.920061	0.888879
trial_1236	0.77786	0.802018	0.864592	0.981801	0.50671	0.513668	0.941676	0.944845	0.93863				0.95125	0.918468	0.913421	0.831282	0.862049	0.852798	0.776018	0.758499	0.758552	0.733282	0.548657	0.523811	0.86031	0.683489	0.686054	0.987746	0.926165	0.89436
trial_1237	0.788652	0.72345	0.833228	0.979141	0.55512	0.539013	0.945097	0.953884	0.934737				0.954935	0.914808	0.910906	0.861101	0.879188	0.868966	0.854607	0.797363	0.796492	0.400113	0.358649	0.367395	0.811389	0.611664	0.610095	0.989771	0.924696	0.894983
trial_1238	0.834258	0.825274	0.877408	0.984035	0.51434	0.523385	0.94254	0.95831	0.91961				0.955838	0.908043	0.903275	0.899605	0.880712	0.875245	0.845019	0.793479	0.794989	0.888042	0.791431	0.768729	0.787681	0.625195	0.626884	0.987073	0.921097	0.891001
trial_1239	0.869361	0.784264	0.814704	0.978111	0.504716	0.515042	0.941814	0.962626	0.925127				0.957187	0.899666	0.894736	0.852292	0.861871	0.849474	0.862371	0.792373	0.785914	0.835049	0.740948	0.719099	0.788902	0.590335	0.589007	0.988298	0.921265	0.889758
trial_1240	0.801224	0.782158	0.86907	0.982032	0.504836	0.509426	0.942412	0.955196	0.934436				0.957922	0.927013	0.922918	0.858235	0.866028	0.857604	0.814117	0.790668	0.792626	0.888246	0.803289	0.787527	0.809119	0.644249	0.64386	0.987087	0.927706	0.890697
trial_1241	0.871141	0.747861	0.848918	0.980651	0.50581	0.517085	0.935134	0.952542	0.866925				0.962376	0.933182	0.927597	0.861278	0.874165	0.870851	0.833512	0.794475	0.793703	0.951955	0.800344	0.776812	0.904016	0.698709	0.698776	0.989515	0.916205	0.886593
trial_1242	0.843979	0.75404	0.847684	0.984415	0.506346	0.513238	0.93529	0.962279	0.92521				0.961852	0.939837	0.933985	0.859475	0.880721	0.867472	0.837993	0.80836	0.807495	0.573022	0.266634	0.281078	0.808052	0.652924	0.653384	0.986246	0.914627	0.891193
trial_1243	0.763477	0.783876	0.860167	0.980931	0.516497	0.521281	0.928682	0.9617	0.934808				0.952829	0.923581	0.918963	0.867235	0.870137	0.86118	0.785032	0.77487	0.777238	0.749236	0.675573	0.667815	0.815351	0.635627	0.634674	0.987713	0.915109	0.891359
trial_1244	0.852154	0.835835	0.898491	0.98319	0.508952	0.518316	0.948813	0.962929	0.934851				0.958641	0.92101	0.916646	0.842505	0.867021	0.861669	0.869095	0.820925	0.81938	0.661071	0.597486	0.55227	0.864221	0.691108	0.691609	0.989257	0.92353	0.887522
trial_1245	0.856322	0.805546	0.878329	0.978727	0.528221	0.528651	0.941445	0.963304	0.86063				0.965519	0.926929	0.922845	0.847157	0.862239	0.85173	0.789263	0.77212	0.774226	0.734145	0.360736	0.3516	0.879374	0.697749	0.697703	0.989669	0.928169	0.896998
trial_1246	0.855905	0.799439	0.863453	0.983105	0.527882	0.540161	0.929315	0.949024	0.86459				0.943772	0.90774	0.90267	0.865415	0.889665	0.882822	0.869024	0.815488	0.81427	0.666107	0.469103	0.465828	0.849705	0.638224	0.637837	0.987239	0.920728	0.88484
trial_1247	0.866589	0.756267	0.859032	0.97731	0.501877	0.514384	0.939047	0.962096	0.919882				0.949473	0.916024	0.9112	0.848656	0.865204	0.846957	0.779939	0.776955	0.774127	0.488999	0.398848	0.399646	0.870538	0.66849	0.665729	0.989863	0.908154	0.88473
trial_1248	0.88209	0.843995	0.896318	0.977513	0.507755	0.515336	0.942016	0.962699	0.925384				0.955651	0.912537	0.907865	0.894074	0.89454	0.887152	0.810558	0.775731	0.778397	0.516968	0.491699	0.484748	0.823952	0.674822	0.678502	0.986951	0.926257	0.894697
trial_1249	0.853489	0.777523	0.856303	0.967792	0.488853	0.492247	0.942442	0.952857	0.925204				0.96282	0.927068	0.922506	0.870452	0.887604	0.882296	0.806408	0.780577	0.781687	0.768888	0.698675	0.673014	0.795092	0.648689	0.648005	0.988171	0.924202	0.894459
trial_1250	0.880278	0.791535	0.869633	0.97547	0.505049	0.503213	0.940821	0.942942	0.935147				0.952116	0.930332	0.926366	0.874531	0.880646	0.869946	0.79966	0.761191	0.763606	0.346448	0.320386	0.325245	0.863081	0.64684	0.645242	0.98815	0.919817	0.881283
trial_1251	0.812924	0.812398	0.878145	0.975861	0.520482	0.523762	0.93824	0.96211	0.93874				0.95781	0.915978	0.910956	0.863221	0.873827	0.868334	0.841612	0.821192	0.818257	0.774202	0.671192	0.641625	0.88273	0.694785	0.693313	0.989233	0.917832	0.889466
trial_1252	0.839385	0.780418	0.852912	0.983554	0.503232	0.511267	0.943144	0.958905	0.93519				0.960911	0.914758	0.909208	0.865696	0.87039	0.863006	0.779419	0.730531	0.730093	0.771222	0.699773	0.672878	0.819793	0.641429	0.641286	0.991595	0.925662	0.896403
trial_1253	0.821815	0.773768	0.810917	0.974147	0.553451	0.538803	0.951945	0.933666	0.919867				0.960354	0.913427	0.909008	0.869146	0.88206	0.879425	0.779503	0.741891	0.74284	0.896015	0.607974	0.581937	0.784642	0.602199	0.5968	0.990254	0.926245	0.893396
trial_1254	0.823846	0.798006	0.873666	0.978305	0.512203	0.518436	0.943308	0.959796	0.938993				0.955012	0.923565	0.919075	0.878013	0.893724	0.885337	0.80562	0.772033	0.772841	0.783536	0.670153	0.639574	0.896015	0.68576	0.68237	0.98166	0.919025	0.88976
trial_1255	0.872347	0.813768	0.862359	0.981091	0.509114	0.521079	0.94008	0.954038	0.934972				0.960456	0.923572	0.919374	0.860434	0.877036	0.866734	0.831446	0.794746	0.796235	0.741156	0.535307	0.521738	0.819147	0.64902	0.646397	0.990368	0.927191	0.894224
trial_1256	0.90014	0.797607	0.875772	0.981039	0.50772	0.507769	0.942579	0.963271	0.919742				0.954971	0.916364	0.911756	0.846333	0.870706	0.86401	0.835472	0.81149	0.812048	0.888684	0.789534	0.770502	0.808744	0.669894	0.670387	0.979507	0.910981	0.87934
trial_1257	0.76321	0.755412	0.847243	0.974785	0.567474	0.550137	0.941873	0.953587	0.938661				0.959973	0.940306	0.934065	0.837663	0.858103	0.825986	0.835487	0.795832	0.781918	0.797506	0.683621	0.669313	0.840279	0.673972	0.673868	0.988903	0.925024	0.896799
trial_1258	0.810564	0.793335	0.817306	0.9753	0.496001	0.498747	0.953386	0.963882	0.93492				0.964815	0.940813	0.935116	0.826261	0.868223	0.857495	0.811286	0.778752	0.779676	0.392112	0.361046	0.370716	0.841731	0.676275	0.674918	0.98779	0.921943	0.895342
trial_1259	0.80809	0.781746	0.8647	0.987122	0.583338	0.570917	0.949147	0.954094	0.934835				0.96197	0.913183	0.908275	0.852132	0.871858	0.854251	0.771331	0.741669	0.745062	0.892563	0.787966	0.769594	0.816939	0.636622	0.636471	0.987263	0.917768	0.886818
trial_1260	0.866073	0.802898	0.879537	0.975285	0.50396	0.508621	0.949679	0.95525	0.938788				0.959288	0.919244	0.914484	0.848654	0.868388	0.863068	0.806865	0.787198	0.789255	0.705604	0.562039	0.556171	0.834597	0.686003	0.689102	0.987933	0.916131	0.885539
trial_1261	0.829824	0.805508	0.875831	0.983381	0.511269	0.512358	0.951301	0.929788	0.934957				0.924854	0.901228	0.896474	0.887884	0.882228	0.865269	0.788859	0.746928	0.748347	0.90409	0.809998	0.793013	0.847594	0.660769	0.660079	0.987111	0.924173	0.898926
trial_1262	0.761211	0.751741	0.840463	0.982679	0.51936	0.522963	0.945041	0.954059	0.92504				0.959283	0.923515	0.919034	0.864383	0.873693	0.863185	0.775733	0.763093	0.762686	0.499057	0.413036	0.399829	0.803155	0.67148	0.67337	0.991937	0.926475	0.894588
trial_1263	0.918175	0.859609	0.905852	0.984101	0.581889	0.564908	0.950516	0.935952	0.830705				0.963847	0.925597	0.920436	0.864397	0.873891	0.861159	0.820001	0.786448	0.788248	0.759242	0.692166	0.684498	0.872018	0.696348	0.697209	0.984444	0.913929	0.885201
trial_1264	0.85307	0.739109	0.821125	0.981231	0.507026	0.513893	0.935196	0.959608	0.919766				0.953766	0.906154	0.901295	0.869468	0.876378	0.872347	0.857265	0.801487	0.799757	0.708269	0.557568	0.550047	0.848281	0.644192	0.642549	0.990497	0.925433	0.898644
trial_1265	0.852145	0.785779	0.867608	0.973844	0.514029	0.525782	0.937042	0.960246	0.921039				0.929773	0.920442	0.915151	0.890718	0.896064	0.894202	0.800947	0.786981	0.787841	0.626014	0.470995	0.450301	0.895134	0.686577	0.682361	0.987883	0.915064	0.89163
trial_1266	0.856693	0.771423	0.853518	0.976216	0.499793	0.505988	0.939298	0.930964	0.866633				0.950094	0.925569	0.921443	0.886996	0.879953	0.880496	0.792902	0.771633	0.764339	0.823696	0.735695	0.715806	0.837871	0.667479	0.667675	0.991391	0.931729	0.898194
trial_1267	0.852709	0.787414	0.856354	0.975681	0.554817	0.543357	0.94481	0.950065	0.920302				0.951499	0.919029	0.914696	0.819083	0.861036	0.855463	0.828279	0.789204	0.79002	0.902794	0.816357	0.796981	0.879384	0.685111	0.685323	0.992032	0.914059	0.889673
trial_1268	0.781017	0.754582	0.853377	0.977309	0.503871	0.505777	0.948078	0.958742	0.934764				0.961614	0.940541	0.934432	0.85068	0.864195	0.860328	0.800099	0.772752	0.773289	0.740146	0.637187	0.625863	0.837007	0.661035	0.655445	0.991424	0.92463	0.894841
trial_1269	0.87679	0.758327	0.849914	0.973943	0.499791	0.5067	0.959612	0.965303	0.891901				0.962492	0.91767	0.913059	0.875994	0.883056	0.878895	0.804922	0.775867	0.776343	0.375178	0.342623	0.343461	0.876382	0.693763	0.693701	0.989572	0.922173	0.89163
trial_1270	0.9226	0.862495	0.861796	0.981801	0.516267	0.51384	0.951275	0.961883	0.841897				0.959267	0.932317	0.926908	0.836806	0.85951	0.845728	0.833221	0.794431	0.794535	0.315112	0.315863	0.323134	0.894595	0.706984	0.702716	0.988857	0.927387	0.89864
trial_1271	0.785419	0.775958	0.866774	0.979755	0.507462	0.513651	0.956028	0.943969	0.938646				0.958529	0.912917	0.908842	0.874911	0.868519	0.857643	0.794659	0.757034	0.757804	0.739149	0.554508	0.545395	0.823806	0.630847	0.625951	0.985963	0.919918	0.888266
trial_1272	0.925082	0.821987	0.888272	0.970234	0.553922	0.540918	0.94372	0.953472	0.919639				0.966245	0.920493	0.915627	0.841111	0.864546	0.865449	0.779445	0.768807	0.771151	0.632783	0.582743	0.574067	0.867814	0.697704	0.694912	0.983778	0.92052	0.887408
trial_1273	0.790241	0.763779	0.863777	0.980877	0.503693	0.511235	0.951413	0.936337	0.921089				0.962226	0.910642	0.906879	0.866017	0.88358	0.87084	0.870334	0.82455	0.822037	0.337272	0.322676	0.331651	0.868439	0.668323	0.664962	0.988744	0.921957	0.895231
trial_1274	0.888336	0.796272	0.857302	0.981736	0.5121	0.513697	0.940908	0.962154	0.919417				0.958662	0.915772	0.911138	0.843183	0.871587	0.858437	0.828248	0.795626	0.795455	0.395829	0.334783	0.344913	0.847857	0.640333	0.637875	0.990346	0.927286	0.896643
trial_1275	0.823436	0.750148	0.84695	0.973986	0.499789	0.505195	0.941104	0.953523	0.919667				0.95777	0.940624	0.934951	0.872357	0.87043	0.871406	0.854666	0.81387	0.813438	0.6749	0.355733	0.355403	0.850936	0.683109	0.683007	0.991653	0.926436	0.893867
trial_1276	0.863844	0.811954	0.87557	0.983309	0.532039	0.530651	0.946969	0.964013	0.93883				0.962404	0.933276	0.927804	0.877745	0.872102	0.860088	0.784018	0.77152	0.772247	0.527316	0.430301	0.426617	0.86811	0.671801	0.670005	0.989712	0.929088	0.896498
trial_1277	0.782484	0.769673	0.862328	0.977194	0.513782	0.511004	0.940071	0.94181	0.88112				0.959485	0.931281	0.925961	0.855866	0.868811	0.863756	0.802994	0.758184	0.759864	0.377085	0.339704	0.347027	0.822716	0.645052	0.640442	0.985754	0.918793	0.884189
trial_1278	0.790453	0.778004	0.867308	0.977482	0.510076	0.508987	0.945961	0.95925	0.886526				0.95872	0.902631	0.897179	0.847402	0.886391	0.876636	0.841192	0.804923	0.805005	0.858108	0.765022	0.721014	0.859488	0.657126	0.654851	0.986285	0.92724	0.896929
trial_1279	0.826317	0.820838	0.887068	0.982171	0.52477	0.527851	0.94197	0.959631	0.93489				0.945621	0.915665	0.91127	0.873979	0.881467	0.870569	0.870272	0.821731	0.819592	0.65307	0.479162	0.47739	0.845607	0.674407	0.674419	0.985696	0.910346	0.885452
trial_1280	0.781184	0.781238	0.862666	0.98486	0.512165	0.515072	0.952644	0.943506	0.919788				0.951697	0.925959	0.921742	0.849398	0.87355	0.861038	0.79951	0.772253	0.772536	0.451429	0.364162	0.365361	0.805656	0.649256	0.648085	0.989386	0.930594	0.897036
trial_1281	0.838225	0.730437	0.819495	0.981658	0.556408	0.54434	0.954214	0.944106	0.93877				0.960777	0.905983	0.901765	0.842778	0.863552	0.861626	0.807521	0.775597	0.775802	0.539936	0.444637	0.44095	0.814447	0.627324	0.622092	0.988611	0.922172	0.890406
trial_1282	0.854768	0.83855	0.892118	0.969537	0.49763	0.498789	0.942729	0.949981	0.919699				0.95864	0.907247	0.902626	0.848345	0.871791	0.86979	0.839997	0.809257	0.807308	0.707431	0.565558	0.557289	0.831459	0.664173	0.664337	0.985158	0.914496	0.887596
trial_1283	0.847421	0.724131	0.796635	0.975652	0.499966	0.510736	0.940238	0.962821	0.854652				0.951781	0.917016	0.912654	0.851086	0.87779	0.849924	0.823391	0.791386	0.79231	0.38262	0.304217	0.294311	0.819092	0.651804	0.652393	0.989999	0.930015	0.887667
trial_1284	0.870924	0.794834	0.875219	0.980244	0.516117	0.518721	0.937	0.953259	0.9386				0.949145	0.913945	0.909688	0.843288	0.86296	0.849847	0.852274	0.809918	0.808118	0.543163	0.50075	0.50016	0.870379	0.688842	0.68729	0.989235	0.931493	0.901123
trial_1285	0.852521	0.787062	0.840174	0.980072	0.505607	0.514471	0.944341	0.96183	0.934828				0.957714	0.940133	0.935165	0.880634	0.866563	0.858474	0.794086	0.758617	0.761304	0.337021	0.306408	0.316463	0.873425	0.693016	0.695209	0.990659	0.921751	0.888845
trial_1286	0.833437	0.755756	0.85562	0.978439	0.501756	0.515484	0.949251	0.958368	0.938879				0.962832	0.941887	0.93623	0.842024	0.862503	0.835565	0.784413	0.771654	0.772706	0.886032	0.784809	0.765806	0.817322	0.682174	0.685932	0.991624	0.924223	0.891618
trial_1287	0.790283	0.777682	0.816207	0.983047	0.509588	0.517705	0.943374	0.963106	0.925255				0.961893	0.940577	0.935631	0.877146	0.876498	0.868597	0.818831	0.787838	0.78863	0.678156	0.488674	0.48646	0.870136	0.692575	0.691367	0.98886	0.920057	0.892712
trial_1288	0.85384	0.786806	0.868151	0.984899	0.585107	0.566411	0.944384	0.962971	0.934672				0.959998	0.91631	0.910051	0.850602	0.884701	0.879877	0.849577	0.800281	0.801507	0.862326	0.795816	0.756383	0.89833	0.724148	0.72161	0.98991	0.928506	0.898693
trial_1289	0.785281	0.77134	0.854189	0.978493	0.582534	0.563058	0.94836	0.951236	0.852814				0.960923	0.933765	0.929137	0.8325	0.870687	0.864374	0.833636	0.787263	0.785128	0.435921	0.445265	0.447559	0.817466	0.645475	0.645193	0.984884	0.915948	0.892067
trial_1290	0.875559	0.781627	0.866833	0.976184	0.526397	0.52795	0.948147	0.933034	0.935292				0.963377	0.928644	0.924554	0.845129	0.869423	0.854042	0.823857	0.807967	0.808492	0.764024	0.676982	0.647553	0.83309	0.668268	0.666626	0.984469	0.922204	0.890565
trial_1291	0.83893	0.746971	0.827456	0.982845	0.502344	0.514014	0.932072	0.962421	0.919851				0.958263	0.921361	0.916712	0.879003	0.874128	0.868294	0.784695	0.743357	0.743178	0.621341	0.4976	0.459178	0.841397	0.692715	0.693954	0.985042	0.921024	0.892351
trial_1292	0.804158	0.753431	0.856673	0.977226	0.498538	0.51197	0.935043	0.954286	0.934804				0.953135	0.923133	0.918567	0.848672	0.865088	0.859783	0.843471	0.805667	0.80582	0.740136	0.534714	0.523769	0.815019	0.681254	0.684038	0.990762	0.919614	0.88416
trial_1293	0.876308	0.762063	0.843263	0.979584	0.511827	0.516414	0.941105	0.966019	0.865574				0.965179	0.919367	0.914668	0.890248	0.89665	0.881199	0.842643	0.793917	0.795408	0.632124	0.488795	0.467712	0.877011	0.68956	0.687217	0.991649	0.926498	0.890778
trial_1294	0.78425	0.77642	0.861316	0.979184	0.502229	0.50609	0.929205	0.961953	0.925264				0.951186	0.912718	0.908158	0.848409	0.872989	0.858925	0.848591	0.799197	0.800002	0.6218	0.518567	0.488468	0.881524	0.706801	0.704576	0.984046	0.913379	0.888431
trial_1295	0.805061	0.765936	0.823327	0.975213	0.503076	0.511138	0.939213	0.953757	0.920105				0.957057	0.926961	0.922588	0.829142	0.869725	0.852418	0.837644	0.802908	0.801402	0.524387	0.504028	0.495256	0.873158	0.692567	0.691206	0.990783	0.927905	0.89773
trial_1296	0.84548	0.784192	0.857053	0.974625	0.509495	0.517256	0.942863	0.963908	0.934877				0.963293	0.920757	0.914737	0.830406	0.864981	0.844347	0.820493	0.807848	0.802813	0.900342	0.806205	0.788782	0.837481	0.688436	0.69046	0.990465	0.930314	0.899778
trial_1297	0.885661	0.767405	0.857703	0.974646	0.500555	0.513426	0.947709	0.953693	0.939603				0.956749	0.940758	0.93503	0.86222	0.874404	0.871652	0.816721	0.780171	0.77703	0.891068	0.784136	0.765193	0.831311	0.664635	0.662747	0.986413	0.919893	0.888316
trial_1298	0.799955	0.807361	0.877394	0.979049	0.509142	0.518721	0.936364	0.959625	0.934746				0.950124	0.908993	0.903315	0.838275	0.856056	0.848323	0.865477	0.819983	0.818842	0.805514	0.730773	0.707857	0.869951	0.670634	0.668604	0.988775	0.931314	0.89621
trial_1299	0.836164	0.750628	0.832671	0.979237	0.507562	0.51429	0.943541	0.960771	0.934233				0.961619	0.916164	0.910254	0.864537	0.875186	0.845076	0.824323	0.808405	0.808516	0.903492	0.817158	0.799996	0.835916	0.63159	0.625737	0.987959	0.926517	0.895188
trial_1300	0.911545	0.801346	0.880696	0.973023	0.505529	0.509322	0.940653	0.960677	0.887978				0.955021	0.923637	0.919288	0.848426	0.863911	0.859424	0.841118	0.806099	0.805248	0.288111	0.226603	0.241017	0.850877	0.67487	0.671608	0.987222	0.916813	0.893264
trial_1301	0.937624	0.856639	0.894555	0.980607	0.510011	0.510657	0.936839	0.9588	0.938625				0.960812	0.922108	0.917724	0.86783	0.863769	0.856639	0.821968	0.792535	0.793174	0.408023	0.425071	0.426959	0.912268	0.725908	0.725809	0.989099	0.921292	0.890868
trial_1302	0.82969	0.792234	0.873115	0.975141	0.556344	0.538962	0.934527	0.962955	0.927862				0.955472	0.916961	0.912719	0.842065	0.876507	0.867134	0.826285	0.802107	0.801967	0.905823	0.816968	0.79875	0.895496	0.685525	0.681852	0.989119	0.919396	0.894651
trial_1303	0.889187	0.813797	0.882846	0.984352	0.521477	0.527402	0.94158	0.953514	0.925873				0.966538	0.913422	0.908412	0.827882	0.875972	0.868132	0.798406	0.78782	0.788843	0.677114	0.444495	0.439687	0.837821	0.66759	0.665607	0.99007	0.919638	0.888031
trial_1304	0.82646	0.761515	0.85735	0.970068	0.500811	0.507431	0.941038	0.928623	0.934706				0.95989	0.930427	0.925708	0.837654	0.867547	0.860104	0.804098	0.772324	0.772805	0.641384	0.478998	0.459427	0.903076	0.697158	0.695813	0.988928	0.92042	0.885725
trial_1305	0.769045	0.773404	0.853493	0.981716	0.50351	0.517323	0.942166	0.961391	0.920316				0.956981	0.913209	0.908721	0.83785	0.860597	0.85507	0.844156	0.809992	0.809989	0.749843	0.551735	0.528039	0.867259	0.680371	0.679956	0.989672	0.919489	0.890929
trial_1306	0.829184	0.778296	0.867828	0.978201	0.504297	0.513834	0.943408	0.928666	0.919771				0.950398	0.915705	0.91122	0.839543	0.858447	0.847798	0.846675	0.823222	0.823033	0.73752	0.445758	0.433755	0.803616	0.647544	0.648646	0.987532	0.92591	0.895191
trial_1307	0.86424	0.814764	0.87695	0.964434	0.507801	0.500065	0.939303	0.953144	0.919638				0.966209	0.909059	0.904942	0.865267	0.875888	0.872939	0.788814	0.76124	0.760986	0.65459	0.591797	0.545026	0.827191	0.675601	0.675298	0.988362	0.922916	0.895541
trial_1308	0.953293	0.860337	0.908499	0.973641	0.500805	0.500973	0.941755	0.958267	0.919535				0.947608	0.923366	0.918921	0.861913	0.876566	0.872497	0.8306	0.789938	0.78918	0.771442	0.690364	0.661619	0.866787	0.680175	0.678789	0.986467	0.915306	0.889709
trial_1309	0.940575	0.8822	0.921297	0.981011	0.502148	0.509446	0.938404	0.962879	0.93951				0.954585	0.911064	0.906863	0.874124	0.884446	0.880255	0.80018	0.775821	0.773177	0.807867	0.728626	0.700951	0.886345	0.706114	0.707718	0.98254	0.921786	0.891424
trial_1310	0.859108	0.791106	0.875536	0.975825	0.49975	0.507371	0.933544	0.961454	0.938593				0.950479	0.922595	0.918088	0.847884	0.868446	0.860288	0.867598	0.821082	0.819503	0.622744	0.374183	0.384038	0.828405	0.660299	0.659965	0.991863	0.9265	0.897424
trial_1311	0.861749	0.752479	0.852057	0.977375	0.505415	0.51181	0.946243	0.962765	0.919788				0.924693	0.905417	0.900664	0.865264	0.887785	0.878967	0.834553	0.792055	0.794096	0.849039	0.767587	0.742621	0.838106	0.670877	0.671344	0.990304	0.926495	0.890246
trial_1312	0.839212	0.789084	0.866114	0.983484	0.515407	0.520165	0.944486	0.963321	0.934809				0.959581	0.907968	0.902227	0.878703	0.875037	0.851993	0.801382	0.786806	0.788587	0.404646	0.316859	0.322909	0.912407	0.725915	0.725821	0.988574	0.926385	0.897616
trial_1313	0.844877	0.757643	0.849046	0.98292	0.523327	0.528184	0.943049	0.963233	0.935235				0.961556	0.940894	0.935362	0.854822	0.873173	0.860825	0.797399	0.769179	0.770302	0.657285	0.500396	0.495927	0.899849	0.693075	0.691284	0.987232	0.921867	0.884386
trial_1314	0.758295	0.771019	0.863871	0.984204	0.514186	0.520416	0.9483	0.951956	0.8598				0.964852	0.932881	0.928211	0.866606	0.890787	0.877207	0.819487	0.781018	0.780551	0.569153	0.303687	0.308679	0.845552	0.63236	0.624178	0.988623	0.918799	0.886057
trial_1315	0.899495	0.835854	0.865272	0.974848	0.49801	0.505319	0.93951	0.943574	0.93524				0.943694	0.914745	0.90978	0.866766	0.875078	0.860565	0.833769	0.783017	0.781586	0.897168	0.604461	0.574905	0.83303	0.638632	0.636521	0.989204	0.927786	0.894829
trial_1316	0.892833	0.850277	0.900107	0.975323	0.512053	0.515294	0.938958	0.959248	0.924854				0.958195	0.915059	0.910155	0.838227	0.86582	0.85746	0.86289	0.817271	0.817415	0.495491	0.353231	0.358812	0.792189	0.646754	0.649577	0.98626	0.920879	0.890402
trial_1317	0.858031	0.798759	0.878849	0.980906	0.502564	0.510529	0.940218	0.961775	0.885724				0.966956	0.932445	0.927761	0.847974	0.863357	0.863937	0.799963	0.773761	0.773913	0.585884	0.512745	0.51187	0.896027	0.689454	0.687399	0.991543	0.925301	0.894496
trial_1318	0.799187	0.803514	0.87931	0.979259	0.507901	0.514681	0.940277	0.943507	0.925232				0.942066	0.912865	0.90852	0.863859	0.863259	0.856281	0.793693	0.761323	0.762621	0.885589	0.784384	0.765003	0.870559	0.695925	0.694643	0.990591	0.930303	0.89917
trial_1319	0.795524	0.744851	0.803901	0.976961	0.505953	0.512292	0.942435	0.963674	0.934848				0.966778	0.922757	0.917125	0.865313	0.865144	0.851844	0.835401	0.807758	0.807537	0.942914	0.806261	0.787248	0.823627	0.653298	0.654241	0.991581	0.92317	0.893737
trial_1320	0.898988	0.841714	0.898031	0.981734	0.504426	0.509989	0.951932	0.96226	0.891989				0.951261	0.910146	0.904548	0.871308	0.876458	0.865783	0.81011	0.77826	0.779513	0.835116	0.762305	0.744551	0.87116	0.682728	0.681692	0.991173	0.925267	0.893039
trial_1321	0.817558	0.777541	0.807152	0.983058	0.505733	0.515114	0.949873	0.959839	0.934884				0.957315	0.914124	0.910222	0.839385	0.861726	0.861683	0.793317	0.768972	0.768596	0.746726	0.654157	0.640162	0.824891	0.625922	0.623826	0.988297	0.923808	0.899485
trial_1322	0.901973	0.842443	0.896254	0.981094	0.515179	0.516757	0.942687	0.933808	0.938653				0.962431	0.915204	0.910682	0.880739	0.872064	0.858949	0.814093	0.805927	0.806962	0.642062	0.59012	0.581259	0.839242	0.669661	0.668596	0.988833	0.922641	0.891798
trial_1323	0.885282	0.840847	0.88878	0.979003	0.504045	0.506191	0.945396	0.927398	0.919558				0.942953	0.917922	0.914172	0.87404	0.891194	0.879095	0.821176	0.786853	0.784897	0.704856	0.560424	0.555502	0.867902	0.69241	0.692273	0.991285	0.922477	0.888016
trial_1324	0.774277	0.746785	0.850803	0.976814	0.520828	0.524325	0.944034	0.963296	0.873924				0.953875	0.926488	0.922477	0.877739	0.890864	0.885824	0.759469	0.754304	0.756044	0.943591	0.799131	0.77608	0.872989	0.706109	0.704875	0.990502	0.932797	0.899531
trial_1325	0.848597	0.775383	0.855382	0.98575	0.581838	0.569179	0.940969	0.963269	0.925302				0.949949	0.906327	0.901774	0.856101	0.88215	0.876431	0.802516	0.793306	0.793907	0.943763	0.797733	0.774639	0.821428	0.665366	0.664228	0.986811	0.91664	0.88852
trial_1326	0.84808	0.790763	0.874298	0.977364	0.5076	0.510167	0.945426	0.963034	0.864268				0.958723	0.922925	0.918083	0.862594	0.884515	0.867452	0.855246	0.804237	0.804431	0.397625	0.254253	0.263786	0.81283	0.684225	0.686215	0.98842	0.922659	0.895335
trial_1327	0.896004	0.830349	0.875407	0.976	0.518423	0.501609	0.946526	0.95308	0.873818				0.962278	0.913562	0.908705	0.890472	0.877585	0.870656	0.807997	0.758668	0.758676	0.685976	0.564953	0.550256	0.825877	0.670091	0.668983	0.991101	0.916651	0.887641
trial_1328	0.845369	0.789786	0.871648	0.977936	0.507407	0.514986	0.93728	0.953701	0.934697				0.94865	0.921088	0.916677	0.876699	0.862264	0.844839	0.812716	0.781453	0.780764	0.383065	0.306581	0.315827	0.792227	0.622027	0.618956	0.985835	0.920149	0.88784
trial_1329	0.82865	0.779298	0.865857	0.979476	0.500259	0.512246	0.947256	0.953398	0.925192				0.959218	0.9188	0.914424	0.8344	0.868414	0.858545	0.839198	0.809154	0.808411	0.822497	0.736701	0.716985	0.819276	0.630371	0.626411	0.988574	0.923003	0.888644
trial_1330	0.855127	0.818634	0.882143	0.978643	0.505245	0.512264	0.9393	0.949286	0.867069				0.96291	0.918469	0.913689	0.838429	0.86098	0.848658	0.859107	0.819602	0.817336	0.631196	0.536594	0.511203	0.806261	0.628656	0.626639	0.987995	0.927168	0.894075
trial_1331	0.861146	0.809336	0.882565	0.976582	0.502805	0.511835	0.941255	0.960229	0.934892				0.956737	0.928465	0.922617	0.86175	0.882735	0.869874	0.790099	0.757926	0.759115	0.830764	0.744442	0.729148	0.855965	0.684468	0.684851	0.987758	0.919181	0.88874
trial_1332	0.789694	0.762658	0.855992	0.972882	0.503125	0.514038	0.939917	0.963266	0.885709				0.96184	0.941507	0.936076	0.842128	0.860473	0.849094	0.814165	0.805319	0.8031	0.632223	0.587355	0.576571	0.840689	0.678962	0.678353	0.988321	0.931786	0.897443
trial_1333	0.87778	0.791175	0.860856	0.979181	0.534408	0.531547	0.950145	0.962151	0.934888				0.956986	0.9283	0.924236	0.869363	0.874003	0.852613	0.834606	0.790209	0.788734	0.66817	0.596685	0.584879	0.831387	0.650039	0.645871	0.990704	0.918184	0.889464
trial_1334	0.838962	0.774586	0.864348	0.979187	0.503083	0.502208	0.951515	0.959353	0.861556				0.955676	0.92483	0.921241	0.863384	0.877439	0.865353	0.811029	0.774703	0.777578	0.903295	0.817734	0.799981	0.864102	0.688296	0.687377	0.9895	0.924387	0.894042
trial_1335	0.905123	0.866503	0.900184	0.978385	0.495192	0.506655	0.941953	0.931388	0.935839				0.96179	0.933009	0.928341	0.870586	0.873104	0.862082	0.800987	0.792507	0.793573	0.381294	0.272161	0.284777	0.869895	0.674777	0.674123	0.991074	0.917741	0.889842
trial_1336	0.819666	0.779669	0.869711	0.978613	0.501188	0.506031	0.942987	0.926108	0.852914				0.956537	0.920662	0.915275	0.867122	0.868326	0.860841	0.817342	0.78171	0.781346	0.646535	0.555408	0.527675	0.786813	0.601847	0.597646	0.989465	0.914975	0.884496
trial_1337	0.839846	0.791962	0.874348	0.972191	0.508756	0.508656	0.94489	0.94448	0.926495				0.959961	0.915497	0.910414	0.872422	0.869597	0.839726	0.852903	0.799902	0.800424	0.763974	0.678016	0.646943	0.803915	0.648438	0.649544	0.990311	0.927043	0.894676
trial_1338	0.865089	0.821791	0.881681	0.981982	0.514994	0.522441	0.944977	0.962335	0.93861				0.959406	0.922566	0.917199	0.879966	0.87327	0.861415	0.842763	0.793267	0.794748	0.442738	0.35154	0.277176	0.868756	0.682381	0.680875	0.990898	0.921773	0.893815
trial_1339	0.862712	0.818013	0.887577	0.985817	0.584103	0.569883	0.950334	0.95107	0.864398				0.955005	0.919264	0.91447	0.838555	0.862528	0.836956	0.843819	0.798881	0.798169	0.900906	0.569509	0.535054	0.817091	0.631225	0.629355	0.990501	0.926061	0.8944
trial_1340	0.889933	0.851881	0.897482	0.980559	0.557835	0.541393	0.948216	0.962498	0.934808				0.954881	0.922346	0.917957	0.896911	0.892355	0.871141	0.881414	0.827502	0.826246	0.877074	0.795016	0.741247	0.897623	0.687012	0.683335	0.991248	0.923461	0.898906
trial_1341	0.798836	0.77102	0.85804	0.974342	0.508046	0.512945	0.933296	0.961585	0.919627				0.960176	0.930438	0.926189	0.834548	0.865884	0.847726	0.82655	0.779352	0.779181	0.539648	0.40327	0.397225	0.839331	0.681236	0.680573	0.98715	0.92785	0.896455
trial_1342	0.922458	0.845393	0.892001	0.98091	0.506625	0.514624	0.948903	0.96202	0.88581				0.961684	0.926988	0.921994	0.840711	0.858644	0.848416	0.797651	0.775024	0.774629	0.481967	0.335422	0.341067	0.815881	0.631439	0.629604	0.987779	0.916169	0.881939
trial_1343	0.895534	0.806559	0.881313	0.977252	0.510743	0.513886	0.941001	0.964175	0.934936				0.958674	0.907646	0.903825	0.885577	0.887263	0.878547	0.821195	0.771622	0.769761	0.527443	0.430145	0.428541	0.8117	0.666647	0.667454	0.989092	0.92405	0.887292
trial_1344	0.75689	0.760457	0.858411	0.974679	0.498575	0.505373	0.944464	0.944085	0.925619				0.966096	0.940752	0.935028	0.852666	0.879153	0.866767	0.837393	0.780149	0.777212	0.37643	0.335822	0.341274	0.833034	0.664775	0.663656	0.992054	0.925975	0.895525
trial_1345	0.929441	0.790446	0.87284	0.975637	0.503253	0.510073	0.9438	0.936956	0.938897				0.945936	0.895937	0.890929	0.857446	0.875227	0.858829	0.777879	0.753406	0.75489	0.626466	0.536425	0.509897	0.805252	0.628806	0.630394	0.984264	0.9145	0.877044
trial_1346	0.972949	0.879162	0.910604	0.977563	0.495668	0.503727	0.943281	0.950966	0.920265				0.950678	0.915831	0.911777	0.846945	0.887686	0.877061	0.848326	0.792512	0.788451	0.634816	0.54094	0.526592	0.812214	0.643054	0.642012	0.985323	0.916608	0.879707
trial_1347	0.800028	0.790565	0.871823	0.975865	0.50621	0.510337	0.9453	0.927772	0.924695				0.966082	0.923222	0.91799	0.858394	0.888155	0.876396	0.836623	0.808645	0.808078	0.653734	0.595037	0.554406	0.850974	0.649956	0.646622	0.991856	0.927793	0.898054
trial_1348	0.762929	0.735574	0.829435	0.982605	0.519469	0.518244	0.941511	0.950529	0.842057				0.943406	0.914376	0.910201	0.86603	0.88326	0.866908	0.83621	0.792068	0.794107	0.268919	0.253365	0.268147	0.836099	0.667416	0.667035	0.990303	0.917214	0.888
trial_1349	0.881569	0.830358	0.885803	0.981138	0.519208	0.523828	0.938636	0.952677	0.889178				0.967886	0.92678	0.921968	0.841426	0.87657	0.865662	0.785475	0.769966	0.772499	0.539234	0.44564	0.439762	0.836657	0.662572	0.660949	0.991858	0.925828	0.895491
trial_1350	0.821602	0.745281	0.850035	0.973154	0.498104	0.50147	0.944784	0.961676	0.934908				0.959237	0.919735	0.914804	0.865787	0.884629	0.878742	0.824683	0.777434	0.778823	0.500637	0.441806	0.44226	0.849988	0.644305	0.639664	0.983751	0.916005	0.885767
trial_1351	0.850006	0.810629	0.862867	0.980487	0.519725	0.522372	0.951237	0.936093	0.852666				0.966183	0.908956	0.90423	0.841395	0.869269	0.855282	0.801448	0.758414	0.760161	0.704677	0.63377	0.602343	0.903431	0.691937	0.689051	0.989411	0.921066	0.895539
trial_1352	0.900843	0.835272	0.895367	0.974209	0.511814	0.517456	0.944078	0.954357	0.92521				0.957589	0.940751	0.934435	0.848643	0.867521	0.857802	0.823542	0.801411	0.800049	0.745981	0.654585	0.616556	0.845325	0.679739	0.680369	0.983933	0.920757	0.895855
trial_1353	0.796462	0.785589	0.868606	0.98104	0.51122	0.509072	0.942539	0.963792	0.856705				0.948617	0.91003	0.906364	0.842031	0.858849	0.845865	0.814942	0.788502	0.790087	0.669934	0.473308	0.469496	0.830939	0.687292	0.688866	0.987141	0.928394	0.896501
trial_1354	0.874473	0.786724	0.856802	0.979245	0.507695	0.512685	0.949749	0.963979	0.934929				0.948096	0.922791	0.918701	0.843357	0.868085	0.861489	0.790275	0.773037	0.774284	0.539146	0.434473	0.431686	0.820394	0.624697	0.618999	0.991079	0.922006	0.888712
trial_1355	0.831394	0.8175	0.872341	0.988115	0.584081	0.571836	0.947455	0.960347	0.886503				0.966265	0.920167	0.91637	0.866379	0.873263	0.869607	0.800472	0.785661	0.782255	0.57529	0.521513	0.515875	0.849075	0.665081	0.663932	0.987284	0.924118	0.892255
trial_1356	0.817908	0.778664	0.856355	0.971006	0.502409	0.510682	0.944385	0.953214	0.938584				0.960948	0.925274	0.919591	0.863369	0.890904	0.882693	0.847187	0.810207	0.810329	0.680116	0.519264	0.515103	0.905222	0.691919	0.68905	0.981831	0.918232	0.889351
trial_1357	0.799717	0.775062	0.845184	0.975832	0.502772	0.50963	0.941418	0.963659	0.935522				0.962209	0.93619	0.931227	0.889546	0.884222	0.87486	0.778439	0.745172	0.747006	0.74673	0.608614	0.598021	0.850203	0.682752	0.682385	0.985505	0.910847	0.882078
trial_1358	0.880464	0.784922	0.864464	0.976569	0.500912	0.50939	0.945292	0.961822	0.939299				0.963821	0.940533	0.936078	0.880293	0.865585	0.844895	0.808646	0.795867	0.790483	0.711274	0.491786	0.490143	0.853025	0.679214	0.678768	0.991556	0.922586	0.89287
trial_1359	0.84586	0.776389	0.859933	0.977271	0.502708	0.509969	0.948499	0.953948	0.934784				0.950736	0.906987	0.902949	0.845755	0.867317	0.851434	0.778601	0.763731	0.76153	0.50018	0.469911	0.457696	0.873488	0.68958	0.687216	0.990825	0.923367	0.896806
trial_1360	0.858528	0.789946	0.868441	0.982765	0.503915	0.5093	0.94845	0.962939	0.93902				0.941467	0.913213	0.908978	0.821682	0.868352	0.856614	0.853458	0.806052	0.806362	0.817824	0.755763	0.694477	0.904243	0.701241	0.699085	0.991442	0.925721	0.896899
trial_1361	0.781019	0.793225	0.872229	0.969343	0.492707	0.498285	0.938639	0.962503	0.925248				0.959263	0.918584	0.91423	0.8651	0.88436	0.871649	0.839834	0.803968	0.80452	0.764063	0.684752	0.654372	0.836852	0.694354	0.696664	0.990797	0.931423	0.900478
trial_1362	0.830707	0.755353	0.856698	0.973885	0.518897	0.520151	0.949618	0.945129	0.938598				0.961605	0.940772	0.934973	0.84805	0.867252	0.843738	0.833062	0.793435	0.794143	0.780774	0.713179	0.698033	0.837348	0.679433	0.678529	0.987926	0.920705	0.894767
trial_1363	0.962977	0.866384	0.853392	0.979174	0.502058	0.512803	0.937778	0.941813	0.92658				0.958434	0.938854	0.934717	0.828249	0.858402	0.846677	0.84723	0.798454	0.799021	0.714312	0.538447	0.52389	0.835848	0.679615	0.679563	0.991116	0.930678	0.899764
trial_1364	0.842422	0.765766	0.84568	0.973364	0.494325	0.498284	0.938253	0.962151	0.925197				0.959707	0.925435	0.919326	0.837122	0.85802	0.844029	0.838253	0.794263	0.794052	0.744493	0.611231	0.566522	0.829636	0.687119	0.688815	0.985258	0.918896	0.882751
trial_1365	0.870126	0.760254	0.86203	0.971768	0.506295	0.511718	0.947475	0.961856	0.925172				0.947969	0.899153	0.893968	0.84307	0.867403	0.863148	0.743774	0.721863	0.721183	0.781819	0.684235	0.662286	0.864651	0.687952	0.688538	0.986112	0.927901	0.897458
trial_1366	0.847473	0.807292	0.863207	0.98053	0.499565	0.502455	0.946283	0.962127	0.919644				0.953987	0.914126	0.909191	0.824583	0.865089	0.856095	0.841217	0.804305	0.804105	0.774427	0.694295	0.669261	0.83886	0.67844	0.677688	0.983157	0.922165	0.891755
trial_1367	0.796617	0.77765	0.866795	0.977425	0.498567	0.506703	0.951316	0.95194	0.86476				0.950842	0.912882	0.908364	0.841344	0.86808	0.865631	0.871911	0.813194	0.811218	0.617511	0.500466	0.464961	0.807808	0.662206	0.664025	0.991687	0.913653	0.886032
trial_1368	0.875004	0.753995	0.835203	0.980831	0.511879	0.511567	0.960661	0.951521	0.892035				0.951045	0.92423	0.919977	0.845581	0.872861	0.861637	0.799769	0.750609	0.752786	0.588639	0.52053	0.516303	0.837444	0.664227	0.660413	0.988329	0.917052	0.890864
trial_1369	0.847465	0.779891	0.854666	0.975131	0.501625	0.505561	0.948854	0.961998	0.886333				0.960074	0.915547	0.911427	0.88752	0.901141	0.898078	0.857221	0.796293	0.794682	0.447514	0.311831	0.317092	0.814835	0.646331	0.642628	0.986883	0.912454	0.877063
trial_1370	0.792086	0.784541	0.862335	0.978474	0.504844	0.507645	0.943532	0.950104	0.919582				0.966013	0.925147	0.91974	0.866057	0.880178	0.86981	0.785287	0.751949	0.75303	0.799807	0.749257	0.696902	0.896744	0.70371	0.702776	0.982538	0.918844	0.893431
trial_1371	0.917692	0.81724	0.883988	0.977888	0.510887	0.512685	0.94021	0.928886	0.934844				0.955406	0.912144	0.90775	0.889444	0.893675	0.886037	0.78388	0.748001	0.747925	0.752369	0.6078	0.565622	0.832924	0.66827	0.666612	0.988082	0.921767	0.891322
trial_1372	0.929051	0.871687	0.912552	0.974144	0.497925	0.501304	0.944638	0.943361	0.938622				0.966626	0.90446	0.899342	0.834137	0.874015	0.858592	0.824286	0.793595	0.79446	0.729875	0.61139	0.566787	0.810385	0.612104	0.606965	0.989215	0.92591	0.89709
trial_1373	0.769653	0.781118	0.872249	0.969438	0.509198	0.516807	0.941758	0.953635	0.934776				0.961418	0.940678	0.934986	0.856078	0.883242	0.854425	0.787718	0.767427	0.76904	0.748033	0.547955	0.539059	0.896264	0.690545	0.68843	0.990387	0.924981	0.895519
trial_1374	0.776373	0.761519	0.848883	0.97727	0.504623	0.509621	0.943091	0.953585	0.934846				0.954284	0.91511	0.910906	0.848503	0.875466	0.870319	0.807878	0.781254	0.780718	0.714428	0.532838	0.520503	0.852589	0.649793	0.649968	0.988401	0.920636	0.887524
trial_1375	0.867792	0.826476	0.884737	0.980154	0.524536	0.529066	0.944513	0.963201	0.938557				0.957124	0.915682	0.909937	0.888234	0.86109	0.854733	0.817057	0.778616	0.779555	0.545514	0.439035	0.43677	0.85159	0.666904	0.6642	0.991137	0.928489	0.900612
trial_1376	0.817264	0.75276	0.857106	0.973776	0.50147	0.505488	0.942807	0.962173	0.860914				0.953939	0.921883	0.91766	0.892731	0.888203	0.866834	0.839609	0.796152	0.797586	0.56228	0.452038	0.449503	0.900122	0.720895	0.721773	0.983935	0.916277	0.886903
trial_1377	0.890833	0.816338	0.871187	0.980404	0.508829	0.517006	0.943789	0.942347	0.919739				0.9647	0.918384	0.914053	0.841066	0.859345	0.849935	0.820419	0.782993	0.782164	0.903169	0.807754	0.790465	0.856161	0.63752	0.635613	0.984523	0.91376	0.88139
trial_1378	0.814294	0.798293	0.874761	0.97655	0.510141	0.512281	0.94807	0.955208	0.938624				0.965549	0.925166	0.91968	0.853794	0.887587	0.881414	0.849799	0.811929	0.811016	0.674484	0.449596	0.449618	0.832297	0.65109	0.646605	0.990181	0.911278	0.887075
trial_1379	0.810863	0.824779	0.88288	0.98321	0.499478	0.507912	0.948289	0.96179	0.934779				0.965586	0.903966	0.899799	0.849984	0.867288	0.858569	0.799942	0.776603	0.776834	0.63851	0.585794	0.577696	0.835674	0.678431	0.678246	0.989475	0.913604	0.885101
trial_1380	0.908197	0.872855	0.913157	0.974909	0.501876	0.511526	0.941792	0.928524	0.919639				0.947926	0.923095	0.918235	0.843906	0.858711	0.855318	0.838504	0.799078	0.797104	0.894253	0.570647	0.538179	0.819508	0.620579	0.615904	0.989463	0.915855	0.884333
trial_1381	0.844852	0.732544	0.848346	0.981401	0.55391	0.541717	0.956203	0.933677	0.935526				0.953406	0.919839	0.915821	0.854212	0.889	0.881742	0.741544	0.729072	0.730119	0.741006	0.414374	0.412391	0.867026	0.67765	0.675167	0.988087	0.917786	0.890933
trial_1382	0.818555	0.726636	0.82816	0.983271	0.508865	0.515358	0.934426	0.96198	0.925155				0.956325	0.902362	0.897547	0.860892	0.878396	0.865302	0.793025	0.763402	0.763881	0.786211	0.661277	0.64697	0.854349	0.66453	0.662243	0.989538	0.926053	0.891678
trial_1383	0.79261	0.764667	0.856539	0.979191	0.506676	0.51472	0.947727	0.961842	0.919725				0.961752	0.940286	0.934972	0.83822	0.874926	0.865363	0.832407	0.793555	0.794731	0.767732	0.695798	0.686581	0.77655	0.590611	0.590479	0.985628	0.926379	0.888509
trial_1384	0.842254	0.773877	0.849808	0.973413	0.504649	0.513936	0.943004	0.943414	0.939225				0.959032	0.905432	0.90165	0.847495	0.870567	0.862209	0.828155	0.81137	0.812646	0.200752	0.241861	0.259787	0.872016	0.696194	0.696931	0.981868	0.912604	0.884158
trial_1385	0.874738	0.820091	0.888676	0.974487	0.504465	0.503739	0.928479	0.963135	0.938667				0.95267	0.91311	0.907606	0.837694	0.862038	0.850347	0.788671	0.76526	0.765867	0.756595	0.677441	0.660247	0.794348	0.653389	0.656762	0.987145	0.913516	0.878204
trial_1386	0.778293	0.764501	0.857418	0.977401	0.512999	0.521211	0.940886	0.944087	0.938759				0.966864	0.921234	0.915766	0.884757	0.883562	0.872112	0.804189	0.785005	0.785251	0.657644	0.479473	0.476919	0.827219	0.641969	0.637558	0.98948	0.92411	0.888746
trial_1387	0.790135	0.784332	0.852147	0.974146	0.497703	0.504773	0.950614	0.961276	0.925407				0.940809	0.895262	0.891061	0.844551	0.867642	0.853557	0.813547	0.761645	0.761213	0.746827	0.678209	0.670657	0.843588	0.675237	0.674299	0.990431	0.925062	0.897114
trial_1388	0.889784	0.827427	0.891384	0.979064	0.503413	0.509729	0.936441	0.962691	0.921136				0.960015	0.928886	0.92383	0.864172	0.869125	0.848776	0.784535	0.735242	0.73733	0.942942	0.796891	0.77442	0.853543	0.681442	0.684404	0.989287	0.923072	0.899151
trial_1389	0.870552	0.779872	0.859391	0.978596	0.517129	0.514793	0.939311	0.959663	0.934813				0.960406	0.923268	0.919066	0.848929	0.864068	0.857402	0.848827	0.79575	0.796366	0.493302	0.460456	0.444286	0.778915	0.597483	0.593828	0.987657	0.914902	0.887251
trial_1390	0.813021	0.78274	0.850472	0.981265	0.49889	0.50736	0.940332	0.928443	0.939474				0.953953	0.924375	0.921787	0.868555	0.868955	0.868159	0.79663	0.788016	0.788419	0.687516	0.443603	0.431431	0.86416	0.645906	0.64434	0.991063	0.919487	0.889191
trial_1391	0.88766	0.819431	0.874176	0.977448	0.505589	0.513304	0.944832	0.960915	0.925478				0.963415	0.920372	0.915387	0.895083	0.888613	0.86157	0.798955	0.756608	0.758138	0.750136	0.659702	0.625578	0.869838	0.688699	0.687479	0.98756	0.927076	0.890072
trial_1392	0.818277	0.771383	0.858158	0.979858	0.509285	0.515384	0.949596	0.96471	0.925507				0.957523	0.8735	0.870985	0.86873	0.868032	0.84819	0.816421	0.792504	0.793926	0.664382	0.45348	0.452517	0.86885	0.689997	0.690385	0.991121	0.92887	0.893166
trial_1393	0.839459	0.776471	0.840239	0.98116	0.508723	0.517208	0.951163	0.940419	0.938593				0.958053	0.91374	0.909315	0.846737	0.872868	0.871025	0.819636	0.807024	0.807967	0.674389	0.424386	0.41269	0.864877	0.680006	0.678281	0.989303	0.928986	0.89486
trial_1394	0.894268	0.815861	0.877735	0.976398	0.508048	0.504439	0.944246	0.928935	0.921181				0.946942	0.925857	0.92173	0.855439	0.867787	0.866661	0.851451	0.79488	0.794473	0.716381	0.530861	0.527833	0.816086	0.639084	0.638794	0.987663	0.923602	0.893811
trial_1395	0.872583	0.821346	0.882112	0.982825	0.502489	0.511784	0.931635	0.941899	0.89207				0.950522	0.891904	0.887016	0.851444	0.872386	0.855566	0.790502	0.738305	0.739341	0.896328	0.570913	0.536277	0.840817	0.685545	0.686924	0.985552	0.92285	0.893279
trial_1396	0.793993	0.745006	0.81162	0.96755	0.506066	0.508874	0.952829	0.942829	0.938668				0.958551	0.925107	0.92047	0.869466	0.887685	0.882836	0.838395	0.792412	0.7919	0.712578	0.601263	0.593169	0.871585	0.70558	0.707007	0.988407	0.929502	0.901597
trial_1397	0.801239	0.789064	0.873468	0.97973	0.505336	0.512506	0.937726	0.96171	0.9347				0.955778	0.906936	0.903001	0.826762	0.862877	0.85173	0.773723	0.731099	0.733737	0.312262	0.324853	0.328962	0.834822	0.687101	0.688673	0.988757	0.923361	0.888193
trial_1398	0.764268	0.747663	0.818595	0.98134	0.506912	0.5093	0.941509	0.930862	0.934895				0.959464	0.913956	0.909643	0.871971	0.87466	0.873276	0.832079	0.787096	0.788193	0.520479	0.438501	0.438036	0.851759	0.677885	0.677563	0.989765	0.927465	0.897433
trial_1399	0.779282	0.781529	0.844288	0.977159	0.501604	0.506645	0.937841	0.966131	0.925243				0.956865	0.912138	0.906882	0.870093	0.863514	0.860437	0.823012	0.793847	0.794536	0.447962	0.411518	0.401198	0.87029	0.702711	0.698917	0.988398	0.920637	0.889662
trial_1400	0.846367	0.764411	0.859975	0.986671	0.587348	0.568235	0.94175	0.962473	0.934479				0.950793	0.917635	0.913977	0.852619	0.876498	0.874668	0.800809	0.765868	0.767931	0.830889	0.741273	0.725204	0.785816	0.620047	0.61773	0.986911	0.918746	0.893028
trial_1401	0.79745	0.746276	0.851446	0.980503	0.513502	0.519242	0.945501	0.959029	0.885797				0.951639	0.918141	0.912456	0.837968	0.885181	0.878347	0.845838	0.798115	0.799098	0.690072	0.594702	0.55215	0.846925	0.657834	0.652877	0.990206	0.929407	0.897266
trial_1402	0.735557	0.721109	0.843603	0.978776	0.509207	0.514808	0.947264	0.957477	0.925268				0.949578	0.877957	0.874854	0.906831	0.895724	0.885892	0.858246	0.803493	0.80391	0.693018	0.621105	0.612363	0.840003	0.668837	0.668496	0.990941	0.932529	0.902549
trial_1403	0.822667	0.744413	0.831509	0.980301	0.584348	0.564775	0.94304	0.944888	0.925081				0.959022	0.940749	0.935026	0.878446	0.877798	0.861908	0.775221	0.770784	0.769368	0.821024	0.752929	0.681536	0.896032	0.692826	0.689891	0.987894	0.925094	0.886812
trial_1404	0.856165	0.763983	0.853645	0.970581	0.503867	0.507635	0.944721	0.932274	0.919954				0.94351	0.918496	0.914535	0.880932	0.877686	0.852872	0.85027	0.791241	0.790097	0.949128	0.795768	0.772948	0.829455	0.685285	0.687974	0.990507	0.923381	0.895256
trial_1405	0.87009	0.797101	0.850965	0.972606	0.506173	0.507272	0.956166	0.960077	0.855374				0.954332	0.914531	0.910372	0.873685	0.887166	0.881171	0.83492	0.790511	0.790131	0.911656	0.81981	0.800732	0.856105	0.687903	0.686015	0.988967	0.920831	0.897881
trial_1406	0.87938	0.762127	0.859756	0.983023	0.508253	0.514686	0.94697	0.944885	0.852922				0.958876	0.911705	0.907773	0.86255	0.867278	0.866565	0.815455	0.761596	0.762377	0.659236	0.59615	0.584103	0.807394	0.679823	0.682909	0.986915	0.913248	0.883944
trial_1407	0.792362	0.792642	0.826636	0.980385	0.509814	0.511228	0.940536	0.961615	0.919819				0.94889	0.891893	0.887321	0.824898	0.865091	0.860249	0.790291	0.758319	0.76097	0.776451	0.617264	0.607816	0.86521	0.653984	0.650905	0.99021	0.915977	0.883374
trial_1408	0.806799	0.746245	0.844222	0.971845	0.495551	0.502655	0.937642	0.946413	0.856443				0.959795	0.940769	0.935045	0.863077	0.870476	0.849859	0.808388	0.75528	0.757158	0.705947	0.564177	0.558795	0.800708	0.631229	0.629256	0.989438	0.924114	0.893492
trial_1409	0.926425	0.819129	0.880311	0.975491	0.508947	0.511767	0.957087	0.9628	0.830941				0.961912	0.924276	0.919982	0.878749	0.876565	0.865403	0.797478	0.765505	0.765459	0.730358	0.314348	0.321017	0.848027	0.687256	0.688925	0.991286	0.924182	0.894885
trial_1410	0.791728	0.759158	0.842734	0.984903	0.585647	0.56718	0.94686	0.942163	0.919651				0.954003	0.925757	0.920965	0.873967	0.884228	0.877184	0.79721	0.764156	0.767192	0.908573	0.813403	0.793175	0.853253	0.657501	0.657233	0.989754	0.922087	0.891519
trial_1411	0.852982	0.767834	0.858937	0.978671	0.512449	0.515634	0.93795	0.943156	0.925685				0.962692	0.92585	0.920663	0.854247	0.873411	0.858651	0.861998	0.81333	0.812153	0.3545	0.278143	0.289205	0.90281	0.691926	0.689049	0.987863	0.926057	0.896244
trial_1412	0.90794	0.838269	0.892703	0.977871	0.506479	0.510495	0.939029	0.959794	0.924858				0.959288	0.911207	0.90584	0.839811	0.869485	0.863066	0.786498	0.768062	0.769119	0.719262	0.613351	0.60223	0.877536	0.693595	0.693775	0.987992	0.927052	0.894004
trial_1413	0.862847	0.76638	0.85074	0.981385	0.506463	0.519745	0.940974	0.963234	0.925734				0.961218	0.927996	0.923535	0.826294	0.865614	0.863797	0.846812	0.800483	0.801105	0.750537	0.648695	0.636478	0.79393	0.614311	0.608417	0.989398	0.919522	0.889092
trial_1414	0.844162	0.830156	0.893095	0.977219	0.49742	0.497851	0.938104	0.960384	0.864069				0.939925	0.916937	0.9127	0.88199	0.890222	0.870909	0.819943	0.788939	0.791361	0.563531	0.282275	0.297417	0.82141	0.649315	0.645689	0.987884	0.92258	0.891492
trial_1415	0.880219	0.774621	0.861216	0.980723	0.508484	0.514999	0.944764	0.959697	0.892622				0.960279	0.932864	0.928121	0.871036	0.866327	0.870013	0.855791	0.826147	0.822867	0.501336	0.471735	0.457801	0.868924	0.697698	0.694838	0.989682	0.913803	0.884759
trial_1416	0.811385	0.768046	0.865456	0.982977	0.514483	0.519394	0.951188	0.934953	0.841004				0.962581	0.922153	0.916307	0.862036	0.879403	0.878799	0.795916	0.764625	0.765624	0.7825	0.660252	0.645274	0.841156	0.684791	0.685484	0.987525	0.92584	0.894171
trial_1417	0.849022	0.755809	0.850805	0.978787	0.512781	0.518954	0.934959	0.950145	0.919874				0.963569	0.9227	0.917521	0.843746	0.884353	0.875005	0.784131	0.747133	0.749485	0.582579	0.393252	0.386565	0.881543	0.700224	0.699762	0.987808	0.927988	0.893022
trial_1418	0.794423	0.777546	0.864056	0.984725	0.536825	0.537237	0.936846	0.962982	0.925169				0.958963	0.912754	0.908856	0.843427	0.857799	0.843415	0.851157	0.800058	0.801069	0.829215	0.720102	0.695653	0.871489	0.684703	0.683974	0.988606	0.916804	0.889857
trial_1419	0.828589	0.806821	0.879199	0.981639	0.508398	0.518385	0.945239	0.953972	0.934923				0.960242	0.924503	0.920249	0.878077	0.875137	0.860343	0.784017	0.752492	0.753936	0.677562	0.615144	0.576304	0.839789	0.680417	0.680961	0.987616	0.922541	0.892259
trial_1420	0.832303	0.777867	0.856738	0.975777	0.507509	0.514912	0.936595	0.954438	0.926584				0.96205	0.913823	0.90927	0.82253	0.864554	0.860969	0.829124	0.808757	0.802805	0.565656	0.318076	0.314403	0.813496	0.627454	0.624827	0.990715	0.923175	0.893485
trial_1421	0.955624	0.871926	0.909219	0.974032	0.494657	0.497646	0.939995	0.96223	0.939338				0.949471	0.925619	0.921453	0.832463	0.864604	0.849377	0.842433	0.809357	0.810286	0.936461	0.855773	0.839403	0.889195	0.708861	0.707678	0.987197	0.923944	0.895282
trial_1422	0.8046	0.77526	0.867705	0.980728	0.503241	0.510822	0.933062	0.953913	0.92526				0.956751	0.927987	0.923376	0.848864	0.865519	0.841432	0.823512	0.790866	0.792641	0.311784	0.323409	0.327616	0.870374	0.70312	0.699462	0.988611	0.91854	0.888692
trial_1423	0.804918	0.750193	0.85511	0.982732	0.517918	0.523704	0.944576	0.961575	0.939806				0.960695	0.92933	0.924333	0.868101	0.872033	0.869613	0.848833	0.804251	0.801595	0.664168	0.475668	0.46311	0.885921	0.704058	0.705194	0.991025	0.927965	0.890365
trial_1424	0.825902	0.825845	0.886554	0.977479	0.501492	0.509845	0.942198	0.963452	0.935374				0.959138	0.918406	0.914252	0.830554	0.859456	0.840161	0.809938	0.780573	0.783797	0.82964	0.741113	0.725334	0.861219	0.675297	0.674754	0.98953	0.915636	0.893955
trial_1425	0.903556	0.853259	0.900633	0.978887	0.507878	0.514013	0.934894	0.927415	0.934869				0.956764	0.940756	0.934966	0.881111	0.872189	0.856902	0.842198	0.833895	0.828807	0.635439	0.499666	0.466044	0.817451	0.678772	0.682476	0.984845	0.913472	0.882086
trial_1426	0.858732	0.825046	0.838867	0.983753	0.581622	0.565415	0.94791	0.960181	0.93862				0.960824	0.921112	0.915045	0.872523	0.876657	0.871185	0.788144	0.743648	0.745496	0.522313	0.380783	0.374679	0.849075	0.665622	0.663807	0.98635	0.926782	0.892229
trial_1427	0.840043	0.76583	0.863	0.973952	0.501757	0.511558	0.940387	0.954295	0.934817				0.961159	0.941649	0.936129	0.85803	0.857794	0.844959	0.773523	0.753376	0.746446	0.687703	0.620749	0.589768	0.856328	0.681979	0.680792	0.989828	0.919948	0.893009
trial_1428	0.864253	0.813359	0.87191	0.977616	0.502571	0.514496	0.945695	0.961537	0.938652				0.961733	0.936492	0.932134	0.827821	0.868233	0.856042	0.828109	0.795718	0.797044	0.779004	0.719937	0.702634	0.837224	0.685057	0.685849	0.984753	0.91483	0.888833
trial_1429	0.809694	0.803892	0.883089	0.966241	0.505624	0.508788	0.943493	0.954298	0.935187				0.964247	0.933973	0.929565	0.883399	0.870501	0.839321	0.776136	0.773467	0.766277	0.621683	0.35952	0.366246	0.824339	0.639204	0.639057	0.989238	0.909298	0.879488
trial_1430	0.858252	0.745849	0.825691	0.974735	0.494323	0.498435	0.933987	0.96226	0.938611				0.957666	0.940772	0.935072	0.868788	0.87561	0.862118	0.838336	0.793923	0.796207	0.643544	0.590978	0.581925	0.85229	0.656002	0.655788	0.989775	0.926354	0.892827
trial_1431	0.808631	0.790339	0.876288	0.970058	0.501189	0.508782	0.951945	0.954097	0.93871				0.961212	0.913372	0.908355	0.898966	0.897504	0.890352	0.827139	0.784692	0.783061	0.745879	0.644361	0.631527	0.877313	0.697032	0.696359	0.990277	0.920816	0.898622
trial_1432	0.833895	0.806161	0.873462	0.974673	0.507711	0.511959	0.952557	0.951386	0.919796				0.945772	0.893192	0.889379	0.862882	0.878482	0.864876	0.853509	0.798147	0.795732	0.912136	0.822665	0.793343	0.905246	0.693237	0.690815	0.988583	0.909296	0.876532
trial_1433	0.831018	0.755277	0.853624	0.982908	0.51102	0.518078	0.945344	0.940029	0.938659				0.94301	0.916782	0.911833	0.874947	0.878299	0.86488	0.843014	0.804506	0.805144	0.268323	0.219859	0.23463	0.849416	0.655559	0.652982	0.986536	0.916917	0.885874
trial_1434	0.846533	0.776086	0.865644	0.973784	0.513808	0.512869	0.943094	0.945699	0.934927				0.944661	0.904636	0.899711	0.876249	0.885834	0.877533	0.770662	0.73358	0.734449	0.602858	0.560125	0.55293	0.847436	0.676491	0.675211	0.992385	0.922438	0.886172
trial_1435	0.842594	0.812522	0.871928	0.976872	0.511496	0.517173	0.941756	0.962361	0.939806				0.950893	0.890611	0.887391	0.863311	0.866229	0.861621	0.85753	0.81781	0.815382	0.911932	0.830546	0.811146	0.835893	0.688281	0.691047	0.989443	0.923225	0.893341
trial_1436	0.797887	0.776741	0.844342	0.983003	0.513494	0.516616	0.942152	0.963891	0.920562				0.941453	0.919817	0.914896	0.878252	0.855613	0.852852	0.862721	0.824056	0.822628	0.527778	0.456675	0.444299	0.799867	0.652795	0.652817	0.986289	0.92507	0.894122
trial_1437	0.885031	0.839236	0.86548	0.977341	0.500455	0.509364	0.946045	0.964617	0.935126				0.944512	0.89276	0.889062	0.835249	0.862954	0.843122	0.781105	0.744774	0.746191	0.764122	0.676849	0.646805	0.8665	0.682972	0.68203	0.984953	0.921551	0.890736
trial_1438	0.788053	0.759909	0.837926	0.979057	0.514938	0.506256	0.94684	0.953121	0.938535				0.959273	0.928501	0.923129	0.834744	0.861441	0.85007	0.835675	0.78875	0.787358	0.931101	0.831598	0.813891	0.855667	0.650979	0.647759	0.985101	0.916735	0.883902
trial_1439	0.779828	0.75967	0.854544	0.983452	0.506629	0.51659	0.940982	0.960175	0.925202				0.963782	0.933278	0.927739	0.886794	0.873803	0.86687	0.810883	0.774865	0.77615	0.885468	0.789889	0.771527	0.815281	0.626008	0.623257	0.989968	0.91719	0.893766
trial_1440	0.836303	0.778056	0.850217	0.980462	0.503912	0.506511	0.946951	0.959215	0.938576				0.958341	0.939143	0.935048	0.850339	0.886257	0.87641	0.822663	0.790105	0.789892	0.785531	0.650206	0.633291	0.868176	0.695585	0.696845	0.98158	0.918578	0.889051
trial_1441	0.939756	0.852898	0.900026	0.976238	0.512672	0.513896	0.944396	0.962125	0.938642				0.965906	0.916872	0.912545	0.856409	0.867877	0.861684	0.791911	0.788099	0.789538	0.671155	0.481055	0.476973	0.829466	0.64719	0.642161	0.991407	0.923468	0.894004
trial_1442	0.78204	0.747629	0.829457	0.976373	0.49846	0.502343	0.935735	0.954246	0.925184				0.95982	0.914383	0.910006	0.873537	0.872515	0.852583	0.85136	0.801267	0.801334	0.300469	0.26683	0.272588	0.874316	0.702898	0.703666	0.980224	0.915482	0.877719
trial_1443	0.845397	0.790187	0.836912	0.978336	0.50429	0.508252	0.946208	0.961707	0.935063				0.95275	0.915183	0.909636	0.856685	0.885595	0.863191	0.84266	0.793037	0.793842	0.738639	0.504553	0.4715	0.794441	0.625415	0.621813	0.988102	0.929922	0.896334
trial_1444	0.81834	0.806843	0.878575	0.977326	0.519551	0.517842	0.945778	0.962532	0.93901				0.964677	0.916969	0.912844	0.86921	0.878052	0.875819	0.786717	0.777953	0.77903	0.624795	0.481857	0.46403	0.87123	0.705525	0.705913	0.989162	0.921291	0.890434
trial_1445	0.795009	0.767065	0.845294	0.982143	0.508085	0.518683	0.949828	0.952806	0.884355				0.960203	0.924331	0.920052	0.841665	0.86245	0.852429	0.796224	0.768056	0.769937	0.377627	0.222105	0.240042	0.865313	0.665068	0.661824	0.989202	0.921638	0.892855
trial_1446	0.805486	0.767954	0.848794	0.984302	0.524677	0.520114	0.941424	0.931301	0.938739				0.962622	0.891887	0.886636	0.829633	0.866718	0.854753	0.844035	0.804722	0.806029	0.642556	0.597063	0.585648	0.895845	0.68879	0.686302	0.980383	0.909274	0.878925
trial_1447	0.872257	0.788098	0.827702	0.977839	0.500674	0.499646	0.945728	0.962558	0.925353				0.950216	0.90639	0.900947	0.831282	0.862049	0.852798	0.844403	0.803685	0.804226	0.641714	0.528858	0.514627	0.821954	0.633288	0.629433	0.985469	0.919652	0.890117
trial_1448	0.848151	0.797137	0.809858	0.964358	0.506902	0.501862	0.942533	0.95474	0.938845				0.959857	0.925449	0.920178	0.861101	0.879245	0.868966	0.80549	0.78614	0.785603	0.908105	0.813031	0.793673	0.820462	0.635232	0.633601	0.989545	0.923963	0.887642
trial_1449	0.791908	0.769898	0.865667	0.979249	0.500746	0.5087	0.947712	0.937456	0.864715				0.950647	0.906093	0.902337	0.899605	0.880677	0.875253	0.807423	0.777082	0.777807	0.485226	0.386499	0.381678	0.811196	0.665427	0.668683	0.987634	0.927949	0.899935
trial_1450	0.863827	0.760581	0.859208	0.977012	0.500128	0.503496	0.943648	0.952374	0.925127				0.958555	0.923045	0.918324	0.852292	0.861746	0.849474	0.859568	0.803842	0.802531	0.943505	0.802268	0.778774	0.827839	0.676818	0.677203	0.985034	0.919874	0.89718
trial_1451	0.860781	0.820485	0.838214	0.975929	0.50585	0.515917	0.938887	0.953418	0.93492				0.944563	0.907732	0.902579	0.858235	0.866018	0.857625	0.759669	0.730656	0.732684	0.741604	0.620146	0.596369	0.829597	0.680037	0.679902	0.988504	0.925537	0.886962
trial_1452	0.781795	0.75964	0.84474	0.978807	0.501872	0.510134	0.942277	0.961303	0.934765				0.95693	0.920282	0.915729	0.861278	0.874165	0.870857	0.836486	0.792563	0.792416	0.429489	0.322579	0.317984	0.895279	0.68658	0.682362	0.987743	0.925472	0.89627
trial_1453	0.834673	0.775358	0.840739	0.973841	0.496586	0.504297	0.942018	0.929678	0.925175				0.934523	0.904158	0.900676	0.859475	0.880706	0.867478	0.820911	0.788086	0.789697	0.445298	0.345896	0.352153	0.820828	0.642444	0.643437	0.989114	0.917446	0.885772
trial_1454	0.82458	0.774016	0.863822	0.978036	0.50377	0.51483	0.938218	0.962246	0.892093				0.959927	0.940635	0.935012	0.867235	0.870156	0.86118	0.814808	0.801643	0.802172	0.50558	0.403317	0.398428	0.816574	0.671782	0.67436	0.992254	0.921566	0.889331
trial_1455	0.895818	0.837104	0.868785	0.986128	0.58089	0.566529	0.942101	0.953291	0.934837				0.93096	0.888083	0.883999	0.842505	0.867021	0.861669	0.807996	0.794865	0.796456	0.765513	0.674029	0.643129	0.904288	0.721109	0.721985	0.9899	0.913925	0.884173
trial_1456	0.84948	0.765466	0.842729	0.986203	0.590022	0.567236	0.944791	0.959006	0.934729				0.962675	0.922986	0.918869	0.84753	0.862239	0.85173	0.840461	0.788633	0.788023	0.908117	0.789413	0.770787	0.830439	0.648602	0.647767	0.986285	0.921195	0.890274
trial_1457	0.812635	0.762989	0.858332	0.979019	0.557837	0.544984	0.93816	0.930596	0.891941				0.95125	0.918468	0.913421	0.865415	0.889665	0.882822	0.8079	0.772718	0.773179	0.888744	0.78909	0.770722	0.835533	0.65754	0.655039	0.988211	0.925161	0.892101
trial_1458	0.792336	0.750095	0.853788	0.984126	0.5825	0.566113	0.947048	0.928255	0.934889				0.954935	0.914808	0.910028	0.848656	0.865204	0.846957	0.860983	0.829536	0.829414	0.906012	0.792769	0.774372	0.869378	0.702706	0.698691	0.988748	0.922865	0.889811
trial_1459	0.838627	0.788016	0.872091	0.971982	0.508116	0.513214	0.937741	0.963815	0.925322				0.955838	0.908043	0.903275	0.891984	0.89454	0.887152	0.850581	0.804597	0.801696	0.731317	0.324023	0.336477	0.834065	0.646996	0.64506	0.989235	0.917992	0.886774
trial_1460	0.833472	0.771415	0.860833	0.979919	0.527302	0.530048	0.94195	0.962142	0.934758				0.957187	0.899666	0.89472	0.870456	0.887604	0.882296	0.831383	0.812164	0.812126	0.420543	0.41967	0.421972	0.833789	0.673763	0.67463	0.990984	0.918018	0.888593
trial_1461	0.848698	0.772767	0.822267	0.976611	0.506769	0.514865	0.946671	0.962366	0.938711				0.957922	0.927013	0.922839	0.874531	0.880646	0.869946	0.800317	0.765211	0.76723	0.732062	0.322596	0.331276	0.873301	0.667904	0.665312	0.989411	0.931086	0.896775
trial_1462	0.878821	0.801816	0.873992	0.973195	0.508398	0.517357	0.940783	0.930438	0.884163				0.962367	0.933182	0.927589	0.863221	0.873827	0.868334	0.822271	0.788627	0.788878	0.663242	0.47579	0.47253	0.831607	0.685111	0.687069	0.98419	0.926423	0.89491
trial_1463	0.90862	0.872237	0.912912	0.96718	0.53051	0.530942	0.944353	0.951177	0.919793				0.961852	0.939837	0.935017	0.865725	0.87039	0.863242	0.805462	0.766607	0.766037	0.731719	0.424588	0.418377	0.864243	0.689631	0.689609	0.986298	0.928515	0.89848
trial_1464	0.945321	0.853345	0.893016	0.972887	0.503024	0.503585	0.940838	0.962023	0.852591				0.952829	0.923581	0.918963	0.869146	0.88206	0.879425	0.851928	0.800494	0.800766	0.703749	0.606356	0.596432	0.816583	0.647542	0.642661	0.99131	0.920696	0.89264
trial_1465	0.782685	0.771067	0.863632	0.976276	0.499302	0.505977	0.936665	0.958933	0.9344				0.95863	0.92101	0.916646	0.878013	0.893724	0.885337	0.839107	0.792311	0.794111	0.90847	0.808413	0.789731	0.849932	0.645746	0.644401	0.990595	0.927699	0.891381
trial_1466	0.947339	0.877701	0.913808	0.978683	0.510972	0.517642	0.943328	0.959674	0.925373				0.965519	0.926929	0.922845	0.860434	0.877036	0.866734	0.859408	0.811154	0.80937	0.44911	0.276737	0.289684	0.798378	0.657369	0.660241	0.984368	0.916524	0.886195
trial_1467	0.81163	0.80137	0.866634	0.981435	0.514896	0.519487	0.941963	0.954119	0.934981				0.943769	0.90774	0.90267	0.846333	0.870706	0.86401	0.814324	0.781902	0.782552	0.713085	0.573719	0.564217	0.816755	0.672777	0.675694	0.988988	0.926089	0.894877
trial_1468	0.800687	0.763025	0.858444	0.979218	0.553682	0.540398	0.954349	0.961067	0.919883				0.949418	0.916024	0.911188	0.837663	0.858103	0.825986	0.824571	0.794075	0.79468	0.714139	0.593978	0.585573	0.866901	0.68013	0.680529	0.991322	0.921496	0.885815
trial_1469	0.935366	0.860405	0.893015	0.979313	0.509533	0.516939	0.942686	0.954801	0.938698				0.955567	0.912537	0.907845	0.826261	0.868223	0.857495	0.838953	0.811452	0.810109	0.484432	0.412762	0.412973	0.799056	0.647656	0.646571	0.990546	0.919045	0.889867
trial_1470	0.930498	0.834081	0.881492	0.983074	0.506387	0.515233	0.939351	0.961556	0.934833				0.96282	0.927068	0.922506	0.852132	0.871858	0.854251	0.817641	0.808278	0.808994	0.740318	0.643644	0.630357	0.859169	0.654105	0.648438	0.991297	0.925366	0.894726
trial_1471	0.775715	0.737178	0.843341	0.982859	0.513167	0.521506	0.944637	0.961142	0.934867				0.952114	0.930332	0.926366	0.848654	0.868388	0.863068	0.795672	0.74743	0.748946	0.745071	0.659449	0.648169	0.87178	0.703936	0.705191	0.991001	0.920061	0.888879
trial_1472	0.814604	0.760685	0.853457	0.975961	0.501314	0.512497	0.946191	0.96225	0.925239				0.95781	0.915978	0.910955	0.887884	0.882228	0.865269	0.787543	0.781052	0.775228	0.891444	0.788929	0.77012	0.816028	0.642337	0.642535	0.987746	0.926165	0.89436
trial_1473	0.854676	0.799492	0.858211	0.978822	0.498919	0.509527	0.946551	0.962439	0.938599				0.960911	0.914758	0.909216	0.864383	0.873693	0.863185	0.786936	0.77456	0.7774	0.391523	0.275612	0.28461	0.863277	0.65264	0.647623	0.989771	0.924696	0.894983
trial_1474	0.88103	0.766493	0.853629	0.983441	0.507866	0.50978	0.946046	0.962096	0.925202				0.960069	0.913427	0.908787	0.864397	0.873891	0.861159	0.860363	0.799846	0.795565	0.583875	0.513082	0.505157	0.858226	0.683037	0.684549	0.987073	0.921097	0.891001
trial_1475	0.808996	0.763842	0.851144	0.973062	0.503705	0.512601	0.944597	0.959299	0.938623				0.954559	0.923565	0.919075	0.869396	0.876378	0.872347	0.831146	0.804469	0.801375	0.909391	0.817712	0.79925	0.852677	0.675651	0.672536	0.988298	0.921265	0.889758
trial_1476	0.851104	0.802339	0.851962	0.973591	0.5064	0.510702	0.940949	0.929297	0.886064				0.960456	0.923572	0.919361	0.890718	0.896064	0.894202	0.829301	0.770562	0.770077	0.688942	0.630647	0.597289	0.860177	0.664623	0.664164	0.987087	0.927706	0.890697
trial_1477	0.796873	0.786339	0.870821	0.983278	0.513927	0.517657	0.9413	0.953021	0.934548				0.954798	0.916364	0.912244	0.886996	0.879953	0.880496	0.836533	0.791864	0.791519	0.70478	0.568291	0.562078	0.873809	0.696187	0.696925	0.989515	0.916205	0.886593
trial_1478	0.872374	0.745017	0.842924	0.979693	0.515335	0.517404	0.943446	0.961472	0.848461				0.959973	0.940306	0.934065	0.819083	0.861036	0.855463	0.83501	0.795978	0.797079	0.368031	0.298556	0.30504	0.809645	0.643614	0.643777	0.986246	0.914627	0.891193
trial_1479	0.866025	0.831016	0.894276	0.984701	0.585883	0.564434	0.947983	0.96356	0.919752				0.964815	0.940813	0.935116	0.85068	0.864195	0.860328	0.844379	0.804848	0.804753	0.44297	0.343149	0.348368	0.801365	0.664584	0.667993	0.987713	0.915109	0.891359
trial_1480	0.777004	0.760887	0.860522	0.980989	0.509589	0.515944	0.938923	0.961325	0.934722				0.962197	0.913183	0.908405	0.875994	0.883056	0.878895	0.811923	0.763442	0.765356	0.41728	0.320379	0.315478	0.803194	0.663749	0.662863	0.989257	0.92353	0.887522
trial_1481	0.815564	0.807117	0.88194	0.981737	0.523529	0.520868	0.957146	0.942686	0.91989				0.959288	0.919244	0.914523	0.836806	0.85951	0.845728	0.823023	0.796471	0.796464	0.831407	0.752848	0.737163	0.834427	0.671947	0.670261	0.989669	0.928169	0.896996
trial_1482	0.818932	0.766157	0.839822	0.980795	0.508784	0.510919	0.938832	0.96152	0.891842				0.924854	0.901228	0.896474	0.874911	0.868519	0.857643	0.821204	0.790082	0.791183	0.904149	0.806218	0.789415	0.841022	0.664187	0.661865	0.987239	0.920728	0.88484
trial_1483	0.873045	0.759844	0.838245	0.979328	0.5288	0.528988	0.949211	0.953389	0.925386				0.959322	0.923515	0.919034	0.841111	0.864546	0.865449	0.814431	0.779847	0.780602	0.734203	0.348678	0.354785	0.876004	0.696181	0.696931	0.989863	0.908154	0.88473
trial_1484	0.8352	0.795742	0.874767	0.972767	0.499909	0.5133	0.941515	0.961903	0.938627				0.963847	0.925597	0.920198	0.866017	0.88358	0.87084	0.774391	0.767965	0.770409	0.394077	0.325289	0.319775	0.820271	0.629362	0.625428	0.986951	0.926257	0.894697
trial_1485	0.840088	0.800781	0.873865	0.977794	0.529431	0.524487	0.946981	0.94176	0.864737				0.955616	0.906154	0.901295	0.843183	0.871587	0.858437	0.847719	0.797822	0.798245	0.555597	0.445723	0.443523	0.866239	0.680763	0.680188	0.988171	0.924202	0.894459
trial_1486	0.798267	0.771171	0.860698	0.975817	0.496459	0.505661	0.941859	0.962849	0.866891				0.929773	0.920442	0.915151	0.872357	0.87043	0.871406	0.854685	0.80055	0.800171	0.624877	0.484093	0.462957	0.797617	0.636165	0.635792	0.98815	0.919817	0.881283
trial_1487	0.809252	0.806438	0.872099	0.98239	0.503895	0.511729	0.942084	0.96221	0.938626				0.950227	0.925569	0.921443	0.877745	0.872102	0.860088	0.826917	0.772315	0.769017	0.69039	0.620108	0.588005	0.839495	0.678341	0.677788	0.989233	0.917832	0.889466
trial_1488	0.810393	0.768685	0.851279	0.978673	0.507941	0.513206	0.931127	0.966354	0.934771				0.951484	0.919029	0.914696	0.855866	0.868811	0.863756	0.831357	0.789986	0.790418	0.755604	0.656987	0.64337	0.799465	0.6308	0.629034	0.991595	0.925662	0.896403
trial_1489	0.895409	0.81067	0.875903	0.978736	0.511248	0.52201	0.953886	0.953237	0.925433				0.961614	0.940541	0.934432	0.847402	0.886391	0.876636	0.810663	0.77382	0.777024	0.895516	0.709289	0.680742	0.773148	0.601745	0.60246	0.990254	0.926245	0.893396
trial_1490	0.897536	0.807296	0.856834	0.976646	0.506395	0.504356	0.946431	0.955399	0.935365				0.962963	0.91767	0.913059	0.873979	0.881467	0.870569	0.838119	0.796835	0.797017	0.407465	0.315288	0.3247	0.839975	0.673757	0.673789	0.98166	0.919025	0.88976
trial_1491	0.848496	0.799285	0.868611	0.976923	0.515156	0.518378	0.938408	0.949288	0.866856				0.959911	0.932317	0.926908	0.849348	0.87355	0.861038	0.84571	0.79341	0.789047	0.854724	0.743255	0.723736	0.853112	0.674057	0.675634	0.990368	0.927191	0.894224
trial_1492	0.879166	0.836223	0.876729	0.976999	0.497158	0.504093	0.939985	0.942316	0.938666				0.958529	0.912917	0.908842	0.842778	0.863552	0.861626	0.854646	0.809236	0.808148	0.736702	0.545202	0.533617	0.900707	0.723279	0.724325	0.979456	0.910981	0.87934
trial_1493	0.829858	0.762151	0.864028	0.978791	0.511802	0.519409	0.934025	0.933728	0.925199				0.966245	0.920493	0.915627	0.848345	0.871791	0.86979	0.811947	0.765025	0.766412	0.342097	0.315991	0.322951	0.83495	0.679744	0.682665	0.988903	0.925024	0.896799
trial_1494	0.817779	0.782695	0.868978	0.974854	0.505687	0.512979	0.942356	0.960924	0.855576				0.962226	0.910642	0.906852	0.851086	0.87779	0.849924	0.837106	0.787043	0.788064	0.577931	0.516994	0.509902	0.846547	0.65893	0.656962	0.98774	0.921943	0.895342
trial_1495	0.818619	0.781375	0.857088	0.981842	0.500267	0.505779	0.940293	0.960943	0.938756				0.958662	0.915772	0.911138	0.843288	0.86296	0.849847	0.823169	0.777349	0.778856	0.62635	0.477186	0.456127	0.882683	0.703886	0.705011	0.987274	0.917768	0.886818
trial_1496	0.806361	0.764519	0.856007	0.976558	0.504705	0.509766	0.938237	0.932015	0.938598				0.95777	0.940624	0.934951	0.880634	0.866563	0.858474	0.778533	0.748234	0.749334	0.73931	0.585102	0.539518	0.909733	0.715594	0.715475	0.987933	0.916131	0.885539
trial_1497	0.816928	0.774832	0.865983	0.972082	0.505792	0.514141	0.948334	0.962869	0.92539				0.962404	0.933406	0.927804	0.842024	0.862503	0.835565	0.811586	0.779343	0.780141	0.531321	0.448681	0.434253	0.847253	0.670277	0.669954	0.987111	0.924173	0.898926
trial_1498	0.811672	0.780834	0.862121	0.981969	0.512173	0.515434	0.93365	0.963536	0.93858				0.95951	0.931281	0.925953	0.877146	0.876498	0.868597	0.788099	0.765176	0.768026	0.303057	0.286113	0.298831	0.810364	0.645799	0.640783	0.991938	0.926475	0.894588
trial_1499	0.919718	0.754025	0.849908	0.976042	0.50572	0.5116	0.949106	0.954044	0.92535				0.95872	0.902631	0.897489	0.850602	0.884701	0.879877	0.824259	0.810071	0.805858	0.885937	0.784191	0.765112	0.784557	0.586243	0.584869	0.984444	0.913929	0.885201
trial_1500	0.867355	0.822174	0.874531	0.976111	0.510981	0.513523	0.9389	0.959181	0.884259				0.945421	0.915661	0.911266	0.8325	0.870687	0.864374	0.786374	0.781535	0.783861	0.658983	0.491831	0.489277	0.866391	0.689438	0.689404	0.990497	0.925433	0.898644
[truncated: 52,270 more rows]
