# Supplementary material for: Cell type-specific weighting-factors to solve solid organs-specific limitations of single cell RNA-sequencing
Source: PLoS Genet. 2024 Nov 18;20(11):e1011436. doi: 10.1371/journal.pgen.1011436 (PMC11573148; doi:10.1371/journal.pgen.1011436)
Supplement: S9 Table — (XLSX) [file pgen.1011436.s018.xlsx]

## Sheet: Sheet 1
Organ
