# Supplementary material for: Cell type-specific weighting-factors to solve solid organs-specific limitations of single cell RNA-sequencing
Source: PLoS Genet. 2024 Nov 18;20(11):e1011436. doi: 10.1371/journal.pgen.1011436 (PMC11573148; doi:10.1371/journal.pgen.1011436)
Supplement: S10 Table — (XLSX) [file pgen.1011436.s019.xlsx]

## Sheet: Sheet 1
condition	Organ	sample_label	Cell Type	mean	variance
E-Sham	Brain	A1.MAA000560.3_10_M.1.1	OLG	0.0155007	0.00516753
E-Sham	Brain	A1.MAA000564.3_10_M.1.1	EC	3.32653e-05	3.67264e-09
E-Sham	Brain	A1.MAA000570.3_8_M.1.1	MG	0.00161886	4.70196e-05
E-Sham	Brain	A1.MAA000593.3_8_M.1.1	MG	0.000262227	2.20615e-07
E-Sham	Brain	A1.MAA000603.3_10_M.1.1	MG	0.00250182	0.000120203
E-Sham	Brain	A1.MAA000604.3_10_M.1.1	MG	0.000124764	2.78925e-08
E-Sham	Brain	A1.MAA000617.3_10_M.1.1	MG	0.000320434	6.4452e-07
E-Sham	Brain	A1.MAA000923.3_9_M.1.1	AS	1.27271	0.681376
E-Sham	Brain	A1.MAA000930.3_8_M.1.1	OLG	2.46867	1.27126
E-Sham	Brain	A1.MAA000932.3_11_M.1.1	EC	0.0379099	0.0160459
E-Sham	Brain	A1.MAA000940.3_8_M.1.1	IN	0.000474499	8.2945e-07
E-Sham	Brain	A10.MAA000564.3_10_M.1.1	OPC	0.000137721	6.32421e-08
E-Sham	Brain	A10.MAA000571.3_9_M.1.1	MG	0.000124665	5.97429e-08
E-Sham	Brain	A10.MAA000572.3_8_M.1.1	MG	0.000141319	1.61127e-07
E-Sham	Brain	A10.MAA000590.3_9_M.1.1	MG	0.0121865	0.00146128
E-Sham	Brain	A10.MAA000591.3_8_M.1.1	MG	0.000147957	1.02168e-07
E-Sham	Brain	A10.MAA000593.3_8_M.1.1	MG	9.44631e-05	4.95417e-08
E-Sham	Brain	A10.MAA000603.3_10_M.1.1	MG	0.000179761	9.5947e-08
E-Sham	Brain	A10.MAA000604.3_10_M.1.1	MP	0.000181263	2.14734e-07
E-Sham	Brain	A10.MAA000605.3_10_M.1.1	MG	0.00023955	2.01127e-07
E-Sham	Brain	A10.MAA000617.3_10_M.1.1	MG	0.000123042	1.41475e-07
E-Sham	Brain	A10.MAA000641.3_9_M.1.1	OLG	0.0111025	0.00173644
E-Sham	Brain	A10.MAA000926.3_9_M.1.1	AS	2.16705	4.46343
E-Sham	Brain	A10.MAA000930.3_8_M.1.1	OPC	0.000116547	5.2232e-08
E-Sham	Brain	A10.MAA000932.3_11_M.1.1	EC	0.301387	0.129246
E-Sham	Brain	A10.MAA000935.3_8_M.1.1	OLG	0.000276885	1.98947e-06
E-Sham	Brain	A10.MAA000941.3_8_M.1.1	OLG	0.558676	0.633746
E-Sham	Brain	A10.MAA000944.3_9_M.1.1	OLG	0.0562174	0.0534007
E-Sham	Brain	A11.MAA000560.3_10_M.1.1	OPC	0.000136105	3.72048e-08
E-Sham	Brain	A11.MAA000561.3_10_M.1.1	OPC	5.84015	7.08007
E-Sham	Brain	A11.MAA000564.3_10_M.1.1	IN	0.000325395	4.30676e-07
E-Sham	Brain	A11.MAA000570.3_8_M.1.1	MG	0.000172859	9.40895e-08
E-Sham	Brain	A11.MAA000572.3_8_M.1.1	MG	6.94698e-05	3.03624e-08
E-Sham	Brain	A11.MAA000590.3_9_M.1.1	MG	0.000123394	8.326e-08
E-Sham	Brain	A11.MAA000603.3_10_M.1.1	MG	0.000157689	5.90105e-08
E-Sham	Brain	A11.MAA000604.3_10_M.1.1	MG	0.000286928	4.71766e-07
E-Sham	Brain	A11.MAA000605.3_10_M.1.1	MG	0.000214074	1.36277e-07
E-Sham	Brain	A11.MAA000617.3_10_M.1.1	MG	0.000280285	3.8597e-07
E-Sham	Brain	A11.MAA000641.3_9_M.1.1	OLG	1.66499	0.319002
E-Sham	Brain	A11.MAA000902.3_11_M.1.1	OLG	1.04594	1.33849
E-Sham	Brain	A11.MAA000923.3_9_M.1.1	AS	1.5146	0.53613
E-Sham	Brain	A11.MAA000926.3_9_M.1.1	EC	0.201795	0.140996
E-Sham	Brain	A11.MAA000928.3_9_M.1.1	BG	0.174201	0.152094
E-Sham	Brain	A11.MAA000930.3_8_M.1.1	OLG	3.44911	1.7988
E-Sham	Brain	A11.MAA000932.3_11_M.1.1	EC	6.10239e-05	1.10906e-08
E-Sham	Brain	A11.MAA000942.3_8_M.1.1	IN	0.000242738	2.39496e-07
E-Sham	Brain	A11.MAA000944.3_9_M.1.1	AS	2.25142	2.09142
E-Sham	Brain	A12.MAA000560.3_10_M.1.1	OLG	0.332261	0.508262
E-Sham	Brain	A12.MAA000572.3_8_M.1.1	MG	5.98573e-05	2.91569e-08
E-Sham	Brain	A12.MAA000581.3_10_M.1.1	EC	0.13271	0.057969
E-Sham	Brain	A12.MAA000590.3_9_M.1.1	MG	0.00107391	2.02368e-05
E-Sham	Brain	A12.MAA000591.3_8_M.1.1	MG	9.24669e-05	5.40242e-08
E-Sham	Brain	A12.MAA000592.3_9_M.1.1	MG	0.000197764	1.00716e-07
E-Sham	Brain	A12.MAA000603.3_10_M.1.1	MG	0.0240533	0.00372268
E-Sham	Brain	A12.MAA000604.3_10_M.1.1	MG	0.000155595	1.51665e-07
E-Sham	Brain	A12.MAA000605.3_10_M.1.1	MG	0.000136192	6.06136e-08
E-Sham	Brain	A12.MAA000615.3_10_M.1.1	IN	0.000254851	2.46557e-07
E-Sham	Brain	A12.MAA000617.3_10_M.1.1	MG	8.28227e-05	1.78918e-08
E-Sham	Brain	A12.MAA000641.3_9_M.1.1	OLG	0.00024699	2.31441e-07
E-Sham	Brain	A12.MAA000926.3_9_M.1.1	OPC	0.0341596	0.0263587
E-Sham	Brain	A12.MAA000930.3_8_M.1.1	AS	0.223908	0.380956
E-Sham	Brain	A12.MAA000935.3_8_M.1.1	OLG	4.76788e-05	5.41395e-09
E-Sham	Brain	A12.MAA000941.3_8_M.1.1	OLG	0.158704	0.0859622
E-Sham	Brain	A12.MAA000944.3_9_M.1.1	OLG	0.139928	0.185384
E-Sham	Brain	A13.MAA000424.3_11_M.1.1	EN-NSC	0.000198851	1.50144e-07
E-Sham	Brain	A13.MAA000560.3_10_M.1.1	AS	1.10548	1.64151
E-Sham	Brain	A13.MAA000563.3_10_M.1.1	OLG	9.85382e-05	5.60915e-08
E-Sham	Brain	A13.MAA000603.3_10_M.1.1	MG	0.000846922	1.12086e-05
E-Sham	Brain	A13.MAA000604.3_10_M.1.1	MG	0.000133101	1.03507e-07
E-Sham	Brain	A13.MAA000615.3_10_M.1.1	EN-NSC	0.0018272	0.00215222
E-Sham	Brain	A13.MAA000617.3_10_M.1.1	MG	0.0001252	6.82433e-08
E-Sham	Brain	A13.MAA000923.3_9_M.1.1	AS	0.79894	0.652429
E-Sham	Brain	A13.MAA000930.3_8_M.1.1	OLG	0.0044539	0.000665072
E-Sham	Brain	A13.MAA000941.3_8_M.1.1	EC	5.65049e-05	8.06633e-09
E-Sham	Brain	A13.MAA000944.3_9_M.1.1	EC	0.604329	0.247692
E-Sham	Brain	A14.MAA000560.3_10_M.1.1	OLG	3.74107e-05	5.18636e-09
E-Sham	Brain	A14.MAA000561.3_10_M.1.1	EN-NSC	0.0105749	0.0144671
E-Sham	Brain	A14.MAA000581.3_10_M.1.1	PC	0.0938509	0.0240872
E-Sham	Brain	A14.MAA000590.3_9_M.1.1	MG	0.000344701	1.88922e-07
E-Sham	Brain	A14.MAA000591.3_8_M.1.1	MG	0.000188973	1.27007e-07
E-Sham	Brain	A14.MAA000603.3_10_M.1.1	MG	9.45908e-05	3.59132e-08
E-Sham	Brain	A14.MAA000604.3_10_M.1.1	MG	0.0338154	0.00730602
E-Sham	Brain	A14.MAA000605.3_10_M.1.1	MG	0.000151451	1.12758e-07
E-Sham	Brain	A14.MAA000617.3_10_M.1.1	MG	0.000259852	2.26743e-07
E-Sham	Brain	A14.MAA000926.3_9_M.1.1	OLG	0.022892	0.0108788
E-Sham	Brain	A14.MAA000930.3_8_M.1.1	PC	0.0669707	0.0100104
E-Sham	Brain	A14.MAA000942.3_8_M.1.1	IN	0.000473917	3.14667e-05
E-Sham	Brain	A14.MAA000944.3_9_M.1.1	OLG	0.316886	0.0546303
E-Sham	Brain	A14.MAA000947.3_9_M.1.1	PC	0.00410588	0.000315831
E-Sham	Brain	A15.MAA000560.3_10_M.1.1	AS	1.85013	2.20104
E-Sham	Brain	A15.MAA000561.3_10_M.1.1	PC	0.022724	0.00430406
E-Sham	Brain	A15.MAA000570.3_8_M.1.1	MG	0.0156234	0.00273554
E-Sham	Brain	A15.MAA000572.3_8_M.1.1	MG	0.0100355	0.00159922
E-Sham	Brain	A15.MAA000573.3_9_M.1.1	MG	0.000114801	6.31516e-08
E-Sham	Brain	A15.MAA000581.3_10_M.1.1	EC	5.09496e-05	6.21115e-09
E-Sham	Brain	A15.MAA000590.3_9_M.1.1	MG	0.000118344	6.0689e-08
E-Sham	Brain	A15.MAA000591.3_8_M.1.1	MG	0.000142344	6.14427e-08
E-Sham	Brain	A15.MAA000592.3_9_M.1.1	MG	8.19262e-05	1.41109e-08
E-Sham	Brain	A15.MAA000593.3_8_M.1.1	MG	0.000277574	1.53411e-07
E-Sham	Brain	A15.MAA000603.3_10_M.1.1	MG	0.00551305	0.000710862
E-Sham	Brain	A15.MAA000604.3_10_M.1.1	MG	0.000207947	1.31759e-07
E-Sham	Brain	A15.MAA000605.3_10_M.1.1	MG	0.0656313	0.00527155
E-Sham	Brain	A15.MAA000617.3_10_M.1.1	MG	0.00019061	1.01334e-07
E-Sham	Brain	A15.MAA000641.3_9_M.1.1	OLG	0.0782846	0.0527963
E-Sham	Brain	A15.MAA000930.3_8_M.1.1	EC	0.00105268	6.8338e-05
E-Sham	Brain	A15.MAA000941.3_8_M.1.1	EC	0.798997	0.224979
E-Sham	Brain	A15.MAA000942.3_8_M.1.1	IN	0.000395573	6.70564e-07
E-Sham	Brain	A15.MAA000944.3_9_M.1.1	AS	3.13256	1.06735
E-Sham	Brain	A16.MAA000560.3_10_M.1.1	OLG	0.0702922	0.0582362
E-Sham	Brain	A16.MAA000561.3_10_M.1.1	EN-NSC	4.03132	16.1369
E-Sham	Brain	A16.MAA000564.3_10_M.1.1	OPC	3.76597e-05	9.59059e-09
E-Sham	Brain	A16.MAA000572.3_8_M.1.1	MG	0.00014398	8.14223e-08
E-Sham	Brain	A16.MAA000581.3_10_M.1.1	EC	3.41974e-05	4.15397e-09
E-Sham	Brain	A16.MAA000590.3_9_M.1.1	MG	0.0579237	0.0151041
E-Sham	Brain	A16.MAA000593.3_8_M.1.1	MG	0.0399678	0.00686338
E-Sham	Brain	A16.MAA000603.3_10_M.1.1	MG	0.00022462	1.95314e-07
E-Sham	Brain	A16.MAA000604.3_10_M.1.1	MG	0.0203276	0.00317357
E-Sham	Brain	A16.MAA000605.3_10_M.1.1	MG	0.00102096	2.18553e-05
E-Sham	Brain	A16.MAA000641.3_9_M.1.1	OLG	0.000396022	9.15958e-07
E-Sham	Brain	A16.MAA000902.3_11_M.1.1	OLG	6.62863	3.94222
E-Sham	Brain	A16.MAA000930.3_8_M.1.1	AS	1.93055	3.28008
E-Sham	Brain	A16.MAA000932.3_11_M.1.1	EC	0.0243077	0.00865131
E-Sham	Brain	A16.MAA000935.3_8_M.1.1	OLG	2.24322	2.9745
E-Sham	Brain	A16.MAA000941.3_8_M.1.1	EN-NSC	0.00016803	1.00429e-07
E-Sham	Brain	A16.MAA000942.3_8_M.1.1	IN	0.0199852	0.020969
E-Sham	Brain	A16.MAA000944.3_9_M.1.1	EN-NSC	0.157958	0.622178
E-Sham	Brain	A17.MAA000560.3_10_M.1.1	AS	1.32865	1.96555
E-Sham	Brain	A17.MAA000561.3_10_M.1.1	IN	0.000403511	7.06493e-07
E-Sham	Brain	A17.MAA000581.3_10_M.1.1	EC	2.91577e-05	3.74656e-09
E-Sham	Brain	A17.MAA000605.3_10_M.1.1	MG	0.000179758	3.75485e-07
E-Sham	Brain	A17.MAA000617.3_10_M.1.1	MG	0.000101361	3.9794e-08
E-Sham	Brain	A17.MAA000641.3_9_M.1.1	OLG	0.123593	0.0640441
E-Sham	Brain	A18.MAA000560.3_10_M.1.1	OLG	0.0291153	0.0287565
E-Sham	Brain	A18.MAA000561.3_10_M.1.1	EN-NSC	12.172	24.6957
E-Sham	Brain	A18.MAA000570.3_8_M.1.1	MG	0.000362584	6.39748e-07
E-Sham	Brain	A18.MAA000578.3_10_M.1.1	OLG	1.81865	1.7139
E-Sham	Brain	A18.MAA000581.3_10_M.1.1	EC	3.59032e-05	4.50652e-09
E-Sham	Brain	A18.MAA000592.3_9_M.1.1	MG	0.000131246	1.14633e-07
E-Sham	Brain	A18.MAA000603.3_10_M.1.1	MG	0.000237453	4.41274e-07
E-Sham	Brain	A18.MAA000604.3_10_M.1.1	MG	0.000200543	1.64846e-07
E-Sham	Brain	A18.MAA000605.3_10_M.1.1	MG	0.000212983	1.54103e-07
E-Sham	Brain	A18.MAA000617.3_10_M.1.1	MG	0.0142325	0.0019487
E-Sham	Brain	A18.MAA000926.3_9_M.1.1	OLG	0.109951	0.095707
E-Sham	Brain	A18.MAA000930.3_8_M.1.1	EC	0.0978563	0.0454733
E-Sham	Brain	A18.MAA000932.3_11_M.1.1	OLG	1.90918	0.948697
E-Sham	Brain	A18.MAA000935.3_8_M.1.1	OLG	4.08939	2.71327
E-Sham	Brain	A18.MAA000941.3_8_M.1.1	EC	0.423308	0.133515
E-Sham	Brain	A18.MAA000942.3_8_M.1.1	OLG	0.014024	0.00725079
E-Sham	Brain	A18.MAA000944.3_9_M.1.1	OLG	0.104827	0.106219
E-Sham	Brain	A19.MAA000550.3_10_M.1.1	OLG	0.174537	0.1018
E-Sham	Brain	A19.MAA000560.3_10_M.1.1	OLG	0.0720444	0.0795361
E-Sham	Brain	A19.MAA000561.3_10_M.1.1	EN-NSC	1.59938	7.65321
E-Sham	Brain	A19.MAA000570.3_8_M.1.1	MG	0.000121958	4.52466e-08
E-Sham	Brain	A19.MAA000581.3_10_M.1.1	PC	0.0124381	0.00292439
E-Sham	Brain	A19.MAA000590.3_9_M.1.1	MG	0.000256994	2.59865e-07
E-Sham	Brain	A19.MAA000593.3_8_M.1.1	MG	0.000185613	7.43168e-08
E-Sham	Brain	A19.MAA000603.3_10_M.1.1	MG	0.00957695	0.00204024
E-Sham	Brain	A19.MAA000605.3_10_M.1.1	MG	0.0166031	0.0020161
E-Sham	Brain	A19.MAA000617.3_10_M.1.1	MG	0.000102153	2.06867e-08
E-Sham	Brain	A19.MAA000926.3_9_M.1.1	AS	4.02919	2.3166
E-Sham	Brain	A19.MAA000930.3_8_M.1.1	AS	1.59529	2.2474
E-Sham	Brain	A19.MAA000944.3_9_M.1.1	OLG	2.9878	2.51391
E-Sham	Brain	A2.MAA000560.3_10_M.1.1	AS	0.671514	0.644374
E-Sham	Brain	A2.MAA000570.3_8_M.1.1	MG	0.00658507	0.000917949
E-Sham	Brain	A2.MAA000572.3_8_M.1.1	MG	0.000283573	2.85126e-07
E-Sham	Brain	A2.MAA000590.3_9_M.1.1	MG	0.0399428	0.00692507
E-Sham	Brain	A2.MAA000592.3_9_M.1.1	MG	0.0113372	0.00329234
E-Sham	Brain	A2.MAA000603.3_10_M.1.1	MG	0.0308518	0.00728107
E-Sham	Brain	A2.MAA000604.3_10_M.1.1	MG	0.000140227	7.66541e-08
E-Sham	Brain	A2.MAA000617.3_10_M.1.1	MG	0.000359283	5.52593e-07
E-Sham	Brain	A2.MAA000932.3_11_M.1.1	EC	0.625983	0.114191
E-Sham	Brain	A2.MAA000935.3_8_M.1.1	OLG	0.137203	0.103135
E-Sham	Brain	A2.MAA000941.3_8_M.1.1	EC	0.0149583	0.0042703
E-Sham	Brain	A2.MAA000942.3_8_M.1.1	OLG	0.0199358	0.0101191
E-Sham	Brain	A2.MAA000944.3_9_M.1.1	OLG	2.86616	0.0273747
E-Sham	Brain	A20.MAA000550.3_10_M.1.1	OPC	0.325708	0.462605
E-Sham	Brain	A20.MAA000560.3_10_M.1.1	OLG	0.0013361	4.45337e-05
E-Sham	Brain	A20.MAA000561.3_10_M.1.1	PC	0.073533	0.0129253
E-Sham	Brain	A20.MAA000564.3_10_M.1.1	EC	0.00772263	0.00406855
E-Sham	Brain	A20.MAA000570.3_8_M.1.1	MG	0.000153136	1.12122e-07
E-Sham	Brain	A20.MAA000581.3_10_M.1.1	EN-NSC	0.00177626	0.0019815
E-Sham	Brain	A20.MAA000603.3_10_M.1.1	MG	0.000127941	5.545e-08
E-Sham	Brain	A20.MAA000604.3_10_M.1.1	MG	0.000241785	3.05244e-07
E-Sham	Brain	A20.MAA000605.3_10_M.1.1	MG	0.000152922	2.42926e-07
E-Sham	Brain	A20.MAA000617.3_10_M.1.1	MG	0.000105362	4.73072e-08
E-Sham	Brain	A20.MAA000926.3_9_M.1.1	PC	0.124682	0.0391227
E-Sham	Brain	A20.MAA000944.3_9_M.1.1	EN-NSC	0.169642	0.517756
E-Sham	Brain	A20.MAA000947.3_9_M.1.1	OPC	0.000218326	1.09561e-07
E-Sham	Brain	A21.MAA000424.3_11_M.1.1	EC	0.00116511	6.98298e-05
E-Sham	Brain	A21.MAA000560.3_10_M.1.1	AS	1.11487	1.8747
E-Sham	Brain	A21.MAA000561.3_10_M.1.1	IN	0.000385475	7.05448e-07
E-Sham	Brain	A21.MAA000581.3_10_M.1.1	EC	6.77265e-05	1.8537e-08
E-Sham	Brain	A21.MAA000603.3_10_M.1.1	MG	0.000177678	1.06927e-07
E-Sham	Brain	A21.MAA000604.3_10_M.1.1	MG	0.0501535	0.00835883
E-Sham	Brain	A21.MAA000605.3_10_M.1.1	MG	0.00426939	0.000380997
E-Sham	Brain	A21.MAA000925.3_9_M.1.1	OLG	1.95331	1.4616
E-Sham	Brain	A21.MAA000926.3_9_M.1.1	AS	3.24524	0.444508
E-Sham	Brain	A21.MAA000930.3_8_M.1.1	AS	0.0117983	0.00306629
E-Sham	Brain	A21.MAA000944.3_9_M.1.1	EC	1.22272	0.425146
E-Sham	Brain	A22.MAA000424.3_11_M.1.1	EC	3.61654e-05	5.63789e-09
E-Sham	Brain	A22.MAA000560.3_10_M.1.1	AS	2.68056e-05	3.54793e-09
E-Sham	Brain	A22.MAA000561.3_10_M.1.1	EC	0.623209	0.258725
E-Sham	Brain	A22.MAA000564.3_10_M.1.1	OLG	1.88258	1.56175
E-Sham	Brain	A22.MAA000581.3_10_M.1.1	EC	0.0754521	0.0484319
E-Sham	Brain	A22.MAA000590.3_9_M.1.1	MG	0.0176193	0.00206475
E-Sham	Brain	A22.MAA000603.3_10_M.1.1	MG	0.015221	0.00125048
E-Sham	Brain	A22.MAA000604.3_10_M.1.1	MG	0.000115716	3.58351e-08
E-Sham	Brain	A22.MAA000641.3_9_M.1.1	OLG	7.71614e-05	2.08996e-08
E-Sham	Brain	A22.MAA000923.3_9_M.1.1	OLG	0.0220627	0.0103199
E-Sham	Brain	A22.MAA000926.3_9_M.1.1	OLG	2.91895e-05	2.22597e-09
E-Sham	Brain	A22.MAA000935.3_8_M.1.1	AS	1.11098	1.47314
E-Sham	Brain	A22.MAA000940.3_8_M.1.1	OLG	2.09447	1.55883
E-Sham	Brain	A3.MAA000560.3_10_M.1.1	OPC	7.17517e-05	2.07445e-08
E-Sham	Brain	A3.MAA000564.3_10_M.1.1	PC	0.00952167	0.00143619
E-Sham	Brain	A3.MAA000570.3_8_M.1.1	MG	0.000172848	1.02886e-07
E-Sham	Brain	A3.MAA000572.3_8_M.1.1	MG	0.00042394	1.09618e-06
E-Sham	Brain	A3.MAA000573.3_9_M.1.1	MG	0.00439233	0.00026845
E-Sham	Brain	A3.MAA000590.3_9_M.1.1	MG	0.045454	0.00629406
E-Sham	Brain	A3.MAA000592.3_9_M.1.1	MG	0.0218087	0.00577426
E-Sham	Brain	A3.MAA000593.3_8_M.1.1	MG	0.000226006	2.13333e-07
E-Sham	Brain	A3.MAA000603.3_10_M.1.1	MG	0.000113627	6.70387e-08
E-Sham	Brain	A3.MAA000604.3_10_M.1.1	MG	0.000197745	3.55675e-07
E-Sham	Brain	A3.MAA000615.3_10_M.1.1	OLG	0.979183	0.703358
E-Sham	Brain	A3.MAA000617.3_10_M.1.1	MG	0.000189347	1.38067e-07
E-Sham	Brain	A3.MAA000928.3_9_M.1.1	BG	0.584495	0.660143
E-Sham	Brain	A3.MAA000930.3_8_M.1.1	OLG	2.81009e-05	5.70617e-09
E-Sham	Brain	A3.MAA000932.3_11_M.1.1	EC	0.014621	0.00289832
E-Sham	Brain	A3.MAA000944.3_9_M.1.1	AS	5.46486	1.87426
E-Sham	Brain	A4.MAA000560.3_10_M.1.1	OPC	0.120835	0.111559
E-Sham	Brain	A4.MAA000563.3_10_M.1.1	OPC	0.0411961	0.0160157
E-Sham	Brain	A4.MAA000570.3_8_M.1.1	MG	0.00414561	0.000406295
E-Sham	Brain	A4.MAA000573.3_9_M.1.1	MG	0.000103649	5.01243e-08
E-Sham	Brain	A4.MAA000578.3_10_M.1.1	EN-NSC	0.000240849	2.09708e-07
E-Sham	Brain	A4.MAA000590.3_9_M.1.1	MG	0.00014134	6.25926e-08
E-Sham	Brain	A4.MAA000591.3_8_M.1.1	MG	0.000176935	3.31054e-07
E-Sham	Brain	A4.MAA000592.3_9_M.1.1	MG	0.000479701	4.35803e-06
E-Sham	Brain	A4.MAA000603.3_10_M.1.1	MG	0.00668018	0.000296252
E-Sham	Brain	A4.MAA000604.3_10_M.1.1	MG	0.0153287	0.00534646
E-Sham	Brain	A4.MAA000615.3_10_M.1.1	OLG	0.0625896	0.0662892
E-Sham	Brain	A4.MAA000617.3_10_M.1.1	MG	0.00013617	9.73911e-08
E-Sham	Brain	A4.MAA000641.3_9_M.1.1	OLG	0.000181428	2.19806e-07
E-Sham	Brain	A4.MAA000902.3_11_M.1.1	OLG	0.821711	1.4416
E-Sham	Brain	A4.MAA000930.3_8_M.1.1	OLG	3.39744	2.13043
E-Sham	Brain	A4.MAA000932.3_11_M.1.1	EC	2.70157e-05	3.10509e-09
E-Sham	Brain	A4.MAA000942.3_8_M.1.1	EC	0.00553543	0.001557
E-Sham	Brain	A4.MAA000944.3_9_M.1.1	OLG	0.296839	0.463461
E-Sham	Brain	A5.MAA000424.3_11_M.1.1	BG	4.40769	1.64739
E-Sham	Brain	A5.MAA000560.3_10_M.1.1	AS	0.264244	0.277937
E-Sham	Brain	A5.MAA000573.3_9_M.1.1	MG	0.000118653	6.1398e-08
E-Sham	Brain	A5.MAA000581.3_10_M.1.1	EC	0.078955	0.0224664
E-Sham	Brain	A5.MAA000590.3_9_M.1.1	MG	0.0135808	0.00182743
E-Sham	Brain	A5.MAA000591.3_8_M.1.1	MG	0.000500499	3.63665e-06
E-Sham	Brain	A5.MAA000593.3_8_M.1.1	MG	0.000107101	3.43866e-08
E-Sham	Brain	A5.MAA000603.3_10_M.1.1	MG	8.99644e-05	3.17695e-08
E-Sham	Brain	A5.MAA000604.3_10_M.1.1	MG	0.0507892	0.00708794
E-Sham	Brain	A5.MAA000617.3_10_M.1.1	MG	0.000150933	7.03392e-08
E-Sham	Brain	A5.MAA000923.3_9_M.1.1	OLG	2.91607e-05	2.71558e-09
E-Sham	Brain	A5.MAA000926.3_9_M.1.1	OLG	0.0872001	0.0882217
E-Sham	Brain	A5.MAA000928.3_9_M.1.1	OLG	0.000254189	1.32331e-07
E-Sham	Brain	A5.MAA000932.3_11_M.1.1	EC	0.00945356	0.00368802
E-Sham	Brain	A5.MAA000941.3_8_M.1.1	AS	0.276897	0.164242
E-Sham	Brain	A6.MAA000550.3_10_M.1.1	OLG	0.0313853	0.0256598
E-Sham	Brain	A6.MAA000560.3_10_M.1.1	AS	0.411832	0.478866
E-Sham	Brain	A6.MAA000572.3_8_M.1.1	MG	0.000250906	1.68256e-07
E-Sham	Brain	A6.MAA000590.3_9_M.1.1	MG	0.147996	0.0799021
E-Sham	Brain	A6.MAA000591.3_8_M.1.1	MG	0.000210286	4.0175e-07
E-Sham	Brain	A6.MAA000603.3_10_M.1.1	MG	0.000196269	1.02234e-07
E-Sham	Brain	A6.MAA000604.3_10_M.1.1	MG	0.000142323	8.6316e-08
E-Sham	Brain	A6.MAA000617.3_10_M.1.1	MG	0.000173786	1.38728e-07
E-Sham	Brain	A6.MAA000930.3_8_M.1.1	AS	0.0220775	0.016653
E-Sham	Brain	A6.MAA000932.3_11_M.1.1	EC	6.24907e-05	1.78611e-08
E-Sham	Brain	A6.MAA000935.3_8_M.1.1	OLG	0.0145623	0.00360416
E-Sham	Brain	A6.MAA000942.3_8_M.1.1	IN	0.000426847	8.50187e-07
E-Sham	Brain	A6.MAA000944.3_9_M.1.1	OLG	1.85418	1.05656
E-Sham	Brain	A7.MAA000424.3_11_M.1.1	EC	4.95245e-05	6.54024e-09
E-Sham	Brain	A7.MAA000560.3_10_M.1.1	OLG	0.210678	0.187484
E-Sham	Brain	A7.MAA000564.3_10_M.1.1	OLG	6.21192e-05	1.87517e-08
E-Sham	Brain	A7.MAA000572.3_8_M.1.1	MG	0.00160979	5.96695e-05
E-Sham	Brain	A7.MAA000603.3_10_M.1.1	MG	0.000168599	5.96398e-08
E-Sham	Brain	A7.MAA000604.3_10_M.1.1	MP	0.00010241	5.03079e-08
E-Sham	Brain	A7.MAA000615.3_10_M.1.1	OLG	1.12619	0.424295
E-Sham	Brain	A7.MAA000617.3_10_M.1.1	MG	6.38219e-05	3.58372e-08
E-Sham	Brain	A7.MAA000926.3_9_M.1.1	OLG	0.00994471	0.00376335
E-Sham	Brain	A7.MAA000928.3_9_M.1.1	OLG	0.0814804	0.130157
E-Sham	Brain	A7.MAA000930.3_8_M.1.1	OLG	0.243794	0.187181
E-Sham	Brain	A7.MAA000932.3_11_M.1.1	OPC	0.000181345	2.65488e-07
E-Sham	Brain	A7.MAA000935.3_8_M.1.1	OLG	4.89438e-05	4.1579e-08
E-Sham	Brain	A7.MAA000940.3_8_M.1.1	IN	0.000213931	1.75182e-07
E-Sham	Brain	A7.MAA000942.3_8_M.1.1	OLG	0.656979	0.814933
E-Sham	Brain	A7.MAA000944.3_9_M.1.1	AS	3.61	1.48168
E-Sham	Brain	A7.MAA000947.3_9_M.1.1	OLG	0.00118212	5.05214e-05
E-Sham	Brain	A8.MAA000560.3_10_M.1.1	AS	0.332178	0.13763
E-Sham	Brain	A8.MAA000590.3_9_M.1.1	MG	0.000231488	1.54225e-07
E-Sham	Brain	A8.MAA000591.3_8_M.1.1	MG	0.000237521	4.43942e-07
E-Sham	Brain	A8.MAA000603.3_10_M.1.1	MG	0.00362529	0.000282833
E-Sham	Brain	A8.MAA000604.3_10_M.1.1	MG	0.000194854	1.05424e-07
E-Sham	Brain	A8.MAA000605.3_10_M.1.1	MG	7.00453e-05	2.79493e-08
E-Sham	Brain	A8.MAA000615.3_10_M.1.1	OPC	8.16278e-05	2.75819e-08
E-Sham	Brain	A8.MAA000617.3_10_M.1.1	MG	0.0142826	0.00165426
E-Sham	Brain	A8.MAA000926.3_9_M.1.1	OLG	3.11356e-05	4.0355e-09
E-Sham	Brain	A8.MAA000928.3_9_M.1.1	OLG	3.90042	1.86265
E-Sham	Brain	A8.MAA000930.3_8_M.1.1	OLG	0.00480271	0.000758338
E-Sham	Brain	A8.MAA000932.3_11_M.1.1	EC	4.28508e-05	6.34665e-09
E-Sham	Brain	A8.MAA000942.3_8_M.1.1	OLG	0.0119987	0.00572652
E-Sham	Brain	A8.MAA000944.3_9_M.1.1	OLG	0.263033	0.480705
E-Sham	Brain	A9.MAA000550.3_10_M.1.1	OLG	5.73062e-05	3.34545e-08
E-Sham	Brain	A9.MAA000560.3_10_M.1.1	AS	0.761397	1.06114
E-Sham	Brain	A9.MAA000603.3_10_M.1.1	MG	0.000162627	6.72677e-08
E-Sham	Brain	A9.MAA000604.3_10_M.1.1	MG	5.97442e-05	1.99104e-08
E-Sham	Brain	A9.MAA000605.3_10_M.1.1	MG	0.000224556	1.76405e-07
E-Sham	Brain	A9.MAA000617.3_10_M.1.1	MG	0.02677	0.0041111
E-Sham	Brain	A9.MAA000923.3_9_M.1.1	OLG	0.446094	0.511492
E-Sham	Brain	A9.MAA000926.3_9_M.1.1	OLG	2.45473	0.477523
E-Sham	Brain	A9.MAA000930.3_8_M.1.1	AS	0.522847	0.845445
E-Sham	Brain	A9.MAA000941.3_8_M.1.1	OLG	0.162171	0.205717
E-Sham	Brain	A9.MAA000942.3_8_M.1.1	OLG	0.0341122	0.0187944
E-Sham	Brain	A9.MAA000944.3_9_M.1.1	AS	4.9032	1.80517
E-Sham	Brain	A9.MAA000947.3_9_M.1.1	OLG	7.6446e-05	2.75812e-08
E-Sham	Brain	B1.MAA000560.3_10_M.1.1	OLG	1.77097e-05	1.63766e-09
E-Sham	Brain	B1.MAA000590.3_9_M.1.1	MG	0.000127825	6.14668e-08
E-Sham	Brain	B1.MAA000592.3_9_M.1.1	MG	0.00701466	0.000490193
E-Sham	Brain	B1.MAA000593.3_8_M.1.1	MG	0.000187207	2.23262e-07
E-Sham	Brain	B1.MAA000604.3_10_M.1.1	MG	0.000108902	6.69954e-08
E-Sham	Brain	B1.MAA000617.3_10_M.1.1	MG	7.61709e-05	3.22785e-08
E-Sham	Brain	B1.MAA000641.3_9_M.1.1	OLG	4.71915	0.267305
E-Sham	Brain	B1.MAA000923.3_9_M.1.1	OLG	0.0922024	0.051056
E-Sham	Brain	B1.MAA000930.3_8_M.1.1	OLG	1.74066	1.42431
E-Sham	Brain	B1.MAA000932.3_11_M.1.1	EC	0.0207873	0.00447901
E-Sham	Brain	B1.MAA000940.3_8_M.1.1	IN	0.000494232	1.04962e-06
E-Sham	Brain	B10.MAA000553.3_10_M.1.1	EC	0.0435897	0.0167616
E-Sham	Brain	B10.MAA000560.3_10_M.1.1	OLG	0.0797067	0.0314105
E-Sham	Brain	B10.MAA000563.3_10_M.1.1	OLG	0.303998	0.155517
E-Sham	Brain	B10.MAA000581.3_10_M.1.1	OLG	0.0104375	0.00112746
E-Sham	Brain	B10.MAA000590.3_9_M.1.1	MG	0.0639534	0.0115921
E-Sham	Brain	B10.MAA000593.3_8_M.1.1	MG	9.38155e-05	2.3967e-08
E-Sham	Brain	B10.MAA000603.3_10_M.1.1	MG	0.000253953	2.94919e-07
E-Sham	Brain	B10.MAA000605.3_10_M.1.1	MG	6.41053e-05	4.74787e-08
E-Sham	Brain	B10.MAA000615.3_10_M.1.1	AS	0.206849	0.17733
E-Sham	Brain	B10.MAA000617.3_10_M.1.1	MG	0.0233892	0.00568045
E-Sham	Brain	B10.MAA000902.3_11_M.1.1	OPC	0.0924517	0.137234
E-Sham	Brain	B10.MAA000923.3_9_M.1.1	OLG	2.89667e-05	3.14717e-09
E-Sham	Brain	B11.MAA000560.3_10_M.1.1	AS	1.62504	1.59322
E-Sham	Brain	B11.MAA000564.3_10_M.1.1	EN-NSC	0.000153126	1.15226e-07
E-Sham	Brain	B11.MAA000570.3_8_M.1.1	MG	0.000141907	5.59454e-08
E-Sham	Brain	B11.MAA000572.3_8_M.1.1	MG	0.00944347	0.000492272
E-Sham	Brain	B11.MAA000581.3_10_M.1.1	EC	0.0424521	0.0121609
E-Sham	Brain	B11.MAA000591.3_8_M.1.1	MG	0.0106373	0.00052287
E-Sham	Brain	B11.MAA000592.3_9_M.1.1	MG	0.000104836	4.58641e-08
E-Sham	Brain	B11.MAA000605.3_10_M.1.1	MG	0.0125869	0.00175139
E-Sham	Brain	B11.MAA000615.3_10_M.1.1	OLG	0.465314	0.256004
E-Sham	Brain	B11.MAA000923.3_9_M.1.1	OPC	7.44334e-05	1.80111e-08
E-Sham	Brain	B11.MAA000926.3_9_M.1.1	AS	4.42074	2.68553
E-Sham	Brain	B11.MAA000932.3_11_M.1.1	EC	0.0498274	0.0207365
E-Sham	Brain	B11.MAA000935.3_8_M.1.1	OLG	1.93357e-05	1.21916e-09
E-Sham	Brain	B11.MAA000940.3_8_M.1.1	OLG	0.274682	0.233716
E-Sham	Brain	B11.MAA000941.3_8_M.1.1	EN-NSC	0.0393636	0.139991
E-Sham	Brain	B12.MAA000563.3_10_M.1.1	OLG	3.66889	1.53917
E-Sham	Brain	B12.MAA000564.3_10_M.1.1	AS	0.000122646	7.13299e-08
E-Sham	Brain	B12.MAA000572.3_8_M.1.1	MG	0.000309167	2.59153e-07
E-Sham	Brain	B12.MAA000581.3_10_M.1.1	EN-NSC	0.0233877	0.0489769
E-Sham	Brain	B12.MAA000590.3_9_M.1.1	MG	0.0247639	0.003601
E-Sham	Brain	B12.MAA000591.3_8_M.1.1	MG	0.000137817	1.51844e-07
E-Sham	Brain	B12.MAA000592.3_9_M.1.1	MG	0.000147563	9.56026e-08
E-Sham	Brain	B12.MAA000603.3_10_M.1.1	MG	0.000156674	1.03481e-07
E-Sham	Brain	B12.MAA000605.3_10_M.1.1	MG	5.45311e-05	3.5484e-08
E-Sham	Brain	B12.MAA000615.3_10_M.1.1	EN-NSC	0.000137636	9.40183e-08
E-Sham	Brain	B12.MAA000617.3_10_M.1.1	MG	4.29417e-05	7.64436e-09
E-Sham	Brain	B12.MAA000923.3_9_M.1.1	OPC	7.01616e-05	1.49587e-08
E-Sham	Brain	B12.MAA000926.3_9_M.1.1	EC	0.510774	0.222917
E-Sham	Brain	B12.MAA000941.3_8_M.1.1	EC	0.0339148	0.0210525
E-Sham	Brain	B12.MAA000944.3_9_M.1.1	EN-NSC	2.78705	13.5687
E-Sham	Brain	B13.MAA000561.3_10_M.1.1	PC	0.264688	0.0883196
E-Sham	Brain	B13.MAA000581.3_10_M.1.1	EC	0.017728	0.00332455
E-Sham	Brain	B13.MAA000603.3_10_M.1.1	MG	0.000153825	1.19352e-07
E-Sham	Brain	B13.MAA000605.3_10_M.1.1	MG	0.000266513	2.23152e-07
E-Sham	Brain	B13.MAA000615.3_10_M.1.1	EN-NSC	1.63594	4.16847
E-Sham	Brain	B13.MAA000617.3_10_M.1.1	MG	8.87113e-05	1.80878e-08
E-Sham	Brain	B13.MAA000641.3_9_M.1.1	EN-NSC	0.0024933	0.00450737
E-Sham	Brain	B13.MAA000923.3_9_M.1.1	OLG	0.0468974	0.0261365
E-Sham	Brain	B13.MAA000926.3_9_M.1.1	OLG	0.0242289	0.0147677
E-Sham	Brain	B13.MAA000928.3_9_M.1.1	BG	0.933718	1.10709
E-Sham	Brain	B13.MAA000941.3_8_M.1.1	OPC	0.000124768	4.48876e-08
E-Sham	Brain	B14.MAA000581.3_10_M.1.1	EC	0.131357	0.0559853
E-Sham	Brain	B14.MAA000590.3_9_M.1.1	MG	7.04679e-05	1.78946e-08
E-Sham	Brain	B14.MAA000603.3_10_M.1.1	MG	7.86057e-05	2.47678e-08
E-Sham	Brain	B14.MAA000604.3_10_M.1.1	MG	0.000171206	6.52336e-08
E-Sham	Brain	B14.MAA000617.3_10_M.1.1	MG	0.000234307	1.70033e-07
E-Sham	Brain	B14.MAA000926.3_9_M.1.1	OLG	0.223583	0.246401
E-Sham	Brain	B14.MAA000944.3_9_M.1.1	OPC	0.431657	0.823678
E-Sham	Brain	B15.MAA000560.3_10_M.1.1	OLG	0.0323438	0.0116952
E-Sham	Brain	B15.MAA000581.3_10_M.1.1	EC	0.00882883	0.00211724
E-Sham	Brain	B15.MAA000590.3_9_M.1.1	MG	0.009694	0.000768083
E-Sham	Brain	B15.MAA000592.3_9_M.1.1	MG	0.00162547	6.60433e-05
E-Sham	Brain	B15.MAA000603.3_10_M.1.1	MG	0.00372633	0.00021364
E-Sham	Brain	B15.MAA000604.3_10_M.1.1	MG	4.15507e-05	7.88465e-09
E-Sham	Brain	B15.MAA000605.3_10_M.1.1	MG	5.97848e-05	1.36203e-08
E-Sham	Brain	B15.MAA000617.3_10_M.1.1	MG	0.000177778	2.46934e-07
E-Sham	Brain	B15.MAA000902.3_11_M.1.1	OLG	0.118336	0.0970508
E-Sham	Brain	B15.MAA000926.3_9_M.1.1	AS	1.62754	2.22855
E-Sham	Brain	B15.MAA000935.3_8_M.1.1	OLG	5.37974e-05	1.96232e-08
E-Sham	Brain	B15.MAA000941.3_8_M.1.1	OPC	0.123127	0.104852
E-Sham	Brain	B15.MAA000942.3_8_M.1.1	OLG	2.58541e-05	1.77784e-09
E-Sham	Brain	B15.MAA000944.3_9_M.1.1	OLG	5.64975e-05	1.77476e-08
E-Sham	Brain	B16.MAA000560.3_10_M.1.1	OLG	0.310883	0.409606
E-Sham	Brain	B16.MAA000561.3_10_M.1.1	PC	0.13751	0.0349261
E-Sham	Brain	B16.MAA000572.3_8_M.1.1	MG	0.000205313	1.2748e-07
E-Sham	Brain	B16.MAA000581.3_10_M.1.1	EN-NSC	0.000148786	8.86691e-08
E-Sham	Brain	B16.MAA000590.3_9_M.1.1	MG	0.000115593	4.06443e-08
E-Sham	Brain	B16.MAA000591.3_8_M.1.1	MG	0.000224428	2.56729e-07
E-Sham	Brain	B16.MAA000592.3_9_M.1.1	MG	0.00262255	0.000134601
E-Sham	Brain	B16.MAA000603.3_10_M.1.1	MG	0.00643104	0.0013144
E-Sham	Brain	B16.MAA000604.3_10_M.1.1	MG	0.000135758	2.49406e-07
E-Sham	Brain	B16.MAA000605.3_10_M.1.1	MG	0.00912816	0.00133148
E-Sham	Brain	B16.MAA000617.3_10_M.1.1	MG	0.000154091	9.37058e-08
E-Sham	Brain	B16.MAA000923.3_9_M.1.1	OLG	1.72839e-05	1.6074e-09
E-Sham	Brain	B16.MAA000942.3_8_M.1.1	OLG	2.27312	1.36684
E-Sham	Brain	B17.MAA000560.3_10_M.1.1	OLG	0.0405982	0.0302516
E-Sham	Brain	B17.MAA000561.3_10_M.1.1	EC	0.0598532	0.0171839
E-Sham	Brain	B17.MAA000581.3_10_M.1.1	PC	0.308257	0.0701012
E-Sham	Brain	B17.MAA000591.3_8_M.1.1	MG	0.0177959	0.00590911
E-Sham	Brain	B17.MAA000603.3_10_M.1.1	MG	0.000199714	1.32455e-07
E-Sham	Brain	B17.MAA000604.3_10_M.1.1	MG	0.00114706	2.28884e-05
E-Sham	Brain	B17.MAA000605.3_10_M.1.1	MG	0.0298258	0.00452554
E-Sham	Brain	B17.MAA000617.3_10_M.1.1	MG	0.000116715	6.64228e-08
E-Sham	Brain	B17.MAA000641.3_9_M.1.1	BG	1.33613	1.93497
E-Sham	Brain	B17.MAA000902.3_11_M.1.1	OLG	0.238173	0.250751
E-Sham	Brain	B17.MAA000926.3_9_M.1.1	OLG	0.0573109	0.0292275
E-Sham	Brain	B17.MAA000935.3_8_M.1.1	OLG	0.0447481	0.0477702
E-Sham	Brain	B17.MAA000941.3_8_M.1.1	OLG	0.251275	0.373066
E-Sham	Brain	B17.MAA000942.3_8_M.1.1	OLG	9.93905e-05	1.89623e-07
E-Sham	Brain	B17.MAA000944.3_9_M.1.1	OLG	0.168108	0.272825
E-Sham	Brain	B18.MAA000560.3_10_M.1.1	OPC	0.425168	0.86124
E-Sham	Brain	B18.MAA000561.3_10_M.1.1	PC	0.108801	0.0249761
E-Sham	Brain	B18.MAA000564.3_10_M.1.1	OLG	0.401046	0.443803
E-Sham	Brain	B18.MAA000581.3_10_M.1.1	PC	0.0249192	0.00626989
E-Sham	Brain	B18.MAA000592.3_9_M.1.1	MG	0.0392392	0.00615936
E-Sham	Brain	B18.MAA000593.3_8_M.1.1	MG	0.000148323	7.32828e-08
E-Sham	Brain	B18.MAA000603.3_10_M.1.1	MG	0.00024992	3.47958e-07
E-Sham	Brain	B18.MAA000604.3_10_M.1.1	MG	0.000160635	7.58946e-08
E-Sham	Brain	B18.MAA000605.3_10_M.1.1	MG	0.000130733	9.57096e-08
E-Sham	Brain	B18.MAA000617.3_10_M.1.1	MG	0.00418441	0.000157231
E-Sham	Brain	B18.MAA000925.3_9_M.1.1	IN	0.00344777	0.00448006
E-Sham	Brain	B18.MAA000926.3_9_M.1.1	OLG	0.140417	0.037067
E-Sham	Brain	B18.MAA000942.3_8_M.1.1	OLG	2.43167e-05	4.16627e-09
E-Sham	Brain	B18.MAA000944.3_9_M.1.1	EC	0.133218	0.0684684
E-Sham	Brain	B19.MAA000424.3_11_M.1.1	EC	3.87123e-05	4.31882e-09
E-Sham	Brain	B19.MAA000550.3_10_M.1.1	OLG	0.000105075	1.20316e-07
E-Sham	Brain	B19.MAA000560.3_10_M.1.1	AS	0.176747	0.127092
E-Sham	Brain	B19.MAA000561.3_10_M.1.1	PC	0.445927	0.179523
E-Sham	Brain	B19.MAA000564.3_10_M.1.1	OLG	0.0771175	0.0286491
E-Sham	Brain	B19.MAA000570.3_8_M.1.1	MG	0.000115564	8.31264e-08
E-Sham	Brain	B19.MAA000581.3_10_M.1.1	PC	0.384977	0.113062
E-Sham	Brain	B19.MAA000592.3_9_M.1.1	MG	0.000119249	1.05915e-07
E-Sham	Brain	B19.MAA000603.3_10_M.1.1	MG	0.000423515	2.89273e-07
E-Sham	Brain	B19.MAA000604.3_10_M.1.1	MG	0.00585009	0.000391202
E-Sham	Brain	B19.MAA000605.3_10_M.1.1	MP	0.000163334	1.32394e-07
E-Sham	Brain	B19.MAA000617.3_10_M.1.1	MG	0.00779755	0.000563892
E-Sham	Brain	B19.MAA000923.3_9_M.1.1	OLG	3.41343e-05	4.51344e-09
E-Sham	Brain	B19.MAA000926.3_9_M.1.1	OLG	0.0191071	0.00698844
E-Sham	Brain	B19.MAA000932.3_11_M.1.1	OPC	0.000162538	9.0045e-08
E-Sham	Brain	B19.MAA000935.3_8_M.1.1	OLG	0.0647039	0.093014
E-Sham	Brain	B19.MAA000944.3_9_M.1.1	AS	3.19322	0.573813
E-Sham	Brain	B2.MAA000560.3_10_M.1.1	OLG	0.282636	0.373575
E-Sham	Brain	B2.MAA000570.3_8_M.1.1	MG	0.000160718	1.80548e-07
E-Sham	Brain	B2.MAA000572.3_8_M.1.1	MG	0.00107894	1.96872e-05
E-Sham	Brain	B2.MAA000590.3_9_M.1.1	MG	0.0715895	0.0150035
E-Sham	Brain	B2.MAA000592.3_9_M.1.1	MG	0.000207509	3.11162e-07
E-Sham	Brain	B2.MAA000593.3_8_M.1.1	MG	7.29119e-05	8.74159e-09
E-Sham	Brain	B2.MAA000603.3_10_M.1.1	MG	0.00010857	4.31652e-08
E-Sham	Brain	B2.MAA000604.3_10_M.1.1	MG	0.000226372	2.29223e-07
E-Sham	Brain	B2.MAA000617.3_10_M.1.1	MG	0.000321971	2.67643e-07
E-Sham	Brain	B2.MAA000930.3_8_M.1.1	AS	0.604313	0.437554
E-Sham	Brain	B2.MAA000932.3_11_M.1.1	EC	0.039978	0.0176593
E-Sham	Brain	B2.MAA000935.3_8_M.1.1	OLG	0.933553	0.456344
E-Sham	Brain	B2.MAA000941.3_8_M.1.1	OLG	0.119791	0.0874548
E-Sham	Brain	B2.MAA000942.3_8_M.1.1	OLG	0.349184	0.421709
E-Sham	Brain	B20.MAA000424.3_11_M.1.1	EC	5.61975e-05	9.75698e-09
E-Sham	Brain	B20.MAA000561.3_10_M.1.1	PC	1.88588	0.734139
E-Sham	Brain	B20.MAA000564.3_10_M.1.1	EC	0.0400073	0.0204472
E-Sham	Brain	B20.MAA000570.3_8_M.1.1	MG	0.00213337	9.73432e-05
E-Sham	Brain	B20.MAA000581.3_10_M.1.1	PC	0.254728	0.0334165
E-Sham	Brain	B20.MAA000590.3_9_M.1.1	MG	0.0128728	0.00110431
E-Sham	Brain	B20.MAA000592.3_9_M.1.1	MG	0.000171282	1.16486e-07
E-Sham	Brain	B20.MAA000603.3_10_M.1.1	MG	0.00449254	0.000362908
E-Sham	Brain	B20.MAA000604.3_10_M.1.1	MG	0.000204037	1.0134e-07
E-Sham	Brain	B20.MAA000605.3_10_M.1.1	MG	0.00696064	0.000956411
E-Sham	Brain	B20.MAA000925.3_9_M.1.1	IN	0.131429	0.287934
E-Sham	Brain	B20.MAA000930.3_8_M.1.1	EC	0.0315291	0.0219301
E-Sham	Brain	B20.MAA000932.3_11_M.1.1	EC	0.027161	0.0243865
E-Sham	Brain	B20.MAA000944.3_9_M.1.1	AS	4.36493	3.87585
E-Sham	Brain	B21.MAA000560.3_10_M.1.1	EN-NSC	0.000155405	1.10991e-07
E-Sham	Brain	B21.MAA000581.3_10_M.1.1	EN-NSC	0.000233208	2.07136e-07
E-Sham	Brain	B21.MAA000590.3_9_M.1.1	MG	0.0964055	0.0133294
E-Sham	Brain	B21.MAA000603.3_10_M.1.1	MG	8.3384e-05	8.34829e-08
E-Sham	Brain	B21.MAA000605.3_10_M.1.1	MG	0.000177748	1.56057e-07
E-Sham	Brain	B21.MAA000925.3_9_M.1.1	AS	2.77081	2.32477
E-Sham	Brain	B21.MAA000926.3_9_M.1.1	OLG	0.117844	0.219491
E-Sham	Brain	B21.MAA000930.3_8_M.1.1	AS	5.53139	2.83914
E-Sham	Brain	B21.MAA000941.3_8_M.1.1	OLG	0.0976154	0.0715211
E-Sham	Brain	B21.MAA000944.3_9_M.1.1	OLG	0.106027	0.199454
E-Sham	Brain	B22.MAA000564.3_10_M.1.1	OLG	0.488269	0.337912
E-Sham	Brain	B22.MAA000581.3_10_M.1.1	EC	5.3732e-05	2.00103e-08
E-Sham	Brain	B22.MAA000603.3_10_M.1.1	MG	0.000175045	1.62261e-07
E-Sham	Brain	B22.MAA000604.3_10_M.1.1	MG	0.0021047	9.15327e-05
E-Sham	Brain	B22.MAA000605.3_10_M.1.1	MG	0.0161244	0.00186427
E-Sham	Brain	B22.MAA000925.3_9_M.1.1	AS	3.52312	1.1073
E-Sham	Brain	B22.MAA000926.3_9_M.1.1	OLG	0.030268	0.0152974
E-Sham	Brain	B22.MAA000930.3_8_M.1.1	OLG	0.0709969	0.038491
E-Sham	Brain	B22.MAA000932.3_11_M.1.1	OLG	0.162415	0.148577
E-Sham	Brain	B22.MAA000935.3_8_M.1.1	AS	3.90121	3.53352
E-Sham	Brain	B22.MAA000940.3_8_M.1.1	OLG	0.0579097	0.0421219
E-Sham	Brain	B22.MAA000944.3_9_M.1.1	EC	0.112886	0.0498562
E-Sham	Brain	B3.MAA000550.3_10_M.1.1	OLG	1.0443	1.18016
E-Sham	Brain	B3.MAA000560.3_10_M.1.1	AS	1.66869	3.52974
E-Sham	Brain	B3.MAA000564.3_10_M.1.1	OLG	2.37793	2.66866
E-Sham	Brain	B3.MAA000570.3_8_M.1.1	MG	0.000708445	3.93008e-06
E-Sham	Brain	B3.MAA000572.3_8_M.1.1	MG	0.000136693	6.49794e-08
E-Sham	Brain	B3.MAA000581.3_10_M.1.1	OLG	2.98274	3.07845
E-Sham	Brain	B3.MAA000590.3_9_M.1.1	MG	0.00722936	0.000485127
E-Sham	Brain	B3.MAA000592.3_9_M.1.1	MG	0.000303539	4.26342e-07
E-Sham	Brain	B3.MAA000593.3_8_M.1.1	MG	0.00157794	4.5858e-05
E-Sham	Brain	B3.MAA000603.3_10_M.1.1	MG	0.000173624	9.8871e-08
E-Sham	Brain	B3.MAA000604.3_10_M.1.1	MG	0.000210457	2.77688e-07
E-Sham	Brain	B3.MAA000617.3_10_M.1.1	MG	0.000230675	1.58162e-07
E-Sham	Brain	B3.MAA000930.3_8_M.1.1	EC	0.0278589	0.0107726
E-Sham	Brain	B3.MAA000932.3_11_M.1.1	OLG	6.38414	1.7269
E-Sham	Brain	B3.MAA000935.3_8_M.1.1	AS	2.17399	2.79647
E-Sham	Brain	B4.MAA000560.3_10_M.1.1	EC	0.0575306	0.0235991
E-Sham	Brain	B4.MAA000563.3_10_M.1.1	OLG	0.295833	0.457468
E-Sham	Brain	B4.MAA000570.3_8_M.1.1	MG	0.00011955	5.23573e-08
E-Sham	Brain	B4.MAA000572.3_8_M.1.1	MG	0.0106378	0.00118659
E-Sham	Brain	B4.MAA000590.3_9_M.1.1	MG	0.000123684	6.79577e-08
E-Sham	Brain	B4.MAA000592.3_9_M.1.1	MG	0.000209727	2.9751e-07
E-Sham	Brain	B4.MAA000593.3_8_M.1.1	MG	5.94291e-05	1.74833e-08
E-Sham	Brain	B4.MAA000603.3_10_M.1.1	MG	5.96067e-05	2.98041e-08
E-Sham	Brain	B4.MAA000604.3_10_M.1.1	MG	0.000102141	7.294e-08
E-Sham	Brain	B4.MAA000615.3_10_M.1.1	OLG	1.98836	0.73415
E-Sham	Brain	B4.MAA000617.3_10_M.1.1	MG	0.000133723	5.41802e-08
E-Sham	Brain	B4.MAA000926.3_9_M.1.1	AS	3.99014	1.79017
E-Sham	Brain	B4.MAA000930.3_8_M.1.1	AS	0.999178	1.15738
E-Sham	Brain	B4.MAA000932.3_11_M.1.1	EC	2.37107e-05	1.8178e-09
E-Sham	Brain	B4.MAA000935.3_8_M.1.1	AS	1.06056	1.16155
E-Sham	Brain	B4.MAA000941.3_8_M.1.1	AS	2.29829	2.06427
E-Sham	Brain	B4.MAA000944.3_9_M.1.1	OLG	0.139696	0.206569
E-Sham	Brain	B5.MAA000560.3_10_M.1.1	OLG	0.10131	0.184114
E-Sham	Brain	B5.MAA000564.3_10_M.1.1	OLG	0.18279	0.150364
E-Sham	Brain	B5.MAA000581.3_10_M.1.1	AS	0.000122848	2.84166e-08
E-Sham	Brain	B5.MAA000591.3_8_M.1.1	MG	0.00024906	1.1712e-07
E-Sham	Brain	B5.MAA000593.3_8_M.1.1	MG	9.34299e-05	2.78259e-08
E-Sham	Brain	B5.MAA000603.3_10_M.1.1	MG	5.35817e-05	1.1785e-08
E-Sham	Brain	B5.MAA000604.3_10_M.1.1	MG	0.000109575	4.96944e-08
E-Sham	Brain	B5.MAA000641.3_9_M.1.1	OLG	0.939938	0.404194
E-Sham	Brain	B5.MAA000923.3_9_M.1.1	OLG	0.122134	0.0829256
E-Sham	Brain	B5.MAA000926.3_9_M.1.1	AS	1.67845	0.656993
E-Sham	Brain	B5.MAA000932.3_11_M.1.1	EC	0.195257	0.0820509
E-Sham	Brain	B5.MAA000942.3_8_M.1.1	OLG	5.21883e-05	1.86867e-08
E-Sham	Brain	B5.MAA000944.3_9_M.1.1	AS	5.99412	1.31231
E-Sham	Brain	B6.MAA000560.3_10_M.1.1	OLG	0.0699205	0.0265422
E-Sham	Brain	B6.MAA000564.3_10_M.1.1	BG	8.77975e-05	3.5934e-08
E-Sham	Brain	B6.MAA000572.3_8_M.1.1	MG	4.0183e-05	1.38487e-08
E-Sham	Brain	B6.MAA000581.3_10_M.1.1	OPC	0.000261132	1.76967e-07
E-Sham	Brain	B6.MAA000590.3_9_M.1.1	MG	0.0377746	0.00377611
E-Sham	Brain	B6.MAA000592.3_9_M.1.1	MG	0.000353339	3.65645e-07
E-Sham	Brain	B6.MAA000603.3_10_M.1.1	MG	0.000292502	4.18491e-07
E-Sham	Brain	B6.MAA000604.3_10_M.1.1	MG	0.000166791	1.54975e-07
E-Sham	Brain	B6.MAA000617.3_10_M.1.1	MG	0.0113305	0.00202451
E-Sham	Brain	B6.MAA000926.3_9_M.1.1	AS	7.63577	0.465022
E-Sham	Brain	B6.MAA000930.3_8_M.1.1	AS	0.0226662	0.0174506
E-Sham	Brain	B6.MAA000932.3_11_M.1.1	EC	2.38095e-05	1.60536e-09
E-Sham	Brain	B6.MAA000941.3_8_M.1.1	OLG	0.536918	0.545381
E-Sham	Brain	B6.MAA000944.3_9_M.1.1	OLG	2.2295e-05	4.13093e-09
E-Sham	Brain	B7.MAA000560.3_10_M.1.1	AS	1.31182	1.6465
E-Sham	Brain	B7.MAA000563.3_10_M.1.1	OLG	0.00106135	0.000377651
E-Sham	Brain	B7.MAA000564.3_10_M.1.1	OLG	3.72977e-05	4.20205e-09
E-Sham	Brain	B7.MAA000590.3_9_M.1.1	MG	9.09787e-05	3.53841e-08
E-Sham	Brain	B7.MAA000593.3_8_M.1.1	MG	0.000221275	1.28905e-07
E-Sham	Brain	B7.MAA000603.3_10_M.1.1	MG	9.575e-05	3.54396e-08
E-Sham	Brain	B7.MAA000604.3_10_M.1.1	MG	0.000199325	3.71766e-07
E-Sham	Brain	B7.MAA000615.3_10_M.1.1	AS	0.396825	0.669097
E-Sham	Brain	B7.MAA000617.3_10_M.1.1	MG	0.000106696	6.53723e-08
E-Sham	Brain	B7.MAA000926.3_9_M.1.1	OLG	0.114924	0.088117
E-Sham	Brain	B7.MAA000932.3_11_M.1.1	OPC	8.44226e-05	1.82238e-08
E-Sham	Brain	B7.MAA000935.3_8_M.1.1	EC	0.433233	0.222769
E-Sham	Brain	B7.MAA000941.3_8_M.1.1	OLG	0.0297723	0.0191574
E-Sham	Brain	B7.MAA000942.3_8_M.1.1	IN	0.238187	0.729773
E-Sham	Brain	B7.MAA000944.3_9_M.1.1	AS	5.68186	2.94975
E-Sham	Brain	B8.MAA000424.3_11_M.1.1	OLG	2.1805e-05	1.66823e-09
E-Sham	Brain	B8.MAA000560.3_10_M.1.1	OLG	0.373009	0.536663
E-Sham	Brain	B8.MAA000564.3_10_M.1.1	OLG	0.719789	0.556948
E-Sham	Brain	B8.MAA000570.3_8_M.1.1	MG	0.000224031	8.94761e-08
E-Sham	Brain	B8.MAA000571.3_9_M.1.1	MG	3.75212e-05	4.88605e-09
E-Sham	Brain	B8.MAA000572.3_8_M.1.1	MG	0.000134031	1.5174e-07
E-Sham	Brain	B8.MAA000591.3_8_M.1.1	MG	0.000164817	1.10904e-07
E-Sham	Brain	B8.MAA000593.3_8_M.1.1	MG	2.04006e-05	2.67364e-09
E-Sham	Brain	B8.MAA000603.3_10_M.1.1	MG	0.00033122	7.26217e-07
E-Sham	Brain	B8.MAA000615.3_10_M.1.1	EC	2.60929e-05	3.12096e-09
E-Sham	Brain	B8.MAA000926.3_9_M.1.1	OLG	0.081674	0.0261409
E-Sham	Brain	B8.MAA000930.3_8_M.1.1	OLG	0.0757235	0.094667
E-Sham	Brain	B8.MAA000932.3_11_M.1.1	EC	0.0395892	0.0181253
E-Sham	Brain	B9.MAA000560.3_10_M.1.1	AS	0.987465	1.15672
E-Sham	Brain	B9.MAA000578.3_10_M.1.1	OLG	0.661465	0.772299
E-Sham	Brain	B9.MAA000592.3_9_M.1.1	MG	0.0088698	0.000577039
E-Sham	Brain	B9.MAA000603.3_10_M.1.1	MG	0.00015428	1.74073e-07
E-Sham	Brain	B9.MAA000605.3_10_M.1.1	MG	2.93334e-05	5.28596e-09
E-Sham	Brain	B9.MAA000615.3_10_M.1.1	AS	0.676546	0.852431
E-Sham	Brain	B9.MAA000617.3_10_M.1.1	MG	0.00173332	4.15329e-05
E-Sham	Brain	B9.MAA000923.3_9_M.1.1	OLG	0.0154335	0.00642391
E-Sham	Brain	B9.MAA000926.3_9_M.1.1	AS	1.80216	2.31169
E-Sham	Brain	B9.MAA000930.3_8_M.1.1	OLG	3.91558e-05	4.12382e-09
E-Sham	Brain	B9.MAA000932.3_11_M.1.1	EC	0.965706	0.262055
E-Sham	Brain	B9.MAA000935.3_8_M.1.1	OLG	3.65983e-05	5.09938e-09
E-Sham	Brain	B9.MAA000944.3_9_M.1.1	AS	3.21107	0.291353
E-Sham	Brain	C1.MAA000560.3_10_M.1.1	OLG	0.0212513	0.00886942
E-Sham	Brain	C1.MAA000563.3_10_M.1.1	AS	0.802978	0.831109
E-Sham	Brain	C1.MAA000564.3_10_M.1.1	OLG	0.238986	0.160235
E-Sham	Brain	C1.MAA000570.3_8_M.1.1	MG	5.06045e-05	1.02999e-08
E-Sham	Brain	C1.MAA000572.3_8_M.1.1	MG	0.00251054	0.000145002
E-Sham	Brain	C1.MAA000578.3_10_M.1.1	BG	2.39334	1.69537
E-Sham	Brain	C1.MAA000590.3_9_M.1.1	MG	0.000120772	9.27894e-08
E-Sham	Brain	C1.MAA000593.3_8_M.1.1	MG	0.000137662	4.23098e-08
E-Sham	Brain	C1.MAA000603.3_10_M.1.1	MG	0.0400836	0.00999402
E-Sham	Brain	C1.MAA000604.3_10_M.1.1	MG	0.000239068	2.97998e-07
E-Sham	Brain	C1.MAA000617.3_10_M.1.1	MG	0.000243505	2.08792e-07
E-Sham	Brain	C1.MAA000638.3_9_M.1.1	OLG	9.79671e-05	2.31931e-08
E-Sham	Brain	C1.MAA000926.3_9_M.1.1	AS	2.75707	1.27377
E-Sham	Brain	C1.MAA000930.3_8_M.1.1	OLG	0.605943	0.47169
E-Sham	Brain	C1.MAA000932.3_11_M.1.1	EC	0.213203	0.0525126
E-Sham	Brain	C1.MAA000940.3_8_M.1.1	IN	0.000368792	5.90292e-07
E-Sham	Brain	C1.MAA000941.3_8_M.1.1	OLG	0.000112778	3.65003e-08
E-Sham	Brain	C1.MAA000942.3_8_M.1.1	AS	2.67158	2.06244
E-Sham	Brain	C10.MAA000581.3_10_M.1.1	OLG	0.383246	0.533334
E-Sham	Brain	C10.MAA000590.3_9_M.1.1	MG	0.0117747	0.000917379
E-Sham	Brain	C10.MAA000603.3_10_M.1.1	MG	0.000385802	2.91713e-07
E-Sham	Brain	C10.MAA000605.3_10_M.1.1	MG	0.0223184	0.0054987
E-Sham	Brain	C10.MAA000615.3_10_M.1.1	OPC	7.19995e-05	1.49813e-08
E-Sham	Brain	C10.MAA000617.3_10_M.1.1	MG	0.000124778	6.65859e-08
E-Sham	Brain	C10.MAA000925.3_9_M.1.1	OLG	5.57036e-05	3.03316e-08
E-Sham	Brain	C10.MAA000926.3_9_M.1.1	OLG	0.0872043	0.110768
E-Sham	Brain	C10.MAA000935.3_8_M.1.1	OLG	0.0454955	0.0394677
E-Sham	Brain	C10.MAA000944.3_9_M.1.1	OLG	0.0335177	0.0381114
E-Sham	Brain	C11.MAA000553.3_10_M.1.1	EC	2.75711e-05	5.32639e-09
E-Sham	Brain	C11.MAA000560.3_10_M.1.1	OLG	0.359327	0.356739
E-Sham	Brain	C11.MAA000572.3_8_M.1.1	MG	0.000175422	2.28043e-07
E-Sham	Brain	C11.MAA000603.3_10_M.1.1	MG	0.000107725	3.59435e-08
E-Sham	Brain	C11.MAA000605.3_10_M.1.1	MG	0.0373704	0.00520821
E-Sham	Brain	C11.MAA000617.3_10_M.1.1	MG	0.000129274	1.83067e-07
E-Sham	Brain	C11.MAA000638.3_9_M.1.1	EC	0.000331983	5.93856e-06
E-Sham	Brain	C11.MAA000926.3_9_M.1.1	OLG	0.0755205	0.0424598
E-Sham	Brain	C11.MAA000932.3_11_M.1.1	EC	4.54291e-05	5.74085e-09
E-Sham	Brain	C12.MAA000553.3_10_M.1.1	EC	0.224356	0.0573043
E-Sham	Brain	C12.MAA000560.3_10_M.1.1	AS	2.03502	2.99453
E-Sham	Brain	C12.MAA000561.3_10_M.1.1	IN	0.000755404	0.000188565
E-Sham	Brain	C12.MAA000570.3_8_M.1.1	MG	0.000303541	2.56543e-07
E-Sham	Brain	C12.MAA000572.3_8_M.1.1	MG	7.62955e-05	8.59395e-08
E-Sham	Brain	C12.MAA000581.3_10_M.1.1	EC	0.0324604	0.00563174
E-Sham	Brain	C12.MAA000590.3_9_M.1.1	MG	0.0333137	0.00526646
E-Sham	Brain	C12.MAA000603.3_10_M.1.1	MG	0.0171103	0.00326462
E-Sham	Brain	C12.MAA000605.3_10_M.1.1	MG	0.0398865	0.00653061
E-Sham	Brain	C12.MAA000615.3_10_M.1.1	OLG	1.83784	2.07921
E-Sham	Brain	C12.MAA000617.3_10_M.1.1	MG	0.000208611	3.37887e-07
E-Sham	Brain	C12.MAA000641.3_9_M.1.1	EC	0.59933	0.220016
E-Sham	Brain	C12.MAA000923.3_9_M.1.1	OLG	0.261573	0.39893
E-Sham	Brain	C12.MAA000926.3_9_M.1.1	OLG	0.00586468	0.00112907
E-Sham	Brain	C12.MAA000942.3_8_M.1.1	AS	4.17679	1.40669
E-Sham	Brain	C12.MAA000944.3_9_M.1.1	OLG	0.0276194	0.0277258
E-Sham	Brain	C13.MAA000560.3_10_M.1.1	OLG	3.81182e-05	1.7366e-08
E-Sham	Brain	C13.MAA000563.3_10_M.1.1	OLG	0.00388126	0.000663169
E-Sham	Brain	C13.MAA000564.3_10_M.1.1	OLG	0.058439	0.0352731
E-Sham	Brain	C13.MAA000581.3_10_M.1.1	EC	0.179497	0.0965139
E-Sham	Brain	C13.MAA000603.3_10_M.1.1	MG	0.00135167	3.97455e-05
E-Sham	Brain	C13.MAA000605.3_10_M.1.1	MG	0.0101403	0.00229361
E-Sham	Brain	C13.MAA000615.3_10_M.1.1	EN-NSC	0.0148538	0.0224921
E-Sham	Brain	C13.MAA000617.3_10_M.1.1	MG	0.000115161	8.96115e-08
E-Sham	Brain	C13.MAA000638.3_9_M.1.1	EN-NSC	0.0340543	0.0601676
E-Sham	Brain	C13.MAA000923.3_9_M.1.1	OLG	0.148266	0.107767
E-Sham	Brain	C13.MAA000926.3_9_M.1.1	EC	0.190283	0.084729
E-Sham	Brain	C13.MAA000935.3_8_M.1.1	AS	1.16941	1.12549
E-Sham	Brain	C13.MAA000942.3_8_M.1.1	OLG	1.57582	1.42957
E-Sham	Brain	C13.MAA000944.3_9_M.1.1	OLG	0.00805299	0.00250869
E-Sham	Brain	C14.MAA000560.3_10_M.1.1	OLG	0.00984807	0.00327661
E-Sham	Brain	C14.MAA000563.3_10_M.1.1	AS	2.16297	2.18357
E-Sham	Brain	C14.MAA000570.3_8_M.1.1	MG	0.00302655	0.00012497
E-Sham	Brain	C14.MAA000572.3_8_M.1.1	MG	0.000113516	5.90619e-08
E-Sham	Brain	C14.MAA000590.3_9_M.1.1	MG	0.000264262	2.94395e-07
E-Sham	Brain	C14.MAA000603.3_10_M.1.1	MG	0.00877932	0.000538432
E-Sham	Brain	C14.MAA000605.3_10_M.1.1	MG	0.000145992	3.57833e-08
E-Sham	Brain	C14.MAA000615.3_10_M.1.1	EN-NSC	0.266674	0.689035
E-Sham	Brain	C14.MAA000617.3_10_M.1.1	MG	0.000403736	6.46155e-07
E-Sham	Brain	C14.MAA000926.3_9_M.1.1	EC	0.216409	0.0683644
E-Sham	Brain	C15.MAA000564.3_10_M.1.1	OLG	1.07783	1.21822
E-Sham	Brain	C15.MAA000581.3_10_M.1.1	EN-NSC	0.00020671	1.35592e-07
E-Sham	Brain	C15.MAA000590.3_9_M.1.1	MG	0.00185369	5.57873e-05
E-Sham	Brain	C15.MAA000603.3_10_M.1.1	MG	0.0222538	0.00262256
E-Sham	Brain	C15.MAA000605.3_10_M.1.1	MG	0.00882256	0.00167449
E-Sham	Brain	C15.MAA000617.3_10_M.1.1	MG	5.87627e-05	1.25496e-08
E-Sham	Brain	C15.MAA000638.3_9_M.1.1	OLG	8.21147e-05	1.97128e-08
E-Sham	Brain	C15.MAA000641.3_9_M.1.1	EC	0.00438874	0.000680689
E-Sham	Brain	C15.MAA000926.3_9_M.1.1	PC	0.0891392	0.017862
E-Sham	Brain	C15.MAA000935.3_8_M.1.1	EC	0.3722	0.188421
E-Sham	Brain	C15.MAA000942.3_8_M.1.1	OLG	0.00130669	0.00032409
E-Sham	Brain	C15.MAA000944.3_9_M.1.1	OLG	0.237399	0.340125
E-Sham	Brain	C16.MAA000560.3_10_M.1.1	AS	2.16454	3.63743
E-Sham	Brain	C16.MAA000572.3_8_M.1.1	MG	0.000161764	9.91867e-08
E-Sham	Brain	C16.MAA000581.3_10_M.1.1	EC	0.00205899	0.000311044
E-Sham	Brain	C16.MAA000590.3_9_M.1.1	MG	0.000162284	1.58707e-07
E-Sham	Brain	C16.MAA000603.3_10_M.1.1	MG	0.00494344	0.000699505
E-Sham	Brain	C16.MAA000605.3_10_M.1.1	MG	0.000175194	1.34702e-07
E-Sham	Brain	C16.MAA000617.3_10_M.1.1	MG	0.000178225	7.65454e-08
E-Sham	Brain	C16.MAA000926.3_9_M.1.1	EC	0.012702	0.00432655
E-Sham	Brain	C16.MAA000935.3_8_M.1.1	OLG	3.84791e-05	7.11774e-09
E-Sham	Brain	C16.MAA000942.3_8_M.1.1	IN	0.000288529	4.04272e-07
E-Sham	Brain	C16.MAA000944.3_9_M.1.1	EC	1.0134	0.197502
E-Sham	Brain	C16.MAA000947.3_9_M.1.1	EC	0.0358611	0.0140117
E-Sham	Brain	C17.MAA000561.3_10_M.1.1	PC	0.1982	0.0776485
E-Sham	Brain	C17.MAA000581.3_10_M.1.1	PC	0.064874	0.0186824
E-Sham	Brain	C17.MAA000591.3_8_M.1.1	MG	0.000218684	2.15479e-07
E-Sham	Brain	C17.MAA000603.3_10_M.1.1	MG	0.00023213	3.07077e-07
E-Sham	Brain	C17.MAA000605.3_10_M.1.1	MG	0.0001488	1.06087e-07
E-Sham	Brain	C17.MAA000617.3_10_M.1.1	MG	8.32346e-05	2.51463e-08
E-Sham	Brain	C17.MAA000638.3_9_M.1.1	OLG	0.442958	0.0818918
E-Sham	Brain	C17.MAA000641.3_9_M.1.1	OPC	0.000170943	7.13697e-08
E-Sham	Brain	C17.MAA000924.3_8_M.1.1	OLG	0.0293904	0.00328362
E-Sham	Brain	C17.MAA000925.3_9_M.1.1	OLG	0.00824856	0.00203761
E-Sham	Brain	C17.MAA000926.3_9_M.1.1	OLG	2.59891	1.91843
E-Sham	Brain	C17.MAA000932.3_11_M.1.1	EC	0.0919072	0.0360568
E-Sham	Brain	C17.MAA000940.3_8_M.1.1	OLG	1.33087	0.56763
E-Sham	Brain	C17.MAA000942.3_8_M.1.1	OLG	6.29787e-05	4.004e-08
E-Sham	Brain	C17.MAA000944.3_9_M.1.1	AS	3.65742	3.56151
E-Sham	Brain	C18.MAA000560.3_10_M.1.1	OLG	0.160767	0.179834
E-Sham	Brain	C18.MAA000561.3_10_M.1.1	EN-NSC	11.3385	1.06097
E-Sham	Brain	C18.MAA000564.3_10_M.1.1	OLG	2.67032	1.79659
E-Sham	Brain	C18.MAA000581.3_10_M.1.1	EC	0.124027	0.0532798
E-Sham	Brain	C18.MAA000593.3_8_M.1.1	MG	0.000101363	6.91857e-08
E-Sham	Brain	C18.MAA000603.3_10_M.1.1	MG	0.000249764	3.72269e-07
E-Sham	Brain	C18.MAA000604.3_10_M.1.1	MG	0.00235365	0.00011341
E-Sham	Brain	C18.MAA000605.3_10_M.1.1	MG	2.62385e-05	3.26699e-09
E-Sham	Brain	C18.MAA000617.3_10_M.1.1	MG	0.00591407	0.000554597
E-Sham	Brain	C18.MAA000925.3_9_M.1.1	OLG	0.534025	0.905241
E-Sham	Brain	C18.MAA000926.3_9_M.1.1	EC	0.331926	0.206742
E-Sham	Brain	C18.MAA000930.3_8_M.1.1	OLG	0.0897598	0.0967557
E-Sham	Brain	C18.MAA000940.3_8_M.1.1	OLG	0.0431189	0.0329515
E-Sham	Brain	C18.MAA000941.3_8_M.1.1	EC	0.0183802	0.00689682
E-Sham	Brain	C18.MAA000942.3_8_M.1.1	IN	0.000395513	7.23576e-07
E-Sham	Brain	C18.MAA000944.3_9_M.1.1	OLG	0.0251566	0.0164568
E-Sham	Brain	C18.MAA000947.3_9_M.1.1	OPC	0.36228	0.402441
E-Sham	Brain	C19.MAA000553.3_10_M.1.1	AS	0.396487	0.588974
E-Sham	Brain	C19.MAA000560.3_10_M.1.1	OLG	1.01893	1.45939
E-Sham	Brain	C19.MAA000561.3_10_M.1.1	PC	0.13845	0.0286573
E-Sham	Brain	C19.MAA000564.3_10_M.1.1	OPC	0.000113401	3.16337e-08
E-Sham	Brain	C19.MAA000581.3_10_M.1.1	EC	6.0127e-05	1.73684e-08
E-Sham	Brain	C19.MAA000592.3_9_M.1.1	MG	7.68731e-05	2.04686e-08
E-Sham	Brain	C19.MAA000603.3_10_M.1.1	MG	0.00424751	0.000363138
E-Sham	Brain	C19.MAA000604.3_10_M.1.1	MG	0.00424733	0.000268858
E-Sham	Brain	C19.MAA000605.3_10_M.1.1	MG	0.000107905	6.17097e-08
E-Sham	Brain	C19.MAA000617.3_10_M.1.1	MG	0.0153752	0.00262274
E-Sham	Brain	C19.MAA000930.3_8_M.1.1	OLG	1.20355	2.04373
E-Sham	Brain	C19.MAA000932.3_11_M.1.1	OPC	0.00104691	5.0821e-05
E-Sham	Brain	C19.MAA000940.3_8_M.1.1	IN	0.000407013	6.46842e-07
E-Sham	Brain	C19.MAA000941.3_8_M.1.1	PC	0.48559	0.131622
E-Sham	Brain	C19.MAA000944.3_9_M.1.1	OLG	0.0370794	0.0233479
E-Sham	Brain	C19.MAA000947.3_9_M.1.1	OLG	0.00801863	0.00165516
E-Sham	Brain	C2.MAA000560.3_10_M.1.1	OLG	0.261589	0.359467
E-Sham	Brain	C2.MAA000564.3_10_M.1.1	OPC	0.000149757	6.95493e-08
E-Sham	Brain	C2.MAA000570.3_8_M.1.1	MG	0.000167134	1.38214e-07
E-Sham	Brain	C2.MAA000572.3_8_M.1.1	MG	0.0252501	0.00896073
E-Sham	Brain	C2.MAA000573.3_9_M.1.1	MG	0.000101789	5.56622e-08
E-Sham	Brain	C2.MAA000590.3_9_M.1.1	MG	0.0046794	0.000378889
E-Sham	Brain	C2.MAA000592.3_9_M.1.1	MG	0.000159547	1.52093e-07
E-Sham	Brain	C2.MAA000593.3_8_M.1.1	MG	0.000225653	1.99311e-07
E-Sham	Brain	C2.MAA000603.3_10_M.1.1	MG	0.000154595	1.25507e-07
E-Sham	Brain	C2.MAA000604.3_10_M.1.1	MP	9.05004e-05	2.95192e-08
E-Sham	Brain	C2.MAA000617.3_10_M.1.1	MG	3.78013e-05	9.38529e-09
E-Sham	Brain	C2.MAA000641.3_9_M.1.1	OLG	0.280115	0.0824053
E-Sham	Brain	C2.MAA000932.3_11_M.1.1	PC	0.13554	0.0336227
E-Sham	Brain	C2.MAA000935.3_8_M.1.1	OLG	4.23965e-05	7.44298e-09
E-Sham	Brain	C2.MAA000944.3_9_M.1.1	AS	3.16804	1.90409
E-Sham	Brain	C20.MAA000560.3_10_M.1.1	OLG	0.765684	0.991769
E-Sham	Brain	C20.MAA000581.3_10_M.1.1	PC	0.193907	0.0534522
E-Sham	Brain	C20.MAA000603.3_10_M.1.1	MG	0.000183955	2.8322e-07
E-Sham	Brain	C20.MAA000604.3_10_M.1.1	MG	8.4624e-05	4.63598e-08
E-Sham	Brain	C20.MAA000605.3_10_M.1.1	MG	0.00616484	0.000283354
E-Sham	Brain	C20.MAA000940.3_8_M.1.1	EN-NSC	0.000152812	1.02083e-07
E-Sham	Brain	C20.MAA000941.3_8_M.1.1	EC	0.686254	0.251912
E-Sham	Brain	C20.MAA000944.3_9_M.1.1	OLG	3.03485	0.199234
E-Sham	Brain	C21.MAA000424.3_11_M.1.1	EC	0.473265	0.14266
E-Sham	Brain	C21.MAA000560.3_10_M.1.1	OLG	0.442246	0.686513
E-Sham	Brain	C21.MAA000572.3_8_M.1.1	MG	3.98558e-05	6.00717e-09
E-Sham	Brain	C21.MAA000581.3_10_M.1.1	EC	0.00846231	0.00255473
E-Sham	Brain	C21.MAA000593.3_8_M.1.1	MG	0.000114056	4.37576e-08
E-Sham	Brain	C21.MAA000604.3_10_M.1.1	MG	0.00012128	6.02084e-08
E-Sham	Brain	C21.MAA000605.3_10_M.1.1	MP	0.000166237	7.50881e-07
E-Sham	Brain	C21.MAA000926.3_9_M.1.1	OLG	0.111982	0.112022
E-Sham	Brain	C21.MAA000944.3_9_M.1.1	AS	2.04971	1.64668
E-Sham	Brain	C22.MAA000553.3_10_M.1.1	EC	0.0341359	0.0155711
E-Sham	Brain	C22.MAA000560.3_10_M.1.1	OLG	0.231338	0.248158
E-Sham	Brain	C22.MAA000578.3_10_M.1.1	OLG	0.916664	1.19366
E-Sham	Brain	C22.MAA000581.3_10_M.1.1	PC	0.0282674	0.0061241
E-Sham	Brain	C22.MAA000590.3_9_M.1.1	MG	0.00011533	7.33496e-08
E-Sham	Brain	C22.MAA000603.3_10_M.1.1	MG	0.00024146	1.72158e-07
E-Sham	Brain	C22.MAA000604.3_10_M.1.1	MG	3.24395e-05	4.93923e-09
E-Sham	Brain	C22.MAA000605.3_10_M.1.1	MG	0.000137817	5.8375e-08
E-Sham	Brain	C22.MAA000902.3_11_M.1.1	AS	0.767041	1.10268
E-Sham	Brain	C22.MAA000932.3_11_M.1.1	OPC	7.94658e-05	1.83911e-08
E-Sham	Brain	C22.MAA000940.3_8_M.1.1	IN	0.000281858	3.22071e-07
E-Sham	Brain	C22.MAA000944.3_9_M.1.1	IN	0.00159234	0.001056
E-Sham	Brain	C3.MAA000560.3_10_M.1.1	OLG	0.0154465	0.0080821
E-Sham	Brain	C3.MAA000564.3_10_M.1.1	EN-NSC	0.000226246	1.82335e-07
E-Sham	Brain	C3.MAA000570.3_8_M.1.1	MG	0.00357668	0.000320846
E-Sham	Brain	C3.MAA000572.3_8_M.1.1	MG	0.000184778	1.38668e-07
E-Sham	Brain	C3.MAA000578.3_10_M.1.1	EN-NSC	0.000280321	2.90416e-07
E-Sham	Brain	C3.MAA000592.3_9_M.1.1	MG	0.0116824	0.00115964
E-Sham	Brain	C3.MAA000593.3_8_M.1.1	MG	0.000304689	1.07313e-06
E-Sham	Brain	C3.MAA000603.3_10_M.1.1	MG	0.000174928	1.49298e-07
E-Sham	Brain	C3.MAA000604.3_10_M.1.1	MG	0.000137887	5.5602e-08
E-Sham	Brain	C3.MAA000617.3_10_M.1.1	MG	0.000119209	1.48474e-07
E-Sham	Brain	C3.MAA000638.3_9_M.1.1	OLG	0.0431964	0.0184333
E-Sham	Brain	C3.MAA000641.3_9_M.1.1	PC	0.687631	0.281543
E-Sham	Brain	C3.MAA000926.3_9_M.1.1	PC	1.7304	0.305016
E-Sham	Brain	C3.MAA000930.3_8_M.1.1	OLG	0.229973	0.259034
E-Sham	Brain	C3.MAA000932.3_11_M.1.1	EC	4.29963e-05	5.32184e-09
E-Sham	Brain	C3.MAA000944.3_9_M.1.1	AS	2.73449	2.44371
E-Sham	Brain	C4.MAA000424.3_11_M.1.1	OLG	2.30564	2.81536
E-Sham	Brain	C4.MAA000570.3_8_M.1.1	MG	0.000167746	2.21696e-07
E-Sham	Brain	C4.MAA000603.3_10_M.1.1	MG	0.000206321	1.88829e-07
E-Sham	Brain	C4.MAA000604.3_10_M.1.1	MG	0.000941744	1.76514e-05
E-Sham	Brain	C4.MAA000617.3_10_M.1.1	MG	0.0187257	0.00268328
E-Sham	Brain	C4.MAA000641.3_9_M.1.1	OLG	1.99666	0.422381
E-Sham	Brain	C4.MAA000923.3_9_M.1.1	OLG	3.63138	1.77948
E-Sham	Brain	C4.MAA000926.3_9_M.1.1	OLG	0.0428293	0.0396262
E-Sham	Brain	C4.MAA000930.3_8_M.1.1	OLG	0.0814126	0.0693326
E-Sham	Brain	C4.MAA000932.3_11_M.1.1	EC	3.34281e-05	3.96644e-09
E-Sham	Brain	C4.MAA000940.3_8_M.1.1	IN	0.000489791	9.74625e-07
E-Sham	Brain	C4.MAA000942.3_8_M.1.1	OLG	9.11202e-05	5.18697e-08
E-Sham	Brain	C4.MAA000944.3_9_M.1.1	OLG	9.88434e-05	5.84397e-08
E-Sham	Brain	C5.MAA000560.3_10_M.1.1	OLG	4.49378e-05	1.78091e-08
E-Sham	Brain	C5.MAA000563.3_10_M.1.1	OPC	0.000165902	5.31033e-08
E-Sham	Brain	C5.MAA000570.3_8_M.1.1	MG	0.00011133	1.9995e-07
E-Sham	Brain	C5.MAA000573.3_9_M.1.1	MG	0.000195917	1.96734e-07
E-Sham	Brain	C5.MAA000592.3_9_M.1.1	MG	0.000994802	2.01131e-05
E-Sham	Brain	C5.MAA000603.3_10_M.1.1	MG	0.000141274	6.58716e-08
E-Sham	Brain	C5.MAA000604.3_10_M.1.1	MG	0.0119592	0.00176418
E-Sham	Brain	C5.MAA000617.3_10_M.1.1	MG	0.0316857	0.00958425
E-Sham	Brain	C5.MAA000926.3_9_M.1.1	OLG	0.453187	0.483715
E-Sham	Brain	C5.MAA000930.3_8_M.1.1	OLG	0.114499	0.0668349
E-Sham	Brain	C5.MAA000932.3_11_M.1.1	EC	0.0112616	0.00194424
E-Sham	Brain	C5.MAA000942.3_8_M.1.1	OLG	2.58886e-05	2.02082e-09
E-Sham	Brain	C5.MAA000944.3_9_M.1.1	OLG	0.602473	1.08844
E-Sham	Brain	C6.MAA000560.3_10_M.1.1	OLG	0.0207271	0.00853667
E-Sham	Brain	C6.MAA000563.3_10_M.1.1	OLG	2.3612e-05	2.30953e-09
E-Sham	Brain	C6.MAA000590.3_9_M.1.1	MG	0.0584449	0.0126935
E-Sham	Brain	C6.MAA000592.3_9_M.1.1	MG	0.00031005	4.7527e-07
E-Sham	Brain	C6.MAA000603.3_10_M.1.1	MG	0.000169154	6.70316e-08
E-Sham	Brain	C6.MAA000604.3_10_M.1.1	MG	0.000134694	5.57106e-08
E-Sham	Brain	C6.MAA000615.3_10_M.1.1	OLG	0.00345611	0.000437295
E-Sham	Brain	C6.MAA000617.3_10_M.1.1	MG	0.000109705	3.0309e-08
E-Sham	Brain	C6.MAA000923.3_9_M.1.1	OLG	0.0100588	0.00303667
E-Sham	Brain	C6.MAA000926.3_9_M.1.1	OLG	0.0231661	0.018825
E-Sham	Brain	C6.MAA000930.3_8_M.1.1	OLG	0.0108253	0.00269957
E-Sham	Brain	C6.MAA000932.3_11_M.1.1	EN-NSC	0.000131157	5.91409e-08
E-Sham	Brain	C6.MAA000941.3_8_M.1.1	PC	4.17049	0.656395
E-Sham	Brain	C6.MAA000942.3_8_M.1.1	EN-NSC	0.000336465	3.76049e-07
E-Sham	Brain	C6.MAA000944.3_9_M.1.1	AS	5.07514	1.66526
E-Sham	Brain	C7.MAA000560.3_10_M.1.1	AS	0.361008	0.610874
E-Sham	Brain	C7.MAA000603.3_10_M.1.1	MG	0.000121285	6.95273e-08
E-Sham	Brain	C7.MAA000604.3_10_M.1.1	MG	8.13083e-05	4.80417e-08
E-Sham	Brain	C7.MAA000615.3_10_M.1.1	OLG	1.95671	1.8569
E-Sham	Brain	C7.MAA000617.3_10_M.1.1	MG	0.100792	0.0159475
E-Sham	Brain	C7.MAA000926.3_9_M.1.1	PC	0.834418	0.236675
E-Sham	Brain	C7.MAA000930.3_8_M.1.1	OLG	4.1563e-05	9.93538e-09
E-Sham	Brain	C7.MAA000932.3_11_M.1.1	OPC	9.15311e-05	4.1839e-08
E-Sham	Brain	C7.MAA000940.3_8_M.1.1	IN	0.000436314	9.78906e-07
E-Sham	Brain	C7.MAA000942.3_8_M.1.1	OLG	0.340024	0.465653
E-Sham	Brain	C8.MAA000570.3_8_M.1.1	MG	0.000215974	3.12551e-07
E-Sham	Brain	C8.MAA000581.3_10_M.1.1	OLG	2.34888	2.38031
E-Sham	Brain	C8.MAA000591.3_8_M.1.1	MG	0.0171151	0.00366261
E-Sham	Brain	C8.MAA000603.3_10_M.1.1	MG	5.82208e-05	2.5611e-08
E-Sham	Brain	C8.MAA000615.3_10_M.1.1	OLG	2.1455	2.50572
E-Sham	Brain	C8.MAA000617.3_10_M.1.1	MG	7.82883e-05	4.13823e-08
E-Sham	Brain	C8.MAA000926.3_9_M.1.1	AS	1.96045	1.16101
E-Sham	Brain	C8.MAA000930.3_8_M.1.1	OLG	1.84332	1.6113
E-Sham	Brain	C8.MAA000932.3_11_M.1.1	EC	0.122704	0.0681668
E-Sham	Brain	C8.MAA000944.3_9_M.1.1	OLG	0.0105708	0.00355464
E-Sham	Brain	C9.MAA000560.3_10_M.1.1	OLG	0.0127854	0.00386867
E-Sham	Brain	C9.MAA000571.3_9_M.1.1	MG	0.000102201	6.11729e-08
E-Sham	Brain	C9.MAA000603.3_10_M.1.1	MG	0.049699	0.00931426
E-Sham	Brain	C9.MAA000605.3_10_M.1.1	MG	0.0442935	0.00473556
E-Sham	Brain	C9.MAA000615.3_10_M.1.1	OLG	0.522552	0.974465
E-Sham	Brain	C9.MAA000617.3_10_M.1.1	MG	0.029375	0.00360753
E-Sham	Brain	C9.MAA000923.3_9_M.1.1	OLG	5.08286e-05	5.79423e-09
E-Sham	Brain	C9.MAA000926.3_9_M.1.1	AS	3.55503	1.38986
E-Sham	Brain	C9.MAA000932.3_11_M.1.1	EC	5.23701e-05	9.20592e-09
E-Sham	Brain	C9.MAA000944.3_9_M.1.1	OLG	0.108876	0.197855
E-Sham	Brain	D1.MAA000560.3_10_M.1.1	OLG	1.93481	2.22866
E-Sham	Brain	D1.MAA000570.3_8_M.1.1	MG	8.49165e-05	4.5e-08
E-Sham	Brain	D1.MAA000572.3_8_M.1.1	MG	0.000184318	1.70512e-07
E-Sham	Brain	D1.MAA000590.3_9_M.1.1	MG	0.0410923	0.0103931
E-Sham	Brain	D1.MAA000592.3_9_M.1.1	MG	5.13762e-05	3.33281e-08
E-Sham	Brain	D1.MAA000593.3_8_M.1.1	MG	0.000148032	1.50205e-07
E-Sham	Brain	D1.MAA000603.3_10_M.1.1	MG	5.66614e-05	2.44482e-08
E-Sham	Brain	D1.MAA000617.3_10_M.1.1	MG	6.99635e-05	5.33905e-08
E-Sham	Brain	D1.MAA000926.3_9_M.1.1	OLG	3.43005	1.48714
E-Sham	Brain	D1.MAA000930.3_8_M.1.1	AS	4.27877e-05	7.946e-09
E-Sham	Brain	D1.MAA000932.3_11_M.1.1	EC	4.09019e-05	5.52597e-09
E-Sham	Brain	D1.MAA000944.3_9_M.1.1	OLG	0.267602	0.376951
E-Sham	Brain	D10.MAA000560.3_10_M.1.1	EC	0.04305	0.0211645
E-Sham	Brain	D10.MAA000572.3_8_M.1.1	MG	9.3927e-05	3.6173e-08
E-Sham	Brain	D10.MAA000578.3_10_M.1.1	EN-NSC	0.000170832	1.0875e-07
E-Sham	Brain	D10.MAA000590.3_9_M.1.1	MG	4.63865e-05	1.44481e-08
E-Sham	Brain	D10.MAA000603.3_10_M.1.1	MG	0.000288687	2.53424e-07
E-Sham	Brain	D10.MAA000605.3_10_M.1.1	MG	0.000271116	1.89725e-07
E-Sham	Brain	D10.MAA000615.3_10_M.1.1	AS	0.522147	0.730443
E-Sham	Brain	D10.MAA000617.3_10_M.1.1	MG	0.0814684	0.0122396
E-Sham	Brain	D10.MAA000926.3_9_M.1.1	OLG	0.477676	0.936218
E-Sham	Brain	D10.MAA000942.3_8_M.1.1	OLG	0.0880812	0.0529594
E-Sham	Brain	D11.MAA000553.3_10_M.1.1	EC	0.922665	0.328627
E-Sham	Brain	D11.MAA000560.3_10_M.1.1	OLG	0.12603	0.173917
E-Sham	Brain	D11.MAA000561.3_10_M.1.1	OLG	0.494028	0.810392
E-Sham	Brain	D11.MAA000571.3_9_M.1.1	MG	0.00384096	0.000225768
E-Sham	Brain	D11.MAA000615.3_10_M.1.1	AS	1.03069	1.73962
E-Sham	Brain	D11.MAA000617.3_10_M.1.1	MG	7.20488e-05	3.90209e-08
E-Sham	Brain	D11.MAA000638.3_9_M.1.1	EC	0.00856531	0.000650063
E-Sham	Brain	D11.MAA000902.3_11_M.1.1	EN-NSC	0.000406965	5.1146e-07
E-Sham	Brain	D11.MAA000923.3_9_M.1.1	OLG	4.24003e-05	7.45831e-09
E-Sham	Brain	D11.MAA000926.3_9_M.1.1	OLG	0.282628	0.405603
E-Sham	Brain	D11.MAA000935.3_8_M.1.1	OLG	0.0137844	0.00741208
E-Sham	Brain	D11.MAA000942.3_8_M.1.1	OLG	5.04295e-05	8.02301e-09
E-Sham	Brain	D12.MAA000424.3_11_M.1.1	EN-NSC	0.000159426	9.91369e-08
E-Sham	Brain	D12.MAA000560.3_10_M.1.1	OLG	0.0608787	0.0572976
E-Sham	Brain	D12.MAA000561.3_10_M.1.1	IN	1.50375	15.9894
E-Sham	Brain	D12.MAA000572.3_8_M.1.1	MG	0.0123219	0.00179454
E-Sham	Brain	D12.MAA000590.3_9_M.1.1	MG	0.0103479	0.00153381
E-Sham	Brain	D12.MAA000603.3_10_M.1.1	MG	0.000195333	1.44767e-07
E-Sham	Brain	D12.MAA000605.3_10_M.1.1	MG	0.0192993	0.00516194
E-Sham	Brain	D12.MAA000617.3_10_M.1.1	MG	0.000244681	2.31465e-07
E-Sham	Brain	D12.MAA000641.3_9_M.1.1	OLG	9.59035e-05	1.61924e-07
E-Sham	Brain	D12.MAA000926.3_9_M.1.1	EN-NSC	0.129841	0.252925
E-Sham	Brain	D12.MAA000941.3_8_M.1.1	OLG	2.7411e-05	3.30487e-09
E-Sham	Brain	D12.MAA000944.3_9_M.1.1	OLG	0.870624	1.19908
E-Sham	Brain	D13.MAA000553.3_10_M.1.1	OLG	0.0765538	0.0556468
E-Sham	Brain	D13.MAA000603.3_10_M.1.1	MG	0.000503341	7.19097e-07
E-Sham	Brain	D13.MAA000605.3_10_M.1.1	MG	0.000210693	2.70629e-07
E-Sham	Brain	D13.MAA000615.3_10_M.1.1	IN	0.00747012	0.0178533
E-Sham	Brain	D13.MAA000638.3_9_M.1.1	OLG	8.80855e-05	1.65631e-08
E-Sham	Brain	D13.MAA000926.3_9_M.1.1	AS	3.59644	0.794044
E-Sham	Brain	D13.MAA000941.3_8_M.1.1	EC	1.58791	0.13416
E-Sham	Brain	D13.MAA000944.3_9_M.1.1	EC	0.522469	0.196481
E-Sham	Brain	D14.MAA000560.3_10_M.1.1	OLG	0.100743	0.0591939
E-Sham	Brain	D14.MAA000570.3_8_M.1.1	MG	0.000261788	2.44325e-07
E-Sham	Brain	D14.MAA000581.3_10_M.1.1	EC	5.34731e-05	4.99221e-08
E-Sham	Brain	D14.MAA000590.3_9_M.1.1	MG	7.17168e-05	1.62812e-08
E-Sham	Brain	D14.MAA000592.3_9_M.1.1	MG	0.00027689	1.82862e-07
E-Sham	Brain	D14.MAA000603.3_10_M.1.1	MG	0.000279383	1.92624e-07
E-Sham	Brain	D14.MAA000605.3_10_M.1.1	MG	0.000131804	1.2624e-07
E-Sham	Brain	D14.MAA000615.3_10_M.1.1	EC	0.0186742	0.00655307
E-Sham	Brain	D14.MAA000617.3_10_M.1.1	MG	0.00347999	0.000166336
E-Sham	Brain	D14.MAA000926.3_9_M.1.1	EC	0.235642	0.148526
E-Sham	Brain	D14.MAA000930.3_8_M.1.1	EC	0.153828	0.0712742
E-Sham	Brain	D15.MAA000550.3_10_M.1.1	OLG	0.3377	0.515447
E-Sham	Brain	D15.MAA000560.3_10_M.1.1	OLG	0.127136	0.0984714
E-Sham	Brain	D15.MAA000561.3_10_M.1.1	PC	0.167541	0.0460931
E-Sham	Brain	D15.MAA000573.3_9_M.1.1	MG	0.00476442	0.000504156
E-Sham	Brain	D15.MAA000581.3_10_M.1.1	EC	6.99917e-05	3.47129e-08
E-Sham	Brain	D15.MAA000590.3_9_M.1.1	MG	0.00496317	0.000452719
E-Sham	Brain	D15.MAA000603.3_10_M.1.1	MG	0.000133781	7.67756e-08
E-Sham	Brain	D15.MAA000605.3_10_M.1.1	MG	0.000132715	8.06429e-08
E-Sham	Brain	D15.MAA000617.3_10_M.1.1	MG	4.61945e-05	3.39357e-08
E-Sham	Brain	D15.MAA000925.3_9_M.1.1	OLG	9.1267e-05	5.13257e-08
E-Sham	Brain	D15.MAA000926.3_9_M.1.1	EC	0.898784	0.38454
E-Sham	Brain	D15.MAA000935.3_8_M.1.1	OPC	0.11585	0.0890424
E-Sham	Brain	D15.MAA000944.3_9_M.1.1	OLG	0.0159064	0.00657757
E-Sham	Brain	D15.MAA000947.3_9_M.1.1	OLG	0.0418303	0.0705678
E-Sham	Brain	D16.MAA000424.3_11_M.1.1	EC	0.00984054	0.00283788
E-Sham	Brain	D16.MAA000561.3_10_M.1.1	EN-NSC	0.0788228	0.307886
E-Sham	Brain	D16.MAA000570.3_8_M.1.1	MG	0.000154414	5.7491e-08
E-Sham	Brain	D16.MAA000572.3_8_M.1.1	MG	0.0314642	0.00976182
E-Sham	Brain	D16.MAA000581.3_10_M.1.1	EC	0.054097	0.0270269
E-Sham	Brain	D16.MAA000590.3_9_M.1.1	MG	0.00286907	0.000143326
E-Sham	Brain	D16.MAA000603.3_10_M.1.1	MG	0.000160205	1.05402e-07
E-Sham	Brain	D16.MAA000605.3_10_M.1.1	MG	0.00132409	2.29228e-05
E-Sham	Brain	D16.MAA000617.3_10_M.1.1	MG	0.000397673	6.32547e-07
E-Sham	Brain	D16.MAA000926.3_9_M.1.1	OLG	0.0526067	0.0412832
E-Sham	Brain	D16.MAA000944.3_9_M.1.1	OLG	0.532502	0.993675
E-Sham	Brain	D16.MAA000947.3_9_M.1.1	OLG	2.35985	3.17957
E-Sham	Brain	D17.MAA000560.3_10_M.1.1	PC	1.0637	0.697958
E-Sham	Brain	D17.MAA000561.3_10_M.1.1	PC	1.74696	0.560864
E-Sham	Brain	D17.MAA000581.3_10_M.1.1	EC	0.250712	0.0764225
E-Sham	Brain	D17.MAA000590.3_9_M.1.1	MG	0.000162939	1.06835e-07
E-Sham	Brain	D17.MAA000603.3_10_M.1.1	MG	0.000148139	3.42445e-08
E-Sham	Brain	D17.MAA000605.3_10_M.1.1	MG	8.27265e-05	5.33986e-08
E-Sham	Brain	D17.MAA000617.3_10_M.1.1	MG	0.000139364	1.31984e-07
E-Sham	Brain	D17.MAA000902.3_11_M.1.1	OLG	0.764777	1.21197
E-Sham	Brain	D17.MAA000923.3_9_M.1.1	EC	0.311908	0.184825
E-Sham	Brain	D17.MAA000926.3_9_M.1.1	AS	5.58988	6.81954
E-Sham	Brain	D17.MAA000940.3_8_M.1.1	IN	0.000445432	8.42939e-07
E-Sham	Brain	D17.MAA000942.3_8_M.1.1	OLG	0.0851979	0.0839132
E-Sham	Brain	D17.MAA000944.3_9_M.1.1	AS	5.68072	3.43907
E-Sham	Brain	D18.MAA000561.3_10_M.1.1	EC	0.315434	0.144881
E-Sham	Brain	D18.MAA000570.3_8_M.1.1	MG	0.00121025	2.30917e-05
E-Sham	Brain	D18.MAA000572.3_8_M.1.1	MG	0.000317241	2.80483e-07
E-Sham	Brain	D18.MAA000581.3_10_M.1.1	EN-NSC	0.00360523	0.0041276
E-Sham	Brain	D18.MAA000590.3_9_M.1.1	MG	8.3916e-05	2.13733e-08
E-Sham	Brain	D18.MAA000591.3_8_M.1.1	MG	0.000317037	4.31568e-07
E-Sham	Brain	D18.MAA000592.3_9_M.1.1	MG	0.000146457	1.48599e-07
E-Sham	Brain	D18.MAA000603.3_10_M.1.1	MG	0.00138507	2.52071e-05
E-Sham	Brain	D18.MAA000605.3_10_M.1.1	MG	0.000242933	2.26037e-07
E-Sham	Brain	D18.MAA000617.3_10_M.1.1	MG	0.0102501	0.000415245
E-Sham	Brain	D18.MAA000923.3_9_M.1.1	OLG	2.3875e-05	1.48409e-09
E-Sham	Brain	D18.MAA000926.3_9_M.1.1	OLG	5.93812e-05	2.02059e-08
E-Sham	Brain	D18.MAA000928.3_9_M.1.1	OLG	0.0210126	0.00477719
E-Sham	Brain	D18.MAA000935.3_8_M.1.1	AS	0.594245	0.519631
E-Sham	Brain	D18.MAA000940.3_8_M.1.1	OLG	1.92266	2.0376
E-Sham	Brain	D18.MAA000944.3_9_M.1.1	OLG	0.114533	0.154261
E-Sham	Brain	D19.MAA000553.3_10_M.1.1	AS	0.308716	0.359108
E-Sham	Brain	D19.MAA000560.3_10_M.1.1	OLG	0.0389416	0.03269
E-Sham	Brain	D19.MAA000561.3_10_M.1.1	EC	0.00132416	0.000120309
E-Sham	Brain	D19.MAA000564.3_10_M.1.1	OLG	1.08945	1.28124
E-Sham	Brain	D19.MAA000570.3_8_M.1.1	MG	0.000116145	5.65261e-08
E-Sham	Brain	D19.MAA000581.3_10_M.1.1	EC	4.07034e-05	3.78885e-09
E-Sham	Brain	D19.MAA000591.3_8_M.1.1	MG	0.00019231	1.11737e-07
E-Sham	Brain	D19.MAA000603.3_10_M.1.1	MG	0.0208794	0.00199026
E-Sham	Brain	D19.MAA000605.3_10_M.1.1	MG	0.0233314	0.00232669
E-Sham	Brain	D19.MAA000617.3_10_M.1.1	MG	7.23998e-05	2.97984e-08
E-Sham	Brain	D19.MAA000923.3_9_M.1.1	PC	0.169977	0.0433912
E-Sham	Brain	D19.MAA000926.3_9_M.1.1	OLG	0.00246424	0.000234394
E-Sham	Brain	D19.MAA000935.3_8_M.1.1	OLG	5.28845e-05	1.21015e-08
E-Sham	Brain	D19.MAA000941.3_8_M.1.1	EC	0.985717	0.362092
E-Sham	Brain	D19.MAA000944.3_9_M.1.1	OLG	0.0569459	0.0839246
E-Sham	Brain	D2.MAA000564.3_10_M.1.1	OLG	2.67575	2.32377
E-Sham	Brain	D2.MAA000572.3_8_M.1.1	MG	0.0121807	0.0030395
E-Sham	Brain	D2.MAA000573.3_9_M.1.1	MG	0.000209539	1.14512e-07
E-Sham	Brain	D2.MAA000590.3_9_M.1.1	MG	8.32567e-05	3.41205e-08
E-Sham	Brain	D2.MAA000593.3_8_M.1.1	MG	8.17171e-05	1.94172e-08
E-Sham	Brain	D2.MAA000603.3_10_M.1.1	MG	0.00815029	0.00100586
E-Sham	Brain	D2.MAA000604.3_10_M.1.1	MG	9.83835e-05	2.45122e-08
E-Sham	Brain	D2.MAA000615.3_10_M.1.1	OPC	0.0676196	0.0701186
E-Sham	Brain	D2.MAA000617.3_10_M.1.1	MG	0.00649821	0.000651227
E-Sham	Brain	D2.MAA000641.3_9_M.1.1	OPC	0.229311	0.308767
E-Sham	Brain	D2.MAA000923.3_9_M.1.1	AS	0.389179	0.718329
E-Sham	Brain	D2.MAA000926.3_9_M.1.1	OLG	0.0164658	0.0115946
E-Sham	Brain	D2.MAA000932.3_11_M.1.1	OPC	0.0044018	0.00108098
E-Sham	Brain	D2.MAA000935.3_8_M.1.1	OLG	4.5458	2.86263
E-Sham	Brain	D2.MAA000944.3_9_M.1.1	OLG	5.29643	0.409072
E-Sham	Brain	D20.MAA000560.3_10_M.1.1	AS	0.519946	0.395191
E-Sham	Brain	D20.MAA000563.3_10_M.1.1	OLG	1.92382	2.09918
E-Sham	Brain	D20.MAA000578.3_10_M.1.1	OPC	0.000152137	4.88357e-06
E-Sham	Brain	D20.MAA000581.3_10_M.1.1	EN-NSC	0.000148366	9.97679e-08
E-Sham	Brain	D20.MAA000603.3_10_M.1.1	MG	0.0213872	0.00303797
E-Sham	Brain	D20.MAA000605.3_10_M.1.1	MG	0.000204793	2.43509e-07
E-Sham	Brain	D20.MAA000926.3_9_M.1.1	OLG	0.952958	2.14445
E-Sham	Brain	D20.MAA000930.3_8_M.1.1	OLG	0.0459294	0.0928303
E-Sham	Brain	D20.MAA000944.3_9_M.1.1	OLG	0.0574894	0.117643
E-Sham	Brain	D20.MAA000947.3_9_M.1.1	AS	4.25558	3.5298
E-Sham	Brain	D21.MAA000560.3_10_M.1.1	OLG	0.0758096	0.0929106
E-Sham	Brain	D21.MAA000561.3_10_M.1.1	EC	0.0395865	0.0176723
E-Sham	Brain	D21.MAA000570.3_8_M.1.1	MG	0.0221508	0.00329709
E-Sham	Brain	D21.MAA000578.3_10_M.1.1	AS	0.233319	0.609905
E-Sham	Brain	D21.MAA000593.3_8_M.1.1	MG	9.44928e-05	5.77079e-08
E-Sham	Brain	D21.MAA000603.3_10_M.1.1	MG	7.06741e-05	1.647e-08
E-Sham	Brain	D21.MAA000604.3_10_M.1.1	MG	0.000192961	1.21403e-07
E-Sham	Brain	D21.MAA000605.3_10_M.1.1	MG	0.00146966	3.38568e-05
E-Sham	Brain	D21.MAA000930.3_8_M.1.1	OLG	0.0799667	0.0888655
E-Sham	Brain	D21.MAA000932.3_11_M.1.1	OLG	0.169745	0.0933481
E-Sham	Brain	D21.MAA000935.3_8_M.1.1	OLG	5.58822	2.06108
E-Sham	Brain	D21.MAA000947.3_9_M.1.1	OPC	0.000106717	3.08164e-08
E-Sham	Brain	D22.MAA000561.3_10_M.1.1	EN-NSC	0.00197172	0.00511663
E-Sham	Brain	D22.MAA000563.3_10_M.1.1	OLG	0.0382762	0.0354777
E-Sham	Brain	D22.MAA000570.3_8_M.1.1	MG	0.000469713	2.16679e-06
E-Sham	Brain	D22.MAA000578.3_10_M.1.1	OLG	0.0716506	0.0278353
E-Sham	Brain	D22.MAA000590.3_9_M.1.1	MG	0.0350575	0.0037555
E-Sham	Brain	D22.MAA000591.3_8_M.1.1	MG	0.0146932	0.0011494
E-Sham	Brain	D22.MAA000603.3_10_M.1.1	MG	0.0125796	0.00303616
E-Sham	Brain	D22.MAA000604.3_10_M.1.1	MG	0.000146273	1.33001e-07
E-Sham	Brain	D22.MAA000605.3_10_M.1.1	MG	0.000228769	3.95206e-07
E-Sham	Brain	D22.MAA000926.3_9_M.1.1	EN-NSC	7.18657	39.2044
E-Sham	Brain	D22.MAA000930.3_8_M.1.1	OLG	0.00188834	0.000571433
E-Sham	Brain	D22.MAA000935.3_8_M.1.1	OLG	1.97765	2.09037
E-Sham	Brain	D22.MAA000941.3_8_M.1.1	OLG	0.00136817	4.17175e-05
E-Sham	Brain	D22.MAA000944.3_9_M.1.1	OLG	0.0348203	0.0278532
E-Sham	Brain	D3.MAA000564.3_10_M.1.1	OPC	6.89234e-05	1.50279e-08
E-Sham	Brain	D3.MAA000570.3_8_M.1.1	MG	0.0184843	0.00445846
E-Sham	Brain	D3.MAA000572.3_8_M.1.1	MP	0.000144352	1.32426e-07
E-Sham	Brain	D3.MAA000590.3_9_M.1.1	MG	0.00014284	6.59723e-08
E-Sham	Brain	D3.MAA000592.3_9_M.1.1	MG	9.54234e-05	5.45116e-08
E-Sham	Brain	D3.MAA000593.3_8_M.1.1	MG	0.000143687	5.99824e-08
E-Sham	Brain	D3.MAA000603.3_10_M.1.1	MP	0.000107829	8.26404e-08
E-Sham	Brain	D3.MAA000604.3_10_M.1.1	MG	0.000164371	9.82597e-08
E-Sham	Brain	D3.MAA000617.3_10_M.1.1	MG	0.000113531	3.66398e-08
E-Sham	Brain	D3.MAA000641.3_9_M.1.1	OLG	0.257406	0.141518
E-Sham	Brain	D3.MAA000926.3_9_M.1.1	OLG	2.60814	1.25953
E-Sham	Brain	D3.MAA000928.3_9_M.1.1	OLG	0.0364295	0.0400401
E-Sham	Brain	D3.MAA000930.3_8_M.1.1	AS	0.279975	0.404046
E-Sham	Brain	D3.MAA000932.3_11_M.1.1	EC	0.0166808	0.00758082
E-Sham	Brain	D3.MAA000941.3_8_M.1.1	OLG	4.12921e-05	1.57834e-08
E-Sham	Brain	D3.MAA000944.3_9_M.1.1	OLG	3.69248	0.51863
E-Sham	Brain	D3.MAA000947.3_9_M.1.1	AS	3.61662	1.56043
E-Sham	Brain	D4.MAA000550.3_10_M.1.1	OLG	0.19114	0.276595
E-Sham	Brain	D4.MAA000560.3_10_M.1.1	AS	0.514843	0.618457
E-Sham	Brain	D4.MAA000564.3_10_M.1.1	AS	0.450115	0.83858
E-Sham	Brain	D4.MAA000572.3_8_M.1.1	MG	0.00218827	8.68673e-05
E-Sham	Brain	D4.MAA000592.3_9_M.1.1	MG	0.00024995	1.93881e-07
E-Sham	Brain	D4.MAA000603.3_10_M.1.1	MG	8.63251e-05	4.66852e-08
E-Sham	Brain	D4.MAA000604.3_10_M.1.1	MG	0.00484406	0.000416458
E-Sham	Brain	D4.MAA000615.3_10_M.1.1	OLG	0.0321259	0.00847231
E-Sham	Brain	D4.MAA000617.3_10_M.1.1	MG	0.00014062	6.68276e-08
E-Sham	Brain	D4.MAA000926.3_9_M.1.1	OLG	2.63546e-05	1.97534e-09
E-Sham	Brain	D4.MAA000935.3_8_M.1.1	OLG	0.141712	0.258164
E-Sham	Brain	D4.MAA000942.3_8_M.1.1	AS	0.585004	0.945728
E-Sham	Brain	D4.MAA000944.3_9_M.1.1	OLG	0.164565	0.0840316
E-Sham	Brain	D5.MAA000560.3_10_M.1.1	AS	0.0287604	0.0194204
E-Sham	Brain	D5.MAA000564.3_10_M.1.1	EC	0.00586726	0.00196472
E-Sham	Brain	D5.MAA000570.3_8_M.1.1	MG	0.127324	0.0349683
E-Sham	Brain	D5.MAA000578.3_10_M.1.1	BG	0.374185	0.455567
E-Sham	Brain	D5.MAA000590.3_9_M.1.1	MG	0.000116313	2.90085e-08
E-Sham	Brain	D5.MAA000593.3_8_M.1.1	MG	0.000138101	6.98789e-08
E-Sham	Brain	D5.MAA000603.3_10_M.1.1	MG	0.00389385	0.000431855
E-Sham	Brain	D5.MAA000604.3_10_M.1.1	MP	8.15577e-05	2.29514e-08
E-Sham	Brain	D5.MAA000615.3_10_M.1.1	OLG	0.0483186	0.0165522
E-Sham	Brain	D5.MAA000617.3_10_M.1.1	MG	6.10801e-05	1.67817e-08
E-Sham	Brain	D5.MAA000926.3_9_M.1.1	OLG	4.50385	0.209372
E-Sham	Brain	D5.MAA000932.3_11_M.1.1	EC	0.847051	0.179141
E-Sham	Brain	D5.MAA000941.3_8_M.1.1	AS	6.80328	4.62505
E-Sham	Brain	D5.MAA000944.3_9_M.1.1	AS	4.11198	1.15608
E-Sham	Brain	D6.MAA000563.3_10_M.1.1	OPC	0.0165895	0.0102081
E-Sham	Brain	D6.MAA000570.3_8_M.1.1	MG	0.000137273	1.27272e-07
E-Sham	Brain	D6.MAA000572.3_8_M.1.1	MG	0.00011913	4.92482e-08
E-Sham	Brain	D6.MAA000590.3_9_M.1.1	MG	0.0102165	0.00116796
E-Sham	Brain	D6.MAA000592.3_9_M.1.1	MG	0.00294456	0.000145936
E-Sham	Brain	D6.MAA000603.3_10_M.1.1	MG	0.039307	0.00668158
E-Sham	Brain	D6.MAA000604.3_10_M.1.1	MG	0.000165147	1.00332e-07
E-Sham	Brain	D6.MAA000615.3_10_M.1.1	AS	3.37416	4.04179
E-Sham	Brain	D6.MAA000617.3_10_M.1.1	MG	0.000172117	7.76872e-08
E-Sham	Brain	D6.MAA000926.3_9_M.1.1	OLG	0.618449	1.10239
E-Sham	Brain	D6.MAA000935.3_8_M.1.1	AS	4.80961	2.80462
E-Sham	Brain	D6.MAA000942.3_8_M.1.1	EN-NSC	0.000217858	1.94026e-07
E-Sham	Brain	D6.MAA000944.3_9_M.1.1	AS	3.18563	2.00351
E-Sham	Brain	D6.MAA000947.3_9_M.1.1	OPC	0.000100594	4.67605e-08
E-Sham	Brain	D7.MAA000560.3_10_M.1.1	OPC	0.0106225	0.00403966
E-Sham	Brain	D7.MAA000590.3_9_M.1.1	MG	0.000148126	8.67651e-08
E-Sham	Brain	D7.MAA000591.3_8_M.1.1	MG	0.00013353	1.21358e-07
E-Sham	Brain	D7.MAA000603.3_10_M.1.1	MG	0.000387913	6.64425e-07
E-Sham	Brain	D7.MAA000615.3_10_M.1.1	OLG	0.0232901	0.0220669
E-Sham	Brain	D7.MAA000617.3_10_M.1.1	MG	0.000171707	1.31698e-07
E-Sham	Brain	D7.MAA000638.3_9_M.1.1	EN-NSC	0.0285574	0.0788875
E-Sham	Brain	D7.MAA000926.3_9_M.1.1	OLG	0.312063	0.561628
E-Sham	Brain	D7.MAA000932.3_11_M.1.1	EC	0.0542288	0.0250776
E-Sham	Brain	D7.MAA000944.3_9_M.1.1	OLG	4.38807e-05	6.38211e-09
E-Sham	Brain	D8.MAA000560.3_10_M.1.1	OLG	0.143598	0.14861
E-Sham	Brain	D8.MAA000563.3_10_M.1.1	OLG	1.23924	2.05704
E-Sham	Brain	D8.MAA000564.3_10_M.1.1	OLG	1.20674	2.45501
E-Sham	Brain	D8.MAA000570.3_8_M.1.1	MG	0.000346614	4.08468e-07
E-Sham	Brain	D8.MAA000571.3_9_M.1.1	MG	0.000148103	1.17995e-07
E-Sham	Brain	D8.MAA000572.3_8_M.1.1	MG	0.000205768	1.47277e-07
E-Sham	Brain	D8.MAA000603.3_10_M.1.1	MG	0.000254117	1.66374e-07
E-Sham	Brain	D8.MAA000605.3_10_M.1.1	MG	0.000142135	8.05436e-08
E-Sham	Brain	D8.MAA000615.3_10_M.1.1	OLG	0.500926	0.74892
E-Sham	Brain	D8.MAA000617.3_10_M.1.1	MG	0.000195516	1.46984e-07
E-Sham	Brain	D8.MAA000923.3_9_M.1.1	OLG	7.13625e-05	1.69309e-08
E-Sham	Brain	D8.MAA000926.3_9_M.1.1	OLG	0.137666	0.232871
E-Sham	Brain	D8.MAA000928.3_9_M.1.1	OLG	0.803834	0.218745
E-Sham	Brain	D8.MAA000941.3_8_M.1.1	OLG	0.0776567	0.0851436
E-Sham	Brain	D9.MAA000553.3_10_M.1.1	EC	0.0410388	0.0101023
E-Sham	Brain	D9.MAA000560.3_10_M.1.1	OLG	1.79714	2.43771
E-Sham	Brain	D9.MAA000603.3_10_M.1.1	MG	0.000203767	2.47398e-07
E-Sham	Brain	D9.MAA000605.3_10_M.1.1	MG	0.00599562	0.000836807
E-Sham	Brain	D9.MAA000615.3_10_M.1.1	OLG	1.20758	1.87549
E-Sham	Brain	D9.MAA000617.3_10_M.1.1	MG	0.00022478	2.52101e-07
E-Sham	Brain	D9.MAA000923.3_9_M.1.1	OLG	3.61822e-05	1.41466e-08
E-Sham	Brain	D9.MAA000925.3_9_M.1.1	OLG	1.85128e-05	1.26504e-09
E-Sham	Brain	D9.MAA000926.3_9_M.1.1	AS	2.86532	0.493389
E-Sham	Brain	D9.MAA000928.3_9_M.1.1	BG	2.44296	0.417167
E-Sham	Brain	D9.MAA000935.3_8_M.1.1	OLG	0.487203	0.554697
E-Sham	Brain	E1.MAA000560.3_10_M.1.1	AS	4.40838	0.697397
E-Sham	Brain	E1.MAA000572.3_8_M.1.1	MG	0.00568258	0.0005276
E-Sham	Brain	E1.MAA000592.3_9_M.1.1	MG	0.000104414	4.20571e-08
E-Sham	Brain	E1.MAA000593.3_8_M.1.1	MG	0.00316385	9.15754e-05
E-Sham	Brain	E1.MAA000603.3_10_M.1.1	MG	3.61474e-05	1.73936e-08
E-Sham	Brain	E1.MAA000604.3_10_M.1.1	MG	0.000174467	1.37012e-07
E-Sham	Brain	E1.MAA000617.3_10_M.1.1	MG	0.00017174	1.36101e-07
E-Sham	Brain	E1.MAA000926.3_9_M.1.1	OPC	0.0104998	0.00713992
E-Sham	Brain	E1.MAA000932.3_11_M.1.1	EC	0.00503051	0.000494197
E-Sham	Brain	E1.MAA000935.3_8_M.1.1	OLG	4.76608	2.82801
E-Sham	Brain	E1.MAA000941.3_8_M.1.1	OLG	0.671506	0.969344
E-Sham	Brain	E1.MAA000942.3_8_M.1.1	OPC	0.000138655	3.64592e-08
E-Sham	Brain	E1.MAA000944.3_9_M.1.1	OLG	0.949823	0.643808
E-Sham	Brain	E10.MAA000563.3_10_M.1.1	OPC	0.0737007	0.0739372
E-Sham	Brain	E10.MAA000581.3_10_M.1.1	OLG	0.164064	0.188365
E-Sham	Brain	E10.MAA000590.3_9_M.1.1	MG	0.0122534	0.0035586
E-Sham	Brain	E10.MAA000603.3_10_M.1.1	MG	0.0426168	0.00857413
E-Sham	Brain	E10.MAA000605.3_10_M.1.1	MG	0.00119736	3.34042e-05
E-Sham	Brain	E10.MAA000617.3_10_M.1.1	MG	0.00228122	0.00016281
E-Sham	Brain	E10.MAA000923.3_9_M.1.1	EN-NSC	0.000109011	5.31947e-08
E-Sham	Brain	E10.MAA000925.3_9_M.1.1	OLG	0.281791	0.118308
E-Sham	Brain	E10.MAA000926.3_9_M.1.1	AS	4.40785	2.10266
E-Sham	Brain	E10.MAA000935.3_8_M.1.1	OLG	0.0266659	0.0117135
E-Sham	Brain	E10.MAA000941.3_8_M.1.1	OLG	0.0153579	0.0094469
E-Sham	Brain	E11.MAA000560.3_10_M.1.1	OLG	0.0353825	0.0224853
E-Sham	Brain	E11.MAA000590.3_9_M.1.1	MG	6.73852e-05	3.19222e-08
E-Sham	Brain	E11.MAA000603.3_10_M.1.1	MG	0.0200431	0.00322088
E-Sham	Brain	E11.MAA000605.3_10_M.1.1	MG	0.000199884	1.85404e-07
E-Sham	Brain	E11.MAA000617.3_10_M.1.1	MG	5.33044e-05	1.75274e-08
E-Sham	Brain	E11.MAA000926.3_9_M.1.1	OLG	0.0991291	0.124057
E-Sham	Brain	E11.MAA000932.3_11_M.1.1	EC	0.00533212	0.000699733
E-Sham	Brain	E11.MAA000935.3_8_M.1.1	OLG	0.0259191	0.00581752
E-Sham	Brain	E12.MAA000572.3_8_M.1.1	MG	0.000139719	6.95528e-08
E-Sham	Brain	E12.MAA000581.3_10_M.1.1	EC	3.40626e-05	5.40115e-09
E-Sham	Brain	E12.MAA000590.3_9_M.1.1	MG	0.0228052	0.002409
E-Sham	Brain	E12.MAA000603.3_10_M.1.1	MG	0.0102212	0.000493031
E-Sham	Brain	E12.MAA000605.3_10_M.1.1	MG	0.00816221	0.00131278
E-Sham	Brain	E12.MAA000617.3_10_M.1.1	MG	0.000194344	2.16897e-07
E-Sham	Brain	E12.MAA000902.3_11_M.1.1	OLG	0.152516	0.125359
E-Sham	Brain	E12.MAA000924.3_8_M.1.1	EN-NSC	0.178051	0.4727
E-Sham	Brain	E12.MAA000926.3_9_M.1.1	OLG	0.090865	0.041844
E-Sham	Brain	E12.MAA000935.3_8_M.1.1	OLG	4.02325e-05	1.42963e-08
E-Sham	Brain	E12.MAA000941.3_8_M.1.1	OLG	0.023795	0.0152747
E-Sham	Brain	E12.MAA000944.3_9_M.1.1	AS	7.81273	3.0852
E-Sham	Brain	E12.MAA000947.3_9_M.1.1	OLG	0.0251556	0.0181911
E-Sham	Brain	E13.MAA000560.3_10_M.1.1	OLG	1.998	2.74511
E-Sham	Brain	E13.MAA000578.3_10_M.1.1	OLG	2.2018e-05	1.23466e-09
E-Sham	Brain	E13.MAA000581.3_10_M.1.1	EC	2.87778e-05	3.43926e-09
E-Sham	Brain	E13.MAA000603.3_10_M.1.1	MG	0.000105288	3.52769e-08
E-Sham	Brain	E13.MAA000615.3_10_M.1.1	EN-NSC	0.000127654	8.65275e-08
E-Sham	Brain	E13.MAA000617.3_10_M.1.1	MG	0.000120753	7.26419e-08
E-Sham	Brain	E13.MAA000926.3_9_M.1.1	PC	0.137191	0.033869
E-Sham	Brain	E13.MAA000935.3_8_M.1.1	OLG	0.535936	0.565339
E-Sham	Brain	E13.MAA000941.3_8_M.1.1	EC	0.156104	0.0781967
E-Sham	Brain	E13.MAA000942.3_8_M.1.1	IN	3.74206	33.1532
E-Sham	Brain	E13.MAA000944.3_9_M.1.1	AS	5.36251	0.182826
E-Sham	Brain	E14.MAA000560.3_10_M.1.1	OLG	0.0714542	0.0461591
E-Sham	Brain	E14.MAA000581.3_10_M.1.1	PC	0.0216752	0.00366991
E-Sham	Brain	E14.MAA000592.3_9_M.1.1	MG	0.00809598	0.000419188
E-Sham	Brain	E14.MAA000603.3_10_M.1.1	MG	0.000131753	1.08881e-07
E-Sham	Brain	E14.MAA000605.3_10_M.1.1	MG	0.0030736	8.55905e-05
E-Sham	Brain	E14.MAA000617.3_10_M.1.1	MG	0.00140722	4.75562e-05
E-Sham	Brain	E14.MAA000641.3_9_M.1.1	PC	0.489376	0.122362
E-Sham	Brain	E14.MAA000926.3_9_M.1.1	AS	2.85756	2.66895
E-Sham	Brain	E14.MAA000932.3_11_M.1.1	OLG	1.1755	1.62727
E-Sham	Brain	E14.MAA000935.3_8_M.1.1	OLG	0.166103	0.222705
E-Sham	Brain	E14.MAA000944.3_9_M.1.1	AS	0.271999	0.302988
E-Sham	Brain	E15.MAA000581.3_10_M.1.1	EN-NSC	0.000179239	1.47531e-07
E-Sham	Brain	E15.MAA000603.3_10_M.1.1	MG	0.000162997	1.0865e-07
E-Sham	Brain	E15.MAA000605.3_10_M.1.1	MG	7.94751e-05	5.70515e-08
E-Sham	Brain	E15.MAA000617.3_10_M.1.1	MG	0.000147074	9.72657e-08
E-Sham	Brain	E15.MAA000638.3_9_M.1.1	EN-NSC	0.635083	1.07756
E-Sham	Brain	E15.MAA000923.3_9_M.1.1	AS	0.244715	0.167406
E-Sham	Brain	E15.MAA000941.3_8_M.1.1	AS	6.16316	0.361056
E-Sham	Brain	E16.MAA000560.3_10_M.1.1	AS	0.234593	0.308154
E-Sham	Brain	E16.MAA000581.3_10_M.1.1	PC	0.00787795	0.000752276
E-Sham	Brain	E16.MAA000603.3_10_M.1.1	MG	9.79949e-05	3.67003e-08
E-Sham	Brain	E16.MAA000605.3_10_M.1.1	MG	0.000165773	1.66561e-07
E-Sham	Brain	E16.MAA000617.3_10_M.1.1	MG	0.000174247	1.38927e-07
E-Sham	Brain	E16.MAA000923.3_9_M.1.1	OLG	0.325622	0.52106
E-Sham	Brain	E16.MAA000925.3_9_M.1.1	OLG	3.00573e-05	2.63658e-09
E-Sham	Brain	E16.MAA000932.3_11_M.1.1	OLG	3.36254	3.91769
E-Sham	Brain	E16.MAA000941.3_8_M.1.1	AS	2.97374	3.547
E-Sham	Brain	E16.MAA000944.3_9_M.1.1	OLG	2.09494e-05	5.80314e-09
E-Sham	Brain	E16.MAA000947.3_9_M.1.1	OLG	2.99073e-05	4.04353e-09
E-Sham	Brain	E17.MAA000561.3_10_M.1.1	EN-NSC	8.09722	33.5989
E-Sham	Brain	E17.MAA000570.3_8_M.1.1	MG	0.000140188	1.77417e-07
E-Sham	Brain	E17.MAA000581.3_10_M.1.1	EN-NSC	0.0266674	0.0721923
E-Sham	Brain	E17.MAA000603.3_10_M.1.1	MG	0.00739592	0.000403449
E-Sham	Brain	E17.MAA000605.3_10_M.1.1	MG	0.000117744	7.04834e-08
E-Sham	Brain	E17.MAA000617.3_10_M.1.1	MG	0.000237795	2.66892e-07
E-Sham	Brain	E17.MAA000923.3_9_M.1.1	AS	0.0871228	0.135787
E-Sham	Brain	E17.MAA000947.3_9_M.1.1	OLG	8.25938e-05	6.50804e-08
E-Sham	Brain	E18.MAA000560.3_10_M.1.1	OLG	0.0148903	0.00458106
E-Sham	Brain	E18.MAA000572.3_8_M.1.1	MG	0.00013829	4.77898e-08
E-Sham	Brain	E18.MAA000581.3_10_M.1.1	EC	5.81092e-05	1.41956e-08
E-Sham	Brain	E18.MAA000590.3_9_M.1.1	MG	0.00215588	0.000107635
E-Sham	Brain	E18.MAA000603.3_10_M.1.1	MG	3.64746e-05	4.06467e-09
E-Sham	Brain	E18.MAA000604.3_10_M.1.1	MG	0.000109677	1.76872e-07
E-Sham	Brain	E18.MAA000617.3_10_M.1.1	MG	0.00032441	4.67363e-07
E-Sham	Brain	E18.MAA000638.3_9_M.1.1	EC	4.51759e-05	5.91195e-09
E-Sham	Brain	E18.MAA000926.3_9_M.1.1	OLG	0.0627206	0.0531644
E-Sham	Brain	E18.MAA000932.3_11_M.1.1	EC	0.00166061	0.000151269
E-Sham	Brain	E18.MAA000942.3_8_M.1.1	OLG	0.0416359	0.0312278
E-Sham	Brain	E19.MAA000538.3_8_M.1.1	BG	0.316323	0.526677
E-Sham	Brain	E19.MAA000560.3_10_M.1.1	OPC	1.4884	1.76133
E-Sham	Brain	E19.MAA000561.3_10_M.1.1	EC	0.169795	0.0594785
E-Sham	Brain	E19.MAA000581.3_10_M.1.1	EC	5.09616e-05	8.70421e-09
E-Sham	Brain	E19.MAA000605.3_10_M.1.1	MG	0.000151334	6.86944e-08
E-Sham	Brain	E19.MAA000617.3_10_M.1.1	MG	5.51573e-05	2.65913e-08
E-Sham	Brain	E19.MAA000638.3_9_M.1.1	EN-NSC	3.06756	8.43673
E-Sham	Brain	E19.MAA000926.3_9_M.1.1	OLG	7.46873	7.74489
E-Sham	Brain	E19.MAA000941.3_8_M.1.1	OLG	0.0070633	0.0018146
E-Sham	Brain	E19.MAA000944.3_9_M.1.1	OLG	0.160334	0.125055
E-Sham	Brain	E2.MAA000560.3_10_M.1.1	EC	0.0353255	0.0217264
E-Sham	Brain	E2.MAA000572.3_8_M.1.1	MG	0.00872744	0.000397099
E-Sham	Brain	E2.MAA000573.3_9_M.1.1	MG	0.000184379	1.67276e-07
E-Sham	Brain	E2.MAA000593.3_8_M.1.1	MG	0.000123386	1.1766e-07
E-Sham	Brain	E2.MAA000603.3_10_M.1.1	MG	0.0258616	0.00242278
E-Sham	Brain	E2.MAA000604.3_10_M.1.1	MG	0.000108852	8.922e-08
E-Sham	Brain	E2.MAA000617.3_10_M.1.1	MG	0.000177312	3.09403e-07
E-Sham	Brain	E2.MAA000902.3_11_M.1.1	AS	2.04923	2.94231
E-Sham	Brain	E2.MAA000926.3_9_M.1.1	OLG	0.812503	0.951179
E-Sham	Brain	E2.MAA000932.3_11_M.1.1	EC	0.0069635	0.00271093
E-Sham	Brain	E2.MAA000944.3_9_M.1.1	OLG	1.02347	1.59803
E-Sham	Brain	E20.MAA000560.3_10_M.1.1	OLG	0.350964	0.188914
E-Sham	Brain	E20.MAA000561.3_10_M.1.1	PC	0.639326	0.213228
E-Sham	Brain	E20.MAA000563.3_10_M.1.1	OLG	0.670439	0.855944
E-Sham	Brain	E20.MAA000581.3_10_M.1.1	EC	0.00936075	0.00269268
E-Sham	Brain	E20.MAA000591.3_8_M.1.1	MG	0.00604818	0.00102172
E-Sham	Brain	E20.MAA000592.3_9_M.1.1	MG	0.000323843	5.90492e-07
E-Sham	Brain	E20.MAA000604.3_10_M.1.1	MG	0.000266952	3.00808e-07
E-Sham	Brain	E20.MAA000605.3_10_M.1.1	MG	0.0124865	0.0015688
E-Sham	Brain	E20.MAA000923.3_9_M.1.1	AS	2.17231	1.54823
E-Sham	Brain	E20.MAA000930.3_8_M.1.1	OLG	0.0299705	0.0102056
E-Sham	Brain	E20.MAA000932.3_11_M.1.1	OPC	0.53165	0.671982
E-Sham	Brain	E20.MAA000944.3_9_M.1.1	EC	0.343868	0.126305
E-Sham	Brain	E21.MAA000560.3_10_M.1.1	OLG	0.00508124	0.000810789
E-Sham	Brain	E21.MAA000581.3_10_M.1.1	EC	6.25365e-05	1.11705e-08
E-Sham	Brain	E21.MAA000603.3_10_M.1.1	MG	0.00660505	0.000938448
E-Sham	Brain	E21.MAA000604.3_10_M.1.1	MG	0.000241804	1.74971e-07
E-Sham	Brain	E21.MAA000605.3_10_M.1.1	MG	0.0159126	0.00326172
E-Sham	Brain	E21.MAA000641.3_9_M.1.1	OLG	2.63731e-05	2.68357e-09
E-Sham	Brain	E21.MAA000923.3_9_M.1.1	OLG	0.125205	0.0979571
E-Sham	Brain	E21.MAA000926.3_9_M.1.1	EC	1.18278	0.310821
E-Sham	Brain	E21.MAA000941.3_8_M.1.1	AS	2.17571	1.89355
E-Sham	Brain	E21.MAA000944.3_9_M.1.1	OLG	3.30787	0.533781
E-Sham	Brain	E22.MAA000560.3_10_M.1.1	OLG	6.07828e-05	5.14188e-08
E-Sham	Brain	E22.MAA000564.3_10_M.1.1	OLG	0.0437832	0.0271166
E-Sham	Brain	E22.MAA000581.3_10_M.1.1	OLG	2.23459e-05	3.18011e-09
E-Sham	Brain	E22.MAA000591.3_8_M.1.1	MG	0.000527652	4.33524e-07
E-Sham	Brain	E22.MAA000603.3_10_M.1.1	MG	0.000107445	3.76606e-08
E-Sham	Brain	E22.MAA000604.3_10_M.1.1	MG	0.000255027	3.69478e-07
E-Sham	Brain	E22.MAA000605.3_10_M.1.1	MG	9.606e-05	6.64537e-08
E-Sham	Brain	E22.MAA000923.3_9_M.1.1	OLG	0.0694441	0.0308524
E-Sham	Brain	E22.MAA000932.3_11_M.1.1	OLG	0.540511	0.348904
E-Sham	Brain	E22.MAA000935.3_8_M.1.1	OLG	3.79388	0.422861
E-Sham	Brain	E22.MAA000941.3_8_M.1.1	PC	0.205702	0.0531693
E-Sham	Brain	E22.MAA000944.3_9_M.1.1	OLG	5.66947e-05	2.39416e-08
E-Sham	Brain	E3.MAA000538.3_8_M.1.1	EN-NSC	0.000171687	1.13957e-07
E-Sham	Brain	E3.MAA000560.3_10_M.1.1	AS	0.893818	1.14616
E-Sham	Brain	E3.MAA000564.3_10_M.1.1	OLG	2.14354	2.20713
E-Sham	Brain	E3.MAA000570.3_8_M.1.1	MG	0.000107227	1.89207e-08
E-Sham	Brain	E3.MAA000572.3_8_M.1.1	MG	0.0104985	0.00133505
E-Sham	Brain	E3.MAA000592.3_9_M.1.1	MG	0.00533391	0.000296462
E-Sham	Brain	E3.MAA000593.3_8_M.1.1	MG	0.000221348	1.44884e-07
E-Sham	Brain	E3.MAA000603.3_10_M.1.1	MG	0.000149337	5.82512e-08
E-Sham	Brain	E3.MAA000617.3_10_M.1.1	MG	0.000160986	1.07598e-07
E-Sham	Brain	E3.MAA000923.3_9_M.1.1	OPC	0.20811	0.18203
E-Sham	Brain	E3.MAA000926.3_9_M.1.1	OLG	2.15604	0.385912
E-Sham	Brain	E3.MAA000930.3_8_M.1.1	OLG	0.0615428	0.04345
E-Sham	Brain	E3.MAA000932.3_11_M.1.1	EC	3.16503e-05	3.62723e-09
E-Sham	Brain	E3.MAA000935.3_8_M.1.1	AS	4.58543	2.31765
E-Sham	Brain	E3.MAA000941.3_8_M.1.1	OPC	0.422157	0.468859
E-Sham	Brain	E3.MAA000944.3_9_M.1.1	OLG	0.082045	0.0881214
E-Sham	Brain	E4.MAA000560.3_10_M.1.1	OLG	0.146623	0.13667
E-Sham	Brain	E4.MAA000563.3_10_M.1.1	OLG	0.0286447	0.0303917
E-Sham	Brain	E4.MAA000603.3_10_M.1.1	MG	9.68355e-05	6.43148e-08
E-Sham	Brain	E4.MAA000604.3_10_M.1.1	MG	0.000137262	5.24523e-08
E-Sham	Brain	E4.MAA000615.3_10_M.1.1	OLG	0.755331	1.36095
E-Sham	Brain	E4.MAA000617.3_10_M.1.1	MG	0.000202638	1.37335e-07
E-Sham	Brain	E4.MAA000926.3_9_M.1.1	OLG	0.369989	0.269089
E-Sham	Brain	E4.MAA000930.3_8_M.1.1	EC	0.301791	0.168415
E-Sham	Brain	E4.MAA000932.3_11_M.1.1	EC	7.65108e-05	2.42316e-08
E-Sham	Brain	E4.MAA000935.3_8_M.1.1	OLG	0.211429	0.19858
E-Sham	Brain	E4.MAA000941.3_8_M.1.1	EC	1.10201	0.702579
E-Sham	Brain	E4.MAA000944.3_9_M.1.1	AS	6.04567	4.60604
E-Sham	Brain	E5.MAA000573.3_9_M.1.1	MG	0.0468663	0.00796518
E-Sham	Brain	E5.MAA000603.3_10_M.1.1	MG	0.000113925	6.93569e-08
E-Sham	Brain	E5.MAA000604.3_10_M.1.1	MG	0.000122048	4.99128e-08
E-Sham	Brain	E5.MAA000617.3_10_M.1.1	MG	0.000166265	1.41358e-07
E-Sham	Brain	E5.MAA000638.3_9_M.1.1	OLG	0.0323493	0.00685358
E-Sham	Brain	E5.MAA000641.3_9_M.1.1	OLG	0.0173672	0.00987765
E-Sham	Brain	E5.MAA000902.3_11_M.1.1	OLG	0.302023	0.301089
E-Sham	Brain	E5.MAA000924.3_8_M.1.1	EN-NSC	0.000157891	9.81765e-08
E-Sham	Brain	E5.MAA000926.3_9_M.1.1	OLG	0.142258	0.179684
E-Sham	Brain	E5.MAA000928.3_9_M.1.1	OLG	2.87334	1.2589
E-Sham	Brain	E5.MAA000930.3_8_M.1.1	OLG	0.0101708	0.00126991
E-Sham	Brain	E5.MAA000935.3_8_M.1.1	OLG	0.0265591	0.0231957
E-Sham	Brain	E5.MAA000944.3_9_M.1.1	OLG	0.0283471	0.0117326
E-Sham	Brain	E6.MAA000550.3_10_M.1.1	OLG	2.10935	1.01854
E-Sham	Brain	E6.MAA000560.3_10_M.1.1	OLG	0.0595542	0.0353905
E-Sham	Brain	E6.MAA000563.3_10_M.1.1	AS	0.000110669	2.30887e-08
E-Sham	Brain	E6.MAA000603.3_10_M.1.1	MG	0.0125453	0.00129983
E-Sham	Brain	E6.MAA000604.3_10_M.1.1	MG	0.000130417	1.11678e-07
E-Sham	Brain	E6.MAA000615.3_10_M.1.1	OLG	0.0320545	0.0318925
E-Sham	Brain	E6.MAA000617.3_10_M.1.1	MG	0.0126206	0.00184164
E-Sham	Brain	E6.MAA000902.3_11_M.1.1	EN-NSC	0.0447054	0.057964
E-Sham	Brain	E6.MAA000926.3_9_M.1.1	AS	4.62862	3.64836
E-Sham	Brain	E6.MAA000930.3_8_M.1.1	OPC	0.00267214	0.000413098
E-Sham	Brain	E6.MAA000932.3_11_M.1.1	EC	0.0628258	0.0297959
E-Sham	Brain	E6.MAA000935.3_8_M.1.1	OLG	0.0924579	0.0870472
E-Sham	Brain	E6.MAA000944.3_9_M.1.1	OLG	1.95254	0.47834
E-Sham	Brain	E7.MAA000560.3_10_M.1.1	OLG	0.000123951	2.12635e-07
E-Sham	Brain	E7.MAA000591.3_8_M.1.1	MG	0.00465503	0.000544715
E-Sham	Brain	E7.MAA000603.3_10_M.1.1	MG	0.00338824	0.000240764
E-Sham	Brain	E7.MAA000615.3_10_M.1.1	OLG	2.30942	3.28757
E-Sham	Brain	E7.MAA000617.3_10_M.1.1	MG	4.99277e-05	1.24568e-08
E-Sham	Brain	E7.MAA000923.3_9_M.1.1	OLG	0.000714257	2.25586e-05
E-Sham	Brain	E7.MAA000926.3_9_M.1.1	OLG	4.3394e-05	5.26404e-09
E-Sham	Brain	E7.MAA000944.3_9_M.1.1	AS	3.1671	1.73127
E-Sham	Brain	E8.MAA000560.3_10_M.1.1	AS	1.11873	1.15937
E-Sham	Brain	E8.MAA000605.3_10_M.1.1	MG	8.58877e-05	6.55413e-08
E-Sham	Brain	E8.MAA000617.3_10_M.1.1	MG	0.000351247	4.23e-07
E-Sham	Brain	E8.MAA000926.3_9_M.1.1	OLG	0.942484	1.2343
E-Sham	Brain	E8.MAA000930.3_8_M.1.1	AS	0.534106	0.758543
E-Sham	Brain	E8.MAA000944.3_9_M.1.1	OLG	2.74297	7.80319
E-Sham	Brain	E9.MAA000560.3_10_M.1.1	OLG	0.497166	0.99434
E-Sham	Brain	E9.MAA000581.3_10_M.1.1	OLG	0.015232	0.00442472
E-Sham	Brain	E9.MAA000592.3_9_M.1.1	MG	6.58404e-05	2.1397e-08
E-Sham	Brain	E9.MAA000605.3_10_M.1.1	MG	0.000213542	1.87084e-07
E-Sham	Brain	E9.MAA000615.3_10_M.1.1	OLG	0.0639862	0.0691878
E-Sham	Brain	E9.MAA000617.3_10_M.1.1	MG	0.000153316	5.23523e-08
E-Sham	Brain	E9.MAA000638.3_9_M.1.1	EN-NSC	2.34862	5.1283
E-Sham	Brain	E9.MAA000923.3_9_M.1.1	OLG	6.98596e-05	3.4843e-08
E-Sham	Brain	E9.MAA000926.3_9_M.1.1	AS	4.02382	2.49457
E-Sham	Brain	E9.MAA000935.3_8_M.1.1	OLG	0.0259041	0.00960561
E-Sham	Brain	E9.MAA000942.3_8_M.1.1	OPC	9.34181e-05	2.38011e-08
E-Sham	Brain	E9.MAA000944.3_9_M.1.1	OLG	0.0878439	0.0647886
E-Sham	Brain	F1.MAA000564.3_10_M.1.1	OLG	2.73464	1.26171
E-Sham	Brain	F1.MAA000570.3_8_M.1.1	MG	0.00595848	0.000944803
E-Sham	Brain	F1.MAA000572.3_8_M.1.1	MG	0.000148587	1.43807e-07
E-Sham	Brain	F1.MAA000581.3_10_M.1.1	BG	0.12674	0.134458
E-Sham	Brain	F1.MAA000590.3_9_M.1.1	MG	0.0157353	0.00152016
E-Sham	Brain	F1.MAA000592.3_9_M.1.1	MG	0.0066857	0.000329468
E-Sham	Brain	F1.MAA000593.3_8_M.1.1	MG	0.000291746	3.02634e-07
E-Sham	Brain	F1.MAA000604.3_10_M.1.1	MG	0.00129736	2.77336e-05
E-Sham	Brain	F1.MAA000926.3_9_M.1.1	IN	3.84783	25.1559
E-Sham	Brain	F1.MAA000932.3_11_M.1.1	EC	0.103401	0.0557535
E-Sham	Brain	F1.MAA000935.3_8_M.1.1	OLG	4.80571e-05	2.6745e-08
E-Sham	Brain	F1.MAA000942.3_8_M.1.1	EN-NSC	0.000167094	1.15829e-07
E-Sham	Brain	F1.MAA000944.3_9_M.1.1	AS	1.15295	1.33311
E-Sham	Brain	F1.MAA000947.3_9_M.1.1	OLG	4.06824e-05	3.4956e-09
E-Sham	Brain	F10.MAA000553.3_10_M.1.1	EC	0.0208933	0.00676492
E-Sham	Brain	F10.MAA000560.3_10_M.1.1	OLG	0.332845	0.314385
E-Sham	Brain	F10.MAA000561.3_10_M.1.1	AS	0.647191	0.908287
E-Sham	Brain	F10.MAA000581.3_10_M.1.1	BG	0.200211	0.276494
E-Sham	Brain	F10.MAA000590.3_9_M.1.1	MG	0.0385013	0.00322404
E-Sham	Brain	F10.MAA000603.3_10_M.1.1	MG	0.00233685	8.10159e-05
E-Sham	Brain	F10.MAA000605.3_10_M.1.1	MG	0.0176818	0.00364315
E-Sham	Brain	F10.MAA000617.3_10_M.1.1	MG	0.00298839	0.000228603
E-Sham	Brain	F10.MAA000923.3_9_M.1.1	OLG	2.16548	2.21381
E-Sham	Brain	F10.MAA000926.3_9_M.1.1	AS	1.69294	2.81726
E-Sham	Brain	F10.MAA000932.3_11_M.1.1	EC	0.0106329	0.00544116
E-Sham	Brain	F11.MAA000538.3_8_M.1.1	OLG	0.0847752	0.0887873
E-Sham	Brain	F11.MAA000553.3_10_M.1.1	EC	3.44643e-05	3.39206e-09
E-Sham	Brain	F11.MAA000560.3_10_M.1.1	AS	0.489442	0.532198
E-Sham	Brain	F11.MAA000561.3_10_M.1.1	OLG	0.077531	0.0690716
E-Sham	Brain	F11.MAA000564.3_10_M.1.1	EC	0.0467542	0.0213182
E-Sham	Brain	F11.MAA000571.3_9_M.1.1	MG	0.00978601	0.00141466
E-Sham	Brain	F11.MAA000572.3_8_M.1.1	MG	0.000219956	1.61335e-07
E-Sham	Brain	F11.MAA000590.3_9_M.1.1	MG	0.00160842	3.31448e-05
E-Sham	Brain	F11.MAA000592.3_9_M.1.1	MG	3.65482e-05	8.01834e-09
E-Sham	Brain	F11.MAA000603.3_10_M.1.1	MG	0.00244342	0.000108582
E-Sham	Brain	F11.MAA000605.3_10_M.1.1	MG	0.00014098	6.41572e-08
E-Sham	Brain	F11.MAA000615.3_10_M.1.1	OLG	1.66647	1.91216
E-Sham	Brain	F11.MAA000617.3_10_M.1.1	MG	0.000187029	1.34991e-07
E-Sham	Brain	F11.MAA000638.3_9_M.1.1	OLG	0.0854721	0.0242328
E-Sham	Brain	F11.MAA000932.3_11_M.1.1	EC	0.127816	0.0661058
E-Sham	Brain	F11.MAA000941.3_8_M.1.1	OLG	7.52995e-05	2.45205e-08
E-Sham	Brain	F11.MAA000942.3_8_M.1.1	OPC	7.25294e-05	2.05455e-08
E-Sham	Brain	F12.MAA000550.3_10_M.1.1	OLG	1.14035	2.5277
E-Sham	Brain	F12.MAA000560.3_10_M.1.1	OLG	0.393522	0.840256
E-Sham	Brain	F12.MAA000561.3_10_M.1.1	EC	0.00625252	0.00294954
E-Sham	Brain	F12.MAA000563.3_10_M.1.1	OPC	0.90863	0.759433
E-Sham	Brain	F12.MAA000564.3_10_M.1.1	OPC	4.84134	8.89801
E-Sham	Brain	F12.MAA000581.3_10_M.1.1	PC	0.181125	0.067488
E-Sham	Brain	F12.MAA000603.3_10_M.1.1	MG	0.000165759	9.65969e-08
E-Sham	Brain	F12.MAA000605.3_10_M.1.1	MG	0.0222889	0.00371075
E-Sham	Brain	F12.MAA000617.3_10_M.1.1	MG	0.000138495	8.47839e-08
E-Sham	Brain	F12.MAA000926.3_9_M.1.1	PC	0.970978	0.308838
E-Sham	Brain	F12.MAA000930.3_8_M.1.1	OLG	0.945557	1.15632
E-Sham	Brain	F12.MAA000947.3_9_M.1.1	OLG	0.275122	0.281274
E-Sham	Brain	F13.MAA000560.3_10_M.1.1	OLG	0.896665	1.64177
E-Sham	Brain	F13.MAA000561.3_10_M.1.1	EN-NSC	0.104676	0.56291
E-Sham	Brain	F13.MAA000572.3_8_M.1.1	MG	0.000127331	9.74017e-08
E-Sham	Brain	F13.MAA000581.3_10_M.1.1	EN-NSC	0.0104545	0.0210113
E-Sham	Brain	F13.MAA000603.3_10_M.1.1	MG	0.00645554	0.000291128
E-Sham	Brain	F13.MAA000605.3_10_M.1.1	MG	0.000172855	1.20706e-07
E-Sham	Brain	F13.MAA000615.3_10_M.1.1	EN-NSC	3.47954	7.27937
E-Sham	Brain	F13.MAA000617.3_10_M.1.1	MG	0.00330755	0.000128276
E-Sham	Brain	F13.MAA000923.3_9_M.1.1	OLG	0.00183528	0.000113712
E-Sham	Brain	F13.MAA000925.3_9_M.1.1	OLG	5.37372e-05	9.4751e-09
E-Sham	Brain	F13.MAA000926.3_9_M.1.1	OLG	0.00457406	0.000678155
E-Sham	Brain	F13.MAA000942.3_8_M.1.1	EC	2.15978e-05	2.22856e-09
E-Sham	Brain	F13.MAA000944.3_9_M.1.1	OLG	0.00526037	0.000962977
E-Sham	Brain	F14.MAA000424.3_11_M.1.1	EC	0.0258585	0.00780325
E-Sham	Brain	F14.MAA000560.3_10_M.1.1	OLG	0.898891	1.4776
E-Sham	Brain	F14.MAA000564.3_10_M.1.1	OLG	0.0774188	0.0509106
E-Sham	Brain	F14.MAA000571.3_9_M.1.1	MG	0.000450522	5.46828e-07
E-Sham	Brain	F14.MAA000581.3_10_M.1.1	EC	0.0527909	0.0227658
E-Sham	Brain	F14.MAA000603.3_10_M.1.1	MG	0.000104405	2.22285e-08
E-Sham	Brain	F14.MAA000604.3_10_M.1.1	MG	0.00323663	0.000126742
E-Sham	Brain	F14.MAA000605.3_10_M.1.1	MG	0.000158678	9.18315e-08
E-Sham	Brain	F14.MAA000617.3_10_M.1.1	MG	0.000173463	1.72141e-07
E-Sham	Brain	F14.MAA000926.3_9_M.1.1	AS	4.74483	4.08971
E-Sham	Brain	F14.MAA000935.3_8_M.1.1	OLG	0.0490838	0.0581481
E-Sham	Brain	F15.MAA000553.3_10_M.1.1	OPC	5.23907	3.05434
E-Sham	Brain	F15.MAA000570.3_8_M.1.1	MP	0.00060454	3.02597e-05
E-Sham	Brain	F15.MAA000572.3_8_M.1.1	MG	0.00118914	1.87519e-05
E-Sham	Brain	F15.MAA000581.3_10_M.1.1	PC	0.0212538	0.0052926
E-Sham	Brain	F15.MAA000590.3_9_M.1.1	MG	0.000149374	9.32815e-08
E-Sham	Brain	F15.MAA000603.3_10_M.1.1	MG	5.8671e-05	3.90168e-08
E-Sham	Brain	F15.MAA000605.3_10_M.1.1	MG	0.000141427	9.4437e-08
E-Sham	Brain	F15.MAA000617.3_10_M.1.1	MG	0.000287411	6.72085e-07
E-Sham	Brain	F15.MAA000638.3_9_M.1.1	EN-NSC	0.0926043	0.234707
E-Sham	Brain	F15.MAA000902.3_11_M.1.1	EC	0.0468803	0.0199884
E-Sham	Brain	F15.MAA000923.3_9_M.1.1	OLG	6.02348e-05	2.31006e-08
E-Sham	Brain	F15.MAA000930.3_8_M.1.1	EC	0.223716	0.126274
E-Sham	Brain	F15.MAA000944.3_9_M.1.1	OLG	1.07693	0.882937
E-Sham	Brain	F16.MAA000560.3_10_M.1.1	OLG	0.275824	0.409165
E-Sham	Brain	F16.MAA000572.3_8_M.1.1	MG	0.000246914	1.55479e-07
E-Sham	Brain	F16.MAA000581.3_10_M.1.1	EC	0.0582044	0.0149631
E-Sham	Brain	F16.MAA000592.3_9_M.1.1	MG	0.00235815	0.000148519
E-Sham	Brain	F16.MAA000603.3_10_M.1.1	MG	0.00221609	9.13227e-05
E-Sham	Brain	F16.MAA000605.3_10_M.1.1	MG	0.000149968	1.68304e-07
E-Sham	Brain	F16.MAA000617.3_10_M.1.1	MG	0.000226769	2.0572e-07
E-Sham	Brain	F16.MAA000638.3_9_M.1.1	OLG	0.0273243	0.00526112
E-Sham	Brain	F16.MAA000926.3_9_M.1.1	OLG	0.1075	0.070621
E-Sham	Brain	F16.MAA000935.3_8_M.1.1	OLG	0.514314	0.509981
E-Sham	Brain	F16.MAA000947.3_9_M.1.1	OLG	0.0144964	0.00374154
E-Sham	Brain	F17.MAA000570.3_8_M.1.1	MG	0.00290146	8.36612e-05
E-Sham	Brain	F17.MAA000572.3_8_M.1.1	MG	0.00137254	2.9342e-05
E-Sham	Brain	F17.MAA000573.3_9_M.1.1	MG	0.000223905	1.43953e-07
E-Sham	Brain	F17.MAA000581.3_10_M.1.1	PC	6.90066e-05	1.63945e-08
E-Sham	Brain	F17.MAA000590.3_9_M.1.1	MG	0.000236339	2.83417e-07
E-Sham	Brain	F17.MAA000603.3_10_M.1.1	MG	0.000375723	8.84967e-07
E-Sham	Brain	F17.MAA000605.3_10_M.1.1	MG	0.000188394	1.05907e-07
E-Sham	Brain	F17.MAA000926.3_9_M.1.1	OLG	0.055554	0.0657768
E-Sham	Brain	F17.MAA000940.3_8_M.1.1	IN	0.000468329	9.70992e-07
E-Sham	Brain	F17.MAA000941.3_8_M.1.1	OLG	4.86955e-05	1.47027e-08
E-Sham	Brain	F17.MAA000942.3_8_M.1.1	IN	0.19345	0.450728
E-Sham	Brain	F17.MAA000944.3_9_M.1.1	AS	2.24911	1.9294
E-Sham	Brain	F18.MAA000424.3_11_M.1.1	EC	0.138703	0.0941008
E-Sham	Brain	F18.MAA000560.3_10_M.1.1	OLG	5.13914e-05	1.19855e-08
E-Sham	Brain	F18.MAA000561.3_10_M.1.1	PC	4.32163e-05	9.88835e-09
E-Sham	Brain	F18.MAA000571.3_9_M.1.1	MG	0.00951756	0.00085124
E-Sham	Brain	F18.MAA000572.3_8_M.1.1	MG	0.00308053	0.000157292
E-Sham	Brain	F18.MAA000581.3_10_M.1.1	EC	0.0109848	0.000999832
E-Sham	Brain	F18.MAA000590.3_9_M.1.1	MG	9.49e-05	3.95161e-08
E-Sham	Brain	F18.MAA000603.3_10_M.1.1	MG	7.32599e-05	1.68704e-08
E-Sham	Brain	F18.MAA000605.3_10_M.1.1	MG	3.0317e-05	4.48875e-09
E-Sham	Brain	F18.MAA000617.3_10_M.1.1	MG	0.000102748	1.34624e-07
E-Sham	Brain	F18.MAA000923.3_9_M.1.1	OLG	0.320212	0.451358
E-Sham	Brain	F18.MAA000940.3_8_M.1.1	OLG	1.57485	1.12985
E-Sham	Brain	F18.MAA000947.3_9_M.1.1	OLG	0.0793951	0.124255
E-Sham	Brain	F19.MAA000424.3_11_M.1.1	EN-NSC	0.000134977	7.68145e-08
E-Sham	Brain	F19.MAA000560.3_10_M.1.1	OLG	0.179278	0.394246
E-Sham	Brain	F19.MAA000561.3_10_M.1.1	PC	0.441008	0.131989
E-Sham	Brain	F19.MAA000581.3_10_M.1.1	PC	0.00396913	0.000579763
E-Sham	Brain	F19.MAA000590.3_9_M.1.1	MG	0.0406958	0.00459725
E-Sham	Brain	F19.MAA000592.3_9_M.1.1	MG	0.000161581	8.7288e-08
E-Sham	Brain	F19.MAA000603.3_10_M.1.1	MG	0.017901	0.001855
E-Sham	Brain	F19.MAA000605.3_10_M.1.1	MG	0.000181351	2.37022e-07
E-Sham	Brain	F19.MAA000617.3_10_M.1.1	MG	0.000183952	1.79828e-07
E-Sham	Brain	F19.MAA000638.3_9_M.1.1	OLG	4.9844e-05	1.27806e-08
E-Sham	Brain	F19.MAA000902.3_11_M.1.1	OLG	0.346042	0.347846
E-Sham	Brain	F19.MAA000926.3_9_M.1.1	OPC	0.0632228	0.0484927
E-Sham	Brain	F19.MAA000932.3_11_M.1.1	OPC	0.0214409	0.0201767
E-Sham	Brain	F19.MAA000940.3_8_M.1.1	IN	0.000427438	9.06294e-07
E-Sham	Brain	F19.MAA000941.3_8_M.1.1	AS	3.02712	4.43919
E-Sham	Brain	F2.MAA000560.3_10_M.1.1	AS	2.4815	4.32325
E-Sham	Brain	F2.MAA000564.3_10_M.1.1	OLG	0.699756	1.52886
E-Sham	Brain	F2.MAA000572.3_8_M.1.1	MG	0.000197753	1.16843e-07
E-Sham	Brain	F2.MAA000590.3_9_M.1.1	MG	0.0026754	0.000135295
E-Sham	Brain	F2.MAA000603.3_10_M.1.1	MG	0.00721652	0.00160386
E-Sham	Brain	F2.MAA000604.3_10_M.1.1	MG	0.000252749	3.25621e-07
E-Sham	Brain	F2.MAA000605.3_10_M.1.1	MP	7.17088e-05	1.87453e-08
E-Sham	Brain	F2.MAA000615.3_10_M.1.1	OLG	1.53512	0.869586
E-Sham	Brain	F2.MAA000617.3_10_M.1.1	MP	0.000157386	1.24707e-07
E-Sham	Brain	F2.MAA000923.3_9_M.1.1	OLG	2.40118e-05	2.47472e-09
E-Sham	Brain	F2.MAA000924.3_8_M.1.1	OLG	0.000359847	1.10242e-06
E-Sham	Brain	F2.MAA000926.3_9_M.1.1	OLG	0.248766	0.605428
E-Sham	Brain	F2.MAA000932.3_11_M.1.1	EC	0.0211216	0.00526364
E-Sham	Brain	F2.MAA000940.3_8_M.1.1	IN	0.0069293	0.0270482
E-Sham	Brain	F2.MAA000941.3_8_M.1.1	OLG	6.39174e-05	2.43712e-08
E-Sham	Brain	F2.MAA000944.3_9_M.1.1	OPC	0.657048	1.4476
E-Sham	Brain	F2.MAA000947.3_9_M.1.1	EC	0.405726	0.267064
E-Sham	Brain	F20.MAA000560.3_10_M.1.1	OLG	3.2219	2.87898
E-Sham	Brain	F20.MAA000581.3_10_M.1.1	EC	0.034476	0.0126724
E-Sham	Brain	F20.MAA000603.3_10_M.1.1	MG	0.0211672	0.00439533
E-Sham	Brain	F20.MAA000902.3_11_M.1.1	OLG	0.387327	0.311402
E-Sham	Brain	F20.MAA000926.3_9_M.1.1	EC	0.0268394	0.0189805
E-Sham	Brain	F20.MAA000944.3_9_M.1.1	AS	5.99464	1.13849
E-Sham	Brain	F20.MAA000947.3_9_M.1.1	OLG	0.012681	0.00654952
E-Sham	Brain	F21.MAA000560.3_10_M.1.1	OLG	0.940779	0.647232
E-Sham	Brain	F21.MAA000561.3_10_M.1.1	EC	0.0746151	0.0312055
E-Sham	Brain	F21.MAA000570.3_8_M.1.1	MG	0.000181517	8.24767e-08
E-Sham	Brain	F21.MAA000572.3_8_M.1.1	MG	0.000369431	9.25308e-07
E-Sham	Brain	F21.MAA000603.3_10_M.1.1	MG	0.000141072	9.41878e-08
E-Sham	Brain	F21.MAA000605.3_10_M.1.1	MG	0.000264738	3.17291e-07
E-Sham	Brain	F21.MAA000638.3_9_M.1.1	EN-NSC	0.000875905	0.000757168
E-Sham	Brain	F21.MAA000924.3_8_M.1.1	EN-NSC	0.319741	0.391271
E-Sham	Brain	F21.MAA000925.3_9_M.1.1	OLG	4.32275e-05	7.75436e-09
E-Sham	Brain	F21.MAA000926.3_9_M.1.1	OLG	0.290274	0.350568
E-Sham	Brain	F21.MAA000935.3_8_M.1.1	AS	0.420295	0.352576
E-Sham	Brain	F21.MAA000944.3_9_M.1.1	OLG	0.00191519	0.00076804
E-Sham	Brain	F22.MAA000424.3_11_M.1.1	EC	4.28242e-05	7.45732e-09
E-Sham	Brain	F22.MAA000553.3_10_M.1.1	OLG	0.00885626	0.001673
E-Sham	Brain	F22.MAA000560.3_10_M.1.1	OLG	0.295074	0.29798
E-Sham	Brain	F22.MAA000563.3_10_M.1.1	OLG	4.65335e-05	1.68192e-08
E-Sham	Brain	F22.MAA000571.3_9_M.1.1	MG	8.01507e-05	5.63847e-08
E-Sham	Brain	F22.MAA000578.3_10_M.1.1	BG	1.27793	1.22067
E-Sham	Brain	F22.MAA000581.3_10_M.1.1	EC	0.523811	0.312066
E-Sham	Brain	F22.MAA000603.3_10_M.1.1	MG	0.000216429	2.434e-07
E-Sham	Brain	F22.MAA000605.3_10_M.1.1	MG	5.81574e-05	2.09957e-08
E-Sham	Brain	F22.MAA000641.3_9_M.1.1	OLG	0.104231	0.140946
E-Sham	Brain	F22.MAA000935.3_8_M.1.1	OLG	4.43298e-05	6.73225e-09
E-Sham	Brain	F22.MAA000944.3_9_M.1.1	AS	1.91825	1.12465
E-Sham	Brain	F3.MAA000424.3_11_M.1.1	EC	0.0157467	0.00936263
E-Sham	Brain	F3.MAA000550.3_10_M.1.1	OPC	0.00593824	0.00194254
E-Sham	Brain	F3.MAA000560.3_10_M.1.1	AS	1.206	0.82121
E-Sham	Brain	F3.MAA000564.3_10_M.1.1	AS	5.25379e-05	1.16495e-08
E-Sham	Brain	F3.MAA000570.3_8_M.1.1	MG	6.77127e-05	2.38286e-08
E-Sham	Brain	F3.MAA000572.3_8_M.1.1	MG	0.000251282	3.86739e-07
E-Sham	Brain	F3.MAA000590.3_9_M.1.1	MG	0.0983335	0.0195589
E-Sham	Brain	F3.MAA000592.3_9_M.1.1	MG	0.00380788	0.000259708
E-Sham	Brain	F3.MAA000603.3_10_M.1.1	MG	0.0190511	0.00178717
E-Sham	Brain	F3.MAA000925.3_9_M.1.1	OLG	0.201149	0.179421
E-Sham	Brain	F3.MAA000926.3_9_M.1.1	AS	1.84259	3.19499
E-Sham	Brain	F3.MAA000932.3_11_M.1.1	EC	0.205107	0.0911417
E-Sham	Brain	F3.MAA000942.3_8_M.1.1	OLG	0.0128188	0.00446032
E-Sham	Brain	F3.MAA000944.3_9_M.1.1	AS	2.36872	1.23163
E-Sham	Brain	F4.MAA000560.3_10_M.1.1	OLG	0.0513422	0.0432603
E-Sham	Brain	F4.MAA000563.3_10_M.1.1	PC	0.370435	0.151702
E-Sham	Brain	F4.MAA000564.3_10_M.1.1	OPC	0.364387	0.703324
E-Sham	Brain	F4.MAA000572.3_8_M.1.1	MG	0.0255928	0.00376652
E-Sham	Brain	F4.MAA000590.3_9_M.1.1	MG	0.0176745	0.00180505
E-Sham	Brain	F4.MAA000592.3_9_M.1.1	MG	0.000142452	7.85511e-08
E-Sham	Brain	F4.MAA000603.3_10_M.1.1	MG	0.00283548	0.000102218
E-Sham	Brain	F4.MAA000604.3_10_M.1.1	MG	2.69037e-05	3.80308e-09
E-Sham	Brain	F4.MAA000617.3_10_M.1.1	MG	8.97652e-05	3.53947e-08
E-Sham	Brain	F4.MAA000638.3_9_M.1.1	EN-NSC	0.000130302	7.03527e-08
E-Sham	Brain	F4.MAA000930.3_8_M.1.1	OLG	5.50945e-05	9.82448e-09
E-Sham	Brain	F4.MAA000932.3_11_M.1.1	PC	0.145818	0.063689
E-Sham	Brain	F4.MAA000935.3_8_M.1.1	OLG	0.380441	0.530769
E-Sham	Brain	F4.MAA000941.3_8_M.1.1	OLG	0.00282322	0.000279445
E-Sham	Brain	F4.MAA000942.3_8_M.1.1	OLG	0.0880791	0.0460165
E-Sham	Brain	F4.MAA000947.3_9_M.1.1	OLG	0.143532	0.174776
E-Sham	Brain	F5.MAA000564.3_10_M.1.1	OLG	0.332299	0.450937
E-Sham	Brain	F5.MAA000572.3_8_M.1.1	MG	7.44848e-05	3.67676e-08
E-Sham	Brain	F5.MAA000573.3_9_M.1.1	MG	6.99564e-05	2.68747e-08
E-Sham	Brain	F5.MAA000592.3_9_M.1.1	MG	0.0131715	0.0017627
E-Sham	Brain	F5.MAA000603.3_10_M.1.1	MG	0.000201129	1.20059e-07
E-Sham	Brain	F5.MAA000604.3_10_M.1.1	MG	0.000179022	1.86714e-07
E-Sham	Brain	F5.MAA000617.3_10_M.1.1	MG	0.000318752	3.97358e-07
E-Sham	Brain	F5.MAA000641.3_9_M.1.1	OLG	2.09402e-05	1.95914e-09
E-Sham	Brain	F5.MAA000924.3_8_M.1.1	OLG	7.4218e-06	3.51162e-10
E-Sham	Brain	F5.MAA000932.3_11_M.1.1	EC	0.0662336	0.0291239
E-Sham	Brain	F5.MAA000935.3_8_M.1.1	OLG	0.123823	0.117494
E-Sham	Brain	F5.MAA000947.3_9_M.1.1	OLG	4.99243e-05	5.7918e-09
E-Sham	Brain	F6.MAA000560.3_10_M.1.1	OLG	0.301137	0.316698
E-Sham	Brain	F6.MAA000563.3_10_M.1.1	OLG	3.7493e-05	3.91699e-09
E-Sham	Brain	F6.MAA000590.3_9_M.1.1	MG	9.0485e-05	6.87128e-08
E-Sham	Brain	F6.MAA000592.3_9_M.1.1	MG	5.96939e-05	2.33664e-08
E-Sham	Brain	F6.MAA000603.3_10_M.1.1	MG	0.000129627	7.04207e-08
E-Sham	Brain	F6.MAA000604.3_10_M.1.1	MG	8.5105e-05	3.56761e-08
E-Sham	Brain	F6.MAA000617.3_10_M.1.1	MG	0.0281152	0.00649459
E-Sham	Brain	F6.MAA000926.3_9_M.1.1	OLG	3.01847e-05	3.18239e-09
E-Sham	Brain	F6.MAA000930.3_8_M.1.1	OLG	0.0912606	0.0812681
E-Sham	Brain	F6.MAA000932.3_11_M.1.1	EC	0.300514	0.0875079
E-Sham	Brain	F6.MAA000944.3_9_M.1.1	OLG	0.00369212	0.000510728
E-Sham	Brain	F6.MAA000947.3_9_M.1.1	AS	0.116538	0.0904737
E-Sham	Brain	F7.MAA000560.3_10_M.1.1	OLG	0.0121392	0.00492606
E-Sham	Brain	F7.MAA000590.3_9_M.1.1	MG	0.0328356	0.00400723
E-Sham	Brain	F7.MAA000592.3_9_M.1.1	MG	0.000194589	2.99764e-07
E-Sham	Brain	F7.MAA000617.3_10_M.1.1	MG	0.000222762	3.4318e-07
E-Sham	Brain	F7.MAA000638.3_9_M.1.1	EC	0.0017742	0.000112894
E-Sham	Brain	F7.MAA000902.3_11_M.1.1	OLG	1.80356e-05	1.88127e-09
E-Sham	Brain	F7.MAA000926.3_9_M.1.1	OLG	4.23864e-05	1.55448e-08
E-Sham	Brain	F7.MAA000930.3_8_M.1.1	OLG	0.0952369	0.0858918
E-Sham	Brain	F7.MAA000932.3_11_M.1.1	EC	0.220506	0.0778317
E-Sham	Brain	F7.MAA000935.3_8_M.1.1	OLG	0.0155184	0.00531824
E-Sham	Brain	F7.MAA000942.3_8_M.1.1	OLG	0.13752	0.20935
E-Sham	Brain	F7.MAA000947.3_9_M.1.1	AS	4.0013	2.75911
E-Sham	Brain	F8.MAA000560.3_10_M.1.1	OLG	0.0934285	0.0931951
E-Sham	Brain	F8.MAA000570.3_8_M.1.1	MG	0.00957475	0.000992788
E-Sham	Brain	F8.MAA000603.3_10_M.1.1	MG	0.000143852	8.50734e-08
E-Sham	Brain	F8.MAA000604.3_10_M.1.1	MG	0.000233295	2.09088e-07
E-Sham	Brain	F8.MAA000605.3_10_M.1.1	MP	0.000231868	2.72806e-06
E-Sham	Brain	F8.MAA000617.3_10_M.1.1	MG	0.0108454	0.00310762
E-Sham	Brain	F8.MAA000926.3_9_M.1.1	AS	6.94974	3.3128
E-Sham	Brain	F8.MAA000932.3_11_M.1.1	EC	0.0233757	0.0151721
E-Sham	Brain	F8.MAA000942.3_8_M.1.1	OLG	0.157338	0.115457
E-Sham	Brain	F8.MAA000947.3_9_M.1.1	OLG	3.24448e-05	3.88659e-09
E-Sham	Brain	F9.MAA000560.3_10_M.1.1	OLG	0.0470417	0.0202736
E-Sham	Brain	F9.MAA000570.3_8_M.1.1	MG	0.000145115	5.52303e-08
E-Sham	Brain	F9.MAA000603.3_10_M.1.1	MG	0.000115568	7.98053e-08
E-Sham	Brain	F9.MAA000605.3_10_M.1.1	MG	0.0231828	0.00401383
E-Sham	Brain	F9.MAA000615.3_10_M.1.1	OLG	0.367391	0.484745
E-Sham	Brain	F9.MAA000617.3_10_M.1.1	MG	0.00585326	0.000768523
E-Sham	Brain	F9.MAA000926.3_9_M.1.1	OLG	3.98033e-05	8.50747e-09
E-Sham	Brain	F9.MAA000932.3_11_M.1.1	EC	5.34937e-05	8.14017e-09
E-Sham	Brain	F9.MAA000935.3_8_M.1.1	OLG	4.66523	0.75188
E-Sham	Brain	F9.MAA000941.3_8_M.1.1	OLG	4.88906e-05	1.50949e-08
E-Sham	Brain	F9.MAA000942.3_8_M.1.1	IN	0.000740265	0.000132426
E-Sham	Brain	F9.MAA000944.3_9_M.1.1	OPC	0.501996	0.498406
E-Sham	Brain	F9.MAA000947.3_9_M.1.1	OLG	0.209987	0.1573
E-Sham	Brain	G1.MAA000560.3_10_M.1.1	OLG	0.0269722	0.0103597
E-Sham	Brain	G1.MAA000570.3_8_M.1.1	MG	0.00442554	0.000280239
E-Sham	Brain	G1.MAA000573.3_9_M.1.1	MG	0.000153724	6.96741e-08
E-Sham	Brain	G1.MAA000590.3_9_M.1.1	MG	0.0164561	0.00154772
E-Sham	Brain	G1.MAA000592.3_9_M.1.1	MG	0.000182011	3.50888e-07
E-Sham	Brain	G1.MAA000593.3_8_M.1.1	MG	0.000845047	9.45289e-06
E-Sham	Brain	G1.MAA000603.3_10_M.1.1	MG	0.000215668	1.65818e-07
E-Sham	Brain	G1.MAA000604.3_10_M.1.1	MG	0.000219111	2.51761e-07
E-Sham	Brain	G1.MAA000617.3_10_M.1.1	MG	0.000221004	4.19427e-07
E-Sham	Brain	G1.MAA000926.3_9_M.1.1	OLG	0.0796249	0.0630079
E-Sham	Brain	G1.MAA000932.3_11_M.1.1	EN-NSC	0.000133007	8.14781e-08
E-Sham	Brain	G1.MAA000935.3_8_M.1.1	OLG	0.0148638	0.00859163
E-Sham	Brain	G1.MAA000940.3_8_M.1.1	IN	0.000441473	8.38177e-07
E-Sham	Brain	G1.MAA000941.3_8_M.1.1	AS	3.82337	6.13881
E-Sham	Brain	G1.MAA000944.3_9_M.1.1	OLG	1.08734	1.4235
E-Sham	Brain	G10.MAA000553.3_10_M.1.1	EC	0.0312586	0.00896276
E-Sham	Brain	G10.MAA000572.3_8_M.1.1	MG	0.000154423	7.38777e-08
E-Sham	Brain	G10.MAA000578.3_10_M.1.1	BG	0.741719	0.699883
E-Sham	Brain	G10.MAA000590.3_9_M.1.1	MG	0.107939	0.0122753
E-Sham	Brain	G10.MAA000605.3_10_M.1.1	MG	0.0113323	0.00160466
E-Sham	Brain	G10.MAA000615.3_10_M.1.1	OLG	0.9181	1.2377
E-Sham	Brain	G10.MAA000617.3_10_M.1.1	MG	0.0151412	0.00243353
E-Sham	Brain	G10.MAA000638.3_9_M.1.1	EN-NSC	0.00286529	0.0022265
E-Sham	Brain	G10.MAA000923.3_9_M.1.1	OLG	0.00981882	0.0039059
E-Sham	Brain	G10.MAA000925.3_9_M.1.1	OLG	0.000145154	2.49358e-07
E-Sham	Brain	G10.MAA000930.3_8_M.1.1	OLG	0.376436	0.474423
E-Sham	Brain	G10.MAA000932.3_11_M.1.1	EC	0.0136315	0.00428535
E-Sham	Brain	G10.MAA000944.3_9_M.1.1	AS	0.960771	1.38895
E-Sham	Brain	G10.MAA000947.3_9_M.1.1	OLG	0.0278454	0.0168707
E-Sham	Brain	G11.MAA000553.3_10_M.1.1	EC	0.535745	0.152613
E-Sham	Brain	G11.MAA000572.3_8_M.1.1	MG	0.00159021	5.78345e-05
E-Sham	Brain	G11.MAA000578.3_10_M.1.1	OLG	3.91808e-05	7.74927e-09
E-Sham	Brain	G11.MAA000590.3_9_M.1.1	MG	0.00754993	0.000752769
E-Sham	Brain	G11.MAA000592.3_9_M.1.1	MG	0.0120269	0.000800755
E-Sham	Brain	G11.MAA000603.3_10_M.1.1	MP	0.0029593	0.000245325
E-Sham	Brain	G11.MAA000605.3_10_M.1.1	MG	0.0151567	0.00375592
E-Sham	Brain	G11.MAA000617.3_10_M.1.1	MG	6.21341e-05	3.11697e-08
E-Sham	Brain	G11.MAA000926.3_9_M.1.1	OLG	2.63626	2.22676
E-Sham	Brain	G11.MAA000942.3_8_M.1.1	OLG	1.06914	1.29358
E-Sham	Brain	G12.MAA000550.3_10_M.1.1	OLG	0.995209	1.8249
E-Sham	Brain	G12.MAA000590.3_9_M.1.1	MG	0.0072857	0.00129867
E-Sham	Brain	G12.MAA000603.3_10_M.1.1	MG	5.63225e-05	1.14934e-08
E-Sham	Brain	G12.MAA000605.3_10_M.1.1	MG	0.000140764	8.02007e-08
E-Sham	Brain	G12.MAA000617.3_10_M.1.1	MG	0.00438216	0.00045292
E-Sham	Brain	G12.MAA000926.3_9_M.1.1	OLG	2.9012e-05	6.20204e-09
E-Sham	Brain	G12.MAA000932.3_11_M.1.1	AS	1.24807	1.79293
E-Sham	Brain	G12.MAA000941.3_8_M.1.1	OLG	0.0543466	0.0350244
E-Sham	Brain	G13.MAA000560.3_10_M.1.1	OLG	0.325992	0.53672
E-Sham	Brain	G13.MAA000578.3_10_M.1.1	AS	7.37148e-05	1.47955e-08
E-Sham	Brain	G13.MAA000590.3_9_M.1.1	MG	0.122012	0.0190135
E-Sham	Brain	G13.MAA000604.3_10_M.1.1	MP	0.000190097	1.31317e-07
E-Sham	Brain	G13.MAA000605.3_10_M.1.1	MG	0.00020572	1.55627e-07
E-Sham	Brain	G13.MAA000617.3_10_M.1.1	MG	7.16668e-05	4.61785e-08
E-Sham	Brain	G13.MAA000923.3_9_M.1.1	OLG	0.0160609	0.00772274
E-Sham	Brain	G13.MAA000925.3_9_M.1.1	EC	0.209724	0.0947195
E-Sham	Brain	G13.MAA000926.3_9_M.1.1	EN-NSC	0.000379696	1.88288e-05
E-Sham	Brain	G13.MAA000935.3_8_M.1.1	EC	0.817322	0.542947
E-Sham	Brain	G13.MAA000944.3_9_M.1.1	AS	5.27098	3.21417
E-Sham	Brain	G14.MAA000560.3_10_M.1.1	OLG	1.13281	1.73971
E-Sham	Brain	G14.MAA000564.3_10_M.1.1	EN-NSC	0.000126975	6.90589e-08
E-Sham	Brain	G14.MAA000581.3_10_M.1.1	EC	0.0110568	0.00322918
E-Sham	Brain	G14.MAA000603.3_10_M.1.1	MG	0.00778728	0.000766399
E-Sham	Brain	G14.MAA000604.3_10_M.1.1	MG	9.79291e-05	4.49221e-08
E-Sham	Brain	G14.MAA000605.3_10_M.1.1	MG	0.000136056	1.3611e-07
E-Sham	Brain	G14.MAA000615.3_10_M.1.1	PC	0.49506	0.540577
E-Sham	Brain	G14.MAA000617.3_10_M.1.1	MG	0.0162448	0.00124492
E-Sham	Brain	G14.MAA000940.3_8_M.1.1	IN	0.000376537	6.00569e-07
E-Sham	Brain	G14.MAA000941.3_8_M.1.1	OPC	0.00839615	0.0024002
E-Sham	Brain	G14.MAA000942.3_8_M.1.1	OLG	4.125e-05	1.88128e-08
E-Sham	Brain	G14.MAA000944.3_9_M.1.1	OLG	0.507741	0.570902
E-Sham	Brain	G14.MAA000947.3_9_M.1.1	EC	0.358896	0.192437
E-Sham	Brain	G15.MAA000424.3_11_M.1.1	EN-NSC	1.99361	11.8227
E-Sham	Brain	G15.MAA000560.3_10_M.1.1	OLG	0.0576133	0.0341733
E-Sham	Brain	G15.MAA000572.3_8_M.1.1	MG	0.000115021	5.25049e-08
E-Sham	Brain	G15.MAA000573.3_9_M.1.1	MG	0.00213208	9.7374e-05
E-Sham	Brain	G15.MAA000581.3_10_M.1.1	EN-NSC	0.000260289	1.95036e-07
E-Sham	Brain	G15.MAA000590.3_9_M.1.1	MG	0.00648339	0.000489696
E-Sham	Brain	G15.MAA000592.3_9_M.1.1	MG	0.000113148	6.90282e-08
E-Sham	Brain	G15.MAA000603.3_10_M.1.1	MG	0.000124207	7.02301e-08
E-Sham	Brain	G15.MAA000605.3_10_M.1.1	MG	7.94621e-05	3.15656e-08
E-Sham	Brain	G15.MAA000617.3_10_M.1.1	MG	6.8448e-05	1.72816e-08
E-Sham	Brain	G15.MAA000923.3_9_M.1.1	OLG	5.65006	0.411769
E-Sham	Brain	G15.MAA000926.3_9_M.1.1	OLG	0.321717	0.343885
E-Sham	Brain	G15.MAA000944.3_9_M.1.1	OLG	0.313587	0.62416
E-Sham	Brain	G16.MAA000570.3_8_M.1.1	MP	0.000498646	1.75873e-05
E-Sham	Brain	G16.MAA000572.3_8_M.1.1	MG	0.000238554	1.47342e-07
E-Sham	Brain	G16.MAA000581.3_10_M.1.1	EC	5.73603e-05	1.05139e-08
E-Sham	Brain	G16.MAA000590.3_9_M.1.1	MG	6.06159e-05	5.0435e-08
E-Sham	Brain	G16.MAA000605.3_10_M.1.1	MG	0.00886167	0.000933748
E-Sham	Brain	G16.MAA000617.3_10_M.1.1	MP	0.0011203	5.68072e-05
E-Sham	Brain	G16.MAA000941.3_8_M.1.1	OLG	3.0675e-05	3.75046e-09
E-Sham	Brain	G16.MAA000944.3_9_M.1.1	EC	0.743537	0.152808
E-Sham	Brain	G16.MAA000947.3_9_M.1.1	OLG	0.0271412	0.0216709
E-Sham	Brain	G17.MAA000571.3_9_M.1.1	MP	0.00359128	0.00145991
E-Sham	Brain	G17.MAA000581.3_10_M.1.1	EC	0.00583979	0.00209575
E-Sham	Brain	G17.MAA000603.3_10_M.1.1	MG	0.020089	0.00483853
E-Sham	Brain	G17.MAA000605.3_10_M.1.1	MG	0.0124688	0.00086698
E-Sham	Brain	G17.MAA000617.3_10_M.1.1	MG	0.000112586	4.86701e-08
E-Sham	Brain	G17.MAA000925.3_9_M.1.1	OLG	0.0416054	0.0304019
E-Sham	Brain	G17.MAA000935.3_8_M.1.1	OLG	6.26853e-05	3.47572e-08
E-Sham	Brain	G17.MAA000941.3_8_M.1.1	OLG	4.36814e-05	8.51667e-09
E-Sham	Brain	G18.MAA000560.3_10_M.1.1	AS	0.634367	1.35575
E-Sham	Brain	G18.MAA000578.3_10_M.1.1	EN-NSC	0.0459496	0.0818569
E-Sham	Brain	G18.MAA000581.3_10_M.1.1	PC	0.00352972	0.000547768
E-Sham	Brain	G18.MAA000603.3_10_M.1.1	MG	0.00343795	0.000317124
E-Sham	Brain	G18.MAA000605.3_10_M.1.1	MG	0.0001991	1.51607e-07
E-Sham	Brain	G18.MAA000617.3_10_M.1.1	MG	7.9325e-05	2.72427e-08
E-Sham	Brain	G18.MAA000926.3_9_M.1.1	OLG	2.93852	2.15358
E-Sham	Brain	G18.MAA000928.3_9_M.1.1	OLG	0.168695	0.34235
E-Sham	Brain	G18.MAA000932.3_11_M.1.1	OPC	0.100567	0.0596581
E-Sham	Brain	G18.MAA000944.3_9_M.1.1	AS	4.87754	2.9123
E-Sham	Brain	G18.MAA000947.3_9_M.1.1	OLG	2.78176e-05	3.09934e-09
E-Sham	Brain	G19.MAA000424.3_11_M.1.1	EC	0.0146418	0.00585357
E-Sham	Brain	G19.MAA000560.3_10_M.1.1	OLG	0.0236998	0.00794364
E-Sham	Brain	G19.MAA000561.3_10_M.1.1	OLG	0.158499	0.342707
E-Sham	Brain	G19.MAA000572.3_8_M.1.1	MG	0.00727145	0.000637467
E-Sham	Brain	G19.MAA000581.3_10_M.1.1	PC	0.00416327	0.000299466
E-Sham	Brain	G19.MAA000590.3_9_M.1.1	MG	0.0082546	0.000836989
E-Sham	Brain	G19.MAA000591.3_8_M.1.1	MG	0.000234759	2.86866e-07
E-Sham	Brain	G19.MAA000603.3_10_M.1.1	MG	0.000128776	9.15085e-08
E-Sham	Brain	G19.MAA000605.3_10_M.1.1	MG	0.00179851	6.31574e-05
E-Sham	Brain	G19.MAA000617.3_10_M.1.1	MG	8.43531e-05	1.70295e-08
E-Sham	Brain	G19.MAA000926.3_9_M.1.1	OLG	1.13812	1.73448
E-Sham	Brain	G19.MAA000935.3_8_M.1.1	OPC	0.045266	0.0257309
E-Sham	Brain	G19.MAA000944.3_9_M.1.1	OLG	0.0978503	0.170379
E-Sham	Brain	G2.MAA000560.3_10_M.1.1	OLG	1.00495	1.79161
E-Sham	Brain	G2.MAA000564.3_10_M.1.1	OLG	0.0164639	0.00371546
E-Sham	Brain	G2.MAA000572.3_8_M.1.1	MG	0.000192961	1.47477e-07
E-Sham	Brain	G2.MAA000573.3_9_M.1.1	MG	6.95106e-05	3.5589e-08
E-Sham	Brain	G2.MAA000591.3_8_M.1.1	MG	0.00462287	0.000488955
E-Sham	Brain	G2.MAA000592.3_9_M.1.1	MG	0.0231049	0.0030892
E-Sham	Brain	G2.MAA000603.3_10_M.1.1	MG	0.000189285	8.62003e-08
E-Sham	Brain	G2.MAA000604.3_10_M.1.1	MG	0.0128858	0.00237692
E-Sham	Brain	G2.MAA000617.3_10_M.1.1	MG	0.000100287	3.29834e-08
E-Sham	Brain	G2.MAA000923.3_9_M.1.1	OLG	1.43637	2.17494
E-Sham	Brain	G2.MAA000926.3_9_M.1.1	AS	4.03673	2.03118
E-Sham	Brain	G2.MAA000932.3_11_M.1.1	EC	0.0660471	0.0202276
E-Sham	Brain	G2.MAA000942.3_8_M.1.1	OPC	0.00809116	0.00375472
E-Sham	Brain	G2.MAA000944.3_9_M.1.1	AS	2.79915	1.54752
E-Sham	Brain	G20.MAA000553.3_10_M.1.1	OPC	0.0545531	0.0538374
E-Sham	Brain	G20.MAA000560.3_10_M.1.1	AS	0.433614	0.78155
E-Sham	Brain	G20.MAA000561.3_10_M.1.1	EC	0.107263	0.0479475
E-Sham	Brain	G20.MAA000564.3_10_M.1.1	OLG	0.0101481	0.00199093
E-Sham	Brain	G20.MAA000581.3_10_M.1.1	EC	0.002501	0.000310025
E-Sham	Brain	G20.MAA000592.3_9_M.1.1	MG	0.000146717	6.71981e-08
E-Sham	Brain	G20.MAA000604.3_10_M.1.1	MG	0.00620381	0.000883664
E-Sham	Brain	G20.MAA000605.3_10_M.1.1	MG	0.000249645	3.14253e-07
E-Sham	Brain	G20.MAA000617.3_10_M.1.1	MG	0.000166627	1.09471e-07
E-Sham	Brain	G20.MAA000638.3_9_M.1.1	EN-NSC	7.72234	3.51676
E-Sham	Brain	G20.MAA000923.3_9_M.1.1	EC	0.00343524	0.000411031
E-Sham	Brain	G20.MAA000926.3_9_M.1.1	OLG	0.0159359	0.0107064
E-Sham	Brain	G20.MAA000928.3_9_M.1.1	OLG	0.117607	0.112874
E-Sham	Brain	G20.MAA000941.3_8_M.1.1	OLG	0.13521	0.174926
E-Sham	Brain	G20.MAA000944.3_9_M.1.1	OLG	0.266476	0.420782
E-Sham	Brain	G21.MAA000560.3_10_M.1.1	OPC	0.00483443	0.00170767
E-Sham	Brain	G21.MAA000563.3_10_M.1.1	OLG	0.188056	0.359349
E-Sham	Brain	G21.MAA000578.3_10_M.1.1	OLG	0.0633874	0.0658019
E-Sham	Brain	G21.MAA000581.3_10_M.1.1	EC	0.644792	0.0569799
E-Sham	Brain	G21.MAA000590.3_9_M.1.1	MG	0.0966542	0.00494239
E-Sham	Brain	G21.MAA000591.3_8_M.1.1	MG	0.000192636	2.69294e-07
E-Sham	Brain	G21.MAA000593.3_8_M.1.1	MG	0.00020236	2.08985e-07
E-Sham	Brain	G21.MAA000603.3_10_M.1.1	MG	6.95254e-05	2.09836e-08
E-Sham	Brain	G21.MAA000605.3_10_M.1.1	MG	0.000236987	1.52823e-07
E-Sham	Brain	G21.MAA000923.3_9_M.1.1	OLG	0.0116873	0.00371373
E-Sham	Brain	G21.MAA000926.3_9_M.1.1	OLG	0.594874	1.21089
E-Sham	Brain	G21.MAA000935.3_8_M.1.1	OLG	6.16863e-05	2.27299e-08
E-Sham	Brain	G22.MAA000572.3_8_M.1.1	MG	0.00100551	1.80962e-05
E-Sham	Brain	G22.MAA000578.3_10_M.1.1	OLG	0.0536848	0.0321281
E-Sham	Brain	G22.MAA000581.3_10_M.1.1	EC	3.44434e-05	3.32218e-09
E-Sham	Brain	G22.MAA000590.3_9_M.1.1	MG	0.00556985	0.000650465
E-Sham	Brain	G22.MAA000593.3_8_M.1.1	MG	0.000160423	6.35576e-08
E-Sham	Brain	G22.MAA000603.3_10_M.1.1	MG	0.000170799	2.36593e-07
E-Sham	Brain	G22.MAA000604.3_10_M.1.1	MG	0.0120382	0.00227687
E-Sham	Brain	G22.MAA000605.3_10_M.1.1	MG	8.83037e-05	1.79433e-08
E-Sham	Brain	G22.MAA000923.3_9_M.1.1	OLG	0.253638	0.130781
E-Sham	Brain	G22.MAA000930.3_8_M.1.1	EC	0.194809	0.0741852
E-Sham	Brain	G22.MAA000947.3_9_M.1.1	EN-NSC	1.33421	7.87585
E-Sham	Brain	G3.MAA000550.3_10_M.1.1	OLG	4.44301e-05	8.70989e-09
E-Sham	Brain	G3.MAA000560.3_10_M.1.1	AS	2.03582	4.23274
E-Sham	Brain	G3.MAA000570.3_8_M.1.1	MG	0.00017221	1.42973e-07
E-Sham	Brain	G3.MAA000572.3_8_M.1.1	MG	0.00031696	2.50593e-07
E-Sham	Brain	G3.MAA000573.3_9_M.1.1	MG	0.000167638	1.37107e-07
E-Sham	Brain	G3.MAA000590.3_9_M.1.1	MG	0.022384	0.00344777
E-Sham	Brain	G3.MAA000591.3_8_M.1.1	MG	0.000166963	9.22347e-08
E-Sham	Brain	G3.MAA000592.3_9_M.1.1	MG	0.000288548	1.73159e-07
E-Sham	Brain	G3.MAA000604.3_10_M.1.1	MG	0.0248573	0.00387216
E-Sham	Brain	G3.MAA000615.3_10_M.1.1	OLG	0.379529	0.357907
E-Sham	Brain	G3.MAA000617.3_10_M.1.1	MG	0.0210136	0.00380766
E-Sham	Brain	G3.MAA000902.3_11_M.1.1	OPC	0.00306989	0.000415942
E-Sham	Brain	G3.MAA000924.3_8_M.1.1	BG	0.960775	0.785859
E-Sham	Brain	G3.MAA000925.3_9_M.1.1	IN	0.420866	0.783993
E-Sham	Brain	G3.MAA000926.3_9_M.1.1	OLG	0.649652	0.764217
E-Sham	Brain	G3.MAA000930.3_8_M.1.1	OLG	0.573061	0.63104
E-Sham	Brain	G3.MAA000932.3_11_M.1.1	EC	0.00297389	0.000207989
E-Sham	Brain	G3.MAA000942.3_8_M.1.1	OLG	0.0196973	0.0152119
E-Sham	Brain	G3.MAA000944.3_9_M.1.1	AS	6.75597	3.64999
E-Sham	Brain	G4.MAA000560.3_10_M.1.1	AS	3.76103	4.73499
E-Sham	Brain	G4.MAA000564.3_10_M.1.1	EC	0.097521	0.0345699
E-Sham	Brain	G4.MAA000570.3_8_M.1.1	MP	0.00640781	0.00128064
E-Sham	Brain	G4.MAA000573.3_9_M.1.1	MG	0.000135737	4.19815e-08
E-Sham	Brain	G4.MAA000590.3_9_M.1.1	MG	0.0717579	0.00821771
E-Sham	Brain	G4.MAA000591.3_8_M.1.1	MG	0.0108319	0.00264198
E-Sham	Brain	G4.MAA000592.3_9_M.1.1	MG	0.000243588	3.30146e-07
E-Sham	Brain	G4.MAA000603.3_10_M.1.1	MG	0.00924133	0.000782036
E-Sham	Brain	G4.MAA000604.3_10_M.1.1	MG	0.000208997	1.7571e-07
E-Sham	Brain	G4.MAA000615.3_10_M.1.1	OLG	0.0329767	0.0177662
E-Sham	Brain	G4.MAA000617.3_10_M.1.1	MG	0.000100696	5.09922e-08
E-Sham	Brain	G4.MAA000641.3_9_M.1.1	EN-NSC	0.0051586	0.0107336
E-Sham	Brain	G4.MAA000923.3_9_M.1.1	OLG	3.93187e-05	1.09571e-08
E-Sham	Brain	G4.MAA000926.3_9_M.1.1	OLG	3.08407e-05	2.41653e-09
E-Sham	Brain	G4.MAA000928.3_9_M.1.1	BG	0.0466583	0.0362122
E-Sham	Brain	G4.MAA000930.3_8_M.1.1	AS	0.372573	0.274855
E-Sham	Brain	G4.MAA000932.3_11_M.1.1	PC	0.00440642	0.00115159
E-Sham	Brain	G4.MAA000935.3_8_M.1.1	OLG	0.0723878	0.0838328
E-Sham	Brain	G4.MAA000944.3_9_M.1.1	OLG	2.49929e-05	1.65663e-09
E-Sham	Brain	G4.MAA000947.3_9_M.1.1	OLG	0.0337871	0.0371971
E-Sham	Brain	G5.MAA000564.3_10_M.1.1	EN-NSC	0.000173155	1.5327e-07
E-Sham	Brain	G5.MAA000572.3_8_M.1.1	MG	0.000180795	3.60508e-07
E-Sham	Brain	G5.MAA000590.3_9_M.1.1	MG	0.0672153	0.0059155
E-Sham	Brain	G5.MAA000603.3_10_M.1.1	MG	0.000452984	7.71556e-07
E-Sham	Brain	G5.MAA000604.3_10_M.1.1	MG	0.000223448	1.72684e-07
E-Sham	Brain	G5.MAA000617.3_10_M.1.1	MG	0.000275394	6.19275e-07
E-Sham	Brain	G5.MAA000930.3_8_M.1.1	OLG	0.698559	1.33782
E-Sham	Brain	G5.MAA000932.3_11_M.1.1	EC	0.0960032	0.040877
E-Sham	Brain	G5.MAA000935.3_8_M.1.1	EN-NSC	0.000731177	0.000456916
E-Sham	Brain	G5.MAA000944.3_9_M.1.1	OLG	0.701388	0.634922
E-Sham	Brain	G5.MAA000947.3_9_M.1.1	OLG	0.530216	0.85299
E-Sham	Brain	G6.MAA000550.3_10_M.1.1	OLG	0.898245	1.14324
E-Sham	Brain	G6.MAA000560.3_10_M.1.1	OLG	0.175319	0.168285
E-Sham	Brain	G6.MAA000563.3_10_M.1.1	OLG	4.31631e-05	1.00659e-08
E-Sham	Brain	G6.MAA000570.3_8_M.1.1	MP	0.00204818	0.000448538
E-Sham	Brain	G6.MAA000581.3_10_M.1.1	PC	0.384531	0.13068
E-Sham	Brain	G6.MAA000590.3_9_M.1.1	MG	0.029196	0.00284185
E-Sham	Brain	G6.MAA000603.3_10_M.1.1	MG	0.00436075	0.000402346
E-Sham	Brain	G6.MAA000604.3_10_M.1.1	MG	0.00107837	3.03509e-05
E-Sham	Brain	G6.MAA000617.3_10_M.1.1	MG	0.000216389	1.32285e-07
E-Sham	Brain	G6.MAA000926.3_9_M.1.1	OLG	0.0127552	0.006355
E-Sham	Brain	G6.MAA000930.3_8_M.1.1	OLG	0.0947515	0.11346
E-Sham	Brain	G6.MAA000932.3_11_M.1.1	EC	0.992652	0.231099
E-Sham	Brain	G6.MAA000940.3_8_M.1.1	OLG	0.235881	0.114863
E-Sham	Brain	G6.MAA000941.3_8_M.1.1	OLG	0.0660267	0.0933274
E-Sham	Brain	G7.MAA000550.3_10_M.1.1	OPC	0.00692445	0.00327256
E-Sham	Brain	G7.MAA000560.3_10_M.1.1	OLG	0.923585	0.898588
E-Sham	Brain	G7.MAA000570.3_8_M.1.1	MG	5.57071e-05	1.12095e-08
E-Sham	Brain	G7.MAA000572.3_8_M.1.1	MG	0.000157608	1.82404e-07
E-Sham	Brain	G7.MAA000590.3_9_M.1.1	MG	0.000194299	1.73339e-07
E-Sham	Brain	G7.MAA000603.3_10_M.1.1	MG	0.000137244	8.49136e-08
E-Sham	Brain	G7.MAA000615.3_10_M.1.1	AS	0.521789	0.597372
E-Sham	Brain	G7.MAA000617.3_10_M.1.1	MG	0.000110121	1.10589e-07
E-Sham	Brain	G7.MAA000926.3_9_M.1.1	OLG	3.11075e-05	4.78817e-09
E-Sham	Brain	G7.MAA000932.3_11_M.1.1	EC	0.00921302	0.00293022
E-Sham	Brain	G8.MAA000560.3_10_M.1.1	OLG	3.16826e-05	5.2156e-09
E-Sham	Brain	G8.MAA000564.3_10_M.1.1	OLG	0.190594	0.199854
E-Sham	Brain	G8.MAA000572.3_8_M.1.1	MG	0.000389403	2.31983e-07
E-Sham	Brain	G8.MAA000573.3_9_M.1.1	MG	0.0160116	0.00166351
E-Sham	Brain	G8.MAA000581.3_10_M.1.1	EN-NSC	4.33351	3.27159
E-Sham	Brain	G8.MAA000590.3_9_M.1.1	MG	0.000148309	1.13505e-07
E-Sham	Brain	G8.MAA000603.3_10_M.1.1	MG	6.62184e-05	4.90792e-08
E-Sham	Brain	G8.MAA000605.3_10_M.1.1	MG	0.0107438	0.00333531
E-Sham	Brain	G8.MAA000615.3_10_M.1.1	OLG	0.226994	0.304824
E-Sham	Brain	G8.MAA000617.3_10_M.1.1	MG	0.000318042	5.03856e-07
E-Sham	Brain	G8.MAA000932.3_11_M.1.1	EC	6.06445e-05	1.36506e-08
E-Sham	Brain	G8.MAA000942.3_8_M.1.1	OLG	0.0508956	0.022439
E-Sham	Brain	G9.MAA000550.3_10_M.1.1	OLG	0.589051	0.663015
E-Sham	Brain	G9.MAA000560.3_10_M.1.1	OLG	2.89099	1.3737
E-Sham	Brain	G9.MAA000564.3_10_M.1.1	EC	0.0543642	0.0152695
E-Sham	Brain	G9.MAA000572.3_8_M.1.1	MG	0.000133485	1.3367e-07
E-Sham	Brain	G9.MAA000603.3_10_M.1.1	MG	0.000199661	2.2862e-07
E-Sham	Brain	G9.MAA000605.3_10_M.1.1	MG	0.000170836	2.39911e-07
E-Sham	Brain	G9.MAA000615.3_10_M.1.1	OLG	1.83433	1.78327
E-Sham	Brain	G9.MAA000617.3_10_M.1.1	MG	0.0225048	0.00456957
E-Sham	Brain	G9.MAA000926.3_9_M.1.1	OLG	0.85012	1.59869
E-Sham	Brain	H1.MAA000560.3_10_M.1.1	OLG	0.0680411	0.021571
E-Sham	Brain	H1.MAA000570.3_8_M.1.1	MG	0.000119009	1.25394e-07
E-Sham	Brain	H1.MAA000572.3_8_M.1.1	MG	7.25435e-05	4.53904e-08
E-Sham	Brain	H1.MAA000573.3_9_M.1.1	MG	0.0131486	0.0043993
E-Sham	Brain	H1.MAA000581.3_10_M.1.1	OLG	2.52139	1.94706
E-Sham	Brain	H1.MAA000590.3_9_M.1.1	MG	0.149678	0.0187304
E-Sham	Brain	H1.MAA000592.3_9_M.1.1	MG	0.000123145	4.7007e-08
E-Sham	Brain	H1.MAA000593.3_8_M.1.1	MG	0.00019186	2.35211e-07
E-Sham	Brain	H1.MAA000603.3_10_M.1.1	MG	0.000181623	9.21792e-08
E-Sham	Brain	H1.MAA000604.3_10_M.1.1	MG	9.84228e-05	3.05169e-08
E-Sham	Brain	H1.MAA000617.3_10_M.1.1	MG	0.000132962	1.07179e-07
E-Sham	Brain	H1.MAA000638.3_9_M.1.1	EN-NSC	0.3328	0.910453
E-Sham	Brain	H1.MAA000926.3_9_M.1.1	OLG	2.19836	2.81227
E-Sham	Brain	H1.MAA000932.3_11_M.1.1	EC	0.09567	0.0599292
E-Sham	Brain	H1.MAA000944.3_9_M.1.1	OLG	0.169058	0.25142
E-Sham	Brain	H10.MAA000553.3_10_M.1.1	OPC	0.0149759	0.00632395
E-Sham	Brain	H10.MAA000560.3_10_M.1.1	OLG	0.256277	0.278448
E-Sham	Brain	H10.MAA000564.3_10_M.1.1	OLG	0.590182	0.690655
E-Sham	Brain	H10.MAA000578.3_10_M.1.1	OLG	3.96647e-05	3.39727e-09
E-Sham	Brain	H10.MAA000590.3_9_M.1.1	MG	0.000155395	1.0747e-07
E-Sham	Brain	H10.MAA000603.3_10_M.1.1	MG	0.0130187	0.00125378
E-Sham	Brain	H10.MAA000605.3_10_M.1.1	MG	0.000173661	1.19153e-07
E-Sham	Brain	H10.MAA000615.3_10_M.1.1	OLG	0.434329	0.361839
E-Sham	Brain	H10.MAA000617.3_10_M.1.1	MG	4.02436e-05	1.15922e-08
E-Sham	Brain	H10.MAA000926.3_9_M.1.1	OLG	0.00410783	0.000650632
E-Sham	Brain	H10.MAA000942.3_8_M.1.1	IN	0.000385049	6.32152e-07
E-Sham	Brain	H10.MAA000944.3_9_M.1.1	OLG	0.677392	0.584735
E-Sham	Brain	H11.MAA000538.3_8_M.1.1	EN-NSC	0.000162761	9.28439e-08
E-Sham	Brain	H11.MAA000560.3_10_M.1.1	OLG	0.234683	0.275628
E-Sham	Brain	H11.MAA000561.3_10_M.1.1	OLG	0.0634612	0.0884774
E-Sham	Brain	H11.MAA000571.3_9_M.1.1	MP	0.00152154	0.000186371
E-Sham	Brain	H11.MAA000572.3_8_M.1.1	MG	0.0103131	0.00174349
E-Sham	Brain	H11.MAA000590.3_9_M.1.1	MG	0.000296386	4.26536e-07
E-Sham	Brain	H11.MAA000592.3_9_M.1.1	MG	0.000171769	7.22245e-08
E-Sham	Brain	H11.MAA000603.3_10_M.1.1	MG	0.000117983	1.33041e-07
E-Sham	Brain	H11.MAA000605.3_10_M.1.1	MG	0.000200981	1.63003e-07
E-Sham	Brain	H11.MAA000615.3_10_M.1.1	OLG	0.381999	0.285119
E-Sham	Brain	H11.MAA000617.3_10_M.1.1	MG	0.000107215	4.63528e-08
[truncated: 50,594 more rows]
