# Supplementary material for: Cell type-specific weighting-factors to solve solid organs-specific limitations of single cell RNA-sequencing
Source: PLoS Genet. 2024 Nov 18;20(11):e1011436. doi: 10.1371/journal.pgen.1011436 (PMC11573148; doi:10.1371/journal.pgen.1011436)
Supplement: S11 Table — The raw data for Fig 5B (Sheet A in S11 Table) and 5C (Sheet B in S11 Table) are shown. (XLSX) [file pgen.1011436.s020.xlsx]

## Sheet: Cell type ratio_Fig5B
Organ	Cell type	Reference	V-scRNAseq	MuSiC	DWLS	Signature genes#	Sampling Parameter (in stan)
Brain	AS	0.0223592	0.0524494	0.0528838	0.0226089	500	algorithm: 'NUTS' chain#: 3 / iteration: 3000 / warmup: 1500 max_treedepth: 15 / adapt_delta: 0.95 / thin: 1
	BG	0.00209822	0.00224891	0.0280171	0.0221714
	EC	0.0642202	0.0361724	0.0052882	0
	EN-NSC	0.47463	0.325464	0.705291	0.86117
	IN	0.213443	0.198247	0.123756	0.00852105
	MG	0.1	0.140439	0.00427395	0.00393905
	MP	0.00190217	0.0412596	0	0.000136988
	OLG	0.0865517	0.165253	0.0531088	0.0809853
	OPC	0.0193841	0.0366987	0.0268125	7.15995e-11
	PC	0.015411	0.00176776	0.000568306	0.000467286
Fat	AMSC	0.43318	0.327376	0.425491	0.377947	100	algorithm: 'NUTS' chain#: 3 / iteration: 5000 / warmup: 2500 max_treedepth: 15 / adapt_delta: 0.95 / thin: 1
	B	0.101382	0.00349835	0.00684566	6.05192e-08
	EC	0.160227	0.112457	0.47767	0.579066
	Mye	0.196384	0.249406	0.0376564	0.0429618
	NK	0.0127614	0.0289659	0.00015256	7.72756e-11
	T	0.0818859	0.0177984	0.00800489	3.93761e-11
	unk	0.0141794	0.260498	0.04418	2.49663e-05
Heart	CC	0.00610687	0.00733836	0.00853149	0.00691749	300	algorithm: 'NUTS' chain#: 3 / iteration: 5000 / warmup: 2500 max_treedepth: 15 / adapt_delta: 0.9 / thin: 1
	CM	0.3	0.147298	0.673034	0.957293
	EC	0.199618	0.265908	0.141566	4.09248e-07
	ECC	0.0187023	0.0561967	0.0409236	0.00851509
	FB	0.291985	0.385193	0.0312494	0.00913129
	Leu	0.126336	0.0220989	0.00368749	0.00128867
	MyoFB	0.0496183	0.111245	0.030257	0.0148701
	SM	0.00763359	0.00472136	0.0707515	0.00198382
Kidney	ALHEP	0.15655	0.0736336	0.0357106	0.0638919	500	algorithm: 'NUTS' chain#: 3 / iteration: 3000 / warmup: 1500 max_treedepth: 15 / adapt_delta: 0.8 / thin: 1
	B	0.00638978	0.00668229	0.00495811	6.58854e-06
	CDEP	0.268371	0.209224	0.305768	0.343606
	CDPC	0.0830671	0.143296	0.0319961	0.0732006
	FC	0.178914	0.189874	0.0473766	0.0293473
	MP	0.0990415	0.00858535	0.000260844	0.00103822
	MSC	0.057508	0.207326	0.00974136	0.0262533
	PTEC	0.13738	0.155581	0.563678	0.462639
	T	0.0127796	0.00579742	0.000510394	1.65098e-05
Liver	DEP	0.0276923	0.0942465	0	0.00921173	500	algorithm: 'NUTS' chain#: 3 / iteration: 3000 / warmup: 1500 max_treedepth: 15 / adapt_delta: 0.99 / thin: 1
	HEP	0.956923	0.435674	0.997795	0.954441
	Leu	0.00717949	0.191162	0	0.00811381
	SEC	0.00820513	0.278918	0.00220452	0.0282335
Lung	B	0.0175219	0.0015374	0.0182516	0.0498283	300	algorithm: 'NUTS' chain#: 3 / iteration: 5000 / warmup: 2500 max_treedepth: 15 / adapt_delta: 0.9 / thin: 1
	CCE	0.0137672	0.00976733	0.150148	0.356749
	CircMono	0.0663329	0.00140383	0.0153137	0
	ClaMono	0.0650814	0.135926	0	0
	EC	0.337922	0.285582	0.332314	0.117708
	EP	0.0638298	0.229662	0.118434	0.119872
	Leu	0.0175219	0.00107748	0	0
	Mye	0.00750939	0.00120252	0.00916261	0
	NE	0.028786	0.0305317	0.193869	0
	NK	0.0212766	0.0010828	0	3.2754e-11
	SC	0.331665	0.300917	0.104688	0.0835405
	T	0.028786	0.00131034	0.0578195	0.272304
Pancreas	AC	0.0720222	0.0650288	0.999373	0.998138	300	algorithm: 'NUTS' chain#: 3 / iteration: 3000 / warmup: 1500 max_treedepth: 15 / adapt_delta: 0.9 / thin: 1
	DC	0.10554	0.00826391	0	0
	EC	0.199169	0.00621705	0	0
	Endocr	0.0227147	0.0700099	0	1.22486e-08
	Lym	0.0152355	0.776648	0	0
	Mye	0.316343	0.00106772	0	0
	Others	0.00637119	0.00121086	0	0
	SC	0.215512	0.0210146	0	0
	SM	0.0124654	0.000935404	0	0
	beta	0.034626	0.0496042	0.000626709	0.00186169
SkMuscle	EC	0.0245009	0.00527007	0.019606	0.0201612	100	algorithm: 'NUTS' chain#: 3 / iteration: 3000 / warmup: 1500 max_treedepth: 15 / adapt_delta: 0.9 / thin: 1
	Lym	0.129764	0.00545705	0	0.00033653
	MC	0.0435572	0.0280692	0.93507	0.946301
	MPC	0.0789474	0.00499671	0	0.00360239
	Mye	0.702359	0.791566	0	0
	SC	0.0208711	0.164641	0.0453235	0.0295985
Skin	A-KC	0.00572956	0.00808302	0	4.72591e-06	300	algorithm: 'NUTS' chain#: 3 / iteration: 5000 / warmup: 2500 max_treedepth: 15 / adapt_delta: 0.95 / thin: 1
	FB-like	0.112681	0.113704	0.672211	0.468938
	Imm	0.0561497	0.0725195	0.0228152	0.0218235
	Melano	0.00649351	0.0197839	0.0212741	0.00232058
	Misc	0.0190985	0.10505	0	0.222786
	P-KC	0.748663	0.420203	0.160551	0.252699
	VC	0.0511841	0.260657	0.123148	0.0314275
Spleen	B	0.771881	0.595467	0.572339	0.460389	500	algorithm: 'NUTS' chain#: 3 / iteration: 5000 / warmup: 2500 max_treedepth: 15 / adapt_delta: 0.9 / thin: 1
	MP	0.0297952	0.0440668	0.0108925	0
	T	0.198324	0.360466	0.416768	0.539611

## Sheet: Comparison ratio_Fig5C
Organ	type	V-scRNAseq	MuSiC	DWLS
Brain	Pearson_cor.	0.933372	0.94107	0.898478
Brain	Spearman_cor.	0.806061	0.684848	0.454545
Brain	RMSE	0.0583418	0.0876846	0.143455
Fat	Pearson_cor.	0.61428	0.68972	0.591436
Fat	Spearman_cor.	0.428571	0.607143	0.714286
Fat	RMSE	0.113962	0.142166	0.177024
Heart	Pearson_cor.	0.785667	0.596601	0.565015
Heart	Spearman_cor.	0.833333	0.428571	0.309524
Heart	RMSE	0.080993	0.169709	0.266662
Kidney	Pearson_cor.	0.619947	0.50083	0.590401
Kidney	Spearman_cor.	0.65	0.716667	0.716667
Kidney	RMSE	0.070812	0.159803	0.130508
Liver	Pearson_cor.	0.844854	0.999778	0.999442
Liver	Spearman_cor.	0.4	0.632456	0.8
Liver	RMSE	0.309542	0.0251245	0.0136903
Lung	Pearson_cor.	0.867307	0.607675	0.034738
Lung	Spearman_cor.	0.684215	0.310956	0.0654896
Lung	RMSE	0.0592785	0.0952314	0.158499
Pancreas	Pearson_cor.	-0.315114	-0.0913013	-0.0915775
Pancreas	Spearman_cor.	-0.0909091	0.00864999	-0.0820233
Pancreas	RMSE	0.276828	0.325485	0.325121
SkMuscle	Pearson_cor.	0.952739	-0.248812	-0.244392
SkMuscle	Spearman_cor.	0.142857	-0.758971	-0.828571
SkMuscle	RMSE	0.0914314	0.467582	0.470953
Skin	Pearson_cor.	0.852553	0.155364	0.367073
Skin	Spearman_cor.	0.821429	0.8649	0.821429
Skin	RMSE	0.150998	0.308419	0.243782
Spleen	Pearson_cor.	0.924799	0.848743	0.569227
Spleen	Spearman_cor.	1	1	0.5
Spleen	RMSE	0.138583	0.171165	0.267328
