# Supplementary material for: Cell type-specific weighting-factors to solve solid organs-specific limitations of single cell RNA-sequencing
Source: PLoS Genet. 2024 Nov 18;20(11):e1011436. doi: 10.1371/journal.pgen.1011436 (PMC11573148; doi:10.1371/journal.pgen.1011436)
Supplement: S12 Table — The raw data for Fig 6 (Sheet A in S12 Table) and the mean counts of the “Virtual scRNAseq” (Sheet B in S12 Table) are shown. (XLSX) [file pgen.1011436.s021.xlsx]

## Sheet: Fig6
Cell type (Real)	Cell type (Virtual)	Pearson_cor.
Brain__AS	Brain__AS	0.678061
Brain__AS	Brain__BG	0.801586
Brain__AS	Brain__EC	0.32034
Brain__AS	Brain__EN-NSC	0.202042
Brain__AS	Brain__IN	0.293035
Brain__AS	Brain__MG	0.166047
Brain__AS	Brain__MP	0.530325
Brain__AS	Brain__OLG	0.384198
Brain__AS	Brain__OPC	0.634452
Brain__AS	Brain__PC	0.35677
Brain__AS	Fat__AMSC	0.0554298
Brain__AS	Fat__B	0.158374
Brain__AS	Fat__EC	0.0599522
Brain__AS	Fat__Mye	0.167497
Brain__AS	Fat__NK	0.0722402
Brain__AS	Fat__T	0.10021
Brain__AS	Fat__unk	0.153448
Brain__AS	Heart__CC	0.491621
Brain__AS	Heart__CM	0.0504738
Brain__AS	Heart__EC	0.394264
Brain__AS	Heart__ECC	0.528848
Brain__AS	Heart__FB	0.333643
Brain__AS	Heart__Leu	0.353936
Brain__AS	Heart__MyoFB	0.472059
Brain__AS	Heart__SM	0.288915
Brain__AS	Kidney__ALHEP	0.115711
Brain__AS	Kidney__B	0.164762
Brain__AS	Kidney__CDEP	0.0511954
Brain__AS	Kidney__CDPC	0.126255
Brain__AS	Kidney__FC	0.322522
Brain__AS	Kidney__MP	0.40277
Brain__AS	Kidney__MSC	0.428268
Brain__AS	Kidney__PTEC	0.0466059
Brain__AS	Kidney__T	0.125627
Brain__AS	Liver__DEP	0.121876
Brain__AS	Liver__HEP	0.172179
Brain__AS	Liver__Leu	0.222556
Brain__AS	Liver__SEC	0.431008
Brain__AS	Lung__B	0.250174
Brain__AS	Lung__CCE	0.145116
Brain__AS	Lung__CircMono	0.07417
Brain__AS	Lung__ClaMono	0.0158262
Brain__AS	Lung__EC	0.113712
Brain__AS	Lung__EP	0.161528
Brain__AS	Lung__Leu	0.110035
Brain__AS	Lung__Mye	0.0435339
Brain__AS	Lung__NE	0.250477
Brain__AS	Lung__NK	0.121828
Brain__AS	Lung__SC	0.183351
Brain__AS	Lung__T	0.044043
Brain__AS	Pancreas__AC	-0.000335915
Brain__AS	Pancreas__DC	0.097343
Brain__AS	Pancreas__EC	0.103217
Brain__AS	Pancreas__Endocr	0.00655122
Brain__AS	Pancreas__Lym	0.0272573
Brain__AS	Pancreas__Mye	0.19261
Brain__AS	Pancreas__Others	0.228211
Brain__AS	Pancreas__SC	0.0166383
Brain__AS	Pancreas__SM	0.119021
Brain__AS	Pancreas__beta	0.0025496
Brain__AS	SkMuscle__EC	0.0359438
Brain__AS	SkMuscle__Lym	0.0340085
Brain__AS	SkMuscle__MC	0.0108578
Brain__AS	SkMuscle__MPC	0.0430581
Brain__AS	SkMuscle__Mye	0.0116178
Brain__AS	SkMuscle__SC	0.0483021
Brain__AS	Skin__A-KC	0.402133
Brain__AS	Skin__FB-like	0.0507242
Brain__AS	Skin__Imm	0.138128
Brain__AS	Skin__Melano	0.135829
Brain__AS	Skin__Misc	0.00125823
Brain__AS	Skin__P-KC	0.0904784
Brain__AS	Skin__VC	0.133094
Brain__AS	Spleen__B	0.1309
Brain__AS	Spleen__MP	0.130509
Brain__AS	Spleen__T	0.132498
Brain__BG	Brain__AS	0.663861
Brain__BG	Brain__BG	0.952966
Brain__BG	Brain__EC	0.394579
Brain__BG	Brain__EN-NSC	0.256711
Brain__BG	Brain__IN	0.347649
Brain__BG	Brain__MG	0.11697
Brain__BG	Brain__MP	0.349532
Brain__BG	Brain__OLG	0.396134
Brain__BG	Brain__OPC	0.680881
Brain__BG	Brain__PC	0.439841
Brain__BG	Fat__AMSC	0.0791608
Brain__BG	Fat__B	0.227062
Brain__BG	Fat__EC	0.0895676
Brain__BG	Fat__Mye	0.228656
Brain__BG	Fat__NK	0.130408
Brain__BG	Fat__T	0.165484
Brain__BG	Fat__unk	0.218799
Brain__BG	Heart__CC	0.551012
Brain__BG	Heart__CM	0.0541408
Brain__BG	Heart__EC	0.459715
Brain__BG	Heart__ECC	0.460582
Brain__BG	Heart__FB	0.384565
Brain__BG	Heart__Leu	0.258908
Brain__BG	Heart__MyoFB	0.554157
Brain__BG	Heart__SM	0.357188
Brain__BG	Kidney__ALHEP	0.138518
Brain__BG	Kidney__B	0.221779
Brain__BG	Kidney__CDEP	0.0627205
Brain__BG	Kidney__CDPC	0.151771
Brain__BG	Kidney__FC	0.387239
Brain__BG	Kidney__MP	0.440843
Brain__BG	Kidney__MSC	0.469818
Brain__BG	Kidney__PTEC	0.0582998
Brain__BG	Kidney__T	0.195676
Brain__BG	Liver__DEP	0.141577
Brain__BG	Liver__HEP	0.139167
Brain__BG	Liver__Leu	0.21696
Brain__BG	Liver__SEC	0.40105
Brain__BG	Lung__B	0.306093
Brain__BG	Lung__CCE	0.185493
Brain__BG	Lung__CircMono	0.0570905
Brain__BG	Lung__ClaMono	0.0164676
Brain__BG	Lung__EC	0.145017
Brain__BG	Lung__EP	0.189003
Brain__BG	Lung__Leu	0.147366
Brain__BG	Lung__Mye	0.0571559
Brain__BG	Lung__NE	0.303912
Brain__BG	Lung__NK	0.175664
Brain__BG	Lung__SC	0.224412
Brain__BG	Lung__T	0.0782431
Brain__BG	Pancreas__AC	-0.00201441
Brain__BG	Pancreas__DC	0.0849299
Brain__BG	Pancreas__EC	0.110741
Brain__BG	Pancreas__Endocr	0.00899498
Brain__BG	Pancreas__Lym	0.0289373
Brain__BG	Pancreas__Mye	0.178058
Brain__BG	Pancreas__Others	0.215087
Brain__BG	Pancreas__SC	0.0275194
Brain__BG	Pancreas__SM	0.142484
Brain__BG	Pancreas__beta	0.00203206
Brain__BG	SkMuscle__EC	0.0673838
Brain__BG	SkMuscle__Lym	0.0359182
Brain__BG	SkMuscle__MC	0.0137968
Brain__BG	SkMuscle__MPC	0.035663
Brain__BG	SkMuscle__Mye	0.014106
Brain__BG	SkMuscle__SC	0.0391843
Brain__BG	Skin__A-KC	0.291434
Brain__BG	Skin__FB-like	0.0745442
Brain__BG	Skin__Imm	0.101349
Brain__BG	Skin__Melano	0.219352
Brain__BG	Skin__Misc	0.00104806
Brain__BG	Skin__P-KC	0.0818707
Brain__BG	Skin__VC	0.17162
Brain__BG	Spleen__B	0.14936
Brain__BG	Spleen__MP	0.162726
Brain__BG	Spleen__T	0.196545
Brain__EC	Brain__AS	0.236875
Brain__EC	Brain__BG	0.33688
Brain__EC	Brain__EC	0.850268
Brain__EC	Brain__EN-NSC	0.209068
Brain__EC	Brain__IN	0.265363
Brain__EC	Brain__MG	0.0920248
Brain__EC	Brain__MP	0.141206
Brain__EC	Brain__OLG	0.257618
Brain__EC	Brain__OPC	0.347693
Brain__EC	Brain__PC	0.480751
Brain__EC	Fat__AMSC	0.114163
Brain__EC	Fat__B	0.32452
Brain__EC	Fat__EC	0.145908
Brain__EC	Fat__Mye	0.354598
Brain__EC	Fat__NK	0.26066
Brain__EC	Fat__T	0.28577
Brain__EC	Fat__unk	0.318342
Brain__EC	Heart__CC	0.400079
Brain__EC	Heart__CM	0.0409162
Brain__EC	Heart__EC	0.403416
Brain__EC	Heart__ECC	0.314563
Brain__EC	Heart__FB	0.26234
Brain__EC	Heart__Leu	0.110437
Brain__EC	Heart__MyoFB	0.347187
Brain__EC	Heart__SM	0.344434
Brain__EC	Kidney__ALHEP	0.100573
Brain__EC	Kidney__B	0.282007
Brain__EC	Kidney__CDEP	0.0660381
Brain__EC	Kidney__CDPC	0.159288
Brain__EC	Kidney__FC	0.444089
Brain__EC	Kidney__MP	0.306222
Brain__EC	Kidney__MSC	0.367628
Brain__EC	Kidney__PTEC	0.0773702
Brain__EC	Kidney__T	0.351436
Brain__EC	Liver__DEP	0.129908
Brain__EC	Liver__HEP	0.0478211
Brain__EC	Liver__Leu	0.158165
Brain__EC	Liver__SEC	0.285922
Brain__EC	Lung__B	0.308358
Brain__EC	Lung__CCE	0.248356
Brain__EC	Lung__CircMono	0.0908736
Brain__EC	Lung__ClaMono	0.0267434
Brain__EC	Lung__EC	0.324765
Brain__EC	Lung__EP	0.165415
Brain__EC	Lung__Leu	0.318056
Brain__EC	Lung__Mye	0.1052
Brain__EC	Lung__NE	0.396064
Brain__EC	Lung__NK	0.325114
Brain__EC	Lung__SC	0.27322
Brain__EC	Lung__T	0.213233
Brain__EC	Pancreas__AC	-0.0018671
Brain__EC	Pancreas__DC	0.105447
Brain__EC	Pancreas__EC	0.285158
Brain__EC	Pancreas__Endocr	0.0065169
Brain__EC	Pancreas__Lym	0.0797786
Brain__EC	Pancreas__Mye	0.260206
Brain__EC	Pancreas__Others	0.172348
Brain__EC	Pancreas__SC	0.0461532
Brain__EC	Pancreas__SM	0.259479
Brain__EC	Pancreas__beta	0.00288305
Brain__EC	SkMuscle__EC	0.227641
Brain__EC	SkMuscle__Lym	0.117061
Brain__EC	SkMuscle__MC	0.0073923
Brain__EC	SkMuscle__MPC	0.127834
Brain__EC	SkMuscle__Mye	0.0156129
Brain__EC	SkMuscle__SC	0.0711161
Brain__EC	Skin__A-KC	0.0986355
Brain__EC	Skin__FB-like	0.0913212
Brain__EC	Skin__Imm	0.0578277
Brain__EC	Skin__Melano	0.178054
Brain__EC	Skin__Misc	0.00349827
Brain__EC	Skin__P-KC	0.0801872
Brain__EC	Skin__VC	0.179931
Brain__EC	Spleen__B	0.224418
Brain__EC	Spleen__MP	0.199516
Brain__EC	Spleen__T	0.337375
Brain__EN-NSC	Brain__AS	0.444366
Brain__EN-NSC	Brain__BG	0.594074
Brain__EN-NSC	Brain__EC	0.48364
Brain__EN-NSC	Brain__EN-NSC	0.686547
Brain__EN-NSC	Brain__IN	0.699369
Brain__EN-NSC	Brain__MG	0.0867646
Brain__EN-NSC	Brain__MP	0.0938094
Brain__EN-NSC	Brain__OLG	0.438472
Brain__EN-NSC	Brain__OPC	0.629793
Brain__EN-NSC	Brain__PC	0.521247
Brain__EN-NSC	Fat__AMSC	0.122124
Brain__EN-NSC	Fat__B	0.365434
Brain__EN-NSC	Fat__EC	0.134782
Brain__EN-NSC	Fat__Mye	0.413449
Brain__EN-NSC	Fat__NK	0.2434
Brain__EN-NSC	Fat__T	0.294894
Brain__EN-NSC	Fat__unk	0.407201
Brain__EN-NSC	Heart__CC	0.431209
Brain__EN-NSC	Heart__CM	0.0910313
Brain__EN-NSC	Heart__EC	0.524556
Brain__EN-NSC	Heart__ECC	0.352859
Brain__EN-NSC	Heart__FB	0.415278
Brain__EN-NSC	Heart__Leu	0.0839068
Brain__EN-NSC	Heart__MyoFB	0.606667
Brain__EN-NSC	Heart__SM	0.460578
Brain__EN-NSC	Kidney__ALHEP	0.185362
Brain__EN-NSC	Kidney__B	0.338424
Brain__EN-NSC	Kidney__CDEP	0.0949219
Brain__EN-NSC	Kidney__CDPC	0.261937
Brain__EN-NSC	Kidney__FC	0.480223
Brain__EN-NSC	Kidney__MP	0.447871
Brain__EN-NSC	Kidney__MSC	0.522655
Brain__EN-NSC	Kidney__PTEC	0.111068
Brain__EN-NSC	Kidney__T	0.365221
Brain__EN-NSC	Liver__DEP	0.20135
Brain__EN-NSC	Liver__HEP	0.0385454
Brain__EN-NSC	Liver__Leu	0.147317
Brain__EN-NSC	Liver__SEC	0.333173
Brain__EN-NSC	Lung__B	0.417582
Brain__EN-NSC	Lung__CCE	0.322243
Brain__EN-NSC	Lung__CircMono	0.0633468
Brain__EN-NSC	Lung__ClaMono	0.0190055
Brain__EN-NSC	Lung__EC	0.210997
Brain__EN-NSC	Lung__EP	0.237722
Brain__EN-NSC	Lung__Leu	0.224914
Brain__EN-NSC	Lung__Mye	0.0943951
Brain__EN-NSC	Lung__NE	0.40928
Brain__EN-NSC	Lung__NK	0.321943
Brain__EN-NSC	Lung__SC	0.225194
Brain__EN-NSC	Lung__T	0.179974
Brain__EN-NSC	Pancreas__AC	-0.00384886
Brain__EN-NSC	Pancreas__DC	0.131608
Brain__EN-NSC	Pancreas__EC	0.141597
Brain__EN-NSC	Pancreas__Endocr	0.00893381
Brain__EN-NSC	Pancreas__Lym	0.102103
Brain__EN-NSC	Pancreas__Mye	0.205337
Brain__EN-NSC	Pancreas__Others	0.217807
Brain__EN-NSC	Pancreas__SC	0.023218
Brain__EN-NSC	Pancreas__SM	0.210059
Brain__EN-NSC	Pancreas__beta	0.00490586
Brain__EN-NSC	SkMuscle__EC	0.100395
Brain__EN-NSC	SkMuscle__Lym	0.12342
Brain__EN-NSC	SkMuscle__MC	0.0267832
Brain__EN-NSC	SkMuscle__MPC	0.0912838
Brain__EN-NSC	SkMuscle__Mye	0.0218643
Brain__EN-NSC	SkMuscle__SC	0.0645082
Brain__EN-NSC	Skin__A-KC	0.113429
Brain__EN-NSC	Skin__FB-like	0.0758638
Brain__EN-NSC	Skin__Imm	0.0542182
Brain__EN-NSC	Skin__Melano	0.162104
Brain__EN-NSC	Skin__Misc	0.00631777
Brain__EN-NSC	Skin__P-KC	0.105454
Brain__EN-NSC	Skin__VC	0.200793
Brain__EN-NSC	Spleen__B	0.265963
Brain__EN-NSC	Spleen__MP	0.256923
Brain__EN-NSC	Spleen__T	0.420481
Brain__IN	Brain__AS	0.417231
Brain__IN	Brain__BG	0.661796
Brain__IN	Brain__EC	0.468372
Brain__IN	Brain__EN-NSC	0.461925
Brain__IN	Brain__IN	0.720054
Brain__IN	Brain__MG	0.0775437
Brain__IN	Brain__MP	0.0620413
Brain__IN	Brain__OLG	0.41448
Brain__IN	Brain__OPC	0.703563
Brain__IN	Brain__PC	0.502962
Brain__IN	Fat__AMSC	0.0869953
Brain__IN	Fat__B	0.362696
Brain__IN	Fat__EC	0.0871652
Brain__IN	Fat__Mye	0.325927
Brain__IN	Fat__NK	0.226941
Brain__IN	Fat__T	0.275572
Brain__IN	Fat__unk	0.26471
Brain__IN	Heart__CC	0.428509
Brain__IN	Heart__CM	0.0754388
Brain__IN	Heart__EC	0.590849
Brain__IN	Heart__ECC	0.386087
Brain__IN	Heart__FB	0.510635
Brain__IN	Heart__Leu	0.0665136
Brain__IN	Heart__MyoFB	0.785475
Brain__IN	Heart__SM	0.456966
Brain__IN	Kidney__ALHEP	0.187007
Brain__IN	Kidney__B	0.336936
Brain__IN	Kidney__CDEP	0.0687582
Brain__IN	Kidney__CDPC	0.184072
Brain__IN	Kidney__FC	0.5032
Brain__IN	Kidney__MP	0.577693
Brain__IN	Kidney__MSC	0.557712
Brain__IN	Kidney__PTEC	0.0675358
Brain__IN	Kidney__T	0.31201
Brain__IN	Liver__DEP	0.149862
Brain__IN	Liver__HEP	0.0177659
Brain__IN	Liver__Leu	0.0994487
Brain__IN	Liver__SEC	0.338231
Brain__IN	Lung__B	0.438206
Brain__IN	Lung__CCE	0.240478
Brain__IN	Lung__CircMono	0.0515118
Brain__IN	Lung__ClaMono	0.0120269
Brain__IN	Lung__EC	0.150093
Brain__IN	Lung__EP	0.249462
Brain__IN	Lung__Leu	0.202194
Brain__IN	Lung__Mye	0.0684042
Brain__IN	Lung__NE	0.368109
Brain__IN	Lung__NK	0.263935
Brain__IN	Lung__SC	0.164252
Brain__IN	Lung__T	0.112528
Brain__IN	Pancreas__AC	-0.00235399
Brain__IN	Pancreas__DC	0.0852609
Brain__IN	Pancreas__EC	0.0863672
Brain__IN	Pancreas__Endocr	0.00369315
Brain__IN	Pancreas__Lym	0.0427889
Brain__IN	Pancreas__Mye	0.117604
Brain__IN	Pancreas__Others	0.150744
Brain__IN	Pancreas__SC	0.0179897
Brain__IN	Pancreas__SM	0.154948
Brain__IN	Pancreas__beta	0.00274605
Brain__IN	SkMuscle__EC	0.0442269
Brain__IN	SkMuscle__Lym	0.0562552
Brain__IN	SkMuscle__MC	0.0212253
Brain__IN	SkMuscle__MPC	0.0463874
Brain__IN	SkMuscle__Mye	0.0170922
Brain__IN	SkMuscle__SC	0.0350509
Brain__IN	Skin__A-KC	0.0825824
Brain__IN	Skin__FB-like	0.0370714
Brain__IN	Skin__Imm	0.0410901
Brain__IN	Skin__Melano	0.148871
Brain__IN	Skin__Misc	0.00547052
Brain__IN	Skin__P-KC	0.0673268
Brain__IN	Skin__VC	0.198556
Brain__IN	Spleen__B	0.162139
Brain__IN	Spleen__MP	0.237067
Brain__IN	Spleen__T	0.302372
Brain__MG	Brain__AS	0.167505
Brain__MG	Brain__BG	0.223255
Brain__MG	Brain__EC	0.230374
Brain__MG	Brain__EN-NSC	0.108609
Brain__MG	Brain__IN	0.168621
Brain__MG	Brain__MG	0.788793
Brain__MG	Brain__MP	0.474728
Brain__MG	Brain__OLG	0.171241
Brain__MG	Brain__OPC	0.241804
Brain__MG	Brain__PC	0.231365
Brain__MG	Fat__AMSC	0.072486
Brain__MG	Fat__B	0.220907
Brain__MG	Fat__EC	0.0743231
Brain__MG	Fat__Mye	0.251564
Brain__MG	Fat__NK	0.193043
Brain__MG	Fat__T	0.201418
Brain__MG	Fat__unk	0.176414
Brain__MG	Heart__CC	0.258018
Brain__MG	Heart__CM	0.0238946
Brain__MG	Heart__EC	0.211013
Brain__MG	Heart__ECC	0.173038
Brain__MG	Heart__FB	0.162661
Brain__MG	Heart__Leu	0.141431
Brain__MG	Heart__MyoFB	0.210418
Brain__MG	Heart__SM	0.197285
Brain__MG	Kidney__ALHEP	0.067012
Brain__MG	Kidney__B	0.189649
Brain__MG	Kidney__CDEP	0.0499215
Brain__MG	Kidney__CDPC	0.110131
Brain__MG	Kidney__FC	0.221813
Brain__MG	Kidney__MP	0.215379
Brain__MG	Kidney__MSC	0.230568
Brain__MG	Kidney__PTEC	0.0427966
Brain__MG	Kidney__T	0.251196
Brain__MG	Liver__DEP	0.061262
Brain__MG	Liver__HEP	0.0344758
Brain__MG	Liver__Leu	0.0939893
Brain__MG	Liver__SEC	0.161643
Brain__MG	Lung__B	0.192926
Brain__MG	Lung__CCE	0.120865
Brain__MG	Lung__CircMono	0.183999
Brain__MG	Lung__ClaMono	0.0703927
Brain__MG	Lung__EC	0.130819
Brain__MG	Lung__EP	0.0973348
Brain__MG	Lung__Leu	0.213474
Brain__MG	Lung__Mye	0.128161
Brain__MG	Lung__NE	0.178051
Brain__MG	Lung__NK	0.240596
Brain__MG	Lung__SC	0.147263
Brain__MG	Lung__T	0.170297
Brain__MG	Pancreas__AC	-0.000984112
Brain__MG	Pancreas__DC	0.0533843
Brain__MG	Pancreas__EC	0.131095
Brain__MG	Pancreas__Endocr	0.0110123
Brain__MG	Pancreas__Lym	0.0550794
Brain__MG	Pancreas__Mye	0.156441
Brain__MG	Pancreas__Others	0.0955759
Brain__MG	Pancreas__SC	0.0228531
Brain__MG	Pancreas__SM	0.102256
Brain__MG	Pancreas__beta	0.00191427
Brain__MG	SkMuscle__EC	0.0610802
Brain__MG	SkMuscle__Lym	0.0496919
Brain__MG	SkMuscle__MC	0.000925616
Brain__MG	SkMuscle__MPC	0.0334641
Brain__MG	SkMuscle__Mye	0.0105133
Brain__MG	SkMuscle__SC	0.0402903
Brain__MG	Skin__A-KC	0.0524702
Brain__MG	Skin__FB-like	0.0718447
Brain__MG	Skin__Imm	0.0789566
Brain__MG	Skin__Melano	0.149907
Brain__MG	Skin__Misc	-2.46675e-05
Brain__MG	Skin__P-KC	0.0568369
Brain__MG	Skin__VC	0.10163
Brain__MG	Spleen__B	0.19298
Brain__MG	Spleen__MP	0.17327
Brain__MG	Spleen__T	0.234553
Brain__MP	Brain__AS	0.180199
Brain__MP	Brain__BG	0.339081
Brain__MP	Brain__EC	0.227497
Brain__MP	Brain__EN-NSC	0.125896
Brain__MP	Brain__IN	0.15628
Brain__MP	Brain__MG	0.369361
Brain__MP	Brain__MP	0.872513
Brain__MP	Brain__OLG	0.213587
Brain__MP	Brain__OPC	0.295519
Brain__MP	Brain__PC	0.215008
Brain__MP	Fat__AMSC	0.0809209
Brain__MP	Fat__B	0.437859
Brain__MP	Fat__EC	0.077858
Brain__MP	Fat__Mye	0.38176
Brain__MP	Fat__NK	0.27374
Brain__MP	Fat__T	0.28047
Brain__MP	Fat__unk	0.229104
Brain__MP	Heart__CC	0.434101
Brain__MP	Heart__CM	0.0201682
Brain__MP	Heart__EC	0.196011
Brain__MP	Heart__ECC	0.44833
Brain__MP	Heart__FB	0.147405
Brain__MP	Heart__Leu	0.846624
Brain__MP	Heart__MyoFB	0.149549
Brain__MP	Heart__SM	0.186536
Brain__MP	Kidney__ALHEP	0.0541908
Brain__MP	Kidney__B	0.457955
Brain__MP	Kidney__CDEP	0.0536224
Brain__MP	Kidney__CDPC	0.101681
Brain__MP	Kidney__FC	0.21146
Brain__MP	Kidney__MP	0.392012
Brain__MP	Kidney__MSC	0.249293
Brain__MP	Kidney__PTEC	0.0503008
Brain__MP	Kidney__T	0.338402
Brain__MP	Liver__DEP	0.120428
Brain__MP	Liver__HEP	0.191357
Brain__MP	Liver__Leu	0.308503
Brain__MP	Liver__SEC	0.400975
Brain__MP	Lung__B	0.381319
Brain__MP	Lung__CCE	0.132239
Brain__MP	Lung__CircMono	0.468375
Brain__MP	Lung__ClaMono	0.419884
Brain__MP	Lung__EC	0.143288
Brain__MP	Lung__EP	0.145152
Brain__MP	Lung__Leu	0.316696
Brain__MP	Lung__Mye	0.453508
Brain__MP	Lung__NE	0.236248
Brain__MP	Lung__NK	0.304804
Brain__MP	Lung__SC	0.197585
Brain__MP	Lung__T	0.231995
Brain__MP	Pancreas__AC	-0.000531027
Brain__MP	Pancreas__DC	0.113901
Brain__MP	Pancreas__EC	0.155726
Brain__MP	Pancreas__Endocr	0.00828586
Brain__MP	Pancreas__Lym	0.0973114
Brain__MP	Pancreas__Mye	0.319281
Brain__MP	Pancreas__Others	0.231006
Brain__MP	Pancreas__SC	0.0274383
Brain__MP	Pancreas__SM	0.132651
Brain__MP	Pancreas__beta	0.00298644
Brain__MP	SkMuscle__EC	0.0865305
Brain__MP	SkMuscle__Lym	0.113196
Brain__MP	SkMuscle__MC	0.00335353
Brain__MP	SkMuscle__MPC	0.0850332
Brain__MP	SkMuscle__Mye	0.0100435
Brain__MP	SkMuscle__SC	0.0905288
Brain__MP	Skin__A-KC	0.453437
Brain__MP	Skin__FB-like	0.0906779
Brain__MP	Skin__Imm	0.555357
Brain__MP	Skin__Melano	0.0951634
Brain__MP	Skin__Misc	0.00138749
Brain__MP	Skin__P-KC	0.121781
Brain__MP	Skin__VC	0.0829505
Brain__MP	Spleen__B	0.553943
Brain__MP	Spleen__MP	0.174669
Brain__MP	Spleen__T	0.322391
Brain__OLG	Brain__AS	0.242393
Brain__OLG	Brain__BG	0.255078
Brain__OLG	Brain__EC	0.200612
Brain__OLG	Brain__EN-NSC	0.152895
Brain__OLG	Brain__IN	0.200934
Brain__OLG	Brain__MG	0.0582169
Brain__OLG	Brain__MP	0.148412
Brain__OLG	Brain__OLG	0.640714
Brain__OLG	Brain__OPC	0.64113
Brain__OLG	Brain__PC	0.198609
Brain__OLG	Fat__AMSC	0.0698764
Brain__OLG	Fat__B	0.163539
Brain__OLG	Fat__EC	0.0457908
Brain__OLG	Fat__Mye	0.162194
Brain__OLG	Fat__NK	0.137305
Brain__OLG	Fat__T	0.151151
Brain__OLG	Fat__unk	0.133532
Brain__OLG	Heart__CC	0.270503
Brain__OLG	Heart__CM	0.0242187
Brain__OLG	Heart__EC	0.176849
Brain__OLG	Heart__ECC	0.149181
Brain__OLG	Heart__FB	0.167253
Brain__OLG	Heart__Leu	0.0731455
Brain__OLG	Heart__MyoFB	0.202828
Brain__OLG	Heart__SM	0.164658
Brain__OLG	Kidney__ALHEP	0.0623915
Brain__OLG	Kidney__B	0.146506
Brain__OLG	Kidney__CDEP	0.0509617
Brain__OLG	Kidney__CDPC	0.0903388
Brain__OLG	Kidney__FC	0.176841
Brain__OLG	Kidney__MP	0.165365
Brain__OLG	Kidney__MSC	0.278425
Brain__OLG	Kidney__PTEC	0.0469059
Brain__OLG	Kidney__T	0.164167
Brain__OLG	Liver__DEP	0.0595008
Brain__OLG	Liver__HEP	0.0785894
Brain__OLG	Liver__Leu	0.0847439
Brain__OLG	Liver__SEC	0.129406
Brain__OLG	Lung__B	0.182027
Brain__OLG	Lung__CCE	0.119762
Brain__OLG	Lung__CircMono	0.0275983
Brain__OLG	Lung__ClaMono	0.00977737
Brain__OLG	Lung__EC	0.0897915
Brain__OLG	Lung__EP	0.0908939
Brain__OLG	Lung__Leu	0.112947
Brain__OLG	Lung__Mye	0.0603696
Brain__OLG	Lung__NE	0.166308
Brain__OLG	Lung__NK	0.124528
Brain__OLG	Lung__SC	0.130839
Brain__OLG	Lung__T	0.0730814
Brain__OLG	Pancreas__AC	-0.00106658
Brain__OLG	Pancreas__DC	0.0437389
Brain__OLG	Pancreas__EC	0.0496493
Brain__OLG	Pancreas__Endocr	0.00179507
Brain__OLG	Pancreas__Lym	0.0633004
Brain__OLG	Pancreas__Mye	0.0790151
Brain__OLG	Pancreas__Others	0.164633
Brain__OLG	Pancreas__SC	0.0306707
Brain__OLG	Pancreas__SM	0.0598341
Brain__OLG	Pancreas__beta	0.000849838
Brain__OLG	SkMuscle__EC	0.0355563
Brain__OLG	SkMuscle__Lym	0.10052
Brain__OLG	SkMuscle__MC	0.00623179
Brain__OLG	SkMuscle__MPC	0.15009
Brain__OLG	SkMuscle__Mye	0.0105431
Brain__OLG	SkMuscle__SC	0.168049
Brain__OLG	Skin__A-KC	0.0644803
Brain__OLG	Skin__FB-like	0.0338189
Brain__OLG	Skin__Imm	0.035369
Brain__OLG	Skin__Melano	0.172212
Brain__OLG	Skin__Misc	0.0024546
Brain__OLG	Skin__P-KC	0.0430137
Brain__OLG	Skin__VC	0.0652761
Brain__OLG	Spleen__B	0.115697
Brain__OLG	Spleen__MP	0.0971347
Brain__OLG	Spleen__T	0.166338
Brain__OPC	Brain__AS	0.53696
Brain__OPC	Brain__BG	0.76574
Brain__OPC	Brain__EC	0.504192
Brain__OPC	Brain__EN-NSC	0.342819
Brain__OPC	Brain__IN	0.491141
Brain__OPC	Brain__MG	0.127362
Brain__OPC	Brain__MP	0.29082
Brain__OPC	Brain__OLG	0.520611
Brain__OPC	Brain__OPC	0.86685
Brain__OPC	Brain__PC	0.528127
Brain__OPC	Fat__AMSC	0.119559
Brain__OPC	Fat__B	0.402387
Brain__OPC	Fat__EC	0.117102
Brain__OPC	Fat__Mye	0.389305
Brain__OPC	Fat__NK	0.298855
Brain__OPC	Fat__T	0.341329
Brain__OPC	Fat__unk	0.337096
Brain__OPC	Heart__CC	0.571136
Brain__OPC	Heart__CM	0.0644306
Brain__OPC	Heart__EC	0.552512
Brain__OPC	Heart__ECC	0.492458
Brain__OPC	Heart__FB	0.470674
Brain__OPC	Heart__Leu	0.23336
Brain__OPC	Heart__MyoFB	0.672859
Brain__OPC	Heart__SM	0.456133
Brain__OPC	Kidney__ALHEP	0.170282
Brain__OPC	Kidney__B	0.358453
Brain__OPC	Kidney__CDEP	0.0803017
Brain__OPC	Kidney__CDPC	0.201402
Brain__OPC	Kidney__FC	0.496315
Brain__OPC	Kidney__MP	0.52301
Brain__OPC	Kidney__MSC	0.563248
Brain__OPC	Kidney__PTEC	0.0796576
Brain__OPC	Kidney__T	0.375593
Brain__OPC	Liver__DEP	0.155672
Brain__OPC	Liver__HEP	0.0982744
Brain__OPC	Liver__Leu	0.177311
Brain__OPC	Liver__SEC	0.40938
Brain__OPC	Lung__B	0.422564
Brain__OPC	Lung__CCE	0.265258
Brain__OPC	Lung__CircMono	0.0756333
Brain__OPC	Lung__ClaMono	0.0226239
Brain__OPC	Lung__EC	0.207237
Brain__OPC	Lung__EP	0.240381
Brain__OPC	Lung__Leu	0.235246
Brain__OPC	Lung__Mye	0.084819
Brain__OPC	Lung__NE	0.385124
Brain__OPC	Lung__NK	0.306586
Brain__OPC	Lung__SC	0.265168
Brain__OPC	Lung__T	0.151311
Brain__OPC	Pancreas__AC	-0.00197585
Brain__OPC	Pancreas__DC	0.105556
Brain__OPC	Pancreas__EC	0.118002
Brain__OPC	Pancreas__Endocr	0.00480337
Brain__OPC	Pancreas__Lym	0.071581
Brain__OPC	Pancreas__Mye	0.190849
Brain__OPC	Pancreas__Others	0.253647
Brain__OPC	Pancreas__SC	0.0257306
Brain__OPC	Pancreas__SM	0.196134
Brain__OPC	Pancreas__beta	0.00267907
Brain__OPC	SkMuscle__EC	0.0747203
Brain__OPC	SkMuscle__Lym	0.0709842
Brain__OPC	SkMuscle__MC	0.0117597
Brain__OPC	SkMuscle__MPC	0.0581404
Brain__OPC	SkMuscle__Mye	0.0175842
Brain__OPC	SkMuscle__SC	0.053767
Brain__OPC	Skin__A-KC	0.24765
Brain__OPC	Skin__FB-like	0.0687291
Brain__OPC	Skin__Imm	0.0927651
Brain__OPC	Skin__Melano	0.191588
Brain__OPC	Skin__Misc	0.00271514
Brain__OPC	Skin__P-KC	0.101188
Brain__OPC	Skin__VC	0.199052
Brain__OPC	Spleen__B	0.244739
Brain__OPC	Spleen__MP	0.23969
Brain__OPC	Spleen__T	0.364436
Brain__PC	Brain__AS	0.27467
Brain__PC	Brain__BG	0.355126
Brain__PC	Brain__EC	0.451491
Brain__PC	Brain__EN-NSC	0.211747
Brain__PC	Brain__IN	0.291362
Brain__PC	Brain__MG	0.0758649
Brain__PC	Brain__MP	0.0966292
Brain__PC	Brain__OLG	0.270607
Brain__PC	Brain__OPC	0.371811
Brain__PC	Brain__PC	0.923857
Brain__PC	Fat__AMSC	0.131725
Brain__PC	Fat__B	0.375681
Brain__PC	Fat__EC	0.139337
Brain__PC	Fat__Mye	0.367155
Brain__PC	Fat__NK	0.339119
Brain__PC	Fat__T	0.357648
Brain__PC	Fat__unk	0.281748
Brain__PC	Heart__CC	0.351878
Brain__PC	Heart__CM	0.0657095
Brain__PC	Heart__EC	0.335122
Brain__PC	Heart__ECC	0.253297
Brain__PC	Heart__FB	0.289302
Brain__PC	Heart__Leu	0.089936
Brain__PC	Heart__MyoFB	0.374357
Brain__PC	Heart__SM	0.947751
Brain__PC	Kidney__ALHEP	0.102487
Brain__PC	Kidney__B	0.293552
Brain__PC	Kidney__CDEP	0.057026
Brain__PC	Kidney__CDPC	0.157095
Brain__PC	Kidney__FC	0.334305
Brain__PC	Kidney__MP	0.274356
Brain__PC	Kidney__MSC	0.36195
Brain__PC	Kidney__PTEC	0.0595171
Brain__PC	Kidney__T	0.375184
Brain__PC	Liver__DEP	0.103791
Brain__PC	Liver__HEP	0.0268413
Brain__PC	Liver__Leu	0.0992902
Brain__PC	Liver__SEC	0.190362
Brain__PC	Lung__B	0.292862
Brain__PC	Lung__CCE	0.201894
Brain__PC	Lung__CircMono	0.0540387
Brain__PC	Lung__ClaMono	0.0205078
Brain__PC	Lung__EC	0.193571
Brain__PC	Lung__EP	0.153731
Brain__PC	Lung__Leu	0.2631
Brain__PC	Lung__Mye	0.077923
Brain__PC	Lung__NE	0.295705
Brain__PC	Lung__NK	0.275812
Brain__PC	Lung__SC	0.309056
Brain__PC	Lung__T	0.16445
Brain__PC	Pancreas__AC	-0.00160819
Brain__PC	Pancreas__DC	0.0914875
Brain__PC	Pancreas__EC	0.149989
Brain__PC	Pancreas__Endocr	0.0051803
Brain__PC	Pancreas__Lym	0.0762001
Brain__PC	Pancreas__Mye	0.178024
Brain__PC	Pancreas__Others	0.151275
Brain__PC	Pancreas__SC	0.0536769
Brain__PC	Pancreas__SM	0.264696
Brain__PC	Pancreas__beta	0.00304413
Brain__PC	SkMuscle__EC	0.12381
Brain__PC	SkMuscle__Lym	0.0974037
Brain__PC	SkMuscle__MC	0.0471057
Brain__PC	SkMuscle__MPC	0.135761
Brain__PC	SkMuscle__Mye	0.0137903
Brain__PC	SkMuscle__SC	0.101705
Brain__PC	Skin__A-KC	0.0707562
Brain__PC	Skin__FB-like	0.0743659
Brain__PC	Skin__Imm	0.0395948
Brain__PC	Skin__Melano	0.146491
Brain__PC	Skin__Misc	0.0211829
Brain__PC	Skin__P-KC	0.0737601
Brain__PC	Skin__VC	0.664624
Brain__PC	Spleen__B	0.213771
Brain__PC	Spleen__MP	0.181042
Brain__PC	Spleen__T	0.343757
Fat__AMSC	Brain__AS	0.118094
Fat__AMSC	Brain__BG	0.172836
Fat__AMSC	Brain__EC	0.265836
Fat__AMSC	Brain__EN-NSC	0.0948597
Fat__AMSC	Brain__IN	0.111098
Fat__AMSC	Brain__MG	0.0739701
Fat__AMSC	Brain__MP	0.0980882
Fat__AMSC	Brain__OLG	0.145063
Fat__AMSC	Brain__OPC	0.165709
Fat__AMSC	Brain__PC	0.266439
Fat__AMSC	Fat__AMSC	0.80389
Fat__AMSC	Fat__B	0.127177
Fat__AMSC	Fat__EC	0.0753111
Fat__AMSC	Fat__Mye	0.264169
Fat__AMSC	Fat__NK	0.088962
Fat__AMSC	Fat__T	0.100068
Fat__AMSC	Fat__unk	0.154375
Fat__AMSC	Heart__CC	0.392496
Fat__AMSC	Heart__CM	0.0276224
Fat__AMSC	Heart__EC	0.188601
Fat__AMSC	Heart__ECC	0.203105
Fat__AMSC	Heart__FB	0.764322
Fat__AMSC	Heart__Leu	0.0600427
Fat__AMSC	Heart__MyoFB	0.176099
Fat__AMSC	Heart__SM	0.233723
Fat__AMSC	Kidney__ALHEP	0.0490297
Fat__AMSC	Kidney__B	0.116338
Fat__AMSC	Kidney__CDEP	0.0897258
Fat__AMSC	Kidney__CDPC	0.0905773
Fat__AMSC	Kidney__FC	0.192264
Fat__AMSC	Kidney__MP	0.130876
Fat__AMSC	Kidney__MSC	0.312658
Fat__AMSC	Kidney__PTEC	0.0682512
Fat__AMSC	Kidney__T	0.143741
Fat__AMSC	Liver__DEP	0.0998266
Fat__AMSC	Liver__HEP	0.0431776
Fat__AMSC	Liver__Leu	0.117335
Fat__AMSC	Liver__SEC	0.145168
Fat__AMSC	Lung__B	0.158825
Fat__AMSC	Lung__CCE	0.20407
Fat__AMSC	Lung__CircMono	0.0445561
Fat__AMSC	Lung__ClaMono	0.0177518
Fat__AMSC	Lung__EC	0.130534
Fat__AMSC	Lung__EP	0.101303
Fat__AMSC	Lung__Leu	0.178408
Fat__AMSC	Lung__Mye	0.0585425
Fat__AMSC	Lung__NE	0.291323
Fat__AMSC	Lung__NK	0.144067
Fat__AMSC	Lung__SC	0.743039
Fat__AMSC	Lung__T	0.0989072
Fat__AMSC	Pancreas__AC	-0.000500374
Fat__AMSC	Pancreas__DC	0.0654787
Fat__AMSC	Pancreas__EC	0.192237
Fat__AMSC	Pancreas__Endocr	0.00723386
Fat__AMSC	Pancreas__Lym	0.0667457
Fat__AMSC	Pancreas__Mye	0.323765
Fat__AMSC	Pancreas__Others	0.100811
Fat__AMSC	Pancreas__SC	0.862417
Fat__AMSC	Pancreas__SM	0.186873
Fat__AMSC	Pancreas__beta	0.00242029
Fat__AMSC	SkMuscle__EC	0.133807
Fat__AMSC	SkMuscle__Lym	0.100606
Fat__AMSC	SkMuscle__MC	0.00545259
Fat__AMSC	SkMuscle__MPC	0.161931
Fat__AMSC	SkMuscle__Mye	0.0106344
Fat__AMSC	SkMuscle__SC	0.525634
Fat__AMSC	Skin__A-KC	0.0741394
Fat__AMSC	Skin__FB-like	0.318527
Fat__AMSC	Skin__Imm	0.0398394
Fat__AMSC	Skin__Melano	0.212172
Fat__AMSC	Skin__Misc	0.00402905
Fat__AMSC	Skin__P-KC	0.0768271
Fat__AMSC	Skin__VC	0.164126
Fat__AMSC	Spleen__B	0.13312
Fat__AMSC	Spleen__MP	0.100789
Fat__AMSC	Spleen__T	0.168032
Fat__B	Brain__AS	0.182963
Fat__B	Brain__BG	0.276849
Fat__B	Brain__EC	0.347387
Fat__B	Brain__EN-NSC	0.19377
Fat__B	Brain__IN	0.268616
Fat__B	Brain__MG	0.0763037
Fat__B	Brain__MP	0.253615
Fat__B	Brain__OLG	0.24675
Fat__B	Brain__OPC	0.322753
Fat__B	Brain__PC	0.352891
Fat__B	Fat__AMSC	0.113444
Fat__B	Fat__B	0.771384
Fat__B	Fat__EC	0.115362
Fat__B	Fat__Mye	0.510228
Fat__B	Fat__NK	0.389254
Fat__B	Fat__T	0.413691
Fat__B	Fat__unk	0.350374
Fat__B	Heart__CC	0.303911
Fat__B	Heart__CM	0.0321291
Fat__B	Heart__EC	0.313992
Fat__B	Heart__ECC	0.245315
Fat__B	Heart__FB	0.244608
Fat__B	Heart__Leu	0.3499
Fat__B	Heart__MyoFB	0.321658
Fat__B	Heart__SM	0.303628
Fat__B	Kidney__ALHEP	0.088065
Fat__B	Kidney__B	0.832812
Fat__B	Kidney__CDEP	0.0548777
Fat__B	Kidney__CDPC	0.12267
Fat__B	Kidney__FC	0.342887
Fat__B	Kidney__MP	0.569955
Fat__B	Kidney__MSC	0.328509
Fat__B	Kidney__PTEC	0.0647008
Fat__B	Kidney__T	0.526417
Fat__B	Liver__DEP	0.234771
Fat__B	Liver__HEP	0.0404048
Fat__B	Liver__Leu	0.184094
Fat__B	Liver__SEC	0.264518
Fat__B	Lung__B	0.715726
Fat__B	Lung__CCE	0.184255
Fat__B	Lung__CircMono	0.114728
Fat__B	Lung__ClaMono	0.0464014
Fat__B	Lung__EC	0.195168
Fat__B	Lung__EP	0.206903
Fat__B	Lung__Leu	0.334179
Fat__B	Lung__Mye	0.165348
Fat__B	Lung__NE	0.324799
Fat__B	Lung__NK	0.493012
Fat__B	Lung__SC	0.175359
Fat__B	Lung__T	0.399364
Fat__B	Pancreas__AC	0.00136903
Fat__B	Pancreas__DC	0.136656
Fat__B	Pancreas__EC	0.197437
Fat__B	Pancreas__Endocr	0.0102871
Fat__B	Pancreas__Lym	0.188925
Fat__B	Pancreas__Mye	0.31982
Fat__B	Pancreas__Others	0.168577
Fat__B	Pancreas__SC	0.0326733
Fat__B	Pancreas__SM	0.189395
Fat__B	Pancreas__beta	0.00535938
Fat__B	SkMuscle__EC	0.134405
Fat__B	SkMuscle__Lym	0.224558
Fat__B	SkMuscle__MC	0.00897033
Fat__B	SkMuscle__MPC	0.137843
Fat__B	SkMuscle__Mye	0.013169
Fat__B	SkMuscle__SC	0.102422
Fat__B	Skin__A-KC	0.138778
Fat__B	Skin__FB-like	0.087939
Fat__B	Skin__Imm	0.688352
Fat__B	Skin__Melano	0.102569
Fat__B	Skin__Misc	0.00667529
Fat__B	Skin__P-KC	0.136118
Fat__B	Skin__VC	0.137329
Fat__B	Spleen__B	0.823551
Fat__B	Spleen__MP	0.311363
Fat__B	Spleen__T	0.559255
Fat__EC	Brain__AS	0.272223
Fat__EC	Brain__BG	0.402048
Fat__EC	Brain__EC	0.657945
Fat__EC	Brain__EN-NSC	0.234472
Fat__EC	Brain__IN	0.297094
Fat__EC	Brain__MG	0.128095
Fat__EC	Brain__MP	0.2193
Fat__EC	Brain__OLG	0.288894
Fat__EC	Brain__OPC	0.40602
Fat__EC	Brain__PC	0.572654
Fat__EC	Fat__AMSC	0.160674
Fat__EC	Fat__B	0.378431
Fat__EC	Fat__EC	0.391061
Fat__EC	Fat__Mye	0.434697
Fat__EC	Fat__NK	0.29571
Fat__EC	Fat__T	0.326205
Fat__EC	Fat__unk	0.360074
Fat__EC	Heart__CC	0.506497
Fat__EC	Heart__CM	0.0496428
Fat__EC	Heart__EC	0.611643
Fat__EC	Heart__ECC	0.426772
Fat__EC	Heart__FB	0.328149
Fat__EC	Heart__Leu	0.148787
Fat__EC	Heart__MyoFB	0.41662
Fat__EC	Heart__SM	0.451994
Fat__EC	Kidney__ALHEP	0.11964
Fat__EC	Kidney__B	0.353958
Fat__EC	Kidney__CDEP	0.0793812
Fat__EC	Kidney__CDPC	0.186503
Fat__EC	Kidney__FC	0.554118
Fat__EC	Kidney__MP	0.348001
Fat__EC	Kidney__MSC	0.462953
Fat__EC	Kidney__PTEC	0.0912922
Fat__EC	Kidney__T	0.449345
Fat__EC	Liver__DEP	0.178705
Fat__EC	Liver__HEP	0.0571715
Fat__EC	Liver__Leu	0.226224
Fat__EC	Liver__SEC	0.371211
Fat__EC	Lung__B	0.406038
Fat__EC	Lung__CCE	0.280025
Fat__EC	Lung__CircMono	0.143706
Fat__EC	Lung__ClaMono	0.0409052
Fat__EC	Lung__EC	0.378476
Fat__EC	Lung__EP	0.200105
Fat__EC	Lung__Leu	0.42656
Fat__EC	Lung__Mye	0.157515
Fat__EC	Lung__NE	0.472951
Fat__EC	Lung__NK	0.471849
Fat__EC	Lung__SC	0.347973
Fat__EC	Lung__T	0.318974
Fat__EC	Pancreas__AC	-0.00132238
Fat__EC	Pancreas__DC	0.1346
Fat__EC	Pancreas__EC	0.441998
Fat__EC	Pancreas__Endocr	0.00973548
Fat__EC	Pancreas__Lym	0.123739
Fat__EC	Pancreas__Mye	0.340338
Fat__EC	Pancreas__Others	0.198812
Fat__EC	Pancreas__SC	0.0783138
Fat__EC	Pancreas__SM	0.320258
Fat__EC	Pancreas__beta	0.00438442
Fat__EC	SkMuscle__EC	0.509742
Fat__EC	SkMuscle__Lym	0.173653
Fat__EC	SkMuscle__MC	0.0116881
Fat__EC	SkMuscle__MPC	0.182307
Fat__EC	SkMuscle__Mye	0.0148169
Fat__EC	SkMuscle__SC	0.11961
Fat__EC	Skin__A-KC	0.144066
Fat__EC	Skin__FB-like	0.127975
Fat__EC	Skin__Imm	0.0842505
Fat__EC	Skin__Melano	0.236484
Fat__EC	Skin__Misc	0.00903642
Fat__EC	Skin__P-KC	0.120524
Fat__EC	Skin__VC	0.273986
Fat__EC	Spleen__B	0.292338
Fat__EC	Spleen__MP	0.275417
Fat__EC	Spleen__T	0.425728
Fat__Mye	Brain__AS	0.174682
Fat__Mye	Brain__BG	0.272138
Fat__Mye	Brain__EC	0.345984
Fat__Mye	Brain__EN-NSC	0.161282
Fat__Mye	Brain__IN	0.222262
Fat__Mye	Brain__MG	0.172518
Fat__Mye	Brain__MP	0.554929
Fat__Mye	Brain__OLG	0.231495
Fat__Mye	Brain__OPC	0.292125
Fat__Mye	Brain__PC	0.325495
Fat__Mye	Fat__AMSC	0.107793
Fat__Mye	Fat__B	0.560309
Fat__Mye	Fat__EC	0.10285
Fat__Mye	Fat__Mye	0.523757
Fat__Mye	Fat__NK	0.364865
Fat__Mye	Fat__T	0.375278
Fat__Mye	Fat__unk	0.303229
Fat__Mye	Heart__CC	0.338537
Fat__Mye	Heart__CM	0.0261363
Fat__Mye	Heart__EC	0.263726
Fat__Mye	Heart__ECC	0.29093
Fat__Mye	Heart__FB	0.202779
Fat__Mye	Heart__Leu	0.757874
Fat__Mye	Heart__MyoFB	0.241615
Fat__Mye	Heart__SM	0.26765
Fat__Mye	Kidney__ALHEP	0.0762996
Fat__Mye	Kidney__B	0.573737
Fat__Mye	Kidney__CDEP	0.0620896
Fat__Mye	Kidney__CDPC	0.125537
Fat__Mye	Kidney__FC	0.295153
Fat__Mye	Kidney__MP	0.44715
Fat__Mye	Kidney__MSC	0.30148
Fat__Mye	Kidney__PTEC	0.0644205
Fat__Mye	Kidney__T	0.472704
Fat__Mye	Liver__DEP	0.177887
Fat__Mye	Liver__HEP	0.0854735
Fat__Mye	Liver__Leu	0.270739
Fat__Mye	Liver__SEC	0.301446
Fat__Mye	Lung__B	0.52416
Fat__Mye	Lung__CCE	0.195218
Fat__Mye	Lung__CircMono	0.677081
Fat__Mye	Lung__ClaMono	0.633096
Fat__Mye	Lung__EC	0.185163
Fat__Mye	Lung__EP	0.19626
Fat__Mye	Lung__Leu	0.584958
Fat__Mye	Lung__Mye	0.710202
Fat__Mye	Lung__NE	0.315478
Fat__Mye	Lung__NK	0.444879
Fat__Mye	Lung__SC	0.235538
Fat__Mye	Lung__T	0.329893
Fat__Mye	Pancreas__AC	-0.000382939
Fat__Mye	Pancreas__DC	0.119725
Fat__Mye	Pancreas__EC	0.188577
Fat__Mye	Pancreas__Endocr	0.00897003
Fat__Mye	Pancreas__Lym	0.128157
Fat__Mye	Pancreas__Mye	0.336513
Fat__Mye	Pancreas__Others	0.179206
Fat__Mye	Pancreas__SC	0.0345263
Fat__Mye	Pancreas__SM	0.184531
Fat__Mye	Pancreas__beta	0.00390783
Fat__Mye	SkMuscle__EC	0.139391
Fat__Mye	SkMuscle__Lym	0.184781
Fat__Mye	SkMuscle__MC	0.00625896
Fat__Mye	SkMuscle__MPC	0.136228
Fat__Mye	SkMuscle__Mye	0.0119143
Fat__Mye	SkMuscle__SC	0.122241
Fat__Mye	Skin__A-KC	0.198832
Fat__Mye	Skin__FB-like	0.0857854
Fat__Mye	Skin__Imm	0.542494
Fat__Mye	Skin__Melano	0.114398
Fat__Mye	Skin__Misc	0.00366142
Fat__Mye	Skin__P-KC	0.105665
Fat__Mye	Skin__VC	0.138786
Fat__Mye	Spleen__B	0.610556
Fat__Mye	Spleen__MP	0.2508
Fat__Mye	Spleen__T	0.433907
Fat__NK	Brain__AS	0.181765
Fat__NK	Brain__BG	0.243923
Fat__NK	Brain__EC	0.422805
Fat__NK	Brain__EN-NSC	0.233612
Fat__NK	Brain__IN	0.301424
Fat__NK	Brain__MG	0.125392
Fat__NK	Brain__MP	0.215552
Fat__NK	Brain__OLG	0.276201
Fat__NK	Brain__OPC	0.308912
Fat__NK	Brain__PC	0.429162
Fat__NK	Fat__AMSC	0.161879
Fat__NK	Fat__B	0.660406
Fat__NK	Fat__EC	0.159247
Fat__NK	Fat__Mye	0.665284
Fat__NK	Fat__NK	0.636741
Fat__NK	Fat__T	0.655784
Fat__NK	Fat__unk	0.457622
Fat__NK	Heart__CC	0.374898
Fat__NK	Heart__CM	0.0332853
Fat__NK	Heart__EC	0.294762
Fat__NK	Heart__ECC	0.274966
Fat__NK	Heart__FB	0.222084
Fat__NK	Heart__Leu	0.181293
Fat__NK	Heart__MyoFB	0.271808
Fat__NK	Heart__SM	0.364656
Fat__NK	Kidney__ALHEP	0.0896362
Fat__NK	Kidney__B	0.55542
Fat__NK	Kidney__CDEP	0.0603329
Fat__NK	Kidney__CDPC	0.149673
Fat__NK	Kidney__FC	0.366066
Fat__NK	Kidney__MP	0.262362
Fat__NK	Kidney__MSC	0.32706
Fat__NK	Kidney__PTEC	0.0710725
Fat__NK	Kidney__T	0.85363
Fat__NK	Liver__DEP	0.198594
Fat__NK	Liver__HEP	0.044864
Fat__NK	Liver__Leu	0.185111
Fat__NK	Liver__SEC	0.263825
Fat__NK	Lung__B	0.507446
Fat__NK	Lung__CCE	0.234719
Fat__NK	Lung__CircMono	0.163725
Fat__NK	Lung__ClaMono	0.0560829
Fat__NK	Lung__EC	0.251757
Fat__NK	Lung__EP	0.17258
Fat__NK	Lung__Leu	0.530342
Fat__NK	Lung__Mye	0.205296
Fat__NK	Lung__NE	0.352737
Fat__NK	Lung__NK	0.908266
Fat__NK	Lung__SC	0.243986
Fat__NK	Lung__T	0.626269
Fat__NK	Pancreas__AC	0.00118747
Fat__NK	Pancreas__DC	0.16399
Fat__NK	Pancreas__EC	0.240207
Fat__NK	Pancreas__Endocr	0.00990065
Fat__NK	Pancreas__Lym	0.174121
Fat__NK	Pancreas__Mye	0.265674
Fat__NK	Pancreas__Others	0.197587
Fat__NK	Pancreas__SC	0.0298563
Fat__NK	Pancreas__SM	0.245394
Fat__NK	Pancreas__beta	0.00470531
Fat__NK	SkMuscle__EC	0.187965
Fat__NK	SkMuscle__Lym	0.196037
Fat__NK	SkMuscle__MC	0.00752209
Fat__NK	SkMuscle__MPC	0.104112
Fat__NK	SkMuscle__Mye	0.0138838
Fat__NK	SkMuscle__SC	0.0651844
Fat__NK	Skin__A-KC	0.124724
Fat__NK	Skin__FB-like	0.102048
Fat__NK	Skin__Imm	0.0814761
Fat__NK	Skin__Melano	0.0959357
Fat__NK	Skin__Misc	0.00347121
Fat__NK	Skin__P-KC	0.147762
Fat__NK	Skin__VC	0.142192
Fat__NK	Spleen__B	0.482199
Fat__NK	Spleen__MP	0.566034
Fat__NK	Spleen__T	0.747923
Fat__T	Brain__AS	0.220306
Fat__T	Brain__BG	0.307269
Fat__T	Brain__EC	0.449692
Fat__T	Brain__EN-NSC	0.27384
Fat__T	Brain__IN	0.33186
Fat__T	Brain__MG	0.10458
Fat__T	Brain__MP	0.195286
Fat__T	Brain__OLG	0.310568
Fat__T	Brain__OPC	0.369753
Fat__T	Brain__PC	0.455615
Fat__T	Fat__AMSC	0.159494
Fat__T	Fat__B	0.633986
Fat__T	Fat__EC	0.158614
Fat__T	Fat__Mye	0.639554
Fat__T	Fat__NK	0.545044
Fat__T	Fat__T	0.580777
Fat__T	Fat__unk	0.461199
Fat__T	Heart__CC	0.384515
Fat__T	Heart__CM	0.0432904
Fat__T	Heart__EC	0.369913
Fat__T	Heart__ECC	0.305537
Fat__T	Heart__FB	0.284464
Fat__T	Heart__Leu	0.170149
Fat__T	Heart__MyoFB	0.348642
Fat__T	Heart__SM	0.392414
Fat__T	Kidney__ALHEP	0.107108
Fat__T	Kidney__B	0.564832
Fat__T	Kidney__CDEP	0.0781107
Fat__T	Kidney__CDPC	0.165706
Fat__T	Kidney__FC	0.42215
Fat__T	Kidney__MP	0.318257
Fat__T	Kidney__MSC	0.382528
Fat__T	Kidney__PTEC	0.0950605
Fat__T	Kidney__T	0.784435
Fat__T	Liver__DEP	0.374233
Fat__T	Liver__HEP	0.0591764
Fat__T	Liver__Leu	0.242166
Fat__T	Liver__SEC	0.361264
Fat__T	Lung__B	0.615144
Fat__T	Lung__CCE	0.24311
Fat__T	Lung__CircMono	0.156053
Fat__T	Lung__ClaMono	0.0534425
Fat__T	Lung__EC	0.268138
Fat__T	Lung__EP	0.20737
Fat__T	Lung__Leu	0.46752
Fat__T	Lung__Mye	0.199311
Fat__T	Lung__NE	0.439635
Fat__T	Lung__NK	0.781549
Fat__T	Lung__SC	0.24196
Fat__T	Lung__T	0.668045
Fat__T	Pancreas__AC	0.00452532
Fat__T	Pancreas__DC	0.201488
Fat__T	Pancreas__EC	0.288608
Fat__T	Pancreas__Endocr	0.0155542
Fat__T	Pancreas__Lym	0.277694
Fat__T	Pancreas__Mye	0.336722
Fat__T	Pancreas__Others	0.221303
Fat__T	Pancreas__SC	0.0457455
Fat__T	Pancreas__SM	0.274606
Fat__T	Pancreas__beta	0.00650083
Fat__T	SkMuscle__EC	0.212046
Fat__T	SkMuscle__Lym	0.266893
Fat__T	SkMuscle__MC	0.0120534
Fat__T	SkMuscle__MPC	0.170097
Fat__T	SkMuscle__Mye	0.0179835
Fat__T	SkMuscle__SC	0.109527
Fat__T	Skin__A-KC	0.189232
Fat__T	Skin__FB-like	0.122744
Fat__T	Skin__Imm	0.108557
Fat__T	Skin__Melano	0.116772
Fat__T	Skin__Misc	0.00697747
Fat__T	Skin__P-KC	0.221967
Fat__T	Skin__VC	0.184225
Fat__T	Spleen__B	0.556507
Fat__T	Spleen__MP	0.488288
Fat__T	Spleen__T	0.864545
Fat__unk	Brain__AS	0.283309
Fat__unk	Brain__BG	0.416061
Fat__unk	Brain__EC	0.614946
Fat__unk	Brain__EN-NSC	0.275996
Fat__unk	Brain__IN	0.324406
Fat__unk	Brain__MG	0.102643
Fat__unk	Brain__MP	0.18072
Fat__unk	Brain__OLG	0.314584
Fat__unk	Brain__OPC	0.437256
Fat__unk	Brain__PC	0.553103
Fat__unk	Fat__AMSC	0.138009
Fat__unk	Fat__B	0.405491
Fat__unk	Fat__EC	0.138125
Fat__unk	Fat__Mye	0.484467
Fat__unk	Fat__NK	0.265734
Fat__unk	Fat__T	0.310492
Fat__unk	Fat__unk	0.43142
Fat__unk	Heart__CC	0.40861
Fat__unk	Heart__CM	0.0566791
Fat__unk	Heart__EC	0.441718
Fat__unk	Heart__ECC	0.346514
Fat__unk	Heart__FB	0.34226
Fat__unk	Heart__Leu	0.140423
Fat__unk	Heart__MyoFB	0.439398
Fat__unk	Heart__SM	0.409594
Fat__unk	Kidney__ALHEP	0.142952
Fat__unk	Kidney__B	0.408606
Fat__unk	Kidney__CDEP	0.120504
Fat__unk	Kidney__CDPC	0.244344
Fat__unk	Kidney__FC	0.471067
Fat__unk	Kidney__MP	0.374298
Fat__unk	Kidney__MSC	0.481735
Fat__unk	Kidney__PTEC	0.122093
Fat__unk	Kidney__T	0.495251
Fat__unk	Liver__DEP	0.306424
Fat__unk	Liver__HEP	0.0699689
Fat__unk	Liver__Leu	0.232744
Fat__unk	Liver__SEC	0.367219
Fat__unk	Lung__B	0.503952
Fat__unk	Lung__CCE	0.337649
Fat__unk	Lung__CircMono	0.133905
Fat__unk	Lung__ClaMono	0.0425557
Fat__unk	Lung__EC	0.258852
Fat__unk	Lung__EP	0.229894
Fat__unk	Lung__Leu	0.473709
Fat__unk	Lung__Mye	0.164782
Fat__unk	Lung__NE	0.436437
Fat__unk	Lung__NK	0.555571
Fat__unk	Lung__SC	0.325828
Fat__unk	Lung__T	0.416064
Fat__unk	Pancreas__AC	0.00204062
Fat__unk	Pancreas__DC	0.187757
Fat__unk	Pancreas__EC	0.258342
Fat__unk	Pancreas__Endocr	0.0119579
Fat__unk	Pancreas__Lym	0.190607
Fat__unk	Pancreas__Mye	0.307578
Fat__unk	Pancreas__Others	0.205325
Fat__unk	Pancreas__SC	0.0513031
Fat__unk	Pancreas__SM	0.249988
Fat__unk	Pancreas__beta	0.00501651
Fat__unk	SkMuscle__EC	0.207713
Fat__unk	SkMuscle__Lym	0.225641
Fat__unk	SkMuscle__MC	0.0139744
Fat__unk	SkMuscle__MPC	0.220472
Fat__unk	SkMuscle__Mye	0.0192523
Fat__unk	SkMuscle__SC	0.107066
Fat__unk	Skin__A-KC	0.186974
Fat__unk	Skin__FB-like	0.106577
Fat__unk	Skin__Imm	0.112469
Fat__unk	Skin__Melano	0.171941
Fat__unk	Skin__Misc	0.00622621
Fat__unk	Skin__P-KC	0.198437
Fat__unk	Skin__VC	0.252782
Fat__unk	Spleen__B	0.384761
Fat__unk	Spleen__MP	0.370319
Fat__unk	Spleen__T	0.563899
Heart__CC	Brain__AS	0.367249
Heart__CC	Brain__BG	0.630238
Heart__CC	Brain__EC	0.511842
Heart__CC	Brain__EN-NSC	0.224378
Heart__CC	Brain__IN	0.361111
Heart__CC	Brain__MG	0.156524
Heart__CC	Brain__MP	0.373477
Heart__CC	Brain__OLG	0.406122
Heart__CC	Brain__OPC	0.61825
Heart__CC	Brain__PC	0.48895
Heart__CC	Fat__AMSC	0.220346
Heart__CC	Fat__B	0.347882
Heart__CC	Fat__EC	0.151009
Heart__CC	Fat__Mye	0.347381
Heart__CC	Fat__NK	0.261383
Heart__CC	Fat__T	0.29113
Heart__CC	Fat__unk	0.282917
Heart__CC	Heart__CC	0.98332
Heart__CC	Heart__CM	0.0462739
Heart__CC	Heart__EC	0.484417
Heart__CC	Heart__ECC	0.5255
Heart__CC	Heart__FB	0.480281
Heart__CC	Heart__Leu	0.268074
Heart__CC	Heart__MyoFB	0.575361
Heart__CC	Heart__SM	0.426637
Heart__CC	Kidney__ALHEP	0.138694
Heart__CC	Kidney__B	0.320202
Heart__CC	Kidney__CDEP	0.0733224
Heart__CC	Kidney__CDPC	0.156841
Heart__CC	Kidney__FC	0.490166
Heart__CC	Kidney__MP	0.450205
Heart__CC	Kidney__MSC	0.536587
Heart__CC	Kidney__PTEC	0.0697437
Heart__CC	Kidney__T	0.352691
Heart__CC	Liver__DEP	0.135169
Heart__CC	Liver__HEP	0.106876
Heart__CC	Liver__Leu	0.231479
Heart__CC	Liver__SEC	0.431273
Heart__CC	Lung__B	0.374715
Heart__CC	Lung__CCE	0.255832
Heart__CC	Lung__CircMono	0.0842879
Heart__CC	Lung__ClaMono	0.025563
Heart__CC	Lung__EC	0.221363
Heart__CC	Lung__EP	0.221589
Heart__CC	Lung__Leu	0.26084
Heart__CC	Lung__Mye	0.101326
Heart__CC	Lung__NE	0.441361
Heart__CC	Lung__NK	0.334028
Heart__CC	Lung__SC	0.353234
Heart__CC	Lung__T	0.179804
Heart__CC	Pancreas__AC	-0.00205038
Heart__CC	Pancreas__DC	0.102675
Heart__CC	Pancreas__EC	0.219063
Heart__CC	Pancreas__Endocr	0.00472928
Heart__CC	Pancreas__Lym	0.0752235
Heart__CC	Pancreas__Mye	0.27473
Heart__CC	Pancreas__Others	0.319186
Heart__CC	Pancreas__SC	0.156401
Heart__CC	Pancreas__SM	0.301557
Heart__CC	Pancreas__beta	0.00257656
Heart__CC	SkMuscle__EC	0.187621
Heart__CC	SkMuscle__Lym	0.104968
Heart__CC	SkMuscle__MC	0.00552413
Heart__CC	SkMuscle__MPC	0.128276
Heart__CC	SkMuscle__Mye	0.0151598
Heart__CC	SkMuscle__SC	0.179703
Heart__CC	Skin__A-KC	0.282595
Heart__CC	Skin__FB-like	0.210481
Heart__CC	Skin__Imm	0.10829
Heart__CC	Skin__Melano	0.48264
Heart__CC	Skin__Misc	0.00212326
Heart__CC	Skin__P-KC	0.105512
Heart__CC	Skin__VC	0.251469
Heart__CC	Spleen__B	0.21985
Heart__CC	Spleen__MP	0.227384
Heart__CC	Spleen__T	0.315308
Heart__CM	Brain__AS	0.0720306
Heart__CM	Brain__BG	0.0694856
Heart__CM	Brain__EC	0.0670044
Heart__CM	Brain__EN-NSC	0.0790855
Heart__CM	Brain__IN	0.0562865
Heart__CM	Brain__MG	0.0177636
Heart__CM	Brain__MP	0.0263473
Heart__CM	Brain__OLG	0.056385
Heart__CM	Brain__OPC	0.0675152
Heart__CM	Brain__PC	0.0920751
Heart__CM	Fat__AMSC	0.0389759
Heart__CM	Fat__B	0.0298038
Heart__CM	Fat__EC	0.0344862
Heart__CM	Fat__Mye	0.0718022
Heart__CM	Fat__NK	0.011318
Heart__CM	Fat__T	0.0199756
Heart__CM	Fat__unk	0.10014
Heart__CM	Heart__CC	0.0620155
Heart__CM	Heart__CM	0.34399
Heart__CM	Heart__EC	0.105626
Heart__CM	Heart__ECC	0.1726
Heart__CM	Heart__FB	0.064042
Heart__CM	Heart__Leu	0.0160729
Heart__CM	Heart__MyoFB	0.0607586
Heart__CM	Heart__SM	0.10331
Heart__CM	Kidney__ALHEP	0.042888
Heart__CM	Kidney__B	0.0328126
Heart__CM	Kidney__CDEP	0.073555
Heart__CM	Kidney__CDPC	0.0953772
Heart__CM	Kidney__FC	0.0646827
Heart__CM	Kidney__MP	0.0389823
Heart__CM	Kidney__MSC	0.0929768
Heart__CM	Kidney__PTEC	0.0563682
Heart__CM	Kidney__T	0.0385416
Heart__CM	Liver__DEP	0.0369169
Heart__CM	Liver__HEP	0.0149056
Heart__CM	Liver__Leu	0.0343895
Heart__CM	Liver__SEC	0.0445362
Heart__CM	Lung__B	0.0528578
Heart__CM	Lung__CCE	0.0656953
Heart__CM	Lung__CircMono	0.0109223
Heart__CM	Lung__ClaMono	0.00365937
Heart__CM	Lung__EC	0.0409234
Heart__CM	Lung__EP	0.0355222
Heart__CM	Lung__Leu	0.0297311
Heart__CM	Lung__Mye	0.0219398
Heart__CM	Lung__NE	0.0710052
Heart__CM	Lung__NK	0.0448199
Heart__CM	Lung__SC	0.0595719
Heart__CM	Lung__T	0.0284591
Heart__CM	Pancreas__AC	-0.000825567
Heart__CM	Pancreas__DC	0.031529
Heart__CM	Pancreas__EC	0.0407813
Heart__CM	Pancreas__Endocr	0.00226421
Heart__CM	Pancreas__Lym	0.0253271
Heart__CM	Pancreas__Mye	0.0634845
Heart__CM	Pancreas__Others	0.0428135
Heart__CM	Pancreas__SC	0.0278685
Heart__CM	Pancreas__SM	0.0529963
Heart__CM	Pancreas__beta	0.000963955
Heart__CM	SkMuscle__EC	0.105558
Heart__CM	SkMuscle__Lym	0.122746
Heart__CM	SkMuscle__MC	0.198252
Heart__CM	SkMuscle__MPC	0.156077
Heart__CM	SkMuscle__Mye	0.0203923
Heart__CM	SkMuscle__SC	0.107673
Heart__CM	Skin__A-KC	0.0206216
Heart__CM	Skin__FB-like	0.0212365
Heart__CM	Skin__Imm	0.0114283
Heart__CM	Skin__Melano	0.033219
Heart__CM	Skin__Misc	0.0352032
Heart__CM	Skin__P-KC	0.023824
Heart__CM	Skin__VC	0.0307795
Heart__CM	Spleen__B	0.0436792
Heart__CM	Spleen__MP	0.0347015
Heart__CM	Spleen__T	0.0622216
Heart__EC	Brain__AS	0.281861
Heart__EC	Brain__BG	0.399094
Heart__EC	Brain__EC	0.572883
Heart__EC	Brain__EN-NSC	0.239922
Heart__EC	Brain__IN	0.305117
Heart__EC	Brain__MG	0.125734
Heart__EC	Brain__MP	0.185407
Heart__EC	Brain__OLG	0.285205
Heart__EC	Brain__OPC	0.400995
Heart__EC	Brain__PC	0.492808
Heart__EC	Fat__AMSC	0.162081
Heart__EC	Fat__B	0.412226
Heart__EC	Fat__EC	0.404046
Heart__EC	Fat__Mye	0.460228
Heart__EC	Fat__NK	0.352741
Heart__EC	Fat__T	0.380364
Heart__EC	Fat__unk	0.385141
Heart__EC	Heart__CC	0.506619
Heart__EC	Heart__CM	0.0571721
Heart__EC	Heart__EC	0.694281
Heart__EC	Heart__ECC	0.435106
Heart__EC	Heart__FB	0.320975
Heart__EC	Heart__Leu	0.127484
Heart__EC	Heart__MyoFB	0.415363
Heart__EC	Heart__SM	0.411823
Heart__EC	Kidney__ALHEP	0.116441
Heart__EC	Kidney__B	0.369104
Heart__EC	Kidney__CDEP	0.0740321
Heart__EC	Kidney__CDPC	0.167916
Heart__EC	Kidney__FC	0.583235
Heart__EC	Kidney__MP	0.328045
Heart__EC	Kidney__MSC	0.443722
Heart__EC	Kidney__PTEC	0.0878202
Heart__EC	Kidney__T	0.487857
Heart__EC	Liver__DEP	0.164749
Heart__EC	Liver__HEP	0.0444181
Heart__EC	Liver__Leu	0.201684
Heart__EC	Liver__SEC	0.370564
Heart__EC	Lung__B	0.404725
Heart__EC	Lung__CCE	0.265763
Heart__EC	Lung__CircMono	0.138295
Heart__EC	Lung__ClaMono	0.0355427
Heart__EC	Lung__EC	0.421896
Heart__EC	Lung__EP	0.201661
Heart__EC	Lung__Leu	0.344154
Heart__EC	Lung__Mye	0.151672
Heart__EC	Lung__NE	0.487304
Heart__EC	Lung__NK	0.483432
Heart__EC	Lung__SC	0.28893
Heart__EC	Lung__T	0.329837
Heart__EC	Pancreas__AC	-0.00204108
Heart__EC	Pancreas__DC	0.132322
Heart__EC	Pancreas__EC	0.475445
Heart__EC	Pancreas__Endocr	0.00932195
Heart__EC	Pancreas__Lym	0.116999
Heart__EC	Pancreas__Mye	0.358049
Heart__EC	Pancreas__Others	0.194898
Heart__EC	Pancreas__SC	0.0867645
Heart__EC	Pancreas__SM	0.361146
Heart__EC	Pancreas__beta	0.00408922
Heart__EC	SkMuscle__EC	0.518499
Heart__EC	SkMuscle__Lym	0.143853
Heart__EC	SkMuscle__MC	0.0121361
Heart__EC	SkMuscle__MPC	0.0947035
Heart__EC	SkMuscle__Mye	0.0149352
Heart__EC	SkMuscle__SC	0.0859237
Heart__EC	Skin__A-KC	0.109569
Heart__EC	Skin__FB-like	0.137209
Heart__EC	Skin__Imm	0.06581
Heart__EC	Skin__Melano	0.225661
Heart__EC	Skin__Misc	0.00472015
Heart__EC	Skin__P-KC	0.113728
Heart__EC	Skin__VC	0.21604
Heart__EC	Spleen__B	0.305893
Heart__EC	Spleen__MP	0.270485
Heart__EC	Spleen__T	0.456564
Heart__ECC	Brain__AS	0.276817
Heart__ECC	Brain__BG	0.452778
Heart__ECC	Brain__EC	0.418898
Heart__ECC	Brain__EN-NSC	0.208419
Heart__ECC	Brain__IN	0.238318
Heart__ECC	Brain__MG	0.149059
Heart__ECC	Brain__MP	0.5093
Heart__ECC	Brain__OLG	0.273025
Heart__ECC	Brain__OPC	0.416565
Heart__ECC	Brain__PC	0.370777
Heart__ECC	Fat__AMSC	0.123144
Heart__ECC	Fat__B	0.23648
Heart__ECC	Fat__EC	0.153732
Heart__ECC	Fat__Mye	0.318141
Heart__ECC	Fat__NK	0.162945
Heart__ECC	Fat__T	0.192785
Heart__ECC	Fat__unk	0.295115
Heart__ECC	Heart__CC	0.539249
Heart__ECC	Heart__CM	0.05532
Heart__ECC	Heart__EC	0.435336
Heart__ECC	Heart__ECC	0.836666
Heart__ECC	Heart__FB	0.319869
Heart__ECC	Heart__Leu	0.356279
Heart__ECC	Heart__MyoFB	0.345523
Heart__ECC	Heart__SM	0.306132
Heart__ECC	Kidney__ALHEP	0.100531
Heart__ECC	Kidney__B	0.244213
Heart__ECC	Kidney__CDEP	0.0788835
Heart__ECC	Kidney__CDPC	0.159733
Heart__ECC	Kidney__FC	0.490475
Heart__ECC	Kidney__MP	0.32446
Heart__ECC	Kidney__MSC	0.431047
Heart__ECC	Kidney__PTEC	0.0873206
Heart__ECC	Kidney__T	0.302698
Heart__ECC	Liver__DEP	0.197527
Heart__ECC	Liver__HEP	0.182911
Heart__ECC	Liver__Leu	0.311039
Heart__ECC	Liver__SEC	0.541281
Heart__ECC	Lung__B	0.315553
Heart__ECC	Lung__CCE	0.240355
Heart__ECC	Lung__CircMono	0.104574
Heart__ECC	Lung__ClaMono	0.0310407
Heart__ECC	Lung__EC	0.341397
Heart__ECC	Lung__EP	0.172192
Heart__ECC	Lung__Leu	0.225323
Heart__ECC	Lung__Mye	0.11773
Heart__ECC	Lung__NE	0.409965
Heart__ECC	Lung__NK	0.355257
Heart__ECC	Lung__SC	0.288788
Heart__ECC	Lung__T	0.23868
Heart__ECC	Pancreas__AC	-0.00050193
Heart__ECC	Pancreas__DC	0.137401
Heart__ECC	Pancreas__EC	0.35337
Heart__ECC	Pancreas__Endocr	0.00921445
Heart__ECC	Pancreas__Lym	0.124872
Heart__ECC	Pancreas__Mye	0.365629
Heart__ECC	Pancreas__Others	0.271742
Heart__ECC	Pancreas__SC	0.0875996
Heart__ECC	Pancreas__SM	0.300998
Heart__ECC	Pancreas__beta	0.00428489
Heart__ECC	SkMuscle__EC	0.209646
Heart__ECC	SkMuscle__Lym	0.13799
Heart__ECC	SkMuscle__MC	0.00887235
Heart__ECC	SkMuscle__MPC	0.106288
Heart__ECC	SkMuscle__Mye	0.0147762
Heart__ECC	SkMuscle__SC	0.114857
Heart__ECC	Skin__A-KC	0.404395
Heart__ECC	Skin__FB-like	0.135199
Heart__ECC	Skin__Imm	0.145504
Heart__ECC	Skin__Melano	0.165309
Heart__ECC	Skin__Misc	0.00361058
Heart__ECC	Skin__P-KC	0.161804
Heart__ECC	Skin__VC	0.18274
Heart__ECC	Spleen__B	0.277396
Heart__ECC	Spleen__MP	0.224139
Heart__ECC	Spleen__T	0.35181
Heart__FB	Brain__AS	0.105487
Heart__FB	Brain__BG	0.164496
Heart__FB	Brain__EC	0.140389
Heart__FB	Brain__EN-NSC	0.073768
Heart__FB	Brain__IN	0.083781
Heart__FB	Brain__MG	0.0556083
Heart__FB	Brain__MP	0.182271
Heart__FB	Brain__OLG	0.125954
Heart__FB	Brain__OPC	0.150467
Heart__FB	Brain__PC	0.182699
Heart__FB	Fat__AMSC	0.824107
Heart__FB	Fat__B	0.102484
Heart__FB	Fat__EC	0.0539784
Heart__FB	Fat__Mye	0.244591
Heart__FB	Fat__NK	0.0792801
Heart__FB	Fat__T	0.0871982
Heart__FB	Fat__unk	0.129843
Heart__FB	Heart__CC	0.322115
Heart__FB	Heart__CM	0.0243127
Heart__FB	Heart__EC	0.148899
Heart__FB	Heart__ECC	0.269318
Heart__FB	Heart__FB	0.75648
Heart__FB	Heart__Leu	0.13453
Heart__FB	Heart__MyoFB	0.131614
Heart__FB	Heart__SM	0.182249
Heart__FB	Kidney__ALHEP	0.0362939
Heart__FB	Kidney__B	0.0893627
Heart__FB	Kidney__CDEP	0.0608022
Heart__FB	Kidney__CDPC	0.0616871
Heart__FB	Kidney__FC	0.135488
Heart__FB	Kidney__MP	0.103808
Heart__FB	Kidney__MSC	0.240812
Heart__FB	Kidney__PTEC	0.0469485
Heart__FB	Kidney__T	0.115672
Heart__FB	Liver__DEP	0.0853147
Heart__FB	Liver__HEP	0.0677746
Heart__FB	Liver__Leu	0.123758
Heart__FB	Liver__SEC	0.171909
Heart__FB	Lung__B	0.115741
Heart__FB	Lung__CCE	0.178175
Heart__FB	Lung__CircMono	0.0343514
Heart__FB	Lung__ClaMono	0.0129494
Heart__FB	Lung__EC	0.103044
Heart__FB	Lung__EP	0.0809727
Heart__FB	Lung__Leu	0.100914
Heart__FB	Lung__Mye	0.0400364
Heart__FB	Lung__NE	0.237536
Heart__FB	Lung__NK	0.1095
Heart__FB	Lung__SC	0.7135
Heart__FB	Lung__T	0.0755484
Heart__FB	Pancreas__AC	-0.000545172
Heart__FB	Pancreas__DC	0.0612225
Heart__FB	Pancreas__EC	0.163523
Heart__FB	Pancreas__Endocr	0.0061769
Heart__FB	Pancreas__Lym	0.0486604
Heart__FB	Pancreas__Mye	0.29721
Heart__FB	Pancreas__Others	0.101564
Heart__FB	Pancreas__SC	0.860168
Heart__FB	Pancreas__SM	0.142295
Heart__FB	Pancreas__beta	0.00193651
Heart__FB	SkMuscle__EC	0.0974517
Heart__FB	SkMuscle__Lym	0.0596765
Heart__FB	SkMuscle__MC	0.00473598
Heart__FB	SkMuscle__MPC	0.0811121
Heart__FB	SkMuscle__Mye	0.00849754
Heart__FB	SkMuscle__SC	0.473625
Heart__FB	Skin__A-KC	0.15542
Heart__FB	Skin__FB-like	0.214927
Heart__FB	Skin__Imm	0.0559149
Heart__FB	Skin__Melano	0.0902228
Heart__FB	Skin__Misc	0.00305665
Heart__FB	Skin__P-KC	0.0789549
Heart__FB	Skin__VC	0.112592
Heart__FB	Spleen__B	0.126878
Heart__FB	Spleen__MP	0.0747129
Heart__FB	Spleen__T	0.140582
Heart__Leu	Brain__AS	0.158671
Heart__Leu	Brain__BG	0.286047
Heart__Leu	Brain__EC	0.27207
Heart__Leu	Brain__EN-NSC	0.126897
Heart__Leu	Brain__IN	0.167166
Heart__Leu	Brain__MG	0.215746
Heart__Leu	Brain__MP	0.740757
Heart__Leu	Brain__OLG	0.207658
Heart__Leu	Brain__OPC	0.267233
Heart__Leu	Brain__PC	0.249262
Heart__Leu	Fat__AMSC	0.0924676
Heart__Leu	Fat__B	0.506
Heart__Leu	Fat__EC	0.0867379
Heart__Leu	Fat__Mye	0.459689
Heart__Leu	Fat__NK	0.340157
Heart__Leu	Fat__T	0.346146
Heart__Leu	Fat__unk	0.257739
Heart__Leu	Heart__CC	0.383689
Heart__Leu	Heart__CM	0.0204273
Heart__Leu	Heart__EC	0.193598
Heart__Leu	Heart__ECC	0.3797
Heart__Leu	Heart__FB	0.146552
Heart__Leu	Heart__Leu	0.923012
Heart__Leu	Heart__MyoFB	0.149051
Heart__Leu	Heart__SM	0.209395
Heart__Leu	Kidney__ALHEP	0.0543511
Heart__Leu	Kidney__B	0.509864
Heart__Leu	Kidney__CDEP	0.0531485
Heart__Leu	Kidney__CDPC	0.103307
Heart__Leu	Kidney__FC	0.222655
Heart__Leu	Kidney__MP	0.409534
Heart__Leu	Kidney__MSC	0.245133
Heart__Leu	Kidney__PTEC	0.0538107
Heart__Leu	Kidney__T	0.402401
Heart__Leu	Liver__DEP	0.125036
Heart__Leu	Liver__HEP	0.157868
Heart__Leu	Liver__Leu	0.299326
Heart__Leu	Liver__SEC	0.360835
Heart__Leu	Lung__B	0.406189
Heart__Leu	Lung__CCE	0.152274
Heart__Leu	Lung__CircMono	0.620288
Heart__Leu	Lung__ClaMono	0.608468
Heart__Leu	Lung__EC	0.155389
Heart__Leu	Lung__EP	0.165307
Heart__Leu	Lung__Leu	0.405688
Heart__Leu	Lung__Mye	0.638939
Heart__Leu	Lung__NE	0.261939
Heart__Leu	Lung__NK	0.350881
Heart__Leu	Lung__SC	0.220247
Heart__Leu	Lung__T	0.254348
Heart__Leu	Pancreas__AC	-0.000579895
Heart__Leu	Pancreas__DC	0.113701
Heart__Leu	Pancreas__EC	0.159316
Heart__Leu	Pancreas__Endocr	0.00680357
Heart__Leu	Pancreas__Lym	0.0995966
Heart__Leu	Pancreas__Mye	0.324846
Heart__Leu	Pancreas__Others	0.206086
Heart__Leu	Pancreas__SC	0.0294462
Heart__Leu	Pancreas__SM	0.150299
Heart__Leu	Pancreas__beta	0.00323315
Heart__Leu	SkMuscle__EC	0.0981565
Heart__Leu	SkMuscle__Lym	0.135411
Heart__Leu	SkMuscle__MC	0.00466302
Heart__Leu	SkMuscle__MPC	0.0982036
Heart__Leu	SkMuscle__Mye	0.00901549
Heart__Leu	SkMuscle__SC	0.0967365
Heart__Leu	Skin__A-KC	0.354364
Heart__Leu	Skin__FB-like	0.0837017
Heart__Leu	Skin__Imm	0.5844
Heart__Leu	Skin__Melano	0.0837597
Heart__Leu	Skin__Misc	0.00215363
Heart__Leu	Skin__P-KC	0.106316
Heart__Leu	Skin__VC	0.0936347
Heart__Leu	Spleen__B	0.586769
Heart__Leu	Spleen__MP	0.181267
Heart__Leu	Spleen__T	0.355297
Heart__MyoFB	Brain__AS	0.385833
Heart__MyoFB	Brain__BG	0.601471
Heart__MyoFB	Brain__EC	0.548331
Heart__MyoFB	Brain__EN-NSC	0.273599
Heart__MyoFB	Brain__IN	0.429998
Heart__MyoFB	Brain__MG	0.144709
Heart__MyoFB	Brain__MP	0.137132
Heart__MyoFB	Brain__OLG	0.380023
Heart__MyoFB	Brain__OPC	0.608809
Heart__MyoFB	Brain__PC	0.704162
Heart__MyoFB	Fat__AMSC	0.187786
Heart__MyoFB	Fat__B	0.425744
Heart__MyoFB	Fat__EC	0.174007
Heart__MyoFB	Fat__Mye	0.426447
Heart__MyoFB	Fat__NK	0.324925
Heart__MyoFB	Fat__T	0.363181
Heart__MyoFB	Fat__unk	0.351756
Heart__MyoFB	Heart__CC	0.629092
Heart__MyoFB	Heart__CM	0.0700905
Heart__MyoFB	Heart__EC	0.596908
Heart__MyoFB	Heart__ECC	0.47261
Heart__MyoFB	Heart__FB	0.516267
Heart__MyoFB	Heart__Leu	0.103058
Heart__MyoFB	Heart__MyoFB	0.736853
Heart__MyoFB	Heart__SM	0.604231
Heart__MyoFB	Kidney__ALHEP	0.16795
Heart__MyoFB	Kidney__B	0.377917
Heart__MyoFB	Kidney__CDEP	0.0898801
Heart__MyoFB	Kidney__CDPC	0.19592
Heart__MyoFB	Kidney__FC	0.554697
Heart__MyoFB	Kidney__MP	0.49538
Heart__MyoFB	Kidney__MSC	0.589781
Heart__MyoFB	Kidney__PTEC	0.0861572
Heart__MyoFB	Kidney__T	0.415647
Heart__MyoFB	Liver__DEP	0.168945
Heart__MyoFB	Liver__HEP	0.0420708
Heart__MyoFB	Liver__Leu	0.154669
Heart__MyoFB	Liver__SEC	0.357889
Heart__MyoFB	Lung__B	0.43791
Heart__MyoFB	Lung__CCE	0.279773
Heart__MyoFB	Lung__CircMono	0.0838425
Heart__MyoFB	Lung__ClaMono	0.0243212
Heart__MyoFB	Lung__EC	0.258552
Heart__MyoFB	Lung__EP	0.249759
Heart__MyoFB	Lung__Leu	0.269967
Heart__MyoFB	Lung__Mye	0.100482
Heart__MyoFB	Lung__NE	0.458359
Heart__MyoFB	Lung__NK	0.351335
Heart__MyoFB	Lung__SC	0.350743
Heart__MyoFB	Lung__T	0.190461
Heart__MyoFB	Pancreas__AC	-0.00251843
Heart__MyoFB	Pancreas__DC	0.100518
Heart__MyoFB	Pancreas__EC	0.219925
Heart__MyoFB	Pancreas__Endocr	0.00691084
Heart__MyoFB	Pancreas__Lym	0.083158
Heart__MyoFB	Pancreas__Mye	0.252292
Heart__MyoFB	Pancreas__Others	0.205116
Heart__MyoFB	Pancreas__SC	0.0988373
Heart__MyoFB	Pancreas__SM	0.402781
Heart__MyoFB	Pancreas__beta	0.00331179
Heart__MyoFB	SkMuscle__EC	0.176328
Heart__MyoFB	SkMuscle__Lym	0.0923713
Heart__MyoFB	SkMuscle__MC	0.0200061
Heart__MyoFB	SkMuscle__MPC	0.0848858
Heart__MyoFB	SkMuscle__Mye	0.0170142
Heart__MyoFB	SkMuscle__SC	0.109209
Heart__MyoFB	Skin__A-KC	0.101348
Heart__MyoFB	Skin__FB-like	0.148818
Heart__MyoFB	Skin__Imm	0.0561411
Heart__MyoFB	Skin__Melano	0.300497
Heart__MyoFB	Skin__Misc	0.00604045
Heart__MyoFB	Skin__P-KC	0.0947355
Heart__MyoFB	Skin__VC	0.292107
Heart__MyoFB	Spleen__B	0.243025
Heart__MyoFB	Spleen__MP	0.262288
Heart__MyoFB	Spleen__T	0.39769
Heart__SM	Brain__AS	0.271222
Heart__SM	Brain__BG	0.368725
Heart__SM	Brain__EC	0.404153
Heart__SM	Brain__EN-NSC	0.224452
Heart__SM	Brain__IN	0.307938
Heart__SM	Brain__MG	0.0810996
Heart__SM	Brain__MP	0.0905851
Heart__SM	Brain__OLG	0.272507
Heart__SM	Brain__OPC	0.385764
Heart__SM	Brain__PC	0.873754
Heart__SM	Fat__AMSC	0.147603
Heart__SM	Fat__B	0.37577
Heart__SM	Fat__EC	0.153593
Heart__SM	Fat__Mye	0.384475
Heart__SM	Fat__NK	0.334621
Heart__SM	Fat__T	0.357431
Heart__SM	Fat__unk	0.305305
Heart__SM	Heart__CC	0.364179
Heart__SM	Heart__CM	0.084228
Heart__SM	Heart__EC	0.361151
Heart__SM	Heart__ECC	0.272615
Heart__SM	Heart__FB	0.309519
Heart__SM	Heart__Leu	0.0858589
Heart__SM	Heart__MyoFB	0.411521
Heart__SM	Heart__SM	0.991246
Heart__SM	Kidney__ALHEP	0.115892
Heart__SM	Kidney__B	0.299273
Heart__SM	Kidney__CDEP	0.0619583
Heart__SM	Kidney__CDPC	0.174227
Heart__SM	Kidney__FC	0.34847
Heart__SM	Kidney__MP	0.291377
Heart__SM	Kidney__MSC	0.383399
Heart__SM	Kidney__PTEC	0.0641893
Heart__SM	Kidney__T	0.37536
Heart__SM	Liver__DEP	0.117763
Heart__SM	Liver__HEP	0.0300347
Heart__SM	Liver__Leu	0.0966227
Heart__SM	Liver__SEC	0.206888
Heart__SM	Lung__B	0.304443
Heart__SM	Lung__CCE	0.213285
Heart__SM	Lung__CircMono	0.0511063
Heart__SM	Lung__ClaMono	0.018243
Heart__SM	Lung__EC	0.190512
Heart__SM	Lung__EP	0.16452
Heart__SM	Lung__Leu	0.226235
Heart__SM	Lung__Mye	0.0718463
Heart__SM	Lung__NE	0.310707
Heart__SM	Lung__NK	0.279909
Heart__SM	Lung__SC	0.289724
Heart__SM	Lung__T	0.160875
Heart__SM	Pancreas__AC	-0.00134734
Heart__SM	Pancreas__DC	0.0922569
Heart__SM	Pancreas__EC	0.14383
Heart__SM	Pancreas__Endocr	0.00561285
Heart__SM	Pancreas__Lym	0.0786924
Heart__SM	Pancreas__Mye	0.179281
Heart__SM	Pancreas__Others	0.152776
Heart__SM	Pancreas__SC	0.062311
Heart__SM	Pancreas__SM	0.270253
Heart__SM	Pancreas__beta	0.00310598
Heart__SM	SkMuscle__EC	0.118005
Heart__SM	SkMuscle__Lym	0.0891173
Heart__SM	SkMuscle__MC	0.0613311
Heart__SM	SkMuscle__MPC	0.1023
Heart__SM	SkMuscle__Mye	0.0150609
Heart__SM	SkMuscle__SC	0.0892672
Heart__SM	Skin__A-KC	0.0710823
Heart__SM	Skin__FB-like	0.0834686
Heart__SM	Skin__Imm	0.0373902
Heart__SM	Skin__Melano	0.149799
Heart__SM	Skin__Misc	0.0267275
Heart__SM	Skin__P-KC	0.0793712
Heart__SM	Skin__VC	0.698291
Heart__SM	Spleen__B	0.219547
Heart__SM	Spleen__MP	0.185796
Heart__SM	Spleen__T	0.356788
Kidney__ALHEP	Brain__AS	0.0577854
Kidney__ALHEP	Brain__BG	0.0522338
Kidney__ALHEP	Brain__EC	0.0651086
Kidney__ALHEP	Brain__EN-NSC	0.0708751
Kidney__ALHEP	Brain__IN	0.0502878
Kidney__ALHEP	Brain__MG	0.0185194
Kidney__ALHEP	Brain__MP	0.026393
Kidney__ALHEP	Brain__OLG	0.0528854
Kidney__ALHEP	Brain__OPC	0.0510222
Kidney__ALHEP	Brain__PC	0.0755103
Kidney__ALHEP	Fat__AMSC	0.0272001
Kidney__ALHEP	Fat__B	0.0411603
Kidney__ALHEP	Fat__EC	0.0306644
Kidney__ALHEP	Fat__Mye	0.0855292
Kidney__ALHEP	Fat__NK	0.0300078
Kidney__ALHEP	Fat__T	0.0358298
Kidney__ALHEP	Fat__unk	0.101879
Kidney__ALHEP	Heart__CC	0.0524756
Kidney__ALHEP	Heart__CM	0.0313748
Kidney__ALHEP	Heart__EC	0.0513794
Kidney__ALHEP	Heart__ECC	0.0376917
Kidney__ALHEP	Heart__FB	0.0306126
Kidney__ALHEP	Heart__Leu	0.0157467
Kidney__ALHEP	Heart__MyoFB	0.0335863
Kidney__ALHEP	Heart__SM	0.0723856
Kidney__ALHEP	Kidney__ALHEP	0.773231
Kidney__ALHEP	Kidney__B	0.0373647
Kidney__ALHEP	Kidney__CDEP	0.0457292
Kidney__ALHEP	Kidney__CDPC	0.474551
Kidney__ALHEP	Kidney__FC	0.0681298
Kidney__ALHEP	Kidney__MP	0.0328229
Kidney__ALHEP	Kidney__MSC	0.0860358
Kidney__ALHEP	Kidney__PTEC	0.0456222
Kidney__ALHEP	Kidney__T	0.0563135
Kidney__ALHEP	Liver__DEP	0.0345696
Kidney__ALHEP	Liver__HEP	0.0152655
Kidney__ALHEP	Liver__Leu	0.0370469
Kidney__ALHEP	Liver__SEC	0.0421422
Kidney__ALHEP	Lung__B	0.0481772
Kidney__ALHEP	Lung__CCE	0.072165
Kidney__ALHEP	Lung__CircMono	0.0114701
Kidney__ALHEP	Lung__ClaMono	0.0058628
Kidney__ALHEP	Lung__EC	0.0424572
Kidney__ALHEP	Lung__EP	0.0337363
Kidney__ALHEP	Lung__Leu	0.0418157
Kidney__ALHEP	Lung__Mye	0.023836
Kidney__ALHEP	Lung__NE	0.062911
Kidney__ALHEP	Lung__NK	0.055484
Kidney__ALHEP	Lung__SC	0.0463995
Kidney__ALHEP	Lung__T	0.0360428
Kidney__ALHEP	Pancreas__AC	0.00156105
Kidney__ALHEP	Pancreas__DC	0.114939
Kidney__ALHEP	Pancreas__EC	0.141702
Kidney__ALHEP	Pancreas__Endocr	0.00768339
Kidney__ALHEP	Pancreas__Lym	0.0862863
Kidney__ALHEP	Pancreas__Mye	0.214045
Kidney__ALHEP	Pancreas__Others	0.131668
Kidney__ALHEP	Pancreas__SC	0.0352401
Kidney__ALHEP	Pancreas__SM	0.1615
Kidney__ALHEP	Pancreas__beta	0.00475741
Kidney__ALHEP	SkMuscle__EC	0.118829
Kidney__ALHEP	SkMuscle__Lym	0.16491
Kidney__ALHEP	SkMuscle__MC	0.0276097
Kidney__ALHEP	SkMuscle__MPC	0.149102
Kidney__ALHEP	SkMuscle__Mye	0.015468
Kidney__ALHEP	SkMuscle__SC	0.137276
Kidney__ALHEP	Skin__A-KC	0.0221437
Kidney__ALHEP	Skin__FB-like	0.0180932
Kidney__ALHEP	Skin__Imm	0.0119907
Kidney__ALHEP	Skin__Melano	0.0300052
Kidney__ALHEP	Skin__Misc	0.00205866
Kidney__ALHEP	Skin__P-KC	0.0234036
Kidney__ALHEP	Skin__VC	0.0296208
Kidney__ALHEP	Spleen__B	0.0532107
Kidney__ALHEP	Spleen__MP	0.0328719
Kidney__ALHEP	Spleen__T	0.0742578
Kidney__B	Brain__AS	0.181007
Kidney__B	Brain__BG	0.280691
Kidney__B	Brain__EC	0.347224
Kidney__B	Brain__EN-NSC	0.194494
Kidney__B	Brain__IN	0.281101
Kidney__B	Brain__MG	0.0746239
Kidney__B	Brain__MP	0.19653
Kidney__B	Brain__OLG	0.257125
Kidney__B	Brain__OPC	0.332417
Kidney__B	Brain__PC	0.35186
Kidney__B	Fat__AMSC	0.107934
Kidney__B	Fat__B	0.735343
Kidney__B	Fat__EC	0.112857
Kidney__B	Fat__Mye	0.497756
Kidney__B	Fat__NK	0.439072
Kidney__B	Fat__T	0.461712
Kidney__B	Fat__unk	0.339864
Kidney__B	Heart__CC	0.295363
Kidney__B	Heart__CM	0.0282539
Kidney__B	Heart__EC	0.320091
Kidney__B	Heart__ECC	0.231272
Kidney__B	Heart__FB	0.249112
Kidney__B	Heart__Leu	0.303361
[truncated: 3,777 more rows]

## Sheet: Virtual-scRNAseq_mean-count
gene	Brain__AS	Brain__BG	Brain__EC	Brain__EN-NSC	Brain__IN	Brain__MG	Brain__MP	Brain__OLG	Brain__OPC	Brain__PC	Fat__AMSC	Fat__B	Fat__EC	Fat__Mye	Fat__NK	Fat__T	Fat__unk	Heart__CC	Heart__CM	Heart__EC	Heart__ECC	Heart__FB	Heart__Leu	Heart__MyoFB	Heart__SM	Kidney__ALHEP	Kidney__B	Kidney__CDEP	Kidney__CDPC	Kidney__FC	Kidney__MP	Kidney__MSC	Kidney__PTEC	Kidney__T	Liver__DEP	Liver__HEP	Liver__Leu	Liver__SEC	Lung__B	Lung__CCE	Lung__CircMono	Lung__ClaMono	Lung__EC	Lung__EP	Lung__Leu	Lung__Mye	Lung__NE	Lung__NK	Lung__SC
0610005C13Rik	1.07785	9.69512e-30	0.0243051	0.0117851	8.54651e-28	0.00473167	1.77872e-28	0.00979908	4.36793e-05	0.0309079	0.00273414	0	0.182201	0.561999	0	0	6.77047	5.5352e-29	0.018762	0.000156123	4.23883e-28	5.01421e-06	5.65093e-06	8.391e-28	3.56125e-29	2.12352e-26	1.92711e-27	297.317	4.13253e-26	0.00067145	2.47593e-27	5.97909e-26	278.316	1.67192e-27	0.0176226	310.019	3.83222e-24	5.59146e-24	5.47859e-32	3.48062e-31	5.00259e-32	4.84376e-30	7.59047e-05	8.18408e-30	3.83964e-32	4.28524e-32	1.08801e-30	3.8586e-32	0.0126989
0610007P14Rik	118.815	47.341	4.82708	62.2955	15.1725	0.0613188	0.00582456	39.0979	19.68	1.0967	6.70745	14.7279	42.8696	1.67881	0.97385	3.38052	55.3607	0.0164915	9.98602	2.78095	0.493189	1.92205	0.0574477	3.00404	10.959	0.000151786	8.03993e-28	38.3921	6.53796	3.10957	0.00733099	0.10151	65.0057	0.00387484	8.45999e-25	156.499	1.71595e-24	2.50369e-24	0.0140703	17.1573	0.0176696	0.155317	10.8211	52.3136	8.24257e-31	0.00310854	0.00041837	0.0169727	20.5925
0610009B22Rik	84.0297	60.7908	2.54298	38.8921	10.7453	0.0717049	0.0139439	13.3801	6.19809	25.0911	3.46039	0.417544	28.5994	0.965827	1.21449e-05	1.00569	61.4551	0.00314582	80.7824	6.81259	0.0273449	1.36478	0.019831	1.1556	27.5436	31.49	11.7866	31.0185	15.2964	0.410442	0.785445	0.322201	18.4593	0.0357677	1.62141e-25	9.04396	3.28873e-25	4.79848e-25	0.0169778	19.5435	2.36156e-05	0.00478205	52.9497	26.8217	0.00332661	0.0379114	0.000324214	0	6.83532
0610009L18Rik	27.7376	47.6689	1.14142	16.4765	1.61709	0.0126905	0.000822266	1.82933	0.479855	5.36718	0.35024	0.000350326	4.45382	0.175477	0	0.0208309	27.1892	0.00219078	55.4568	0.38552	0.264517	0.189726	0.00294484	0.00797257	16.2293	0.198728	0	16.0661	0.970702	0.106882	0.10471	0.000937143	1.68298	0	6.47825	0.00131937	0	0	0	0.0233618	0.0109406	0.00192681	3.27305	8.06355	0	0	12.8406	5.14445e-05	0.26968
0610009O20Rik	50.2437	53.4248	9.3191	5.49482	1.05247	0.0815897	0.0127657	13.4168	23.6841	9.61421	7.53913	4.00222	98.9505	0.781366	0.000382107	0.120657	45.1508	0.0175598	328.329	10.3961	1.37663	1.074	0.0984984	6.76008	31.0581	0.111616	4.7842e-27	1.70554	5.20616	3.08573	0.540661	1.37286	95.2929	0.0329858	3.97052e-24	14.3937	8.05347e-24	1.17506e-23	5.36124e-30	32.3524	0.00074499	0.0900908	54.4707	13.1952	3.7574e-30	0.000221922	603.03	3.77594e-30	27.6031
0610010B08Rik	0.441679	0.323779	0.0107774	0.279419	0.194961	8.30773e-05	5.08572e-06	0.0173227	0.0368821	0.0632854	0.0127759	0.00746328	0.00273948	0.00200249	1.04066e-27	0.00483772	7.33139e-05	0.00130404	0.0134455	0.039158	9.61329e-05	0.00371327	0.000339303	0.0269707	0.0307157	0	0	0	0.217067	0	0	0	0	0	3.32539e-27	0.0934124	6.74494e-27	9.84133e-27	0	0	0	0	0.242047	0.0636167	0	0	0	0	0.00193423
0610010F05Rik	40.3259	0.524797	1.86687	127.029	14.9561	0.015484	0.000365035	11.8018	7.12658	3.90023	1.74995	0.101257	46.0397	1.40141	0.0102231	0.158378	76.4394	0.0134503	6.47476	12.8207	0.23563	1.13958	0.0263475	0.941057	33.5452	0.324258	9.25512e-28	0.0780965	0.54713	3.46832	0.0187253	1.6251	2.15484e-26	8.02956e-28	1.18127e-24	1.57669	2.39599e-24	3.49591e-24	1.41035e-30	15.5513	0.00891519	0.000596312	8.11709	10.9715	0.00191082	0.492509	2.80085e-29	0.00640202	10.2669
0610010K14Rik	42.0745	44.705	8.17025	79.811	18.8029	0.152134	0.0340233	14.118	13.64	9.99416	9.24398	8.89317	69.8562	2.95439	6.49351	2.24259	65.7545	0.0381994	107.617	13.4692	0.867533	1.56378	0.151275	3.18228	22.9957	0.0259912	0	3.39795	16.6019	0.78719	0.0262845	0.967284	259.361	0.107533	5.40763e-25	8.90829	0.167647	5.98852	16.738	16.6255	0.0442652	0.483962	52.5163	37.1723	4.38469e-05	0.00745833	3.01289	0.0152482	12.395
0610011F06Rik	85.8195	43.8818	4.41378	67.8708	2.27984	0.011975	0.00124738	17.3265	11.2408	12.0822	3.62986	4.57813	9.48527	0.878427	6.4076	1.58821	122.416	0.0387079	125.895	8.54741	0.0573229	0.833179	0.0143322	6.17755	3.31873	20.5846	0	237.518	85.7621	0.00102361	0.0277889	25.3369	2522.09	0.0019871	1.32254	141.826	0.0880733	4.04315	0.0203653	64.3234	0.0409831	0.273784	24.2436	461.163	0	0.00532158	1512.32	0.000173607	12.1825
0610012G03Rik	270.77	143.115	11.303	194.299	23.0291	0.123666	0.0359407	18.6187	23.5746	18.8019	15.2782	12.1011	100.681	3.46584	3.46176	3.38969	60.4939	0.0061178	328.346	18.1616	0.348891	1.8564	0.147167	4.31552	41.5976	254.167	0	95.4183	9.63865	3.03414	0.235338	3.89152	995.672	0.00944301	8.92761	28.8139	0	8.9474	0	44.9577	0.0243486	1.30428	23.7847	28.0734	0.0114805	0.0436331	280.435	0.0245959	23.8653
0610030E20Rik	26.6642	1.50263	10.9398	61.938	9.11868	0.147248	0.023944	11.1691	10.6347	4.23027	11.3765	8.01088	95.905	2.59237	0.275667	0.516626	21.3687	0.0193732	0.771183	12.5461	0.25817	5.35426	0.0974644	6.55708	1.84581	0.00018745	3.44985	4.59479	8.03512e-26	16.0786	1.11129	2.1201	0.0557963	3.25081e-27	2.15384e-24	120.165	0.0796197	6.37419e-24	1.69338	38.9543	0.4211	0.270915	39.7891	82.4276	0.0466694	0.0115359	0.00177169	0.00269588	29.3975
0610031O16Rik	0.0111442	0	0	0	0	0	0	0	0	0	0	0	0	0.0262192	0	0	0	4.62616e-30	9.2858e-29	1.67631e-28	3.54268e-29	0.000130195	1.39313e-29	7.01295e-29	2.97638e-30	1.27259e-27	1.15489e-28	3.61597e-27	2.47656e-27	3.28155e-27	1.48379e-28	3.58318e-27	5.81775	1.00196e-28	0.0233455	0.0176258	3.14997e-24	4.59603e-24	0	0.0157479	0	0	0	0	0	0	0	0	0.00938697
0610037L13Rik	84.1813	42.1361	19.3606	37.6434	6.24152	0.129928	0.00500579	22.7616	10.8418	19.417	16.1287	10.1897	91.2047	3.72456	0.253068	0.438648	11.6421	0.0191556	123.76	8.23137	0.53477	3.03482	0.0422487	17.9891	28.4915	0.113248	4.48932e-28	10.2554	9.46924	1.88356	0.493603	1.33861	54.2677	0.0154993	0.0159221	22.8029	0.0880956	5.75573	12.7984	25.6801	0.932809	0.151145	34.6503	139.854	0	0.00971287	5.25015	0.000938862	33.946
0610038B21Rik	0	0	0.0241345	0.722419	0.0470495	1.72049e-05	5.89205e-05	0.000106987	0.0147206	0.791692	0.663774	2.71441e-05	0.66031	0.0256586	0	0.042142	0	1.52187e-29	0.12311	0.0019645	0.000100414	0.252384	0.00270988	0.391305	2.4763	0.000402723	3.24508e-29	0.0128773	6.95882e-28	0.000783945	0.000887502	0.0437044	0.0258493	0.00258322	0	0	0	0	0.00710543	0	0	0	0.00117313	0.0855379	0	0	0	0.00143278	3.15404
0610039K10Rik	0.0584467	1.24354e-31	0.788349	0.2062	0.00774871	0.0495295	0.0092473	0.127583	0.00598134	0.292467	0.366575	0.469671	6.87652	1.1921	0.00461472	0.224222	2.98391	0	0	0.986117	3.04578e-05	0.0197355	0.00397992	0.0140855	4.23416	0	0	0	0.194161	0.00140878	0.248496	0	1.61867	0.00308	1.66705e-26	7.7063e-26	0.0683772	4.93356e-26	4.79781	0	0.00815147	0.123899	5.09232	2.92057	0.00057462	0.000872967	108.232	0.00799669	0.270981
0610040B10Rik	2.8874	8.55425	0.120218	1.56646	0.3892	0.00316507	0	0.439903	0.418017	0.116837	0.100679	0.384901	24.1536	0.103536	0	0.10505	2.52817e-05	6.9478e-05	1.76301	0.180576	0.00026156	0.0285932	0.00108127	0.0913617	1.42579e-29	0.00780507	2.50581e-29	7.84573e-28	5.37351e-28	0.00069069	0.0586538	7.77458e-28	5.83418e-28	2.17399e-29	4.02894e-26	0.239583	8.17195e-26	1.19234e-25	0	0.000326046	0.000697477	0.00129354	3.36931	0	0	0.000234232	10.8989	0	0.432887
0610040F04Rik	0	0	0	18.8473	0	0	0	0.0817202	0	0	7.21717e-05	0	1.09115e-06	0.0106623	0	0	1.82915	2.3146e-29	4.64596e-28	8.38706e-28	1.77251e-28	0.000111335	6.97026e-29	3.50879e-28	1.48917e-29	6.30941e-27	5.72582e-28	1.79277e-26	1.22786e-26	1.62696e-26	7.35649e-28	1.77651e-26	0.00248452	4.96761e-28	1.07415e-26	4.96546e-26	2.17871e-26	3.17888e-26	2.76885e-32	1.75909e-31	2.52828e-32	2.44801e-30	5.14331e-30	4.13619e-30	1.94053e-32	2.16574e-32	5.49872e-31	1.95011e-32	5.41949e-30
0610040J01Rik	64.6109	310.928	0.103778	0.0501637	9.34004e-06	0.757086	0.065994	1.18817	18.9768	0.00406887	0.00539281	0.00284652	0.115875	0.64452	0.000294564	0.00153694	38.1457	3.9829e-28	0.744009	0.0443684	0.00615605	0.000536526	0.114064	0.000254863	2.56252e-28	0.285752	3.21995e-27	2.96071	30.6953	0.083546	0.00795848	2.73096	10.947	2.79357e-27	0.062493	61.9534	2.09423e-24	3.05563e-24	0	8.75912	0.00102381	0.214326	0.364291	269.447	0	0	0.000781163	0	3.02275
0610043K17Rik	14.2112	0	0.124907	3.12843	0.0568123	0.00729338	0	15.0655	0.00011777	1.49988	1.04116	0.260695	4.6416	0.119139	0	0.00120441	0.23679	3.64452e-29	0.187673	0.496999	0.000110955	0.0952374	0.000685938	0.00302504	0.109459	2.14347e-27	1.94521e-28	0.254934	4.17136e-27	0.00178391	0.00525075	6.03526e-27	5.12464	1.68763e-28	7.86825e-26	0.00214788	1.59593e-25	2.32857e-25	0	0	0	0	5.28326	1.36727	0	0	0	0	0.252498
1110001J03Rik	129.322	150.904	1.7447	49.492	2.11751	0.00552484	0.000277271	11.544	4.29738	11.4274	4.32901	1.40374	25.5728	1.60361	0.292844	0.763357	24.6742	0.0134656	317.414	3.59466	0.167894	1.22588	0.0289804	4.73714	75.7385	12.6608	0	38.3602	22.2032	1.66754	0.102518	2.61702	239.475	0.00457032	0.523348	26.7413	0.403923	9.83898	0.00263328	3.95272	0.0213639	0.1025	4.83889	26.7321	0	0.362282	0.00173672	0.0139888	7.02472
1110002L01Rik	0.846877	14.466	0.262156	26.8094	0.446778	0.0125533	0.000180742	0.578766	0.167747	1.01635	0.390637	0.724247	0.25328	0.00340114	0.0129679	0.000169833	2.62696	7.13777e-29	0.0329371	1.43276	0.000169554	0.0447903	0.000812319	0.676979	4.59231e-29	1.89396e-27	1.71878e-28	0.000455499	3.68578e-27	0.0981973	2.20827e-28	0.00332317	4.00177e-27	0.00728983	1.2876e-25	0.00335691	2.61165e-25	3.81058e-25	1.27018e-31	26.7826	1.15982e-31	0.00153867	1.19135	1.39991	8.90197e-32	9.93505e-32	2.52247e-30	0.000562494	0.0506832
1110004E09Rik	44.0302	35.4414	4.41332	41.1205	8.64165	0.0141694	0.00290104	7.01646	4.39447	7.81477	3.2764	0.554384	26.3096	0.178725	0.0203611	0.670578	104.099	0.0215026	18.6074	10.0281	0.462177	0.677556	0.0082109	1.37469	37.6818	48.1429	0	1.49331	3.12042	0.724336	0	0.00125601	464.134	0.130275	0.0298711	1.67621	0.0684084	9.08981	0.01015	284.32	0.00743514	0.00386854	6.54138	75.0141	4.75872e-31	2.76345	0.000120466	0.00987207	8.9811
1110004F10Rik	276.802	259.04	17.3524	278.057	49.0233	0.193339	0.0242241	46.9683	55.0281	103.435	23.5627	7.57789	168.923	3.4892	4.03981	7.59848	151.503	0.178655	217.123	25.601	1.85061	4.60982	0.214087	18.1644	131.357	0.0211396	0	11.1433	27.7325	7.77319	1.04128	60.763	201.625	0.0480877	2.33859e-24	28.7517	0.229449	3.12937	9.83146	41.7303	0.234117	0.747456	66.1423	118.854	0.00713064	0.102642	0.0557585	0.091944	60.373
1110006O24Rik	7.0158	4.18196	0.491791	0.0015491	0.00121615	0.0107533	1.00789e-28	0.419318	0.213947	0.397078	0.229833	0.0136173	2.72619	0.175166	0.000796334	0.0161604	0.4636	2.02896e-29	7.45968e-05	0.114354	1.55377e-28	0.0221447	0.000841634	3.07577e-28	1.3054e-29	0.00161089	4.17785e-29	0.0179603	0.000630147	6.37233	5.36767e-29	1.29623e-27	0.000591149	3.62462e-29	6.80108e-26	0.000449635	1.37947e-25	2.01275e-25	1.20184e-31	0.566926	1.09742e-31	0.00334975	0.0131901	0.31762	8.42302e-32	9.40052e-32	2.38676e-30	8.4646e-32	0.000132048
1110007C09Rik	31.9354	10.4183	17.0257	11.6275	0.297992	0.101191	0.0416104	34.6413	13.6461	10.3144	7.52665	2.06477	93.7297	11.5944	9.61841	2.4907	120.697	0.0118869	325.809	11.4307	0.09672	2.1787	0.164445	8.26293	87.252	3.15998	0	14.3434	34.2505	3.32336	0.211483	45.9448	101.928	9.93548e-05	3.06965	2.77638	9.72894e-25	5.79994	0.0582504	10.3138	0.154696	4.2716	30.3807	34.8957	0.0947378	0.0179415	630.127	0.0331331	22.11
1110008F13Rik	189.201	161.333	9.92108	88.5096	30.2494	0.173227	0.0363759	36.6684	16.6583	27.6298	17.8566	5.5604	87.9127	8.56425	4.38009	10.9468	71.3434	0.0470578	94.0191	6.46732	0.783136	3.42193	0.177039	6.43969	119.671	38.8181	3.94795e-28	47.5212	2.65411	1.63309	0.0435987	1.88742	56.8322	0.0127232	7.51918	62.804	0.0880721	8.64524	0.17052	59.2933	3.88268	2.40446	23.3624	221.297	0.143316	0.0298966	3.56746	0.0881866	35.2034
1110008L16Rik	2.00848	0.135383	2.56678	0.638056	0.463839	0.0721925	0.0291919	1.35823	7.57648	0.808385	2.18542	0.000543195	14.5474	0.558278	0.000901923	0.224594	35.9266	6.86397e-28	0.0891386	2.53307	0.0965994	0.126311	0.00612673	0.000558447	0.00441014	0.471958	1.23771e-27	15.8794	2.65417e-26	3.51689e-26	0.000309951	3.84015e-26	0.154025	1.07381e-27	1.45664e-24	0.150667	0.0881449	4.31087e-24	0	4.5984	4.0742e-05	0.0551238	0.228464	38.163	0	0	0.498982	0	0.224536
1110008P14Rik	34.7205	3.53806	4.7644	169.342	17.23	0.0074809	0.00328163	10.3238	3.11874	7.75509	5.1046	4.61573	37.3606	1.20334	4.45513	6.05628	85.7177	0.0222649	39.191	0.739	1.81459	0.69596	0.0222759	3.49199	11.3485	1.48561	0.0869483	38.0898	119.785	0.673557	0.0701272	4.02326	17.6269	0	2.56738	10.1719	0.315737	1.43465e-24	1.08932	3.1782	0.134834	0.856816	21.8388	48.9961	0.00299085	0.00320145	0.000284724	0.0200565	1.90719
1110012L19Rik	17.4398	62.6034	4.06318	13.9884	0.741011	0.0275974	0.0400247	5.56291	1.16476	4.31435	5.65956	6.68512	69.5	0.718116	0.081214	0.0904112	23.6938	0.028056	11.0843	1.31401	2.4979	1.40439	0.0161967	2.07596	32.2049	1.71829e-27	1.55936e-28	5.78307	0.0292429	3.61169	0.656295	0.0112105	20.2929	1.35287e-28	2.96907e-25	7.25234	6.02222e-25	3.1201	0	2.7857	0.00585902	0.0129119	12.6933	27.2349	0	0.0180156	0.000848361	0.0029981	8.44201
1110015O18Rik	0	0	8.20853e-08	24.028	0.00883428	4.48502e-07	0	0.172891	3.41877	0.00434305	0	0	0	0	0	0	0	0	0	0	0	3.25287e-06	0	0	0	0	0	0	0	0	0	0	0	0	0	0	0	0	0	0	0	0	0	0	0	0	0	0	0
1110017D15Rik	0.673628	6.62314	0.0024054	0.00259584	0.00528175	1.7976e-05	1.36686e-27	0.00169947	0.206265	0.0038111	0.0162696	8.00768e-07	6.59861e-06	0.0030317	0	0	100.434	0.01477	9.13755e-29	3.8066e-05	3.48612e-29	0.00243533	1.37089e-29	6.90099e-29	2.92887e-30	0	0	0	1.14998	0	0	0	0	0	3.58049e-27	1.65515e-26	7.26236e-27	1.05963e-26	3.78583e-31	309.594	3.4569e-31	3.34714e-29	4.06243e-07	61.5881	2.65328e-31	2.9612e-31	7.51837e-30	2.66638e-31	7.41004e-29
1110019D14Rik	12.8024	22.6681	0.0815129	8.19834	0.116822	0.0121181	0.000751416	2.17021	0.0033232	0.934	0.571912	1.79914e-06	0.939253	0.136071	1.80784e-25	0.0222064	4.25178	2.18904e-28	9.16544	0.00776881	0.000715339	0.133419	0.0128654	0.264516	0.0205236	5.24157e-27	4.75676e-28	0.969094	0.430181	0.237354	0.00345993	0.0534463	0.00903137	4.12687e-28	2.41113e-25	1.88867	4.89053e-25	7.13562e-25	0	2.24252	0.0133028	5.01293e-05	0.000210011	117.808	0	0	104.273	0	0.877784
1110020A21Rik	4.33872	3.76207	0.113161	4.12123	0.0224	0.00106516	0	0.770089	0.00177647	0.513231	0.0642883	5.05979e-27	0.073187	0.00782844	4.18945e-26	8.02041e-05	0.000647114	5.18043e-29	0.674633	0.00185871	0.000391607	0.0313032	0.0016636	7.85318e-28	0.478783	6.70723e-28	6.08685e-29	1.90581e-27	1.30528e-27	1.72955e-27	7.82034e-29	1.04492	0.81291	5.28083e-29	0	6.10831	0	0	0	0.389927	0.000499884	0	0.000382078	0	0	0	21.401	0.00778727	1.41557
1110028F11Rik	0.00343268	7.26752e-31	1.16894e-29	1.05176e-28	0.00101447	4.53839e-29	1.33334e-29	0.0742798	1.18595e-29	5.71267e-31	0	1.13439e-05	0	4.09272e-06	0.00533965	2.36557e-05	4.67149	0	0	0	0	0.000189412	0	0	0	3.0779e-29	2.79321e-30	8.7456e-29	5.98982e-29	7.93676e-29	3.58869e-30	8.66628e-29	6.50333e-29	2.42333e-30	1.23007e-25	0.0562681	2.49496e-25	3.64032e-25	2.21505e-32	1.40725e-31	2.0226e-32	1.95838e-30	4.11459e-30	3.3089e-30	0.00204096	1.73256e-32	4.39892e-31	1.56007e-32	4.33553e-30
1110028F18Rik	0	0	0	0	0	0	0	0	0	0	0	0	0	0	0	0	0	0	0	0	0	2.37597e-07	0.00021618	0	0	0	0	0	0	0	0	0	0	0	0	0.000152199	0	0	0	0	0	0	0	0	0	0	0	0	0
1110032A03Rik	64.7191	30.4909	4.62479	39.0098	8.88802	0.0376176	0.0002362	25.6845	12.3286	19.4835	4.51947	0.85066	21.5587	1.53606	0.000145405	0.288369	276.573	0.0373031	29.6387	1.30309	0.228839	0.641175	0.0433203	5.19744	15.4296	0.0419862	0	18.0091	23.1023	0.490565	0.0315882	1.64045	784.616	0	0.60024	8.93571	5.30905e-24	7.74627e-24	1.51809e-30	147.88	0.00712708	0.0620693	24.6859	78.6382	1.06395e-30	1.18742e-30	25.7744	0.00744904	4.25708
1110032F04Rik	0.00286647	18.9096	6.64979e-05	7.34515	0.00499354	7.70857e-27	2.26471e-27	0.459786	1.38095	0.079715	0	0.0153782	0.338907	0.00125075	0	0.00110874	0	1.75385e-29	3.5204e-28	6.35514e-28	0.237843	9.20603e-28	5.28159e-29	2.65872e-28	1.12839e-29	1.35428e-27	1.22901e-28	3.84806e-27	2.63552e-27	3.49218e-27	1.57903e-28	3.81316e-27	2.86147e-27	1.06627e-28	0	0	0	0	0	0	0	0	28.0219	0	0	0	0	0	0
1110034G24Rik	50.151	64.3767	36.007	52.3009	0.390142	0.0386442	0.0103026	6.78365	11.1471	5.42759	1.1842	0.636125	13.1259	4.83207	0.000196379	2.83315	1.22337	0.00887507	121.939	3.12695	0.914272	4.36804	0.0945274	0.570743	60.0855	0	0	2.0841	0	0	0.0173655	4.91446	12.6909	0	1.74825e-25	0.0842784	3.546e-25	0.0281182	0	0	0.0869846	0.840467	6.22551	15.028	0.00994566	0.133044	0.190637	8.23437e-05	15.7934
1110036E04Rik	2.34606e-29	1.00594e-30	8.95971e-05	0.000731525	8.8676e-29	4.10371e-06	1.84554e-29	7.39177e-29	1.64153e-29	7.90721e-31	0.0535868	0	0	0	0	0	2.15893	0	0	0.000151528	0	0.00125267	0	0	0	6.30162e-30	5.71876e-31	1.79056e-29	1.22634e-29	1.62496e-29	7.34742e-31	0.160337	1.33148e-29	4.96148e-31	0	0	0	0	0	0.250217	0	0	0.115923	1.38934	0	0	0	0	0.545662
1110037F02Rik	59.4413	44.2193	5.16968	16.9541	5.39075	0.0551693	0.00223993	4.5022	2.95507	14.963	6.71423	2.14913	191.364	1.02586	2.55457	3.25392	0.76979	0.00563156	11.4494	3.69228	0.294	0.715712	0.0428186	26.2258	51.4068	0.00716507	3.08639e-27	0.458606	1.36276	8.51937	0.39317	0.000179331	6.52204	0.0131148	0.0970024	1.88549	6.72732e-24	2.42569	0.00587089	3.62134	0.127241	0.551298	88.8693	27.9991	0.0150182	0.018923	72.7648	0.0255637	17.511
1110038B12Rik	10.3859	19.6941	2.28099	25.0647	0.108759	0.011525	0.00718155	3.83954	1.01272	41.8715	4.09598	1.3351	39.4369	0.493588	0.252884	0.690854	8.2337	0.00767626	1.79785	4.39873	0.193405	0.136647	0.0159979	2.92931	0.115271	3.20783e-27	2.91113e-28	0.226899	0.45308	0.0156612	0.00240964	0.00462932	3.76003	2.52564e-28	0.0503898	7.06594	2.89357e-25	4.22191e-25	1.09543	0	0.00563829	0.00245365	0.413602	12.7661	0	0.00460541	0	0	1.74436
1110038F14Rik	47.0462	10.8612	7.02691	15.5489	7.55019	0.0383036	0.00487712	10.9891	9.27451	9.44516	6.69324	5.40966	104.036	0.968122	0.620183	0.569168	39.463	0.00862758	7.88194	8.11431	0.531104	1.55125	0.0583759	2.00741	19.7218	0.479651	4.95011e-28	0.0198771	1.45697	3.43575	0.0192802	0.171239	25.6257	0.0172877	0.0176144	8.47555	3.7111e-25	5.67423	0.094661	28.7454	0.0209711	0.505946	22.1582	58.417	1.58691e-31	1.0289	8.10534e-05	0.000391812	20.4953
1110046J04Rik	10.0791	6.82865	0.206316	9.94465	0.0561799	0.000755868	0	0.964646	0.923098	1.34953	2.26443	0	0.73655	0.0606922	0	0.00061606	2.50254	0	0.000106666	0.00599198	0.00078097	0.831321	0.000165606	4.6087	0.0949342	1.84641e-28	1.67563e-29	5.24642e-28	3.59325e-28	0.000235395	2.15283e-29	5.19884e-28	3.9013e-28	1.45374e-29	0.0159207	1.64862e-25	7.23367e-26	1.05544e-25	2.2688e-31	0.727905	2.07168e-31	2.0059e-29	0.498896	3.3892e-29	1.59008e-31	1.77461e-31	4.50566e-30	1.59793e-31	0.823188
1110051M20Rik	187.243	20.0674	1.52837	58.9111	56.5462	0.0318307	0.00100189	52.0387	15.8119	8.90141	6.85633	0.142796	28.7168	0.173429	0	0.185196	74.7779	0.0336747	15.8224	0.520136	0.00659602	1.26221	0.0572804	18.8164	4.43156	0.000278936	7.06686e-28	1.08194	18.923	4.2184	0.0056507	2.58427	4.22453	0.0549167	1.37609e-25	0.223832	2.79115e-25	4.07248e-25	0	53.5173	0.00673631	0.0148705	1.79307	84.3407	0	0	186.122	1.14732e-05	21.296
1110059E24Rik	102.138	98.6573	6.56353	69.655	1.88003	0.0485118	0.00417874	12.0115	0.590365	17.4896	6.07296	13.4662	3.70141	1.00253	0.17323	1.77212	95.2234	0.00122644	1.3834	2.98397	0.808334	1.86338	0.112476	10.6158	52.6419	0.254928	3.10579e-28	3.14916	0.00177721	0.0192735	0.00830963	0.00144338	10.0739	2.69452e-28	0.0201457	6.14866	1.31767e-24	1.92256e-24	43.9215	30.8975	0.0515112	0.0142202	21.5077	49.3761	0.00599439	0.0287622	0.000162107	0.0114605	12.0052
1110059G10Rik	9.97966	38.8038	5.53096	52.9276	4.34712	0.0588598	0.00251306	7.51576	4.85259	14.0846	2.97979	6.96269	47.4468	1.12738	0.297889	0.628172	40.8406	0.0261619	25.981	6.74624	1.41133	0.692982	0.0255349	3.18337	5.13037	24.9224	0	0.532805	0.212955	1.89874	0.113457	0.00139557	95.3342	0.0312968	0.00965232	3.59953	1.04934e-24	0.0281227	0.250038	2.88086	0.00600962	0.263701	12.9883	24.3201	5.98952e-32	0.552561	1.6972e-30	0.0013284	3.55749
1110065P20Rik	54.7955	12.5377	1.10937	35.3845	3.41242	0.014511	0.000397994	21.6595	7.51797	9.46651	2.97216	1.04732	29.1937	0.399639	0.109997	0.00941383	10.5069	0.0104766	30.3238	1.95102	0.0106832	0.503166	0.00736732	1.12451	8.85231	4.66794	0	2.13163	0.00481181	0.00497801	0.00138229	0.985424	19.5003	0	0.0581664	6.26973	0	0	0	11.2591	0.00228718	0.0038321	5.75703	18.0662	0.00810358	0	1.35684	0.00946342	4.70237
1190002F15Rik	0.104085	0	0.00237079	10.1135	0	8.32493e-05	0.00303883	0.11502	0.201175	0.0453439	0.225296	0.0241432	0.913347	0.0797604	0.110257	0.336232	0.244742	0	0.385327	0.0051728	0.0862508	0.0273678	0.00482317	1.64109	0	0	0	0	0	0	0	4.55825	0.0014687	0	3.58049e-27	1.65515e-26	7.26236e-27	1.05963e-26	0.000364331	2.05511e-31	2.95375e-32	0.00626509	6.00883e-30	4.83223e-30	2.26709e-32	0.01694	8.10534e-05	2.27828e-32	0.0160742
1190002N15Rik	15.2744	20.0472	1.50038	22.6515	45.5709	0.0617317	0.00381201	23.6319	2.05643	7.77632	4.33404	0.339519	141.966	0.429889	0.253064	8.76756	67.4661	0.000546063	132.382	25.9831	0.0172258	0.687376	0.0933865	4.63455	1.81434	0.579675	7.5676e-28	2.36943e-26	1.62281e-26	0.420436	9.72279e-28	1.23808	1.76194e-26	6.5655e-28	8.73312e-25	46.5261	1.77135e-24	2.11584	3.37069e-30	8.73191	2.7608	0.00224106	11.3379	53.5697	2.36233e-30	0.0468812	6.69394e-29	0.00483833	227.237
1190003K10Rik	0	0	0	0	0	2.61039e-06	0	0	0	0	0	0	9.04317e-06	0	0	0	0	0	0	0	0	0	0	0	0	0	0	0	0	0	0	0	0	0	0	0	0	0	0	0	0	0	0	0	0	0	0	0	0
1190005I06Rik	72.4287	51.3508	0.0324864	0.0322121	0.478257	0.000208609	4.7796e-06	26.9588	0.275374	1.13045	0.284696	0.000191352	0.00614926	0.00499639	0	0.000141258	0.246733	0	1.63362	0	0	0.00784669	0.000648459	0	0.0478883	0	0	0	15.281	0	0	0	0	0	0.0466582	3.06352	0	0	0	1.42359	0	0	0.0266895	0	0	0	0	0	0.000589006
1190007I07Rik	15.0346	18.012	0.465159	14.0535	2.74871	0.0173871	0.000386037	2.03228	2.52938	1.15075	1.4848	2.50888	32.1663	0.113368	0.159503	0.666251	4.11288	7.11599e-28	25.2898	6.97219	0.0394134	0.216144	0.0076709	0.230955	1.43404	0.0129274	0	2.15472	0	1.24849	0.00209387	0.0076291	240.51	0.000496774	0.0119172	9.59833	0.0795491	0.0146688	0.00641223	1.84327	0.00199052	0.00234812	5.79547	15.1515	0	0	3.73942e-05	0.0131189	2.89113
1200014J11Rik	58.833	1.34476	6.22708	81.6901	7.25124	0.150229	0.00680239	8.4983	2.87692	7.35157	3.68908	3.708	23.6086	0.705632	0.00890052	7.81005	71.3453	0.0175959	8.70102	4.71987	0.125698	0.837509	0.0280701	6.08866	6.07863	22.0506	1.88868e-27	0.249491	4.05013e-26	1.47381	0.00295668	5.47826	14.7424	0.00139097	2.15389e-24	0.495653	4.36876e-24	3.09921	0.000145733	7.94261	0.139314	0.473719	75.9523	24.4848	0.000360139	0.253841	0.00672861	0.0185694	2.00654
1300002E11Rik	27.1855	8.50812	4.04357	27.2196	2.82038	0.0357077	0.000338677	7.56234	9.72618	5.2084	4.27297	1.8367	48.5107	0.272088	0.107734	0.250607	8.50162	0.00447912	18.1433	2.23008	0.54814	0.718699	0.00634593	2.02229	11.0084	6.67676	1.35305e-27	4.87266	0.522498	0.728518	0.0174625	0.0153632	15.3849	1.17388e-27	0.0535062	11.2187	1.4233e-24	2.89141	0.0263694	27.6669	0.0103146	0.0156288	12.7226	21.6053	2.03798e-30	2.27449e-30	0.565854	2.04804e-30	5.29378
1300017J02Rik	0.0184581	4.01061e-30	5.56121e-05	0.000173193	3.53546e-28	3.21435e-05	7.35809e-29	0.00314939	6.54471e-29	3.15256e-30	0.00379658	0	0	0.479313	0	0.000234728	61.1464	4.61349e-30	7.43346e-06	0.000833632	3.53298e-29	2.42164e-28	2.17336e-06	6.99374e-29	2.96823e-30	0.0045614	1.99127e-30	0.0557545	4.27011e-29	5.65808e-29	2.55836e-30	6.17815e-29	4.63619e-29	1.72758e-30	0.0176161	1084.62	0.088098	9.03029	0	0	0	0	0	0	0	0	17.6174	0	0
1500004A13Rik	15.1342	7.77572	0.106667	42.3572	24.7328	0.00497572	6.05162e-27	22.4524	3.06321	3.73227	0.187879	0.0611404	0.168473	0.0217922	1.06201e-25	0.225074	6.8523	0.00141228	0.00297061	0.903544	2.92028e-27	0.242752	0.00501368	5.86138	2.45347e-28	4.49167e-27	4.07621e-28	1.27627e-26	8.74111e-27	5.04247e-05	5.23708e-28	0.0134858	9.4905e-27	3.53644e-28	3.29405e-25	1.52274e-24	6.68137e-25	9.74857e-25	1.74843e-30	1.1108e-29	0.000139934	1.54583e-28	0.339135	0.459021	1.22538e-30	1.36758e-30	8.10534e-05	1.23142e-30	0.3176
1500009C09Rik	145.751	65.7009	0.00352979	85.6622	7.13565	3.43936e-07	2.31587e-26	2.36925	3.09861	0.0187978	0	0	0	0	0	0	0	4.62978e-30	9.29307e-29	1.67762e-28	3.54546e-29	2.43019e-28	3.65637e-05	7.01843e-29	2.97871e-30	0	0	0	0	0	0	0	0	0	3.58049e-27	1.65515e-26	7.26236e-27	1.05963e-26	5.53771e-33	3.51818e-32	5.05657e-33	4.89602e-31	1.02866e-30	8.27238e-31	3.88107e-33	4.33148e-33	1.09975e-31	3.90023e-33	1.0839e-30
1500009L16Rik	0.113474	17.3616	0.000165439	39.4688	11.7642	9.61499e-05	4.91004e-06	0.0114978	0.596891	23.0869	1.50326	0.0021504	0.827851	6.84428e-05	1.39408e-26	0.0402474	8.42724e-06	0.0149237	5.07941	0.00905662	3.44471e-28	1.79911	0.00107627	0.12524	29.132	1.29995e-28	1.17971e-29	3.69369e-28	2.52979e-28	3.35208e-28	1.51568e-29	0.488213	0.901394	1.02349e-29	3.58049e-27	1.65515e-26	7.26236e-27	1.05963e-26	0	2.4913	0	0	0.433752	0	0	0	0.000151078	0	7.56455
1500011B03Rik	35.3513	171.898	1.66129	272.575	46.1215	0.045005	0.000546106	67.1747	7.30842	1.74873	1.05616	2.94319	20.3623	1.32743	0.000867814	1.51135	14.527	6.32136e-29	0.00897859	4.02352	0.0929778	0.176574	0.0258025	0.10586	13.5109	0.132745	3.20783e-28	1.58701	6.87894e-27	0.403001	4.12139e-28	4.31174e-05	4.33851	2.78305e-28	0.0244037	0.143543	1.83689e-25	2.68015e-25	0.734576	2.99016e-30	0.00660642	0.0784093	11.569	0.458576	3.29859e-31	3.68139e-31	11.8803	0.00447564	1.67124
1500011K16Rik	43.2413	15.634	1.6092	28.9318	9.27498	0.0129899	0.00139297	7.54674	6.54473	3.46416	1.81055	0.474652	34.8593	0.397291	0.0280472	0.407759	33.5737	0.00246496	71.3549	1.27005	0.646644	0.631966	0.0187375	2.0351	3.10398	0.125795	0	37.5515	10.2737	0.408009	0.0249902	0.169417	23.8883	0.0141369	2.32422	13.1779	0	0	0	28.3168	0.00147668	0.117647	7.18036	73.5207	0	0.00576351	0.233883	0.00647527	3.75346
1500012F01Rik	23.6661	17.2382	6.39187	31.7605	1.2747	0.0321521	0.0165717	11.3678	2.55254	2.54903	7.74434	8.41671	85.4033	2.4136	3.16378	5.35397	35.9015	0	81.7542	5.99204	0.0810688	0.880816	0.0232667	1.55761	6.14539	0.00113901	0.0804917	0.157413	0.0109098	4.8625	0.332471	14.0779	2.52954	0.000496774	0.896856	13.9839	0.0865598	2.02432	0.467003	0.0158438	1.73432	0.64088	4.35698	47.239	0.00145965	0.0043699	31.0951	0.00431237	5.23737
1500012K07Rik	0.0124323	6.92682e-30	0.00272552	0.0184602	0.000182448	1.35788e-06	1.27083e-28	5.08993e-28	1.13035e-28	5.44486e-30	1.34218e-26	1.43426e-28	4.61053e-27	0.00020081	1.18755e-27	7.29703e-28	1.068e-26	9.25812e-30	1.85832e-28	3.35471e-28	7.08981e-29	5.50921e-05	2.78801e-29	1.40347e-28	5.9565e-30	3.0779e-29	2.79321e-30	8.7456e-29	5.98982e-29	7.93676e-29	3.58869e-30	8.66628e-29	6.50333e-29	2.42333e-30	0	0	0	0	0	0	0	0	0	0	0	0	0	0	0
1500015A07Rik	3.06876	0	0.287716	12.8104	22.3125	0.00435827	0.00222361	2.87685	4.03474	0.217033	0.190178	0.287858	15.9038	0.608819	0	1.95092	0.00259781	0.0111785	4.35715	0.73267	0.00266348	0.0313586	0.0175729	0.14199	2.17084e-29	2.20165e-27	1.99801e-28	6.25581e-27	0.639818	5.67724e-27	2.56703e-28	0.053446	4.65189e-27	0.0764038	1.25317e-25	5.79304e-25	2.54182e-25	3.7087e-25	2.69036e-31	39.5588	0.00920882	0.00475823	3.63224	3.09126	1.88553e-31	2.10435e-31	5.34286e-30	0.0126797	0.977192
1500015L24Rik	0.178325	0	0	4.54807e-05	1.44384e-05	2.85565e-07	0	6.69846	0.0396106	0	0	0	0	0	0	0	0	0	0	4.4141e-05	0	0	0	0	0	0	0	0	0	0	0	0	0	0	7.16097e-27	3.31031e-26	1.45247e-26	2.11925e-26	0	0	0	0	0	0	0	0	0	0	0
1500015O10Rik	5.50079	39.3229	0.00769492	0.00741248	1.13521e-26	0.000222562	2.36263e-27	0.0389386	1.32813	0.0390854	0.905596	0.00448964	0.00347172	1.38158e-05	0	0.0378306	47.2155	0.000199616	1.89916e-27	1.81408e-05	0.000293289	0.256107	1.37607e-05	1.43431e-27	6.08738e-29	0.44028	2.57567e-29	8.06446e-28	5.52331e-28	7.31862e-28	0.000687232	0.000610935	2.30472e-05	2.2346e-29	3.58049e-27	1.65515e-26	7.26236e-27	1.05963e-26	0	9.65143	0	0	3.41366e-05	0	0	0	0	0	2.05035
1500017E21Rik	7.95376	0	0	0.100576	0	1.38424e-06	0	0.000236967	0	1.666	8.88832e-05	2.56183e-27	8.23518e-26	0.0262352	2.12116e-26	1.30337e-26	1.90762e-25	0	30.1029	4.79174e-05	0	4.56759e-05	0.000371744	0	0	0	0	0	0	0	0	0	0	0	1.5421e-24	28.7152	3.12787e-24	4.56377e-24	1.10754e-32	7.03635e-32	5.80903e-05	9.79203e-31	2.05732e-30	1.65447e-30	7.76214e-33	8.66294e-33	2.19949e-31	7.80045e-33	2.1678e-30
1600002D24Rik	0	0	1.10723e-06	0	0.000434281	9.1445e-07	0.000103777	0	0	0	3.54596e-07	0	9.10163	1.84623e-05	0	0	0	0	0	0.058086	0	0	0.00113024	0	0	0	0	0	0	0	0	0	0	0	0	0	0	0	1.6292e-32	1.03505e-31	1.48765e-32	1.44041e-30	0.00731411	2.43374e-30	1.14182e-32	1.27432e-32	3.23546e-31	1.14745e-32	3.18884e-30
1600002H07Rik	17.0053	3.63022	2.96455	31.9627	6.6743	0.0152905	0.000564295	3.25489	0.074872	1.02218	5.6003	0.00359788	23.3854	0.862635	4.96696e-26	0.0380261	3.0311	4.35203e-29	10.8219	6.57535	3.33276e-28	0.493996	0.00913386	1.47564	2.80001e-29	0.0297774	2.1706e-28	0.411911	0.0103774	0.00999625	0.00573464	0.0189431	5.05372e-27	1.88316e-28	3.53125e-24	151.183	7.16248e-24	1.04506e-23	0.00519549	0.0835622	0.0105737	0.00346758	11.6733	15.2712	4.61071e-31	0.0052378	1.3065e-29	4.63347e-31	1.58526
1600002K03Rik	3.04582	0.639964	1.30083	11.4203	0.264047	0.035826	0.00152837	1.23112	4.46029	0.381974	3.72803	1.21146	20.3803	0.715218	0	0.11469	21.2958	0.0243123	2.75153	3.25954	0.00172848	0.829857	0.0208263	5.98199	0	1.51583e-27	1.37562e-28	0.0403045	2.94991e-27	0.118309	0.030484	0.000122888	0.000322661	0.0292103	0.0432966	0.0530543	3.79706e-25	5.54017e-25	0.000112227	0	0.0177792	0.206493	15.7635	11.9991	0.00136057	0	0.00110221	0.00191924	2.48534
1600010M07Rik	2.10601e-29	9.03009e-31	1.45244e-29	1.30685e-28	7.96027e-29	0.0261516	0.00494792	0.00569922	1.47357e-29	7.09814e-31	0.00179189	0.0466888	0.0431369	1.06819	0	0	0	4.58869e-30	9.21059e-29	1.66273e-28	3.51399e-29	2.40862e-28	0.0253733	6.95615e-29	2.95228e-30	0	0	0	0	0	0.547871	0	0	0	1.07415e-26	4.96546e-26	2.17871e-26	3.17888e-26	4.98821e-32	3.16907e-31	0.0440956	0.261549	9.2659e-30	7.45152e-30	0.0720935	0.0105844	9.90619e-31	3.51321e-32	0.000128237
1600012H06Rik	70.1615	54.1647	3.75435	80.5798	6.5888	0.20707	0.0283631	19.1201	23.2754	3.95634	11.9659	14.8855	102.617	5.63509	5.16985e-26	1.29015	59.5459	0.0180941	67.2549	12.0438	0.441122	2.07758	0.157613	8.98117	63.1115	2.18817	1.13673e-27	0.0887556	5.22354	13.5862	0.00796319	1.12992	50.6482	9.862e-28	1.70963e-24	18.9578	3.46767e-24	0.0146718	0	18.6872	0.0406646	1.9584	76.7741	54.1135	0	0.0671118	0.0109277	0.0625986	25.0757
1600014C10Rik	9.14162	20.0992	11.0455	12.7959	0.82541	0.204835	0.0249167	5.47929	0.305451	25.6575	10.2295	5.28387	394.113	16.5295	1.83386	2.7335	0.502365	2.46349e-27	156.316	9.52469	0.0818326	0.523011	0.0829231	3.5089	17.8138	0.00376681	3.71912e-27	15.8193	7.97535e-26	0.82341	0.0456677	4.09627e-05	23.5269	0.0784903	1.14504e-24	449.532	2.32251e-24	3.38869e-24	2.83254e-30	41.9364	0.00190311	0.965034	3.1267	0.0640401	0.00602772	0.0510938	0.000697283	0.038922	16.7919
1600014C23Rik	4.10758	0	0	0	0	0	0	1.25061e-05	0.0687639	0	0	0	0	0.0129511	0	0	0	0	0.00311373	0	0	0.00517604	0	0	0	0	0	0	0	0	0	0	0	0	0	0	0	0	0	0	0	0	0	0	0	0	0	0	0
1600014K23Rik	0	0	0	0	0	4.9631e-05	0	0	0	0	0	0	0	0	0	0	0	0	0	0	0	0	0	0	0	0	0	0	0	0	0	0	0	0	0	0	0	0	0	0	0	0	0	0	0	0	0	0	0
1600015I10Rik	0	0	0	0	0	0	5.79741e-06	0	0	1.53116	8.06293e-26	8.61605e-28	2.98131e-06	6.1426e-26	7.134e-27	4.38356e-27	6.41579e-26	0	0	0.000923575	0	1.36002e-06	0	7.96969	0	0	0	0	0	0	0	0	0	0	0	0	0	0	5.53771e-33	3.51818e-32	5.05657e-33	4.89602e-31	1.02866e-30	8.27238e-31	3.88107e-33	4.33148e-33	1.09975e-31	3.90023e-33	1.0839e-30
1600019K03Rik	0	0	0	0	0	2.6381e-06	0	0	0	0	0	0	0	0	0	0	0	0	0	0	0	0	0	0	0	0	0	0	0	0	0	0	0	0	0	0	0	0	0	0	0	0	0	0	0	0	0	0	0
1600020E01Rik	7.95599	14.0053	1.7528	7.65582	0.0905389	0.0374949	0.000347152	3.91027	1.29578	3.74376	0.77864	5.45809	18.7844	0.917359	0.0877556	0.670874	8.80787	0	18.565	0.522149	0.0471267	0.111736	0.0210117	0.410611	42.5679	0.0490609	1.74291e-28	0.000303663	3.73752e-27	1.04172	0.0170922	0.162832	4.02225	0.00094246	0	5.95935	0	0	0.440565	0.440951	0.00550888	0.0630275	2.25623	10.8116	4.79354e-32	0.00284007	1.3583e-30	4.8172e-32	0.173524
1600025M17Rik	0	0	0	0	0	0	0	0	0	0	1.34382e-26	1.43601e-28	4.61616e-27	1.02377e-26	1.189e-27	7.30595e-28	1.0693e-26	0	0	0	0	0	0	0	0	0	0	0	0	0	0	0	0	0	0	0	0	0	0	0	0	0	0	0	0	0	0	0	0
1600029I14Rik	0.0666561	4.97825e-30	8.00724e-29	7.20458e-28	4.38846e-28	3.34608e-06	9.13336e-29	3.65809e-28	8.12374e-29	3.91317e-30	0.0105025	0	0	0.327099	0	0	49.4897	0	0	0	0	0.00292216	0	0	0	0	0	0	0	0	0	0	0	0	0	0.000122564	0	0	6.54958e-31	94.8176	5.98053e-31	5.79064e-29	1.21662e-28	9.78394e-29	4.59024e-31	5.12294e-31	1.3007e-29	4.61289e-31	0.00196617
1600029O15Rik	0	0	3.69653e-05	5.41859	0	3.17485e-07	0	0.00474409	0	0.0849233	0.485822	1.59159e-27	0.0017271	0.0061237	1.31782e-26	8.0975e-27	1.18515e-25	2.71691e-29	5.45348e-28	0.00753364	2.08059e-28	0.016377	8.18177e-29	2.22996e-06	1.74801e-29	9.2337e-29	8.37963e-30	2.62368e-28	1.79695e-28	2.38103e-28	1.07661e-29	2.59988e-28	1.951e-28	7.27e-30	1.78928e-26	0.000235044	3.62922e-26	5.29528e-26	1.63164e-32	1.0366e-31	1.48987e-32	1.44257e-30	0.132887	2.43739e-30	1.14352e-32	1.27623e-32	3.24031e-31	1.14917e-32	3.19362e-30
1700001C02Rik	0.153365	1.79978	4.43741e-08	2.30253e-27	1.40252e-27	9.93547e-28	2.91895e-28	1.53665e-08	2.59628e-28	1.25062e-29	2.86435e-07	0	0	0	0	0	75.4714	9.2446e-30	0.00139443	3.34982e-28	7.07946e-29	4.85253e-28	2.78394e-29	1.40142e-28	5.9478e-30	0	0	0	0	0	0	0	0	0	0	0	0	0	1.49905e-30	185.502	1.3688e-30	1.32534e-28	1.6656e-05	2.23932e-28	1.0506e-30	1.17252e-30	2.97699e-29	1.05579e-30	2.9341e-28
1700001C19Rik	3.64635e-29	1.56347e-30	0.537084	2.26267e-28	1.37824e-28	0.00708432	2.86842e-29	1.14886e-28	8.89671e-07	1.22897e-30	0.000104963	0	0.999752	0.47784	0	0	0	0	0	0.000605767	0	0	1.74561e-05	0	0	0	0	0	0	0.322604	0	0	0	0	7.72818e-25	0.711409	1.56752e-24	2.28712e-24	1.85403e-32	1.17789e-31	1.69295e-32	1.63919e-30	0.00894769	0.247969	1.29939e-32	1.45018e-32	3.68196e-31	1.3058e-32	3.62891e-30
1700001D01Rik	1.36259	0	1.03626	8.80434	0	6.78877e-06	0.000289822	0.628409	0.0407548	0.129851	0.298348	2.70935e-05	2.49471	0.00204894	0	4.12115e-06	0.585214	0.00284542	0	1.19026	0	0.0102688	0	0.427609	0.165559	0	0	0.185336	0	0	0	0.0285696	2.63644	0	0	0	0	0	0	0	0	7.35156e-06	1.09642	13.2398	0	0	0	0	0.952566
1700001F09Rik	2.35805e-29	1.01108e-30	1.62626e-29	1.46324e-28	8.91293e-29	6.31394e-29	1.85498e-29	8.01601e-05	1.64993e-29	7.94763e-31	0	0	0.000743304	0	0	0	0	0	0	0	0	0	0	0	0	0	0	0	0	0	0	0	0	0	0	0	0	0	0	0	0	0	0	0	0	0	25.6812	0	0
1700001G11Rik	0.144344	0.0102151	4.72527e-30	0.0479989	0.356145	0.00038479	5.38982e-30	0.167867	0.0064757	2.30926e-31	0.1104	8.61921e-06	0.203068	0.0124208	6.68422e-27	1.03631e-05	1.23949	5.17289e-30	0.568466	0.000102569	3.96137e-29	6.11355e-05	0.000130556	0.314565	3.32814e-30	6.1557e-29	5.58634e-30	1.74909e-28	1.19795e-28	1.58733e-28	0.000150278	1.73323e-28	1.30065e-28	4.84659e-30	0	0	0	0	8.23314e-33	5.23062e-32	7.51782e-33	7.27912e-31	0.00843788	1.22989e-30	5.77016e-33	6.43979e-33	1.63504e-31	5.79864e-33	0.0534291
1700001G17Rik	1.24819	6.47477e-30	0.0102083	0.275824	0.176902	0.00317667	1.1879e-28	0.0520056	1.41798	5.08952e-30	0.000269255	0.202921	19.4333	0.001295	0.000735093	6.21444e-05	0	3.4648e-30	6.95467e-29	1.25548e-28	2.65332e-29	0.0411672	0.000683488	3.25838e-05	2.22918e-30	2.95517e-28	2.68183e-29	0.0013148	5.75098e-28	7.62029e-28	3.4456e-29	8.32072e-28	0.105363	2.3267e-29	0	0	0	0	0	0	0	0	0.000185645	13.8684	0	0	0	0	0.00169595
1700001J03Rik	9.96421	0	0	0	0	2.93978e-06	3.75204e-05	2.48674e-05	0	0	0.016094	1.55113e-27	0.208518	0.0820874	1.28431e-26	7.89161e-27	1.15502e-25	1.38851e-29	2.78707e-28	5.03131e-28	1.06331e-28	0.00015674	4.18139e-29	2.10489e-28	8.9334e-30	4.61685e-28	4.18982e-29	1.31184e-27	8.98473e-28	1.19051e-27	5.38304e-29	1.29994e-27	9.755e-28	3.635e-29	0	0	0	0	8.47926e-32	5.38698e-31	7.74255e-32	7.49672e-30	1.57507e-29	0.107923	5.94265e-32	6.6323e-32	1.68392e-30	5.97198e-32	2.62967e-06
1700001J11Rik	0	0.244535	0.00032115	0	0	2.62864e-07	0	1.83938e-08	0	8.85828e-05	1.34314e-26	1.43528e-28	0.00018542	1.02325e-26	1.1884e-27	7.30224e-28	1.06876e-26	0	0	0.000541814	0	1.23214e-06	0	0	0	9.2337e-29	8.37963e-30	2.62368e-28	1.79695e-28	2.38103e-28	1.07661e-29	2.59988e-28	1.951e-28	7.27e-30	0	0	0	0	2.21508e-32	1.40727e-31	2.02263e-32	1.95841e-30	4.11465e-30	3.30895e-30	1.55243e-32	1.73259e-32	4.39898e-31	1.56009e-32	4.3356e-30
1700001K19Rik	18.8789	2.37374	0.630559	4.95861	2.06407	0.00109035	0	0.143429	0.0143751	0.042262	1.32102	0.0460232	2.94564	0.067466	0	0	0.00340907	0	0	3.81731	0.00340454	0.0304616	0.00304126	0.469408	26.8378	8.42129e-29	7.64237e-30	2.39284e-28	1.63884e-28	0.405268	9.81885e-30	0.0852948	1.77934e-28	6.63036e-30	7.16097e-27	3.31031e-26	1.45247e-26	2.11925e-26	0	0	0.00151915	8.83445e-06	2.20856	0.834516	1.46156e-05	0	0	4.89765e-05	2.89186
1700001K23Rik	0.231213	9.54683e-31	0.119454	1.38163e-28	8.41579e-29	0.000375733	1.75151e-29	0.187544	1.5579e-29	7.50433e-31	0.574725	0	0	0.0876331	0	0	0	0.0131708	0	0	0	0.000397831	7.08734e-05	0	0	9.2337e-29	8.37963e-30	2.62368e-28	1.79695e-28	2.38103e-28	1.07661e-29	2.59988e-28	1.951e-28	7.27e-30	0	0	0	0	2.09975e-32	1.334e-31	0.00014413	0.00021971	0.0234786	3.13666e-30	1.4716e-32	0.637584	4.16994e-31	1.47886e-32	4.10985e-30
1700001L05Rik	0.0168883	4.6603e-29	0.0854841	11.839	0.00938633	0.00214772	8.55004e-28	0.00181718	7.6049e-28	2.51398	0.0349775	0.123035	0.22767	0.104594	5.89546e-26	0.00123911	1.87003	4.10822e-29	8.24617e-28	0.00400963	0.000118523	0.0176186	0.00331706	0.000520441	2.64315e-29	6.48385e-27	5.88413e-28	2.46848	1.26181e-26	1.67195e-26	1.36616e-05	1.82563e-26	0.802247	5.10496e-28	8.16622e-25	2.87098	1.65637e-24	2.41675e-24	1.06476e-30	0.0012451	9.72254e-31	0.0175628	0.689536	1.40606	7.46235e-31	8.32837e-31	2.11454e-29	7.49918e-31	3.61806
1700001L19Rik	0.934563	0.168126	0.401674	12.6848	0.00101591	1.11145e-06	1.63882e-27	0.0100006	0.059502	9.33529	0.0405197	0.000942194	0.000187634	1.14356e-06	0	0	23.8352	4.62984e-30	9.29319e-29	1.67764e-28	3.5455e-29	2.43022e-28	1.39424e-29	7.01852e-29	2.97875e-30	9.2337e-29	8.37963e-30	2.62368e-28	1.79695e-28	2.38103e-28	1.07661e-29	2.59988e-28	1.951e-28	7.27e-30	0	0	0	0	4.92615e-31	147.672	4.49815e-31	4.35533e-29	9.15063e-29	7.35883e-29	3.45247e-31	3.85313e-31	9.78296e-30	3.46951e-31	9.642e-29
1700001O22Rik	0.161946	5.3837e-29	0.332065	2.74276	0.0574535	3.36199e-27	9.87722e-28	2.45687	0.215763	0.149383	0.00676436	1.87464e-05	0.000233687	0.0111988	3.06971e-26	0.134944	0.000210758	1.83297e-29	3.67922e-28	0.00231031	1.40368e-28	0.00511222	9.68821e-06	2.77867e-28	1.1793e-29	0	0	0	0	0	0	5.66579	0	0.073417	0	0	0	0	1.18923e-31	0.721794	4.84881e-05	1.05142e-29	0.306506	1.08204	2.39425e-05	9.30188e-32	2.36171e-30	8.37578e-32	2.32768e-29
1700001P01Rik	7.20781	0	0.123285	6.66864e-05	0	3.4203e-07	0	0.476324	1.85171e-05	0.0706814	2.75803	0.0464364	7.78859	0.0663913	0.000211045	0.0407814	0.059626	4.58126e-30	0.000118239	0.00242391	3.5083e-29	2.40472e-28	1.37961e-29	6.94489e-29	2.9475e-30	0	0	0	0	2.30225	0.72634	0	0	0	3.58049e-27	1.65515e-26	7.26236e-27	1.05963e-26	0	0	0	9.91439e-06	2.49913	0	0	0	0	0	0.00231825
1700003C15Rik	0	0	0	0	0	0	0	0	0	0	0	0	0	0	0	0	0	0	0	2.1556e-05	0	0	0	0	0	0	0	0	0	0	0	0	0	0	0	0	0	0	0	0	0	0	0	0	0	0	0	0	0
1700003D09Rik	3.80083	0.021166	6.94105e-28	6.24527e-27	2.46443	1.59288e-05	7.91723e-28	0.00922992	7.04204e-28	3.39212e-29	0	0.000243303	0	0	0	0	0	0	2.72195	0	0	0	0	0	0	7.07917e-28	6.42438e-29	2.01149e-27	1.37766e-27	1.82546e-27	8.254e-29	1.99324e-27	1.49577e-27	5.57367e-29	0	0	0	0	1.66131e-32	1.05545e-31	1.51697e-32	1.46881e-30	3.08599e-30	2.48171e-30	1.16432e-32	1.29944e-32	3.29924e-31	1.17007e-32	3.2517e-30
1700003E16Rik	0.436728	6.2124	0.00135261	26.816	1.51568	8.08823e-08	7.39357e-27	0.442457	0.399269	0.366676	0.029342	0	7.51536e-06	3.54784e-05	0	0	54.2633	1.00131e-28	1.88433	3.6283e-27	7.668e-28	0.150243	3.01538e-28	0.0317354	6.44226e-29	4.64763e-27	4.21775e-28	1.32059e-26	9.04462e-27	1.19845e-26	5.41893e-28	1.30861e-26	9.82003e-27	3.65923e-28	2.00493e-25	0.000357953	4.06662e-25	5.93348e-25	2.15847e-30	52.3658	1.97093e-30	1.90835e-28	1.47804e-07	1.29608	1.51275e-30	1.68831e-30	4.28655e-29	1.52022e-30	0.330382
1700003F12Rik	4.64529	2.05107	4.28546e-28	0.00158834	2.3487e-27	0.0111355	4.66028e-05	0.0244018	4.34781e-28	2.09432e-29	0.0310832	5.0209e-28	0.0933127	5.91449e-06	4.15725e-27	2.55447e-27	3.73872e-26	4.09991e-30	7.899e-05	1.98185e-05	3.13969e-29	0.00140808	0.0013957	0.000225673	1.39919	0	0	0	0	0	0	0	0	0	0	0	0	0	3.31059e-32	2.10326e-31	3.02295e-32	2.92697e-30	6.14961e-30	4.94545e-30	2.32021e-32	2.58947e-32	6.57457e-31	2.33166e-32	0.0026021
1700003G13Rik	0	0	0	0	0	0	0	0	0	0	0.000463732	0	0.00366082	0	0	0	0	0	0	0	0	0	0	0	0	0	0	0	0	0	0	0	0	0	0	0	0	0	0	0	0	0	0	0	0	0	12.8406	0	0
1700003G18Rik	0	1.41812	0	0.010849	0	3.82352e-05	0	0.00934721	0	1.61993e-05	5.01741e-06	3.67904e-29	0.245769	0.0115911	2.76791e-05	1.87177e-28	2.73953e-27	0	0	0	0.000122101	0	0	0	0	3.0779e-29	2.79321e-30	8.7456e-29	5.98982e-29	7.93676e-29	3.58869e-30	8.66628e-29	6.50333e-29	2.42333e-30	7.16097e-27	3.31031e-26	1.45247e-26	2.11925e-26	0	0	0	0	0	0	0	0	0	0	0.0012835
1700003H04Rik	0	0	0	0	0	0	0	0	0	0	1.87534e-06	0	0	0	0	0	0	0	0	0	0	0	0	0	0	0	0	0	0	0	0	0	0	0	0	0	0	0	0	0	0	0	0	0	0	0	0	0	0
1700003L19Rik	0	0	0	0	0.0877101	0	0	0	0	0	0	0	0	0	0	0	0	0	0	0	0	0	0	0.00255691	0	0	0	0	0	0	0	0	0	0	0	0	0	0	0	0	0	0	0	0	0	0	0	0	0
1700003M02Rik	0.168541	0	0.0260745	0.00100824	13.329	1.09926e-06	0	0	0	0.00295237	5.57375e-06	0.00819217	0	0	0	0	85.9664	0	0	5.38901e-06	0	0	0	0	0	6.1558e-29	5.58642e-30	1.74912e-28	1.19796e-28	1.58735e-28	7.17739e-30	1.73326e-28	1.30067e-28	4.84667e-30	0	0	0	0	3.8187e-30	252.812	3.48692e-30	3.37621e-28	7.09348e-28	0.135452	2.67632e-30	2.98691e-30	7.58365e-29	2.68953e-30	7.47438e-28
1700003M07Rik	180.49	1.04241	0.000347173	6.15556	0.792928	3.3085e-06	3.54357e-27	0.549642	1.72572	0.063772	0.00174985	3.70699e-27	0.00562073	0.0257032	3.06934e-26	1.88599e-26	2.76034e-25	7.87055e-29	0.000101575	2.85192e-27	6.02722e-28	2.24049e-05	2.37016e-28	1.19312e-27	5.06376e-29	9.54149e-28	8.65895e-29	2.71114e-27	1.85684e-27	2.4604e-27	1.1125e-28	2.68655e-27	2.01603e-27	7.51233e-29	6.44488e-26	2.97928e-25	1.30722e-25	1.90733e-25	2.8479e-31	1.80931e-30	2.60047e-31	2.5179e-29	0.00179195	4.25427e-29	1.99594e-31	2.22757e-31	5.65571e-30	2.00579e-31	0.186535
1700003P14Rik	0	0	0	0	0	3.99599e-07	0	0	0	0	0	0	0	0.00151942	0	0	0	0	0	0	0	0	0	0	0	9.2337e-29	8.37963e-30	2.62368e-28	1.79695e-28	2.38103e-28	1.07661e-29	2.59988e-28	1.951e-28	7.27e-30	0	0	0	0	0	0	0	0	0	0	0	0	0	0	0
1700006A11Rik	0	0	3.21794e-07	0	0	2.59979e-06	0	0.0163314	0	0	0	0	0	0.00019239	0	0	0	0	0	0	0	0	0	0	0	0	0	0	0	0	0	0	0	0	0	0	0	0	0	0	0	0	0	0	0	0	0	0	0
1700006E09Rik	0	0	0.018457	0	0	0	0	0.0164754	0	0	4.70824e-05	0	0	2.54671e-06	0	0	0	0	0	0	0	0	0	0	0	0	0	0	0	0	0	0	0	0	0	0	0	0	0	0	0	0	0	0	0	0	0	0	0
1700006F04Rik	0	0	0	0.348974	1.08378	0	0	0	0	0	0	0	0.0270433	0	0	0	0.000299516	0	0	0	0	0	0	0	0	0	0	0	0	0	0	0	0	0	0	0	0	0	0	0	0	0	0	0	0	0	0	0	1.51676
1700006H21Rik	0	4.14622	0	0	0	1.14917e-07	0	0.00229941	0	0	0	0	0	1.18626e-05	0	0	0	0	0	0.000686204	0	0	0	0	0	0	0	0	0	0	0	0	0	0	0	0	0	0	0	0	0	0	0	0	0	0	0	0	0
1700007B14Rik	0.35073	1.49816e-31	4.45929e-05	0.0609179	0.000435868	9.35562e-30	2.7486e-30	1.10087e-29	2.44476e-30	1.17763e-31	0	0.00322	0.460166	0	0	0	0	0	0	0.000198414	0	0	0	0	0	0	0	0	0	0	0	0	0	0	0	0	0	0	0	0	0	0	0	0	0	0	0	0	0
1700007F19Rik	3.00497e-29	1.28846e-30	3.62701e-05	1.07215	0.219248	1.82702e-07	2.36388e-29	9.46781e-29	2.10257e-29	0.00762219	0	0	0	0.000221282	0	0	0	0	0	0	0	0	0	0	0	6.1558e-29	5.58642e-30	1.74912e-28	1.19796e-28	1.58735e-28	7.17739e-30	1.73326e-28	1.30067e-28	4.84667e-30	1.79024e-26	8.27577e-26	3.63118e-26	5.29814e-26	0	0	0	0	0	0	0	0	0	0	3.07046e-06
1700007G11Rik	0.112251	8.0727e-30	1.29845e-28	0.259046	7.1163e-28	5.01824e-05	1.48106e-28	0.00334779	1.31734e-28	6.34558e-30	1.75775e-06	0	0	1.17381e-05	0	0	66.3788	0	0	0	0	0.000218911	0.00019704	0	0	6.1558e-29	5.58642e-30	1.74912e-28	1.19796e-28	1.58735e-28	7.17739e-30	1.73326e-28	1.30067e-28	4.84667e-30	0	0	0	0	8.0304e-31	55.2512	7.33269e-31	0.00126102	1.4917e-28	1.1996e-28	5.62806e-31	6.28121e-31	1.59477e-29	5.65584e-31	1.5718e-28
1700007J10Rik	5.03499e-28	2.15888e-29	0.0742755	2.98232	0.00159999	0.000620885	3.96081e-28	0.000527364	3.52297e-28	0.00259468	0.256979	0.000942197	8.35475e-05	3.4757e-25	4.03667e-26	0.000115602	3.63029e-25	8.73039e-29	1.7524e-27	0.0328722	6.68568e-28	0.000378866	5.34605e-06	0.00133401	5.61697e-29	7.35269e-28	6.67261e-29	2.08921e-27	1.43089e-27	0.0220471	8.57292e-29	2.07026e-27	1.55356e-27	0.0805803	7.51902e-26	3.47582e-25	1.52509e-25	2.22522e-25	3.8981e-31	1.06769	3.55942e-31	3.4464e-29	7.24096e-29	0.0394766	2.73196e-31	3.04901e-31	7.74133e-30	2.74545e-31	0.00799566
1700007K09Rik	7.04071e-29	3.01889e-30	4.85572e-29	4.36898e-28	0.0034176	1.88523e-28	5.53862e-29	2.21833e-28	4.92637e-29	2.37301e-30	0.00960706	0	0	0	0	0	0	4.62984e-30	9.29319e-29	1.67764e-28	3.5455e-29	2.43022e-28	1.39424e-29	7.01852e-29	2.97875e-30	0	0	0	0	0	0	0	0	0	0	0	0	0	3.32262e-32	2.11091e-31	3.03394e-32	2.93761e-30	6.17198e-30	4.96343e-30	2.32864e-32	2.59889e-32	6.59847e-31	2.34014e-32	6.5034e-30
1700007K13Rik	4.52102	133.872	3.00551e-05	0.438935	0.000396951	3.26483e-07	6.29608e-28	1.54348	3.98422	2.69754e-29	8.36265e-05	0	0	0	0	0	78.2056	0	0	0	0	4.62841e-07	0	0.142871	0	4.30702e-28	3.90865e-29	1.22381e-27	8.38178e-28	1.11062e-27	5.0218e-29	1.21271e-27	0.00177665	3.39106e-29	1.07077e-26	0.000823119	2.17185e-26	3.16888e-26	3.36872e-30	356.52	3.07604e-30	2.97837e-28	6.25761e-28	5.03229e-28	2.36095e-30	2.63494e-30	6.69002e-29	2.3726e-30	6.59362e-28
1700007L15Rik	2.042	0	0.0307382	0.000924608	0	0.0175264	0.0010503	2.00345	0.0018135	0	0.0197684	0.484108	0.000532509	0.0195051	1.07337	0.197874	24.2414	0	21.0431	0.173793	0.000511162	0.0402274	0.000732278	0.429116	0	3.94858e-28	3.58336e-29	0.43428	7.68423e-28	0.439702	0.000737327	1.11178e-27	8.34301e-28	3.10885e-29	0.416515	0.00352012	1.01138e-25	1.47567e-25	0	5.44201	0	0.00133583	1.07952	0.0557932	0	0	0	0	5.18042e-07
1700007P06Rik	0.0114381	4.50455e-30	7.24532e-29	0.210889	3.97088e-28	8.22678e-08	8.26428e-29	3.31001e-28	0.00804991	3.54082e-30	4.03147e-26	4.30803e-28	1.38485e-26	3.0713e-26	3.567e-27	2.19178e-27	3.2079e-26	2.7779e-29	5.57591e-28	1.00658e-27	2.1273e-28	1.45813e-27	8.36545e-29	4.21111e-28	1.78725e-29	2.46232e-28	2.23457e-29	6.99648e-28	4.79185e-28	6.34941e-28	2.87096e-29	6.93302e-28	5.20267e-28	1.93867e-29	3.58049e-27	1.65515e-26	7.26236e-27	1.05963e-26	1.66131e-32	1.05545e-31	1.51697e-32	1.46881e-30	3.08599e-30	2.48171e-30	1.16432e-32	1.29944e-32	3.29924e-31	1.17007e-32	3.2517e-30
1700008J07Rik	18.5468	3.71309	0.369334	8.63451	8.32389	0.0148047	0.00287841	3.85802	4.60582	0.782747	0.509052	3.79138	12.6702	0.276864	1.61721	0.0810885	2.05903	0.00439478	12.9756	0.42932	0.154073	0.239378	0.0196547	1.09184	1.56964	3.8235e-27	3.46985e-28	1.13273	7.44081e-27	2.46616	0.00207995	1.79502	8.07872e-27	0.000894193	6.44674	2.24398	0	0	0.030722	27.2653	0.0274286	7.95853e-05	1.99302	25.5949	0	0	4.48514	0.000575628	3.35321
1700008K24Rik	2.35875e-29	1.01138e-30	1.62674e-29	1.46368e-28	8.91555e-29	6.3158e-29	1.85553e-29	7.43175e-29	1.65041e-29	7.94997e-31	0.00121633	0	0	0	0	0	0	0	0	0	0	0	0	0	0	3.0779e-29	2.79321e-30	8.7456e-29	5.98982e-29	7.93676e-29	3.58869e-30	8.66628e-29	6.50333e-29	2.42333e-30	0	0	0	0	5.36535e-33	3.40868e-32	4.89919e-33	4.74364e-31	0.00392559	8.01491e-31	3.76028e-33	4.19666e-33	1.06552e-31	3.77884e-33	1.05016e-30
1700008O03Rik	5.89044	1.44301e-29	0.000213405	9.75618	0.652064	0.0033326	2.64743e-28	0.910362	0.0316719	0.00550554	0.0900101	0.000125507	0.000157558	0.0564136	2.30539e-27	1.41657e-27	2.07329e-26	0.000106836	3.71713e-28	6.7103e-28	1.41815e-28	2.33056e-05	5.57675e-29	2.8073e-28	1.19145e-29	1.70594e-28	1.54815e-29	0.085943	3.31988e-28	0.00600645	1.98905e-29	4.80332e-28	3.6045e-28	1.34314e-29	0	0.000181335	0	0	3.15278e-32	2.003e-31	2.87885e-32	2.78745e-30	5.85648e-30	0.0464944	2.20961e-32	2.46604e-32	6.26117e-31	2.22052e-32	0.00122816
1700008P02Rik	0	0	0	0	0	4.50954e-07	0	0	0	0	2.65167e-07	0	0	7.99693e-05	0	0	0	0	0	9.00688e-05	0	0	0	0	0	0	0	0	0	0	0	0	0	0	0	0	0	0	0	0	0	0	0	0	0	0	0	0	0
1700009C05Rik	1.88334e-29	8.0753e-31	1.29887e-29	0.0278501	7.1186e-29	5.04283e-29	1.48154e-29	5.93386e-29	1.31777e-29	6.34763e-31	0	0	0	0	0	0	0	0	0	0	0	0	0	0	0	0	0	0	0	0	0	0	0	0	0	0	0	0	0	0	0	0	0	0	0	0	0	0	0
1700009J07Rik	0	0	0	0	0	0.00365366	0	0	0	0	1.32011e-26	1.41067e-28	4.5347e-27	0.00290431	1.16802e-27	7.17702e-28	1.05043e-26	0	0	0	0	0	0	0	0	1.47739e-27	1.34074e-28	4.19789e-27	2.87511e-27	3.80965e-27	1.72257e-28	4.15981e-27	3.1216e-27	1.1632e-28	0	0	0	0	2.21508e-32	1.40727e-31	2.02263e-32	1.95841e-30	4.11465e-30	3.30895e-30	1.55243e-32	1.73259e-32	4.39898e-31	1.56009e-32	4.3356e-30
1700009N14Rik	0	0	0	0	0	0	0	0	2.11966e-06	0	0	0	0	0	0	0	0	0	0	5.38901e-06	0	0	0	0	0	3.0779e-29	2.79321e-30	8.7456e-29	5.98982e-29	7.93676e-29	3.58869e-30	8.66628e-29	6.50333e-29	2.42333e-30	0	0	0	0	0	0	0	0	0	0	0	0	0	0	0
1700010B08Rik	0	0	0	0	0	0	0	0	0	0	0.0677186	0	0	0	0	0	0	0	0	0	0	0	0.000339463	0	0	0	0	0	0	0	0	0	0	0	0	0	0	0	0	0	0	0	0	0	0	0	0	0	0
1700010D01Rik	0	0	0	0	0	0	0	0	0	0	0	0	0	0	0	0	0	0	0	0	0	0	0	0	0	0	0	0	0	0	0	0	0	0	0	0	0	0	0	0	0	0	0	0	0	0	0	0	0
1700010I02Rik	4.7175e-29	2.02275e-30	3.25349e-29	2.92735e-28	1.78311e-28	1.26316e-28	3.71105e-29	1.48635e-28	3.30082e-29	1.58999e-30	4.03147e-26	4.30803e-28	1.38485e-26	3.0713e-26	3.567e-27	2.19178e-27	3.2079e-26	1.38895e-29	2.78796e-28	5.03292e-28	1.06365e-28	7.29066e-28	4.18273e-29	2.10556e-28	8.93625e-30	9.2337e-29	8.37963e-30	2.62368e-28	1.79695e-28	2.38103e-28	1.07661e-29	2.59988e-28	1.951e-28	7.27e-30	1.07415e-26	4.96546e-26	2.17871e-26	3.17888e-26	2.21508e-32	1.40727e-31	2.02263e-32	1.95841e-30	4.11465e-30	3.30895e-30	1.55243e-32	1.73259e-32	4.39898e-31	1.56009e-32	4.3356e-30
1700010I14Rik	15.8243	0	0.00696571	4.04481	13.2484	0.0110605	0	0.45829	0.000481563	0.054818	0.10885	3.11714	0	0.258305	0	0.0801516	14.1251	0.0115914	0	4.7406e-05	0	0	0.00357383	0	0	7.99981e-28	7.25987e-29	2.27308e-27	0.00258305	2.06286e-27	9.32743e-29	2.25247e-27	1.69029e-27	6.29852e-29	2.81488e-26	0.0120569	5.70947e-26	8.33051e-26	2.1846e-31	0.764493	0.0106546	1.93146e-29	4.05803e-29	0.0534801	0.0464755	1.70875e-31	4.33845e-30	0.000264309	3.80737e-05
1700010J16Rik	0	0	2.22964e-05	0	0	4.57063e-06	0	5.4934	0	0	0	0	0	0	0	0	0	0	0	0	0	0	0	0	0	0	0	0	0	0	0	0	0	0	0	0	0	0	0	0	0	0	8.73986e-06	0	0	0	0	0	0
1700010K23Rik	0.16352	7.89856e-31	1.27044e-29	1.14309e-28	4.9022e-05	4.93246e-29	1.44911e-29	0.00764798	1.28892e-29	6.2087e-31	0	0	0	0	0	0	0	0	0	0	0	0	0	0	0	0	0	0	0	0	0	0	0	0	0	0	0	0	0	0	0	0	0	0	0	0	0	0	0
1700011A15Rik	0	0	0	0	0	0	0	0	0	0	0	0	0	0	0	0	0	0	0	0.248506	0	1.56916e-05	0	0	0	3.0779e-29	2.79321e-30	8.7456e-29	5.98982e-29	7.93676e-29	3.58869e-30	8.66628e-29	6.50333e-29	2.42333e-30	0	0	0	0	1.66131e-32	1.05545e-31	1.51697e-32	1.46881e-30	3.08599e-30	2.48171e-30	1.16432e-32	1.29944e-32	3.29924e-31	1.17007e-32	3.2517e-30
1700011B04Rik	0	0	0	0.148363	0	4.95693e-06	0	3.94856e-05	0	0	0	0	0	0	0	0	0	0	0	0	0	0	0	0	0	0	0	0	0	0	0	0	0	0	0	0	0	0	0	0	0	0	0	0	0	0	0	0	0
1700011E24Rik	0.0956766	0	0.0445859	0.185067	0.000525937	4.02951e-05	0	0.0204696	0	0.0189236	0.579823	0.0358097	5.99583	0.0151339	0	0.0259538	3.23705	0	0	5.5569e-06	0	1.89521e-06	0	0	0	0	0	0	0	0.00113467	0.0100752	0	0	0	0	0	0	0	0	0	0	0	0.101047	0.44214	0	0	0	0	0
1700011H14Rik	2.04357	0	0.000319181	68.2815	0.768211	0.00124351	0	0.41657	0.355895	0.0001721	0.0912735	0	0	0.0221719	0	0	94.0771	4.62669e-30	9.28688e-29	1.6765e-28	3.54309e-29	8.31745e-07	3.87191e-06	7.01376e-29	0.0089886	125.756	1.88826e-27	48.2579	50.9331	0.204348	2.42602e-27	3.01896	211.821	1.63821e-27	2.14829e-26	9.93093e-26	4.35741e-26	6.35776e-26	0	0	2.25833e-05	0	0.00919331	4.65759	0	0	0	0	0
1700011I03Rik	0	0.0340598	0	0.893182	0	0.000313806	0	0.00184195	0	0	7.14702e-06	0	0	0.0456618	0	0	2.15892	0	0.0318443	0	0	0	0	0.0149157	0	0	0	0	0	0	0	0	0	0	0	0	0	0	1.10743e-32	7.03567e-32	0.00499035	9.79108e-31	2.05713e-30	1.65432e-30	7.76139e-33	8.66211e-33	2.19928e-31	7.7997e-33	2.16759e-30
1700011L22Rik	0	0	0.222558	0	0	0.00156493	0	0	0	0	2.65424e-26	2.83632e-28	9.11756e-27	0.00407869	2.34844e-27	0.000182798	2.11202e-26	0	0	0	0	0	0	0	0	0	0	0	0	0	0	0	0	0	0	0	0	0	0	0	0	0	0	0	0	0	0	0	0
1700011M02Rik	1.41525e-28	6.06826e-30	9.76046e-29	8.78205e-28	5.34933e-28	3.78948e-28	1.11332e-28	4.45905e-28	9.90247e-29	4.76998e-30	0	0	0	0	0	0	0	0	0	0	0	0	0	0	0	6.1558e-29	5.58642e-30	1.74912e-28	1.19796e-28	1.58735e-28	7.17739e-30	1.73326e-28	1.30067e-28	4.84667e-30	0	0	0	0	0	0	0	0	0	0	0	0	0	0	0
1700012A03Rik	0	0	0	0	0	0	0	0	0	0	0.000583903	0	0	0	0	0	0	0	0	0	0	0	0	0	0	0	0	0	0	0	0	0	0	0	0	0	0	0	0	0	0	0	0	0	0	0	0	0	0
1700012B07Rik	0	0	0	0	0	0	0	0	0	0	0	0	0	0	4.84366e-05	0.0295067	0	0	0	0	0	1.55922e-07	3.16732e-05	0	0	0	0	0	0	0	0	0	0	0	0	0	0	0	0	0	0	0	2.02309e-05	0	0.000111888	0	0	0	1.98794
1700012B09Rik	0.37486	6.63739e-30	1.06759e-28	9.60571e-28	5.85104e-28	2.20459e-06	1.21773e-28	4.87726e-28	1.08312e-28	0.001831	5.23151e-07	0	0	0.00102445	0	0	106.881	0	0	0	0	0	0	0.00203105	0	0	0	0	0	0	0	0	0	0	0	0	0	0	2.06538e-31	50.5351	1.88593e-31	1.82605e-29	3.83657e-29	3.08532e-29	1.44751e-31	1.6155e-31	4.10168e-30	1.45465e-31	4.04258e-29
1700012D01Rik	0.0286524	1.37158e-29	0.178863	0.132045	0.0517739	0.001841	0.0102263	2.37676e-06	0.0482995	0.580828	0.0677951	0.506225	1.18842	0.107737	1.48063e-26	0.108838	0.000920753	2.72691e-29	3.66687	0.00562202	0.00242605	0.0023755	0.000989471	0.232301	1.31991	0.736539	1.77991e-29	0.0130205	3.81688e-28	5.05753e-28	2.28682e-29	0.0534458	4.14411e-28	1.54422e-29	1.15625e-25	0.0616498	2.34523e-25	3.42186e-25	0	0	0	0.00248135	0.0746526	13.1726	0	0	0	0.00389832	0.901145
1700012D14Rik	5.7545	3.18162	0.128359	11.3902	0.211538	0.0100688	0.000634611	0.535179	1.51536	2.38084	0.122153	0.768082	1.36607	0.0944106	0.00457684	0.0486011	9.91915	4.5428e-29	0.0257066	0.0483319	0.0277473	0.0337033	0.00112945	0.393251	2.92275e-29	6.66297e-28	6.04668e-29	0.242633	1.29666e-27	0.027739	0.00374899	0.00221506	1.40783e-27	5.24598e-29	4.29406e-26	0.000615356	8.7097e-26	1.27081e-25	0.0327662	0.067366	0	0	0.397079	0	0	0	30.9369	0	0.650461
1700012I11Rik	0	0	0	0	0	0	0	0	0	0	0.00249308	0	0	0	0	0	0	0	0	1.8258e-05	0	0	0	0	0	0	0	0	0	0	0	0	0	0	0	0	0	0	0	0	0	0	2.02418e-05	0	0	0	0	0	0
1700012L04Rik	0	0	0.0659922	0	0	1.85856e-05	0	0.000300635	0	0.011978	7.93096e-07	0	0	0	0	0.00112365	0	0	0	0	0	0	4.21419e-05	0	0	0	0	0	0	0	0	0	0	0	3.57756e-27	7.13201e-05	7.25642e-27	1.05876e-26	0	0	0.000420206	0	0	0	0	0	0	0	0
1700012P22Rik	0	0	0	0	0	0	0	0	0	0	0	0	0	0	0	0	72.636	0	0	0	0	0	0	0	0	0	0	0	0	0	0	0	0	0	0	0	0	0	0	0	0	0	0	0	0	0	0	0	0
1700013D24Rik	0	0	0	0	0	0	4.03133e-05	0	0	0	0	0	1.42353e-05	0.000136386	0	0	0	0	0	0	0	0	1.55117e-05	0	0	0	0	0	0	0	0	0	0	0	0	0	0	0	0	0	0	0	0	0	0	0	0	0	0
1700013F07Rik	0.027	2.30828e-29	0.0252	1.03065	0.339951	1.44147e-27	2.62868e-05	0.0455549	0.000200156	1.81444e-29	1.2942	0	25.8694	0.00241953	0	0	64.096	4.55456e-30	9.14209e-29	0.00289489	3.48786e-29	0.00058073	1.37157e-29	6.90441e-29	0.00684119	3.04871e-29	2.76672e-30	8.66266e-29	5.93302e-29	0.00182169	0.000108991	0.000239062	6.44166e-29	2.40035e-30	0	0	0	0	5.38907e-31	65.6969	4.92085e-31	4.7646e-29	1.00105e-28	8.05034e-29	3.7769e-31	4.21522e-31	187.427	3.79554e-31	1.05481e-28
1700013G24Rik	0	0	0	0	0	0	0	0	0	0	0	0	0	0	0	0	0	0	0	0	0	0	0	0	0	0	0	0	0	0	0	0	0	0	0	0	0	0	0	0	0	0	0	0	0	0	0	0	0
1700013H16Rik	0	0	0.155607	0	0	4.06501e-06	0	0	0	0.0104337	0	0	0	9.47667e-05	0	0	0	0	0	0	0	0	0	0	0	0	0	0	0	0	0	0	0	0	0	0	0	0	5.53771e-33	3.51818e-32	5.05657e-33	4.89602e-31	1.02866e-30	8.27238e-31	3.88107e-33	4.33148e-33	1.09975e-31	3.90023e-33	1.0839e-30
1700015E13Rik	2.78232	7.68722e-30	1.23645e-28	1.1125e-27	0.000419389	0.00442764	0.00146674	0.0373639	1.25444e-28	6.04258e-30	0.00265343	0	1.49937e-05	0.0402231	0	0	1.78345	4.61687e-30	1.29721e-05	0.00027751	3.53557e-29	0.00026172	9.44416e-06	6.99886e-29	2.97041e-30	4.30906e-28	3.9105e-29	1.22438e-27	8.38574e-28	1.11115e-27	5.02417e-29	1.21328e-27	9.10466e-28	3.39267e-29	3.58049e-27	1.65515e-26	7.26236e-27	1.05963e-26	0	0	0	0	7.53972	0.0554744	0	0	0	0	0.116834
1700015F17Rik	0.212504	0	0	0.0100036	0.0884506	0	0	0.00114617	0	0	3.04292e-06	0	0	0.000159939	0	0	0	0	0	8.7316e-07	0	0.000615602	0	0	0	0	0	0	0	0	0	0	0	0	0	0	0	0	0	0	0	0	0	0	0	0	0	0	0
1700015G11Rik	2.35483e-29	1.0097e-30	1.62404e-29	1.46125e-28	8.90076e-29	6.30532e-29	1.85245e-29	0.000428435	1.64767e-29	0.00217522	0	0	0	0	0	0	0	0	0	0	0	0	0	0	0	0	0	0	0	0	0	0	0	0	0	0	0	0	0	0	0	0	0	3.82588	0	0	0	0	0
1700016C15Rik	0	0	0.644073	1.71328e-05	0	4.04829e-06	0	0.0181216	0	0	0.017455	5.61152e-05	0.0167122	0.00304368	0	0	0	0	0	0.500142	0	0	0	0	0	0	0	74.3056	0	0	0.000860262	0.14035	122.645	0	0	0	0	0	1.02495e-32	6.51162e-32	9.35896e-33	9.0618e-31	0.0140956	0.00586405	7.18328e-33	8.01692e-33	2.03547e-31	7.21874e-33	4.33311e-07
1700016D06Rik	2.33369e-29	1.00063e-30	0.00272552	1.44812e-28	8.82083e-29	4.94711e-06	1.83581e-29	0.00229054	1.63288e-29	7.8655e-31	0.0162358	4.12209e-28	1.32508e-26	2.93874e-26	3.41304e-27	2.09718e-27	3.06944e-26	0	0	0.111235	0	6.27279e-06	0	0	0	1.22951e-28	1.11578e-29	3.49354e-28	2.39271e-28	3.17044e-28	0.0261551	3.46186e-28	2.59784e-28	9.68032e-30	0	0	0	0	3.32169e-32	2.11031e-31	3.03309e-32	2.93678e-30	0.000118339	4.96203e-30	2.32799e-32	0.00261343	6.59662e-31	2.33948e-32	7.92832e-05
1700016G22Rik	0	0	0.0345291	0	0	2.34978e-06	0	0	0	0	0.524055	0	8.40593	0.0515265	0	0.00652161	0.0335724	0	0	0	0	0	0	0	0	0	0	0	0	0	0.0344614	0	0	0	0	0	0	0	1.10754e-32	7.03635e-32	1.01131e-32	9.79204e-31	2.05733e-30	1.65448e-30	7.76214e-33	8.66295e-33	2.19949e-31	7.80046e-33	2.1678e-30
1700016H13Rik	0	0	0	0	0	0	0	0	0	0	1.83456e-06	0	2.38006	0	0	0	0	4.62969e-30	9.29289e-29	5.38901e-06	3.54539e-29	1.58565e-06	1.3942e-29	7.0183e-29	2.97865e-30	3.0779e-29	2.79321e-30	8.7456e-29	5.98982e-29	7.93676e-29	3.58869e-30	8.66628e-29	6.50333e-29	2.42333e-30	0	0	0	0	6.09148e-32	3.86999e-31	5.56223e-32	5.38562e-30	1.13153e-29	9.09962e-30	4.26918e-32	4.76462e-32	1.20972e-30	4.29025e-32	1.19229e-29
1700016K19Rik	2.4037	0.139979	1.22618e-29	4.19437e-05	12.8018	2.58433e-06	1.39863e-29	5.60179e-29	0.00251301	5.9924e-31	2.22293e-06	0.000179434	0	0	0	2.40872e-05	92.0968	0	0	0	0	0	3.25944e-06	0	0	3.0779e-29	2.79321e-30	8.7456e-29	5.98982e-29	7.93676e-29	3.58869e-30	8.66628e-29	6.50333e-29	2.42333e-30	3.58049e-27	1.65515e-26	7.26236e-27	1.05963e-26	4.19169e-30	180.937	3.8275e-30	3.70597e-28	7.78632e-28	6.26166e-28	2.93772e-30	3.27865e-30	8.32437e-29	2.95223e-30	8.20443e-28
1700016L04Rik	5.68687e-29	0.379452	3.92203e-29	0.175625	2.14951e-28	1.52272e-28	4.47362e-29	0.0813274	0.000251359	1.91671e-30	4.16932e-07	0	0	0	0	0	0	0	0	0	0	4.15398e-05	0	0	0	0	0	0	0	0	0	0	0	0	0	0	0	0	0	0	0	0	0	0	0	0	0	0	0
1700016L21Rik	0	0	0	0	0	0	0	0.000134534	0	0	2.79651e-05	0	0	0	0	0.0510492	0	0	0	0.0139172	0	0	0	0	0	0	0	0	0	0	0	0	0	0	0	0	0	0	0	0	0	0	0	0	0	0	0	0	0
1700016P04Rik	0	0	0	0	0	0	0	0	0	0	0	0	0	0	0	0	0	0	0	0	0	0	0	0	0	3.0779e-29	2.79321e-30	8.7456e-29	5.98982e-29	7.93676e-29	3.58869e-30	8.66628e-29	6.50333e-29	2.42333e-30	0	0	0	0	0	0	0	0	0	0	0	0	0	0	0
1700017B05Rik	38.6606	9.9087	2.62655	30.9308	1.61432e-26	1.68433	0.0331026	2.76109	0.0559266	23.0354	9.19249	13.8787	6.23274	1.47659	0.340738	0.0935665	141.086	0.0109789	62.1694	2.76799	0.019601	1.89343	0.184594	14.8431	0.396922	0.86519	1.1659e-27	36.7499	2.50018e-26	1.18651	3.46763	3.61735e-26	0.00584582	0.0121278	3.11051e-25	35.7629	6.30909e-25	9.20539e-25	0.0048487	1.52374	0.0225405	2.12106	22.5288	61.6157	0.0209677	1.05014	4.26237e-29	1.51164e-30	23.2804
1700017D01Rik	0	0	0.00545103	0	0	1.07587e-07	0	0	0	0	0.000623038	2.06892e-05	0	0.000774643	0	0	0	0	0	0	0	0	0	0	0	0	0	0	0	0	0	0	0	0	0	0	0	0	0	0	0	0	0	0	0	0	0	0	0
1700017G19Rik	0	0	0	0	0	0	0	0	0	0	2.60777e-07	1.436e-28	4.61611e-27	1.36097e-06	1.18899e-27	7.30587e-28	1.06929e-26	0	0.0458562	0	0	0	0	0.0442331	0	0	0	0	0	0	0	0	0	0	0	0	0	0	0	0	0	0	0	0	0	0	0	0	0
1700017J07Rik	0	0	0	0	0	0.00153059	0	0	0	0	2.08373e-05	0	0	0.000272497	0	0.00116963	0	0	0	0	0	0	2.14535e-05	0	0	0	0	0	0	0	0	0	0	0	0	0	0	0	0	0	0	0	0	0	0	0	0	0	0
1700017N19Rik	0	0	0.000648295	0	0	1.0153e-06	0	0	1.19896e-06	0	0.00442089	0	0	0	0	0	0	0	0	0	0	0.00331218	0	0	0	0	0	0	0	0	0	0	0	0	0	0	0	0	0	0	0	0	0	0	0	0	0	0	0
1700018A04Rik	1.6577e-29	7.10784e-31	1.61276	1.55633e-06	6.26575e-29	4.43868e-29	1.30404e-29	5.22295e-29	1.15989e-29	0.000146293	0	0	0	0	0	0	51.3809	0	0	0	0	0	0	0	0	0	0	0	0	0	0	0	0	0	0	0	0	0	8.91867e-32	13.4669	8.14379e-32	7.88521e-30	1.6567e-29	1.3323e-29	6.2506e-32	6.976e-32	1.77118e-30	6.28146e-32	2.18368
1700018B08Rik	0	0	0	0	0	1.29835e-06	0	0	0	0.0054717	0.00039357	0	0	0	0	0	0	0	0	0	0	0	0	1.45888e-06	0	0	0	0	0	0	0	0	0	0	0	0	0	0	5.53754e-33	3.51807e-32	5.05642e-33	4.89587e-31	1.02863e-30	8.27213e-31	3.88095e-33	4.33134e-33	1.09971e-31	3.90011e-33	3.65716e-06
1700018B24Rik	0	0	0	0	0	6.1589e-07	0	0	0	0	0	0	0	0	0	0	0	0	0	0.64657	0	0	0	0	0	0	0	0	0	0	0	0	0	0	0	0	0	0	0	0	0	0	0	0	0	0	0	0	0
1700018C11Rik	2.33505e-29	1.00122e-30	1.6104e-29	1.44897e-28	8.82599e-29	5.32786e-05	1.83688e-29	0.00077982	0.00859549	7.8701e-31	0	0.00545045	0	0	0	0	0	0	0	0	0	0	0	0	0	0	0	0	0	0	0	0	0	0	0	0	0	0	0	0	0	0	0	0	0	0	0	0	0
1700018F24Rik	0	0	0	0	0	3.41611e-06	0	0	0	0	0	0	0.00682273	0	0	0	0	0	0	6.85375e-07	0	0	0	0	0	0	0	0	0	0	0	0	0	0	0	0	0	0	5.53771e-33	3.51818e-32	5.05657e-33	4.89602e-31	1.02866e-30	8.27238e-31	3.88107e-33	4.33148e-33	1.09975e-31	3.90023e-33	1.0839e-30
1700018G05Rik	1.37679e-28	5.90334e-30	9.49519e-29	0.00123265	5.20395e-28	0.000162712	1.08306e-28	0.0417997	4.99947e-05	4.64034e-30	3.88929e-05	1.43557e-28	4.61473e-27	1.02345e-26	1.18863e-27	7.30368e-28	1.06897e-26	0	0	0	0	0.00228992	0	0	0	0	0	0	0	0	0	0	0	0	0	0	0	0	0	0	0	0	0	0	0	0	0	0	0
1700018L02Rik	5.80971	2.18688	0.12748	0.615184	0.390739	0.00227285	9.22507e-05	2.86774	0.555478	6.30544	0.235247	0.0919361	6.49609	0.0885792	0.0172637	0.00489593	0.459209	0.00214494	3.66855	0.139388	0.0038457	0.02376	0.000330257	0.062198	0.291644	0.102497	7.6904e-29	0.232041	0.052966	0.0279423	0.00535663	0.106892	0.0767702	6.67204e-29	1.29285e-25	4.17616	2.6223e-25	3.82611e-25	8.23303e-32	0.825443	7.51772e-32	0.00142404	0.240802	0.321041	5.77008e-32	0.000146395	0.093553	0.000161473	0.223614
1700019A02Rik	0	0	0	9.35954	0.00167754	0.00013195	7.04067e-05	0.0454956	5.66305e-05	0.00186885	0.00747674	0	0	1.73728e-05	0	0.0913248	0	4.61092e-30	9.25523e-29	1.67079e-28	3.53102e-29	8.41248e-05	0.0024026	0.00154815	2.96658e-30	0	0	0	0	0	0	0	0	0	0	0	0	0	1.07892e-33	6.85451e-33	9.85178e-34	9.53897e-32	0.101554	1.61172e-31	7.56154e-34	8.43907e-34	2.14265e-32	7.59887e-34	2.11178e-31
1700019B03Rik	4.71609e-29	2.02215e-30	3.25252e-29	2.92648e-28	1.78258e-28	0.00019104	3.70994e-29	1.48591e-28	3.29984e-29	1.58952e-30	0.07391	3.43579e-28	0.00654949	2.44946e-26	2.8448e-27	1.74802e-27	2.5584e-26	0	1.69209	0	0	0	0	0	0	0	0	0	0	0	0	0	0	0	1.07415e-26	4.96546e-26	2.17871e-26	3.17888e-26	1.10752e-32	7.03619e-32	1.01129e-32	9.79181e-31	2.05728e-30	1.65444e-30	7.76197e-33	8.66275e-33	2.19944e-31	7.80028e-33	5.50525e-06
1700019B21Rik	0	0	0	0	0	0	0	0	0	0	0.00655747	1.36091e-28	4.37474e-27	9.70226e-27	1.12682e-27	6.92386e-28	1.01338e-26	0	0	0	0	2.7852e-06	0	0	0	0	0	0	0	0	0	0	0	0	0	0	0	0	0	0	0	0	0	0	0	0	0	0	0
1700019D03Rik	219.411	8.80211	0.00148856	7.44032	7.29115	0.000670945	0	4.51099	4.69984	0	5.96151	0.0557217	0.295846	0.00369361	0.000295052	0.000175797	0	0	0	1.21314e-06	0	1.81268	0.000483073	0	2.09856	6.01575e-29	5.45932e-30	1.70933e-28	1.17071e-28	1.55124e-28	7.01409e-30	0.009174	1.27107e-28	4.7364e-30	0	0	0	0	0	0	0.00908139	1.26574e-05	0	0	0	0	0.000648427	0	0.956866
1700019E08Rik	0	0	0	0	0	0	0	0	0	0	1.34304e-26	1.43518e-28	4.61348e-27	9.56385e-05	1.18831e-27	7.3017e-28	1.06868e-26	0	0	0	0	0	0	0	0	0	0	0	0	0	0	0	0	0	0	0	0	0	0	0	0	0	0	0	0	0	0	0	0
1700019G17Rik	227.19	93.2827	4.19986	2.97406	0.0906333	0.000508457	0	2.89421	0.000665951	0.0375958	0.0544426	0.00827709	0	0.081089	0	0.0143636	20.511	7.01271e-29	2.45703	2.54108e-27	5.37029e-28	0.000254269	0.00142756	0.0650761	4.51184e-29	0.00251791	0	87.4201	0	0	0	0	0	0	3.99803e-25	0.0295085	8.10926e-25	1.1832e-24	1.65329e-31	0.000736438	1.50964e-31	1.46171e-29	0.321409	4.79867	1.1587e-31	1.29317e-31	3.2833e-30	1.16442e-31	2.56687e-05
1700019G24Rik	0.00757375	0.531232	0	0.00131453	1.08881	1.6317e-07	0	0.00177885	0	0	0	0	0	0	0	0	17.218	0	0	0	0	0	0	0	0	0	0	0	0	0	0	0	0	0	0	0	0	0	2.21508e-32	1.40727e-31	2.02263e-32	1.95841e-30	4.11465e-30	3.30895e-30	1.55243e-32	1.73259e-32	4.39898e-31	1.56009e-32	4.3356e-30
1700019L03Rik	0.211193	0	0	3.75625	1.10085	7.67873e-06	0	17.76	0	0.0497601	0.0220527	0.00271446	2.32807	0.0395744	0	0	67.2111	3.63162e-29	0.0528802	0.00697761	2.78107e-28	0.000504287	0.000323756	5.50529e-28	2.33651e-29	5.53952e-28	5.02715e-29	1.57401e-27	1.07803e-27	0.000497172	6.45884e-29	1.55973e-27	1.17045e-27	4.36145e-29	1.07415e-26	4.96546e-26	2.17871e-26	3.17888e-26	1.8233e-30	77.3845	1.60557e-05	1.61203e-28	3.3869e-28	2.00176	1.27785e-30	1.42615e-30	3.62094e-29	1.28416e-30	3.65508e-05
1700019M22Rik	0	0	0	0	0	2.51731e-05	0	0	0	0	0	0	0	0	0	0	0	0	0	0	0	0	0	0	0	3.0779e-29	2.79321e-30	8.7456e-29	5.98982e-29	7.93676e-29	3.58869e-30	8.66628e-29	6.50333e-29	2.42333e-30	0	0	0	0	0	0	0	0	0	0	0	0	0	0	0
1700019N19Rik	1.65112e-28	7.07963e-30	1.13872e-28	1.02457e-27	6.24088e-28	1.80621e-06	1.29887e-28	5.20222e-28	1.15529e-28	5.56497e-30	0	0	0	0	0	0	0	0	0	0	0	0	0	0	0	3.0779e-29	2.79321e-30	8.7456e-29	5.98982e-29	7.93676e-29	3.58869e-30	8.66628e-29	6.50333e-29	2.42333e-30	0	0	0	0	5.53771e-33	3.51818e-32	5.05657e-33	4.89602e-31	1.02866e-30	8.27238e-31	3.88107e-33	4.33148e-33	1.09975e-31	3.90023e-33	1.0839e-30
1700019O17Rik	0	0	0	0	0	0	0	0	0	0	0	0.0807818	0	0	0	0	0	0	0	0	0	0	0	0	0	0	0	0	0	0	0	0	0	0	0	0	0	0	2.76885e-32	1.75909e-31	2.52829e-32	2.44801e-30	5.14331e-30	4.13619e-30	1.94054e-32	2.16574e-32	5.49873e-31	1.95012e-32	5.4195e-30
1700020A23Rik	2.749e-28	1.17871e-29	1.89588e-28	0.0042073	0.503057	7.36073e-28	2.16252e-28	0.0262904	9.69638e-06	0.0220281	0.521678	0	0	0	0	0	0	1.38895e-29	2.78796e-28	5.03292e-28	1.06365e-28	7.29066e-28	4.18273e-29	2.10556e-28	8.93625e-30	9.23221e-29	8.37829e-30	2.62326e-28	1.79666e-28	2.38065e-28	0.00234804	2.59947e-28	1.95069e-28	7.26883e-30	0	0	0	0	3.87639e-32	2.46272e-31	3.5396e-32	3.42721e-30	7.20064e-30	5.79067e-30	2.71675e-32	3.03203e-32	7.69822e-31	2.73016e-32	7.5873e-30
1700020D05Rik	2.12078	2.2663e-29	0.000871545	0.00199346	1.9978e-27	0.000218709	4.15787e-28	0.0279586	3.69825e-28	1.78143e-29	0.0464924	1.37522e-27	0.0168092	0.000730036	1.13866e-26	0.00477111	1.02403e-25	4.1667e-29	8.36355e-28	1.50982e-27	3.19083e-28	5.50654e-05	9.41889e-06	6.31643e-28	2.68077e-29	4.92464e-28	4.46914e-29	1.3993e-27	9.58371e-28	1.26988e-27	5.74191e-29	1.3866e-27	1.04053e-27	3.87733e-29	1.07415e-26	4.96546e-26	2.17871e-26	3.17888e-26	0	0	0	0.0066116	0	0	0	0	71.2749	0	0.00521065
1700020G17Rik	0	0	0	0	0	0	0	7.52928e-05	0	0	0	0	0	0.000247024	0	0	0	0	0	0	0	0	0	0	0	0	0	0	0	0	0	0	0	0	0	0	0	0	8.3064e-32	5.27716e-31	7.58471e-32	7.34389e-30	3.66118e-05	1.24083e-29	5.8215e-32	6.49709e-32	1.64959e-30	5.85023e-32	1.62582e-29
1700020I14Rik	70.8601	59.2975	24.7647	164.855	17.961	0.065279	0.016055	26.2856	5.51335	44.8584	6.64363	14.9753	130.157	2.45523	6.35666	1.7471	30.6305	0.0122797	89.5959	33.121	0.316026	3.59739	0.0563612	7.41856	73.2647	27.8326	4.02476	0.696353	4.7432	2.45452	0.075512	8.46649	10.3672	0.0452133	6.88965	0.143861	0.167738	4.43363e-24	1.34785	16.7901	0.0293015	0.135609	64.2975	66.2667	0.0111082	0.613702	487.587	0.0413	14.3519
1700020L24Rik	0.794531	4.26437e-29	0.00116693	6.17144e-27	0.000101016	0.000795932	0.000401223	1.06271	0.000157422	3.35202e-29	0.000258691	8.9783e-26	0.165906	0.0202701	4.52767	4.56786e-25	6.68554e-24	1.80451e-28	3.62208e-27	4.83091e-06	1.38188e-27	8.77485e-05	5.43415e-28	0.0134754	1.16099e-28	1.23116e-27	1.11728e-28	6.5788e-06	2.39593e-27	3.1747e-27	1.43548e-28	3.46651e-27	2.60133e-27	9.69333e-29	2.14829e-26	9.93093e-26	4.35741e-26	6.35776e-26	2.1134e-30	1.34267e-29	1.92978e-30	0.0709015	0.0117435	3.15706e-28	1.48117e-30	1.65306e-30	4.19706e-29	0.00995509	4.13658e-28
1700020M21Rik	0	0	0.00157728	0	0	0	0	0	0	0	0	0	0	0	0	0	0.0295757	0	0	0.000200736	0	0	0	0	0	3.0779e-29	2.79321e-30	8.7456e-29	5.98982e-29	7.93676e-29	3.58869e-30	8.66628e-29	6.50333e-29	2.42333e-30	0	0	0	0	0	0	0	0	0.254038	0	0	0	0	0	0
1700020N01Rik	0.0022919	0	0	0	0	0.0040606	0	0.00464724	0	0	0	0	0	0	0	0	0	0	0	0	0	0	7.65897e-05	0	0	3.0779e-29	2.79321e-30	8.7456e-29	5.98982e-29	7.93676e-29	3.58869e-30	8.66628e-29	6.50333e-29	2.42333e-30	0	0	0	0	5.53771e-33	3.51818e-32	5.05657e-33	4.89602e-31	1.02866e-30	8.27238e-31	3.88107e-33	4.33148e-33	1.09975e-31	3.90023e-33	1.0839e-30
1700020N15Rik	0	0	0	0	0	0	0	0	0	0	5.19022e-06	0	0	0	0	0	0	0	0	0	0	0	0	0	0	0	0	0	0	0	0	0	0	0	0	0	0	0	0	0	0	0	0	0	0	0	0	0	0
1700020N18Rik	2.35875e-29	1.01138e-30	1.62674e-29	1.46368e-28	8.91555e-29	6.3158e-29	1.85553e-29	7.43175e-29	1.65041e-29	7.94997e-31	0	0	0	0	0	0	0	4.62984e-30	9.29319e-29	1.67764e-28	3.5455e-29	2.43022e-28	1.39424e-29	7.01852e-29	2.97875e-30	3.0779e-29	2.79321e-30	8.7456e-29	5.98982e-29	7.93676e-29	3.58869e-30	8.66628e-29	6.50333e-29	2.42333e-30	0	0	0	0	5.98278e-32	0.723854	5.46298e-32	5.28952e-30	1.11134e-29	8.93725e-30	4.193e-32	4.6796e-32	1.18813e-30	4.2137e-32	1.17101e-29
1700021F05Rik	39.2395	11.7481	1.04976	65.7354	1.46762	0.0135598	0.000690179	5.55839	0.612081	13.524	2.81906	0.233431	28.6436	0.277951	0.000157884	0.0142378	19.7171	0.00841861	144.859	9.91085	0.00834316	0.760895	0.00753533	7.29976	58.86	20.7295	0	3.5116	23.8576	2.24743	0.00380998	0.315551	192.019	0	1.1931e-24	10.8804	2.41999e-24	3.53093e-24	0.426017	2.94582	0.000155416	0.0620223	0.714575	22.6326	0	1.13065	238.395	0	11.6492
1700021F07Rik	1.3376e-29	5.73532e-31	9.22495e-30	8.30022e-29	0.0982064	5.83217e-07	1.05223e-29	4.2144e-29	9.35917e-30	4.50827e-31	0	0	0	0	0	0	0	0	0	0	0	0	0	0	0	0	0	0	0	0	0	0	0	0	0	0	0	0	0	0	0	0	0	0	0	0	0	0	0
1700021K19Rik	32.2255	1.96778	2.14359	82.588	19.8638	0.0270196	0.000826215	15.5467	5.19878	10.8233	3.23845	5.56489	36.5369	23.0526	0.0431683	0.170547	15.4093	0.00795411	22.2669	1.87471	0.35546	0.651338	0.0631883	2.09237	25.1123	2.89247e-26	2.62493e-27	95.4519	0.000860847	0.0231687	0.0706093	0.674557	6.11153e-26	0.0641832	0.0218307	0.0912591	5.66182e-24	0.0391126	1.45879	10.499	0.017181	0.220734	3.46215	30.7468	7.73982e-30	0.00672958	2.61791e-05	7.77803e-30	4.13179
1700021N21Rik	0.613555	3.28735e-30	5.28753e-29	4.7575e-28	2.89789e-28	6.12404e-05	6.03116e-29	0.00921527	5.36446e-29	2.58404e-30	0	0	0	8.11491e-05	0	0	0	0	0	0	0	0	0	0	0	3.0779e-29	2.79321e-30	8.7456e-29	5.98982e-29	7.93676e-29	3.58869e-30	8.66628e-29	6.50333e-29	2.42333e-30	0	0	0	0	5.53771e-33	3.51818e-32	5.05657e-33	4.89602e-31	1.02866e-30	8.27238e-31	3.88107e-33	4.33148e-33	1.09975e-31	3.90023e-33	1.0839e-30
1700022A21Rik	0	0	0	0	0	0	0	0	0	0	0	0	0	0.00567781	0	0	0	0	0	0	0	0	0	0	0	0	0	0	0	0	0	0	0	0	0	0	0	0	0	0	0	0	0	0	0	0	0	0	0
1700022A22Rik	0	0	0.00272552	0	0	0	0	0	0	0	0	0	0	0	0	0	0	0	0	0	0	0	0	0	0	0	0	0	0	0	0	0	0	0	0	0	0	0	0	0	0	0	0	0	0	0	0	0	0
1700022E09Rik	0	0	0	0	0	0	0	0	0	0	0.000834585	0	0	1.53798e-05	0	0	0	0	0	0	0	0	0	0	0	0	0	0	0	0	0	0	0	0	0	0	0	0	0	0	0	0	0	0	0	0	0	0	0
1700022H16Rik	0	0	0	0	0	0	0	0	0	0	2.96501e-06	0	5.96262e-06	0	0	0	0	0	0	0	0	0.00015085	0	0	0	0	0	0	0	0	0	0	0	0	0	0	0	0	0	0	0	0	0	0	0	0	0	0	0
1700022I11Rik	6.90971e-29	2.96272e-30	0.0615233	0.00290128	2.61172e-28	8.20358e-06	5.43557e-29	2.67771e-05	4.83471e-29	2.32886e-30	0.019095	0	0.35675	0	0	0	0	6.96016e-05	1.85863e-28	3.35527e-28	7.09097e-29	4.86042e-28	2.78847e-29	1.4037e-28	5.95748e-30	6.1558e-29	5.58642e-30	1.74912e-28	1.19796e-28	1.58735e-28	7.17739e-30	1.73326e-28	1.30067e-28	4.84667e-30	0	0	0	0	1.10754e-32	7.03635e-32	1.01131e-32	9.79204e-31	2.05733e-30	1.65448e-30	7.76214e-33	8.66295e-33	2.19949e-31	7.80046e-33	2.1678e-30
1700023C21Rik	0	0	0	0	0	0	0	0	0.000108585	0	0	0	0	0	0	0	0	0	0	0	0	0	0	0	0	0	0	0	0	0	0	0	0	0	0	0	0	0	0	0	0	0	0	0	0	0	0	0	0
1700023F02Rik	0	0	0	0	0	0	0	0	0	0	0	0	0	0.00628471	0	0	0	0	0	7.07885e-06	0	0	0	0.000315458	0	0	0	0	0	0	0	0	0	0	0	0	0	0	0	0	0	0	0	0	0	0	0	0	0
1700023F06Rik	0.949667	4.97414	0.103605	1.59162	0.00349362	5.24344e-27	1.54048e-27	0.00063832	0.00344946	0.00281725	0.0152535	6.80086e-28	8.06615e-06	0.00391297	5.63104e-27	3.46005e-27	0.333842	1.38284e-29	2.77569e-28	1.9487e-06	1.05897e-28	0.00215964	4.16432e-29	4.9874e-06	8.89692e-30	1.23115e-28	1.11728e-29	3.49821e-28	2.39591e-28	3.17468e-28	0.000140465	3.46649e-28	2.60131e-28	9.69327e-30	0	0	0	0	1.10753e-32	7.03628e-32	1.0113e-32	9.79194e-31	4.63118e-07	1.65446e-30	7.76207e-33	8.66287e-33	2.19947e-31	7.80038e-33	1.96058e-06
1700024B18Rik	9.44736e-30	4.05081e-31	6.5155e-30	0.0449394	0.0461578	2.54592e-07	7.43183e-30	2.97659e-29	0.0867263	3.18415e-31	0.0584623	0	0	0	0	0	0	0	0	0	0.0872044	0.0268801	0	0	0	0	0	0	0	0	0	0	0	0	0	0	0	0	0	0	0	0	0	0	0	0	0	0	7.55706e-06
1700024F13Rik	0.693813	1.84718e-29	5.673e-06	0.0011263	0.000945775	0.000359725	3.38894e-28	0.128916	0.538706	1.45199e-29	0	0	0	0	0	0	1.87266	4.62932e-30	9.29215e-29	4.83091e-06	3.54511e-29	2.42995e-28	0.000259454	7.01774e-29	2.97842e-30	1.23116e-28	1.11728e-29	3.49824e-28	2.39593e-28	3.17471e-28	1.43548e-29	3.46651e-28	2.60133e-28	9.69333e-30	3.58049e-27	1.65515e-26	7.26236e-27	1.05963e-26	3.5077e-32	2.22849e-31	3.20294e-32	3.10124e-30	0.210103	5.2399e-30	2.45835e-32	2.74365e-32	6.96602e-31	2.47049e-32	6.86564e-30
1700024G13Rik	0.277496	6.8367e-31	1.09965e-29	9.89415e-29	6.02673e-29	4.26935e-29	1.2543e-29	0.000104667	1.11564e-29	5.37402e-31	0	0	0	0	0	0	95.5088	0	0	0	0	0	0	0	0	0	0	0	0	0	0	0	0	0	0	0	0	0	4.9004e-31	80.0369	4.47464e-31	4.33256e-29	9.1028e-29	7.32036e-29	3.43442e-31	3.83299e-31	9.73183e-30	3.45138e-31	1.17368
1700024P04Rik	0	0	0	0	0	0	0	0	0	0	0	0	0	0	0	0	0	0	0	0	0	0	0	0	0	0	0	0	0	0	0	0	0	0	0	0	0	0	0	0	0	0	0	0	0	0	0	0	0
1700024P16Rik	0.0207265	0	0.00246898	5.95842	0	5.60501e-05	0	0.00151409	0	0.0172777	4.0893	2.08154e-06	5.02956e-06	0.0778624	0	0	24.9433	4.59204e-30	9.21731e-29	3.23341e-05	3.59973e-06	0.00131448	1.38286e-29	6.96122e-29	2.95443e-30	1.84634e-27	1.67556e-28	5.24622e-27	3.59311e-27	4.76103e-27	2.15275e-28	0.00262114	3.90115e-27	1.45369e-28	4.47429e-25	0.0032163	9.07527e-25	1.32414e-24	0	0	0	0	1.32855	7.56306	0	0	0	0	0.0245775
1700025B11Rik	0	0	0	0	0	0	0	0	0	0	0	0	0.0263214	0	0	0	0	0	0	2.75207e-06	0	0	0	0	0	0	0	0	0	0	0	0	0	0	7.16097e-27	3.31031e-26	1.45247e-26	2.11925e-26	2.21508e-32	1.40727e-31	2.02263e-32	1.95841e-30	4.11465e-30	3.30895e-30	1.55243e-32	1.73259e-32	4.39898e-31	1.56009e-32	4.3356e-30
1700025C18Rik	0	0	0	0	0	0	0	0	0	0	0	0	0	0	0	0	0	0	0	0	0	0	0	0	0	0	0	0	0	0	0	0	0	0	0	0	0	0	0	0	0	0	0	0	0	0	0	0	0
1700025F22Rik	0	0	0	0	0	1.10852e-06	0	0	0	0	0	0	0.00687852	0	0	0	0	0	0	0	0	0	0	0	0	3.0779e-29	2.79321e-30	8.7456e-29	5.98982e-29	7.93676e-29	3.58869e-30	8.66628e-29	6.50333e-29	2.42333e-30	0	0	0	0	0	0	0	0	0	0	0	0	0	0	0
1700025F24Rik	2.12287e-28	9.10235e-30	1.46406e-28	5.25308e-06	8.02396e-28	5.6842e-28	1.66997e-28	6.68854e-28	1.48536e-28	7.15494e-30	0	0	0	0	0	0	6.13086	0	0	9.56661e-05	0	0	0	0	0	6.1558e-29	5.58642e-30	1.74912e-28	1.19796e-28	1.58735e-28	7.17739e-30	1.73326e-28	1.30067e-28	4.84667e-30	0	0	0	0	5.53771e-33	3.51818e-32	5.05657e-33	4.89602e-31	1.02866e-30	8.27238e-31	3.88107e-33	4.33148e-33	1.09975e-31	3.90023e-33	1.0839e-30
1700025G04Rik	36.7166	77.5716	0.991877	28.8871	22.1331	0.00397138	0.0214528	7.11986	18.8069	5.6408	2.94045	0.00343847	89.4699	0.355391	5.73676	0.103324	60.3455	0.0369698	446.71	10.6087	0.0117789	2.05852	0.0360768	2.90252	19.9134	4.02383e-27	3.65165e-28	1.14334e-26	7.83067e-27	4.86486	0.0482183	8.90313	8.502e-27	3.1681e-28	0.639198	0.000119714	1.04878e-24	1.53024e-24	2.12236e-30	0.913802	0.000111063	0.124614	15.6177	0.519729	1.48744e-30	0.0108886	146.701	0.0277265	37.4108
1700025K24Rik	0	0	0	0	0	0	0	0	0	0	0	0	0	0	0	0	0	0	0	1.6167e-05	0	0	0	0	0	0	0	0	0	0	0	0	0	0	0	0	0	0	0	0	0	0	0	0	0	0	0	0	0
1700025M24Rik	0	0	0	0	0	0	0	0.000418524	0	0.0834513	0	0	0.00127338	0	0	0	0	4.62984e-30	9.29319e-29	1.67764e-28	3.5455e-29	2.43022e-28	1.39424e-29	7.01852e-29	2.97875e-30	0	0	0	0	0	0	0	0	0	0	0	0	0	5.53771e-33	3.51818e-32	5.05657e-33	4.89602e-31	1.02866e-30	8.27238e-31	3.88107e-33	4.33148e-33	1.09975e-31	3.90023e-33	1.0839e-30
1700025N23Rik	4.93972e-28	2.11804e-29	3.40675e-28	3.06525e-27	1.86711e-27	0.018144	3.88587e-28	1.55637e-27	0.00148587	1.66489e-29	1.43438e-05	2.70629e-27	7.04139e-05	0.519064	2.24078e-26	1.37687e-26	2.01519e-25	7.40685e-29	1.48673e-27	2.6839e-27	0.00176479	7.62489e-08	0.00100045	1.12283e-27	4.76543e-29	1.01571e-27	9.21759e-29	2.88605e-27	1.97664e-27	2.61913e-27	0.000128067	2.85987e-27	2.1461e-27	7.99699e-29	1.14576e-25	5.29649e-25	2.32395e-25	3.39081e-25	1.71669e-31	1.09063e-30	8.39607e-05	1.51777e-29	3.18885e-29	2.56444e-29	1.20313e-31	1.34276e-31	3.40921e-30	1.20907e-31	3.36009e-29
1700026D08Rik	0.342614	3.49888e-29	5.62775e-28	5.06362e-27	0.000592758	3.54458e-07	6.41923e-28	0.00070709	5.70963e-28	2.75031e-29	0	0	5.57975e-06	0.00038383	0	0	70.5034	4.62979e-30	9.29309e-29	3.36332e-07	3.54546e-29	2.43019e-28	2.5535e-05	7.01845e-29	2.97872e-30	0	0	0	0	0	0	0	0	0	0	0	0	0	0	324.937	0	0	3.08745e-05	334.64	0	0	0	0	0
1700026D11Rik	0	0	0.000386681	0	0	1.76621e-05	0	0	0	0	0.000304385	0	3.95505e-05	0.000687696	0	0.00113323	1.24566e-05	0	0	0	0	0	0	0	0	3.0779e-29	2.79321e-30	8.7456e-29	5.98982e-29	7.93676e-29	3.58869e-30	8.66628e-29	6.50333e-29	2.42333e-30	0	0	0	0	0	0	0.000247791	0	0	0	0	0	0	0.00648341	0
1700026F02Rik	0	0	3.93245e-05	0	0	8.31017e-06	0	0.0489941	0	0	0	0	0.00381388	0	0	0	0	0	0	0	0	0	0	0	0	0	0	0	0	0	0	0	0	0	0	0	0	0	0	0	0	0	0	0	0	0	0	0	0
1700026L06Rik	0.0301913	2.52719e-30	4.06485e-29	0.891941	2.22779e-28	3.12564e-06	0.000164361	0.00218726	0.000162406	0.0679892	0.00147683	1.93199e-06	0.000196111	0.369341	0.0109259	0.00117289	61.917	3.81121e-30	7.65001e-29	1.38101e-28	0.00161188	0.0270082	0.0299311	5.77754e-29	2.45206e-30	0	0	0	0	0	0	0	0	0	0	0	0	0	9.96525e-31	497.384	9.09943e-31	0.00218998	3.00616e-06	0.0212424	6.98409e-31	0.905704	1.97902e-29	0.00429282	1.95051e-28
1700027A15Rik	3.00951	0	0	0	0	0	0	0	0	0	0	0	0	0	0	0	0	0	0	0	0	0	0	0	0	0	0	0	0	0	0	0	0	0	0	0	0	0	0	0	0	0	0	0	0	0	0	0	0
1700027F09Rik	0	0	0	0	0	9.60558e-05	0	0	0	0	0	0	0	0	0	0	0	0	0	0	0	0	0	0	0	0	0	0	0	0	0	0	0	0	0	0	0	0	0	0	0	0	0	0	0	0	0	0	0.116877
1700027H10Rik	0.464213	0	0	0.242429	12.689	0	0	0.1063	0.0332471	0	7.99758e-05	0	0	0	0	0	0	0	0	0	0	0	0	0	0	0	0	0	0	0	0	0	0	0	0	0	0	0	0	0	0	0	0	0	0	0	0	0	0
1700027I24Rik	0	0	0	7.16323e-06	0	0	0	5.67487e-06	0	0	0.000980037	0	0	0.000727085	0	0	0	0	3.29051e-05	0	0	6.06803e-06	0	0	0	0	0	0	0	0	0	0	0	0	0	0	0	0	0	0	0	0	0.00975584	0	0	0	0	0	0
1700027J07Rik	0.00230934	0	2.61024e-08	0	0	7.87144e-05	0	0	0	0	0	0.509188	0	0.0153023	0	0	0	0	0	0.000541814	0	0	0	0	0	0	0	0	0	0	0	0	0	0	0	0	0	0	0	0	0	0	0	0	0	0	0	0	0
1700028B04Rik	0	0	0	0	0	1.57321e-05	0	0	0	0	6.18853e-05	1.99913e-06	0	0	0	0	0	0	0	0	0	0	0	0	0	7.44783e-05	0	0	0	0	0	0	0	0	0	0	0	0	0	0	0	0	0	0	0	0	0	0	0
1700028D13Rik	0	0	0	0	0	3.86871e-07	0	0	0	0	0.000383439	0	0	0	0	0	0	0	0	0	0	0	0	0	0	0	0	0	0	0	0	0	0	0	0	0	0	0	0	0	0	0	0	0	0	0	0	0	0
1700028E10Rik	6.20451	0	0.977521	0.000591503	5.1737	0.0296355	0.000119691	0.105798	0.0542565	0	0.0510649	0.325911	2.85318	0.00240763	0.156099	0.180927	1.69733	0.000980568	9.87375e-06	0.00179712	4.68976e-29	0.00113615	0.00139478	0.942654	3.9401e-30	3.36985e-28	3.05816e-29	9.57515e-28	6.55798e-28	1.04954	3.9291e-29	0.057048	7.1202e-28	0.00777424	0	8.08552	0	0	0	0	0.00310676	0	1.83984	19.5236	0	0	0	0	1.06338
1700028I16Rik	0	0	0	0	0	0	0	0.00108931	0	0	0	0	0	0	0	0.00295472	0	0	0	0	0	0	0.00116168	0	0	3.0779e-29	2.79321e-30	8.7456e-29	5.98982e-29	7.93676e-29	3.58869e-30	8.66628e-29	6.50333e-29	2.42333e-30	0	0	0	0	0	0	0	0	0	0	0	0	0	0	0
1700028J19Rik	3.40903	6.79753e-30	9.34301e-05	0.000851351	5.9922e-28	0.000838888	1.24711e-28	0.0649536	0.0680603	0.000199896	1.03501	2.94732e-07	0.00120058	0.00266723	0	0.0346173	0	2.27407e-29	4.5646e-28	0.000813498	1.74147e-28	0.0138603	0.000507679	3.44734e-28	1.46309e-29	7.83577	0	0.448636	384.334	12.0943	0	0	0	0	1.26131e-26	0.0416167	2.55834e-26	3.73279e-26	0	0	0.015648	0	0.468236	0	0	0	0	0	2.62326
1700028K03Rik	9.03751	2.82222	0.0719451	1.56498	0.217835	0.00531035	0.000147324	0.542254	3.69051	2.46082e-29	0.114796	2.71029	4.46277	2.05402e-06	3.40377e-26	2.09148e-26	3.0611e-25	3.11369e-29	1.13732e-05	0.013296	6.46685e-05	0.000657392	0.000547301	0.479959	31.6448	6.46287e-28	5.86509e-29	1.83637e-27	1.25772e-27	1.66653e-27	7.53542e-29	1.81972e-27	1.36555e-27	0.0168903	1.78759e-26	0.000646007	3.6258e-26	5.29029e-26	3.30324e-05	7.02687e-31	1.00995e-31	9.77885e-30	2.05455e-29	1.65225e-29	7.75169e-32	8.65128e-32	2.19653e-30	7.78995e-32	0.122925
1700028M03Rik	0	0	0	0	0	0	0	0	0	0	0	0	0	0	0	0	0	0	0	0	0	0	0	0	0	0	0	0	0	0	0	0	0	0	0	0	0	0	0	0	0	0	0	0	0	0	0	0	0
1700028P14Rik	0.000283535	5.78557e-30	2.00656e-07	2.11124	5.10013e-28	3.61295e-28	1.06145e-28	4.25132e-28	9.44116e-29	4.54777e-30	0.000104248	0	0	0	0	0	50.3068	0	0	0	0	0	5.65772e-05	0	0	0	0	0	0	0	0	0	0	0	0	0	0	0	5.72878e-31	57.3435	5.23104e-31	5.06495e-29	1.06416e-28	8.55781e-29	4.01499e-31	4.48093e-31	1.13769e-29	4.03481e-31	1.1213e-28
1700028P15Rik	0	0	0	0	0	0	0	0	0	0	0	0	0	0	0	0	0	0	0	0	0	0	0	0	0	0	0	0	0	0	0	0	0	0	0	0	0	0	0	0	0	0	0	0	0	0	0	0	0
1700029B22Rik	0	0	0	0	0	0	0	0	0	0	0	0	0	0.000142552	0	0	0	0	0	0	0	0	0	0	0	0	0	0	0	0	0	0	0	0	0	0	0	0	0	0	0	0	0	0	0	0	0	0	0
1700029F12Rik	0	0	0	0	0	0	0	0	0	0	0	0	0	0	0	0	0	0.000228478	0	0	0	0	0	0	0	0	0	0	0	0	0	0	0	0	0	0	0	0	0	0	0	0	0	0	0	0	0	0	0
1700029H14Rik	0.0749396	0	0	1.67794	0	7.60742e-05	0	0.0190692	0	0.0633146	0.525663	0.210366	0.0313392	0.772769	0	0.0163081	0	0	0	0.0258635	0	0.00025427	0.00027529	0.201889	0	0	0	0	0	0	0	0	0	0	0	0	0	0	5.22908e-33	3.3221e-32	0.00807792	0.00409698	9.71334e-31	7.81135e-31	9.85919e-05	0.00117116	7.56313e-05	3.68287e-33	0.00477004
1700029I15Rik	0.817457	8.57374e-30	0.00257982	1.2408e-27	7.55798e-28	0.000201802	1.57298e-28	0.151696	0.00654957	0.0982122	0.206478	2.95584e-06	2.04388e-25	0.0124466	5.2645e-26	0.00227972	4.7345e-25	1.70691e-29	0.114662	0.000256149	1.30714e-28	0.00728297	5.14023e-29	2.58756e-28	1.09819e-29	3.38569e-28	3.07253e-29	9.62016e-28	6.5888e-28	8.73044e-28	3.94756e-29	9.53291e-28	7.15366e-28	2.66567e-29	3.93767e-26	0.000211635	7.98683e-26	1.16533e-25	1.43978e-31	9.14711e-31	1.31469e-31	1.05655e-05	2.67448e-29	2.15078e-29	1.00906e-31	1.12617e-31	2.85929e-30	1.01404e-31	4.47527e-05
1700029J03Rik	0	0	0	0	0	0	0	0	0	0	0	0	0	0	0	0	0	0	0.00468556	0	0	0	0	0	0	0	0	0	0	0	0	0	0	0	0	0	0	0	0	0	0	0	0	0	0	0	0	0	0
1700029J07Rik	16.7292	8.15037	0.0125324	1.59274	18.4779	0.0118768	7.86424e-05	0.954066	0.323956	1.037	0.322897	1.17566	15.8787	0.000178937	0	0.0519492	79.8079	0.00576667	108.226	0.66278	0	0.288121	3.16618e-05	0.136605	2.02935	6.1855e-27	5.61337e-28	1.75756e-26	1.20374e-26	0.00149672	0.0048767	1.74162e-26	2.15672	4.87005e-28	1.03571e-25	0.00639889	2.10075e-25	3.06514e-25	0.0271791	120.37	2.0227e-30	1.95848e-28	1.18409	3.30907e-28	1.55249e-30	1.73265e-30	0.0287399	1.56015e-30	4.66014
1700029M20Rik	2.35875e-29	1.01138e-30	7.32594e-07	1.46367e-28	8.91555e-29	6.3158e-29	1.85552e-29	7.43174e-29	1.65041e-29	7.94996e-31	0	0	0	0	0	0	0	0	0	0	0.00150326	0	0	0	0	3.0779e-29	2.79321e-30	8.7456e-29	5.98982e-29	7.93676e-29	3.58869e-30	8.66628e-29	6.50333e-29	2.42333e-30	0	0	0	0	0	0	0	0	0	0	0	0	0	0	0
1700029N11Rik	0	0	0	0	0	1.20615e-06	0	0	0	0	0	0	0	6.63685e-05	0	0	0	0	0	0	0	0	0	0	0	2.62426e-29	2.38153e-30	7.45661e-29	0.0429934	6.76699e-29	3.05977e-30	7.38899e-29	5.54483e-29	2.06617e-30	0	0	0	0	0	0	0	0	0	0	0	0	0	0	0
1700029P11Rik	0	0	0	0	0	0	0	0.00996961	0	0	0.000744986	0	2.20013	0	0	0	0	0	0	0	0	0	0	0	0	3.0779e-28	2.79321e-29	8.7456e-28	5.98982e-28	7.93676e-28	3.58869e-29	8.66628e-28	6.50333e-28	2.42333e-29	0	0	0	0	0	0	0	0	0	0	0	0	0	0	0
1700030A11Rik	0	0	0	0.00199346	0	0	0	0	0	0	0	0	0	0.000239908	0	0	0	0	0	0	0	0	0	0	0	3.0779e-29	2.79321e-30	8.7456e-29	5.98982e-29	7.93676e-29	3.58869e-30	8.66628e-29	6.50333e-29	2.42333e-30	0	0	0	0	0	0	0	0	0	0	0	0	0	0	0
1700030C10Rik	0.00241058	3.74006e-29	0.171782	0.0320426	0.0250833	0.00941171	0.00454689	0.666133	0.0657666	0.041343	1.28261	0.000731992	1.4441	0.0945576	0.0233396	1.01445	0.668246	1.04174e-28	2.09103e-27	2.7753	7.97761e-28	0.0357295	0.00117552	7.61334e-05	7.79896	1.81589e-27	1.64793e-28	5.15971e-27	3.53386e-27	4.68251e-27	0.0109103	5.11291e-27	3.83682e-27	1.42971e-28	1.25261e-25	0.00137241	2.54068e-25	3.70703e-25	0	0	0	1.03362e-05	8.82007	9.4322	0	0	0	0	0.00766596
1700030F04Rik	0	0	0	0	2.18738e-05	0	0	0	0	0	0	0	0	0	0	0	0	0	0	0	0	0	0	0	0	0	0	0	0	0	0	0	0	0	0	0	0	0	0	0	0	0	0	0	0	0	0	0	0
1700030F18Rik	1.34269e-06	0	0	0	0	0	0	0.00296217	0	0	0.01334	2.71923e-28	2.98131e-06	1.93861e-26	2.25149e-27	1.38345e-27	2.02483e-26	0	0	1.0778e-05	0	0.00155914	0	0	0	6.1558e-29	5.58642e-30	1.74912e-28	1.19796e-28	1.58735e-28	7.17739e-30	1.73326e-28	1.30067e-28	4.84667e-30	0	0	0	0	0	0	0	0	0	0	0	0	0	0	0
1700030J22Rik	1.59808	2.13168e-28	0.0104683	4.47135	0.242501	0.00895086	3.9109e-27	0.154043	0.410209	0.00653373	0.0227021	0	0.0217761	0.167667	0	0	32.3252	8.53018e-29	1.71221e-27	0.000672144	6.53236e-28	0.00953531	0.00101528	0.286127	0.129983	3.78568e-27	3.43553e-28	0.000878925	7.36721e-27	9.76187e-27	4.41394e-28	1.06591e-26	7.99881e-27	2.98059e-28	4.29358e-26	0.000732377	8.70873e-26	1.27066e-25	1.40165e-30	27.9607	1.27987e-30	1.23923e-28	2.60365e-28	2.09382e-28	9.82339e-31	1.09634e-30	2.78357e-29	9.87188e-31	0.156526
1700030K09Rik	27.7417	18.7146	2.52053	37.9302	12.0813	0.026266	0.00112211	7.69892	10.7826	2.69848	3.38225	14.1642	17.7606	2.17705	6.06824e-26	0.00111721	17.317	0.0163046	0.0447164	7.76362	1.20039	0.585811	0.0156155	3.34834	0.437839	0.0184201	1.69938e-28	22.1189	0.0103774	1.40454	0.000158549	5.27254e-27	3.95661e-27	9.93548e-05	2.96319e-25	0.631384	6.01028e-25	8.76941e-25	0.00122523	37.7772	4.51667e-05	0.000844128	30.0578	9.4501	0	0.463383	0	0	2.34697
1700030L20Rik	0	0	0	0	0	0	0	0	0	0	1.0098e-06	0	0	0	0	0	0	0	0	0	0	0	0	0	0	0	0	0	0	0	0	0	0	0	0	0	0	0	0	0	0	0	0	0	0	0	0	0	0
1700030M09Rik	2.35875e-29	1.01138e-30	1.62674e-29	1.46368e-28	8.91555e-29	6.3158e-29	1.85553e-29	7.43175e-29	1.65041e-29	7.94997e-31	0	0	0	0	0	0	0	4.62984e-30	9.29319e-29	1.67764e-28	3.5455e-29	2.43022e-28	1.39424e-29	7.01852e-29	2.97875e-30	0	0	0	0	0	0	0	0	0	0	0	0	0	0	0	0	0	0	0	0	0	4.2802	0	0
1700030N03Rik	0	0	0	0	0	0	0	0	0	0	1.56769e-05	0	0	6.41299e-05	0	0	0	0	0	0	0	1.95706e-05	0	0	0	0	0	0	0	0	0	0	0	0	0	0	0	0	0	0	0	0	1.96967e-06	0	0	0	0	0	0
1700030O20Rik	0	0	0	0	0	0	0	0	0	0	0	0	0	0	0	0	0	0	0	0	0	0	0	0	0	0	0	0	0	0	0	0	0	0	0	0	0	0	0	0	0	0	0	0	0	0	0	0	0
1700031A10Rik	0	0	0.000610029	0.178746	0.0305821	0	0	0	0	0	0	0	0	0	0	0	0	0	0	0	0	0	0	0	0	0	0	0	0	0	0	0	0	0	0	0	0	0	0	0	0	0	0	0	0	0	0	0	0
1700031F05Rik	0	0	0	0	0	0	0	0	0	0	0	0	0	0	0	0	0	0	0	1.0778e-05	0	0	0	0	0	0	0	0	0	0	0	0	0	0	0	0	0	0	0	0	0	0	0	0	0	0	0	0	0
1700031M16Rik	0	0	0	0	0	0	0	0	0	0	0.00515832	0	0	0	0	0	0	0	0	0	0	0	0	0	0	0	0	0	0	0	0	0	0	0	0	0	0	0	0	0	0	0	0	0	0	0	0	0	0
1700031P21Rik	0	0	0	0.00210448	0	0.00017291	0	0	0	0	0	0	0.000805412	0	0	0	0	0	0	0	0	0	0	0	0	0	0	0	0	0	0	0	0	0	0	0	0	0	0	0	0	0	0	0	0	0	0	0	0
1700034E13Rik	0	0	0	0	0	0	0	0	0	0	0.000795708	0	0	0	0	0	0	0	0	6.85375e-07	0	0	0	0	0	0	0	0	0	0	0	0	0	0	0	0	0	0	1.58803e-32	4.17582	1.45005e-32	1.40401e-30	2.94986e-30	2.37224e-30	1.11296e-32	1.24212e-32	3.1537e-31	1.11845e-32	3.10826e-30
1700034G24Rik	1.75257e-28	7.51461e-30	1.20868e-28	0.631457	6.62433e-28	4.69269e-28	1.37867e-28	5.52185e-28	1.22627e-28	0.000825217	0	0	0	0	0	0	0	0	0	0	0	0	0	0	0	0	0	0	0	0	0	0	0	0	0	0	0	0	0	0	0	0	0	0	0	0	0	0	0
1700034H15Rik	0.000806909	1.04765e-28	0.830754	0.23573	0.00857506	3.1001e-05	1.92208e-27	7.69832e-27	1.70961e-27	0.00104406	0.00699423	9.4292e-28	8.0794	0.0271121	7.80727e-27	4.79726e-27	0.0124049	5.98426e-29	1.20118e-27	1.67191	2.12104e-05	0.00458197	1.80212e-28	9.07173e-28	3.85016e-29	2.04362e-27	1.8546e-28	0.12005	3.97703e-27	5.26974e-27	2.38277e-28	5.75411e-27	0.000689828	1.60901e-28	8.23512e-26	3.80685e-25	1.67034e-25	2.43714e-25	4.54084e-31	2.88485e-30	3.44242e-06	4.01467e-29	0.000178999	6.78323e-29	3.18242e-31	3.55175e-31	9.01776e-30	3.19813e-31	8.88782e-29
1700034I23Rik	0.604631	7.05711e-30	0.0099811	0.0279271	0.000138932	3.70071e-05	1.29474e-28	0.0286678	0.000119459	0.0203578	0.000251522	0	0	0	0	0	0	1.35498e-29	2.71977e-28	0.00804412	1.03763e-28	7.11234e-28	4.08042e-29	0.0223868	8.71768e-30	9.2337e-29	8.37963e-30	2.62368e-28	1.79695e-28	2.38103e-28	1.07661e-29	2.59988e-28	1.951e-28	7.27e-30	2.14829e-26	9.93093e-26	4.35741e-26	6.35776e-26	0	0	0	0	0.056741	26.3279	0	0	0	0	0
1700034J05Rik	1.69765e-30	7.27914e-32	0.922818	0.0140075	6.41676e-30	4.46454e-05	1.33547e-30	5.34882e-30	0.103257	5.7218e-32	0.00555267	0	3.7496	0	0	3.92999e-05	0	0	0	0.122769	0	0.0145052	4.01974e-05	0	0.45911	0	0	0	0	0	0	0	0	0	0	0	0	0	0	0	0	0	1.40783	0	0	0	0	0	1.29403
1700034K08Rik	0	0	0	0	0	7.11865e-07	0	0	0	0	0	0	0	0	0	0	0	0	0	0	0	0	0	0	0	0	0	0	0	0	0	0	0	0	0	0	0	0	0	0	0	0	0	0	0	0	0	0	0
1700034O15Rik	0	0	0	0	0	0	0	0	0	0	0	0	0	0	0	0	0	0	0	0	0	0	0	0	0	0	0	0	3.90576	0	0	0	0	0	0	0	0	0	0	0	0	0	0	0	0	0	0	0	0
1700034P13Rik	2.24324	1.6744	0.226316	6.95477	0.476446	0.00330471	5.98457e-05	0.751548	0.883305	0.351861	0.180542	0.29257	0.902019	0.0661524	0.000495139	0.0261744	9.84298	0.000249284	1.67348	0.675529	0.0401877	0.0450033	0.000411046	0.194206	1.85362	6.63764e-28	6.0237e-29	0.035559	0.045635	0.656191	0.00278721	1.43502	0.000322661	5.22604e-29	7.15245e-26	0.0020752	1.45074e-25	2.11673e-25	0.000924011	0.0433067	0	0.0190808	0.924656	1.09899	0	0	0	0.00018357	0.526892
1700036G14Rik	0	0	0	0	0	1.34872e-07	0	0	0	0	0	0	0	0	0	0	0	0	0	0	0	0	0	0	0	0	0	0	0	0	0	0	0	0	0	0	0	0	0	0	0	0	0	0	0	0	0	0	0
1700037C18Rik	4.92517	1.57094	0.826248	1.91189	0.06106	0.0089963	5.07973e-05	6.18375	0.0781501	0.231247	0.845723	1.47447	12.9126	0.0878723	0	0.00448356	42.557	0	44.1153	0.954837	0	0.259599	0.00429737	0.954589	0	25.3161	1.96454e-28	0.392269	3.96154	0.0967568	2.52402e-28	0.0154443	0.00304297	1.70439e-28	2.86439e-26	1.32412e-25	5.80989e-26	8.47702e-26	3.70369e-31	16.743	3.3819e-31	0.0135138	0.000115679	2.38408	1.46156e-05	2.89695e-31	0.000156889	2.60853e-31	2.07388
1700037H04Rik	15.8911	18.2017	3.79379	101.721	69.8371	0.0138438	0.00393787	5.64431	3.03078	5.2697	5.71542	2.15491	168.055	0.755875	1.72496	1.14054	59.0569	0.00541302	15.6358	6.21474	0.580118	0.700829	0.0424924	0.617731	5.19697	7.15786	2.01123e-28	24.3501	0.138864	5.85032	0.0321622	0.651678	61.3153	1.7449e-28	0.405402	0.725059	1.03619e-24	1.51187e-24	0.0153882	12.1689	0.00758576	0.726474	14.2691	10.2063	0.00322871	0.0421931	5.18301	0.025525	9.38097
1700039E15Rik	0	0	0	0.726677	0	0	0	0.489916	0	0	6.00232e-06	1.43594e-28	4.61594e-27	1.02372e-26	1.18894e-27	7.3056e-28	1.06925e-26	0	0	5.38901e-06	0	0	0	0	0	3.0779e-29	2.79321e-30	8.7456e-29	5.98982e-29	7.93676e-29	3.58869e-30	8.66628e-29	6.50333e-29	2.42333e-30	7.16097e-27	3.31031e-26	1.45247e-26	2.11925e-26	5.53771e-33	3.51818e-32	5.05657e-33	4.89602e-31	1.02866e-30	8.27238e-31	3.88107e-33	4.33148e-33	1.09975e-31	3.90023e-33	1.0839e-30
1700039E22Rik	2.35875e-29	1.01138e-30	1.62674e-29	1.46368e-28	8.91555e-29	6.3158e-29	1.85553e-29	7.43175e-29	1.65041e-29	7.94997e-31	0	0	0	0	0	0	0	0	0	0	0	0	0	0	0	8.25519e-28	7.49163e-29	2.34564e-27	1.60652e-27	2.12871e-27	9.62518e-29	0.640966	1.74425e-27	6.49959e-29	0	0	0	0	0	0	0	0	0	0	0	0	0	0	0
1700040L02Rik	1.72546	7.33848	4.6547e-28	0.717965	0.183098	8.29584e-06	5.30932e-28	0.000348633	0.000139636	0.0656113	6.1971e-05	3.98877e-06	3.01746e-06	0	0	0.00161027	59.1637	2.44744e-28	115.276	0.000317433	0.000440787	0.000226656	3.17421e-06	3.71015e-27	1.57463e-28	6.9278	7.52663e-28	0.289684	10.7433	2.13865e-26	9.67015e-28	0.0111828	1.7524e-26	6.52995e-28	1.48647e-25	0.0422271	3.01502e-25	4.39912e-25	8.80806e-31	16.2587	8.04279e-31	7.78742e-29	5.20373e-07	0.0802201	6.17308e-31	6.88948e-31	1.74921e-29	6.20355e-31	0.00282817
1700041C23Rik	0	0	0	0	0	2.00232e-07	0	0	0	0	0	0	0	0	0	0	0	0	0	0	0	0	0	0	0	0	0	0	0	0	0	0	0	0	0	0	0	0	0	0	0	0	0	0	0	0	0	0	0
1700041M19Rik	0	0	0	0	0	0	0	0	0	0	0.00020406	0	0	0	0	0	0	4.62984e-30	9.29319e-29	1.67764e-28	3.5455e-29	2.43022e-28	1.39424e-29	7.01852e-29	2.97875e-30	0	0	0	0	0	0	0	0	0	0	0	0	0	0	0	0	0	0	0	0	0	0	0	0
1700042G07Rik	0	0	0.00515964	0	0	0	0	0.00234174	0	0	0	0	0	0	0	0	0	0	0	0	0	0	0	0	0	0	0	0	0	0	0	0	0	0	0	0	0	0	0	0	0	0	0	0	0	0	0	0	0
1700042G15Rik	0	0	0	0	0	4.92596e-07	0	0	0	0	0	0	0	0	0	0	0	0	0	0.000434837	0	0	0	0	0	0	0	0	0	0	0	0	0	0	0	0	0	0	0	0	0	0	0	0	0	0	0	0	0
1700042O10Rik	1.70282e-30	7.30131e-32	0.0407271	1.05665e-29	6.4363e-30	4.55949e-30	1.33954e-30	0.243579	1.19146e-30	5.73922e-32	0.163269	0	0	0	0	0	0	0	0	0	0	2.73879e-05	0.000290863	0.0381494	0	9.2337e-29	8.37963e-30	2.62368e-28	1.79695e-28	2.38103e-28	1.07661e-29	2.59988e-28	1.951e-28	7.27e-30	7.16097e-27	3.31031e-26	1.45247e-26	2.11925e-26	0	0	0	0	0	0	0	0	0	0	0.0373623
1700044C05Rik	0	0	0	0	0	4.77155e-07	0	0	0	0	0	0	0.00609666	0	0	0	0	0	0	0.0775903	0	0	0	0.000650132	0	0	0	0	0	0	0	0	0	0	0	0	0	0	0	0	0	0	0	0	0	0	0	0	0
1700044K03Rik	0	0	0	0	0	0	0	0	0	0	0	0	0	0	0	0	0	0	0	0	0	0	0	0	0	0	0	0	0	0	0	0	0	0	0	0	0	0	0	0	0	0	0	0	0	0	0	0	0
1700045H11Rik	0	0	0	0	0	0	0	3.55731e-07	0	0.00788286	0.00793884	0	0.00161631	0	0	0	0	0	0	0	0	8.33676e-06	0	0	0	1.50224e-28	1.36329e-29	4.26849e-28	2.92347e-28	3.87372e-28	1.75154e-29	0.0240471	3.1741e-28	1.18276e-29	1.21737e-25	5.62752e-25	2.4692e-25	3.60273e-25	0	0	0	0	0	0.0472479	0	0	0	0	8.28685e-06
1700046C09Rik	0	0	0	0	0	0	0	0	0	0	0	0	0	0	0	0	0	0	0	5.38901e-06	0	0	0	0	0	0	0	0	0	0	0	0	0	0	0	0	0	0	0	0	0	0	0	0	0	0	0	0	0
1700047G03Rik	3.85932e-06	0	0.0278413	0	0	0	0	0.0999012	3.57118e-06	7.22923	0.111326	6.89304e-06	5.89952	0.0258553	1.00789	0.000624465	2.58857e-24	4.62982e-30	9.29316e-29	1.67763e-28	3.54549e-29	2.43021e-28	8.13135e-06	7.0185e-29	2.97874e-30	0	0	0	0	0	0	0	0	0	0	0	0	0	0	0	0	0	2.75063e-05	0.535484	1.80069e-05	0	0	0	0
1700047I17Rik2	0	0	0	0	0	0	0	0	0	0	0	0	0	0	0	0	0	0	0	0	0	0	0	0	0										0	0	0	0	0	0	0	0	0	0	0	0	0	0	0
1700047L14Rik	0	0	0	0	0	3.90998e-06	0	0	0	0	0	0	0	0	0	0	0	0	0	0	0	0	0	0	0	0	0	0	0	0	0	0	0	0	0	0	0	0	0	0	0	0	0	0	0	0	0	0	0
1700047M11Rik	16.1548	158.2	0	3.54713e-05	0.0724015	7.79644e-06	7.46565e-05	32.4458	5.50014	0.0153896	0.00237157	9.89007e-28	0.00554645	0.0129543	8.18887e-27	5.03174e-27	7.36446e-26	0.0269495	6.23436e-28	0.000114309	9.61329e-05	0.0471291	9.77866e-05	4.70839e-28	1.9983e-29	0	0	0	0	0	0	0	0	0	3.93853e-26	1.82067e-25	7.98859e-26	1.16559e-25	1.61862e-32	1.02833e-31	1.47799e-32	1.43106e-30	1.84154e-06	2.41795e-30	1.1344e-32	1.26605e-32	0.000130895	1.14e-32	0.00921202
1700048M11Rik	0	0	0	15.7194	0	0.000138711	0	0.119569	4.99947e-05	0	9.88778e-07	4.02081e-27	1.29252e-25	2.19233e-05	3.32919e-26	3.10116e-06	2.99403e-25	1.06477e-28	4.49817e-05	3.85822e-27	8.15392e-28	0.00032316	3.20647e-28	1.61411e-27	6.85051e-29	8.31033e-28	7.54167e-29	2.36131e-27	1.61725e-27	2.14293e-27	9.68947e-29	2.3399e-27	1.7559e-27	6.543e-29	6.80292e-26	3.14479e-25	1.37985e-25	2.01329e-25	2.3355e-31	0.000769264	2.13259e-31	2.06487e-29	0.104086	3.48884e-29	1.63682e-31	1.82678e-31	4.63813e-30	1.6449e-31	4.5713e-29
1700048O20Rik	0.00100247	18.4228	0.0637992	6.17931	1.46905	0.000520958	2.53766e-27	0.539119	0.103916	0.0114333	1.56314	1.68326	4.47371	0.0315773	5.87571e-27	6.77286e-05	5.28418e-26	0.0030465	1.47129	7.22291e-06	1.6327e-28	0.157142	4.02063e-06	0.000111515	1.37171e-29	7.97908e-28	7.24106e-29	2.26719e-27	1.55279e-27	2.05751e-27	9.30326e-29	0.0153628	1.68591e-27	6.2822e-29	2.64833e-25	0.00298499	5.37166e-25	7.83762e-25	3.56449e-31	2.26456e-30	3.25479e-31	3.15145e-29	6.62125e-29	5.32473e-29	2.49815e-31	2.78807e-31	7.07879e-30	2.51048e-31	0.0757046
1700049E15Rik	0	0	0	0	0	0.000162822	0	0	0	0	0	0	0	0	0	0	0	0	0	0	0.000655077	0	0	0	0	0	0	0	0	0	0	0	0	0	0	0	0	0	0	0	0	0	0	0	0	0	0	0	0
1700049E22Rik	0	0	0	0	0	0	0	0	0	0	6.03054e-06	0	0	0	0	0	0	0	0	0	0	0	0	0	0	0	0	0	0	0	0	0	0	0	0	0	0	0	0	0	0	0	0	0	0	0	0	0	0
1700049G17Rik	18.4967	2.70103	0.154956	8.57109	4.21458	0.0496393	0.00223745	3.15568	5.79267	0.0813366	0.473111	0.537577	4.4021	0.052207	1.26263e-25	0.145805	0.401511	0	25.4912	1.29624	0.000554141	0.582386	0.00135664	0.704489	3.11231	0.000455359	2.91373e-28	0.471036	6.24827e-27	8.27922e-27	0.000451536	9.04021e-27	19.4321	2.5279e-28	1.63558e-25	0.376664	3.31748e-25	4.84042e-25	0.234044	0.000206195	2.3679e-05	0.00138429	0.16308	17.8019	0	0	0.00024316	5.87417e-05	14.5045
1700049L16Rik	0	0	0	0	0	0	0	0	0	0	0	0	0	0	0	0	0	0	0	0	0	0	0	0	0	0	0	0	0	0	0	0	0	0	0	0	0	0	0	0	0	0	0	0	0	0	0	0	0
1700051A21Rik	0.167348	0	0.00105641	0	0	0	0	6.01727	0.0996412	0	0	0	5.579e-06	0	0	0	0	0	0	0	0	0	0	0	0	9.2337e-29	8.37963e-30	2.62368e-28	1.79695e-28	2.38103e-28	1.07661e-29	2.59988e-28	1.951e-28	7.27e-30	0	0	0	0	0	0	0	0	0	0	0	0	0	0	0
1700052I22Rik	0	0	0	0	0	3.90998e-06	0	0	0	0	0	0	0	0	0	0	0	0	0	1.0778e-05	0	0	1.01103e-05	0	0	0	0	0	0	0	0	0	0	0	0	0	0	0	0	0	0	0	0	0	0	0	0	0	5.75129e-08
1700052K11Rik	8.75028	4.1225	2.33313	8.21788	0.136122	0.0142246	2.79967e-05	0.616326	3.36107	2.50452	0.555607	3.72406	4.75077	0.0222727	9.56344e-26	0.00870982	15.7047	2.17985e-28	3.53115	1.99935	0.0931054	0.167327	5.44015e-05	3.30451e-27	41.986	5.04499e-27	4.57835e-28	0.010274	0.0014743	0.00596103	0.0033435	1.42049e-26	0.00153885	3.97209e-28	0	9.50255	0	0	3.58259e-31	9.15077	0.00858197	0.0803715	5.68809	7.78905	2.51084e-31	2.80223e-31	7.11476e-30	0.0184451	2.4849
1700054A03Rik	0	0	0	0.194689	0	6.99136e-07	0	0	0	0	4.34614e-06	0	0	0	0	0	0	0	0	0	0	0	0	0	0	9.2337e-29	8.37963e-30	2.62368e-28	1.79695e-28	2.38103e-28	1.07661e-29	2.59988e-28	1.951e-28	7.27e-30	0	0	0	0	0	0	0	0	0	2.706	0	0	0	0	0
1700054K19Rik	0	0	0	0	0	0	0	0	0.00109251	0	0	0	0	0	0	0	0	0	0	0	0	0	0	0	0	0	0	0	0	0	0	0	0	0	0	0	0	0	0	0	0	0	0	0	0	0	0	0	0
1700054M17Rik	4.1044e-29	1.75987e-30	2.83065e-29	0.0336253	0.00375315	1.01423e-05	3.22875e-29	7.17221e-07	2.87184e-29	1.38335e-30	0	0	0	0	0	0	0	0	0	0	0	0	5.55854e-05	6.00128	0	0	0	0	0	0	0	0	0	0	3.58049e-27	1.65515e-26	7.26236e-27	1.05963e-26	0	0	0	0	0	0	0	0	0	0	0
1700055C04Rik	0	0	0	0	0	0	0	0	0	0	0	0	0	0	0	0	0	0	0	0	0	0	0	0	0	0	0	0	0	0	0	0	0	0	0	0	0	0	1.10754e-32	7.03635e-32	1.01131e-32	9.79204e-31	2.05733e-30	1.65448e-30	7.76214e-33	8.66295e-33	2.19949e-31	7.80046e-33	2.1678e-30
1700056E22Rik	0.114679	2.27856e-30	0.213755	1.92404e-05	2.00861e-28	0.00899663	0.000174837	0.111235	0.00254606	0.0555295	0.107331	0.00762813	0.27287	0.0606531	4.85124e-26	0.0533872	1.76534	2.00013e-29	0.716839	7.24753e-28	1.53168e-28	0.000950741	0.00146478	3.03206e-28	1.28684e-29	0.0353987	2.75757e-30	8.63402e-29	0.86035	7.8355e-29	0.00493897	8.55571e-29	6.42036e-29	2.39242e-30	5.38422e-26	0.0839134	1.09209e-25	1.59343e-25	0	6.38909e-06	0	0.195201	0.483304	2.81361	0	0.243782	0	0	0.00439215
1700057G04Rik	0.0176383	0	0	0	0	0	0	0	0	0	6.42032e-06	2.87184e-28	2.68318e-05	2.04741e-26	2.37785e-27	1.4611e-27	2.13847e-26	0	0	0.00054387	0	0	0	0	0	0	0	0	0	0	0	0.461873	0	0	0	0	0	0	0	0	0	0	0	0	0	0	0	0	0
1700057H15Rik	0	0	0	0	0.130829	0	0	0.000276274	0	0	0	0	0	0	0	0	0	0	0	0	0	0	0	0	0	0	0	0	0	0	0	0	0	0	0	0	0	0	0	0	0	0	0	0	0	0	0	0	0
1700060C16Rik	0	0	0	0	0	0	0	0.00469768	0	0	0	0	0	0.00215134	0	0	0	0	0	0	0	0	0	0	0	0	0	0	0	0	0	0	0	0	0	0	0	0	0	0	0	0	0	0	0	0	0	0	0
1700060C20Rik	0	0	0	0	0	0	0	0.00623822	0	0	0.000489277	1.43041e-28	4.59815e-27	1.01977e-26	1.18436e-27	7.27744e-28	1.06513e-26	0	0	1.24241	0	0.00348466	0	0	0	0	0	0	0	0	0	0	0	0	0	0	0	0	1.10754e-32	7.03635e-32	1.01131e-32	9.79204e-31	2.05733e-30	1.65448e-30	7.76214e-33	8.66295e-33	2.19949e-31	7.80046e-33	2.1678e-30
1700061F12Rik	0	0	0	0	0	0	0	0	0	0	0	7.37149e-06	1.85967e-06	0	0	0	0	0	0	0	0	0	0	0	0	0	0	0	0	0	0	0	0	0	0	0	0	0	0	0	0	0	0	0	0	0	0	0	0
1700061G19Rik	0.135329	1.73871e-29	0.0212326	0.00206536	1.53272e-27	0.000496012	1.35865e-05	0.708638	7.93953e-06	0.334108	0.340228	0	0.00021893	0.020887	0	4.59648e-07	2.33581	2.77131e-29	5.56268e-28	7.81528e-06	2.12225e-28	0.0023262	2.22605e-05	4.20112e-28	1.78301e-29	3.0779e-29	2.79321e-30	8.7456e-29	5.98982e-29	7.93676e-29	3.58869e-30	8.66628e-29	6.50333e-29	2.42333e-30	7.16097e-27	3.31031e-26	1.45247e-26	2.11925e-26	4.49229e-32	2.85401e-31	0.00112367	3.97174e-30	0.166018	0.548634	3.1484e-32	0.00238799	8.92134e-31	3.16394e-32	1.56488
1700061I17Rik	0.20816	7.65805e-31	1.0897e-05	1.10828e-28	6.75078e-29	9.57354e-06	1.40499e-29	5.62725e-29	1.24968e-29	6.01964e-31	3.99099e-07	0	0.203051	0	0	1.55184e-05	3.66727	0	0	0.018744	0	0	0	0	0	0	0	0	0	0	0	0	0	0	3.58049e-27	1.65515e-26	7.26236e-27	1.05963e-26	5.53771e-33	3.51818e-32	5.05657e-33	4.89602e-31	1.02866e-30	8.27238e-31	3.88107e-33	4.33148e-33	1.09975e-31	3.90023e-33	1.0839e-30
1700063A18Rik	0	0	0	0	0	0	0	0	0	0	4.4159e-07	0	0	0	0	0	0	0	0	0	0	0	0	0	0	0	0	0	0	0	0	0	0	0	0	0	0	0	0	0	0	0	0	0	0	0	0	0	0
1700063D05Rik	0.251896	0	0	0	0.0423764	7.16819e-07	0	17.032	8.47554	0	1.19159e-25	1.27334e-27	0.0484659	1.74261e-06	1.05431e-26	3.85339e-05	9.48169e-26	1.85193e-29	3.71727e-28	6.71055e-28	1.4182e-28	3.25513e-07	5.57696e-29	2.80741e-28	1.1915e-29	1.63129e-27	1.4804e-28	6.5788e-06	3.1746e-27	4.20648e-27	1.90201e-28	4.59313e-27	3.44676e-27	1.28437e-28	6.08683e-26	2.81376e-25	1.2346e-25	1.80137e-25	1.05216e-31	6.68454e-31	9.60749e-32	9.30243e-30	1.95446e-29	1.57175e-29	7.37404e-32	8.22981e-32	2.08952e-30	7.41044e-32	2.05941e-29
1700063O14Rik	4.69958e-29	2.01507e-30	3.24113e-29	2.91623e-28	1.77634e-28	1.25836e-28	3.69695e-29	1.4807e-28	3.28828e-29	0.193277	0	0	0.00271538	0	0	0	0	0	0	0	0	0	0	0	0	6.1558e-29	5.58642e-30	1.74912e-28	1.19796e-28	1.58735e-28	7.17739e-30	1.73326e-28	1.30067e-28	4.84667e-30	0	0	0	0	0	0	0	0	0	0	0	0	0	0	0
1700064J06Rik	0	0	1.44557e-07	0	0	0	0	0	0	0	0	0	0	0	0	0	0	0	0	0	0	0	0	0	0	0	0	0	0	0	0	0	0	0	0	0	0	0	0	0	0	0	0	0	0	0	0	0	0
1700064M15Rik	0.0157986	0	0	0	0	0.000746109	0	0.00052225	0.00650894	0.00233079	0.0117483	0	0	0.00607923	0	0	0.000114725	0	2.5759e-05	0	0	1.59066e-05	0.000454361	0	0	0	0	0	0	0	0	0	0	0	0	0	0	0	0.000205583	0	0	0.00019272	0	0	0	0.00104537	0	0	0.0338906
1700065D16Rik	0.381799	0	0.0435392	0.00677766	0.6174	0.0047806	0	0.0742788	0.00111729	0.00319438	0.0657736	0.304251	0.000110725	0.0367303	0	0.00333229	1.3258	0	0	0.0194004	0	0.00723866	0.00157679	0.0144552	0	0	0	0	0	0	0	0	1.73682	0	0	0	0	0	0	0	0	0.000122894	0	0	0	0	0	0	0.318487
1700065I16Rik	0	0	0	0	0	0	0	0	0	0	0	0	0	0	0	0	0	0	0	0	0	0	0	0.000121618	0	0	0	0	0	0	0	0	0	0	0	0	0	0	0	0	0	0	0	0	0	0	0	0	0
1700065J11Rik	0	0	0	0	0	0	0	0	0	0	0	0	0	0	0	0	0	0	0	2.83428e-05	0	4.50404e-05	0	0	0	0	0	0	0	0	0	0	0	0	0	0	0	0	0	0	0	0	0	0	0	0	0	0	0
1700065J18Rik	0.00251184	6.70611e-30	1.07864e-28	0.157171	0.0519325	4.18781e-28	1.23034e-28	4.92776e-28	1.09434e-28	5.27137e-30	0.000206516	0	0	0	0	0	0	0	0	2.96423e-05	0	0	0	0	0	0	0	0	0	0	0	0	0	0	0	0	0	0	0	0	0	0	0	0	0	0	0	0	0.00306962
1700065O20Rik	0	0	0	0	0	0	0	0	0	0	0	0	0	0	0	0	0	0	0	0	0	0	0	0	0	0	0	0	0	0	0	0	0	0	0	0	0	0	5.53771e-33	3.51818e-32	5.05657e-33	4.89602e-31	1.02866e-30	8.27238e-31	3.88107e-33	4.33148e-33	1.09975e-31	3.90023e-33	1.0839e-30
1700066B17Rik	0	0	0	0	0	5.43447e-05	0	0.0315187	0	0	0	0	0	0.00935977	0	0	0	4.36371e-30	0.000148073	1.58121e-28	3.3417e-29	2.29053e-28	9.85018e-07	0.0315326	0.0205236	0	0	0	0	0	0	0	0	0	0	0	0	0	0	0	0	0	0	0	0	0	0	0	0
1700066B19Rik	3.82493	0.0131508	0.0135843	0.0371665	0	0.00714186	0.00199594	0.0293347	0	0.00219142	0.0105785	0.938209	3.51048	0.0857407	0	0.00152544	0	0	15.4107	0.355339	0	4.39584e-06	0.000631259	0	0.0712007	8.03101e-29	7.28818e-30	2.28194e-28	0.113984	2.0709e-28	9.3638e-30	2.26125e-28	1.69688e-28	6.32308e-30	7.10795e-27	0.0012913	1.44172e-26	2.10356e-26	2.69675e-32	0.139387	0.001302	2.38426e-30	0.0285642	0.449469	1.89e-32	2.10934e-32	5.35553e-31	1.89933e-32	1.09302e-05
1700066M21Rik	94.3111	11.8805	1.66497	66.2821	0.412635	0.0273766	0.00349368	25.3755	15.4789	2.00341	0.966212	0.0255557	13.0373	0.0860653	7.71493e-26	0.237872	0.00986079	0.000659426	47.0078	2.96884	0.00514868	0.102009	0.00539001	4.1614	26.9585	0.280585	4.56331e-28	0.00733456	1.19531	1.29664e-26	0.000184332	1.41582e-26	1.06246e-26	3.95903e-28	3.05539e-25	33.1939	6.19729e-25	9.04227e-25	5.89159e-31	0.417779	0.00450908	0.00304878	1.48849	8.80102e-29	4.12909e-31	4.60827e-31	1.17002e-29	9.22701e-05	1.99698
1700066N21Rik	0	0	0	0	0	7.54748e-08	0	0	0	0	0	0	0	0	0	0	0	0	0	0	0	0	0	0	0	3.0779e-29	2.79321e-30	8.7456e-29	5.98982e-29	7.93676e-29	3.58869e-30	8.66628e-29	6.50333e-29	2.42333e-30	0	0	0	0	0	0	0	0	0	0	0	0	0	0	0
1700066O22Rik	4.60483e-29	1.97444e-30	0.0593842	2.85744e-28	1.74053e-28	7.54748e-08	3.62242e-29	1.45085e-28	3.22199e-29	1.55202e-30	0	0	0	0	0	0	0	0	0	0.0828357	0	0	0	1.29385e-05	0	3.0779e-29	2.79321e-30	8.7456e-29	5.98982e-29	7.93676e-29	3.58869e-30	8.66628e-29	6.50333e-29	2.42333e-30	0	0	0	0	0	0	0	0	0	0	0	0	0	0	0
1700067G17Rik	0	0	0	0	0	0	0	0	0	0	0	1.36787e-06	0.00623635	0	0	0	0	4.62984e-30	9.29319e-29	1.67764e-28	3.5455e-29	2.43022e-28	1.39424e-29	7.01852e-29	2.97875e-30	9.2337e-29	8.37963e-30	2.62368e-28	1.79695e-28	2.38103e-28	1.07661e-29	2.59988e-28	1.951e-28	7.27e-30	0	0	0	0	5.53771e-33	3.51818e-32	5.05657e-33	4.89602e-31	1.02866e-30	8.27238e-31	3.88107e-33	4.33148e-33	1.09975e-31	3.90023e-33	1.0839e-30
1700067K01Rik	3.17349	0	0.0346316	0.75748	0.000705531	0.00607313	0	0.080722	2.48416	0	0.0053389	0.0428987	2.05711	9.3045e-05	0	0.000124354	1.45076	1.63074e-29	0.0119403	0.094179	5.68609e-06	0.00569951	6.51735e-05	2.09668e-05	0.241555	1.65985e-27	1.50632e-28	0.531619	3.23019e-27	4.28014e-27	1.93531e-28	4.67355e-27	4.40919	1.30685e-28	1.78755e-26	0.000656821	3.62571e-26	5.29016e-26	6.04672e-32	1.20642	5.52136e-32	5.34605e-30	1.12322e-29	9.03276e-30	4.23781e-32	4.72962e-32	0.000405267	4.25873e-32	0.0901744
1700067P10Rik	0	0	0	0	0	0	0	0	0	0	0	0.0276225	0	0	0	0	0	0	0	0.000359108	0	0	0	0	0	0	0	0	0	0	0	0	0	0	0	0	0	0	0	0	0	0	0	0	0	0	0	0	0
1700069L16Rik	4.7175e-29	2.02275e-30	3.25349e-29	2.92735e-28	1.78311e-28	1.26316e-28	3.71105e-29	1.48635e-28	3.30082e-29	1.58999e-30	0.0765607	0	0	0	0	0	0	0	0	0	0	0	0	0	0	0	0	0	0	0	0	0	0	0	0	0	0	0.0524209	0	0	0	0	0	0	0	0	0	0	0
1700069P05Rik	0	0	0	0	0	0	0	0	0	0	4.27365e-06	0	0	0	0	0	0	0	0	7.53491e-06	0	0	0	0	0	0	0	0	0	0	0	0	0	0	0	0	0	0	0	0	0	0	0	0	0	0	0	0	0
1700071K01Rik	0	0	0	9.26238	0.211872	0	0	0	3.41818	0	1.34382e-26	1.43601e-28	4.61616e-27	1.02377e-26	1.189e-27	7.30595e-28	1.0693e-26	0	0	0	0	0	0	0	0	0	0	0	0	0	0	0	0	0	0	0	0	0	0	0	0	0	0	0	0	0	0	0	0
1700071M16Rik	24.8596	55.7677	0	1.05097	0	1.68388e-06	5.46834e-06	8.66393	3.70394e-05	0.00799287	0.000402253	3.19341e-28	1.02655e-26	0.291805	2.64411e-27	1.6247e-27	2.37792e-26	8.27267e-30	1.66052e-28	2.99763e-28	0.236097	4.34236e-28	0.00823638	1.25408e-28	5.32248e-30	9.23282e-29	8.37883e-30	2.62343e-28	1.79677e-28	2.3808e-28	0.00139361	2.59964e-28	1.95081e-28	7.26931e-30	1.79024e-26	8.27577e-26	3.63118e-26	5.29814e-26	3.82413e-32	2.42952e-31	0.0585935	0.024406	7.10355e-30	5.71259e-30	2.68012e-32	2.99115e-32	7.59442e-31	2.69335e-32	7.48499e-30
1700072B07Rik	0	0	0	0	0	0	0	0	0	0	1.51459e-05	0	8.94393e-06	0	0	0	0	0	0	0	0	0	0	0	0	0	0	0	0	0	0	0	0	0	0	0	0	0	0	0	0	0	0	0	0	0	0	0	0
1700072O05Rik	0	0	0	0	0	0	0	0	0	0	0	0	0	0	0	0	0	0	0	0	0	0	0	0	0	0	0	0	0	0	0	0	0	0	0	0	0	0	0	0	0	0	0	0	0	0	0	0	0
1700073E17Rik	1.10012e-28	4.71704e-30	0.0427111	0.0930265	4.1582e-28	2.94568e-28	8.65414e-29	0.171008	7.69749e-29	0.00104406	0.000343934	2.58443e-27	8.30783e-26	1.8425e-25	2.13988e-26	1.31487e-26	1.92445e-25	0	65.9637	4.52819e-07	0	8.67192e-07	4.13586e-06	0	0	0	0	0	0	0	0	0	0	0	0	0	0	0	1.32553e-31	8.42125e-31	1.21036e-31	1.17193e-29	8.27938e-06	1.98011e-29	9.28989e-32	1.0368e-31	2.6324e-30	9.33575e-32	0.00760387
1700074H08Rik	5.81725	0.683013	0	0.00582247	0.0487278	5.66347e-07	0	0.00294298	0.631322	0	2.09767e-06	0	0	0.00133392	0	0	0	0	0	0	0	0.00373782	0	0	0	3.0779e-29	2.79321e-30	8.7456e-29	5.98982e-29	7.93676e-29	3.58869e-30	8.66628e-29	6.50333e-29	2.42333e-30	0	0	0	0	0	0.0467236	0	0	0	0	0	0	0	0	0
1700074P13Rik	0	0	0	0	0	0	0	0	0	0	0	0	0	0	0	0	0	0	0	2.1556e-05	0	0	0	0	0	0	0	0	0	0	0	0	0	0	0	0	0	0	0	0	0	0	9.77625e-07	0	0	0	0	0	0
1700080E11Rik	0	0	0	0	0	0	0	0	0	0	0	0	0	0	0	0	0	0	0	0	0	0	0	0	0	0	0	0	0	0	0	0	0	0	0	0	0	0	0	0	0	0	0	0	0	0	0	0	0
1700080N15Rik	70.8752	25.3443	0	60.698	1.85402	0	0	0.00234288	0	0.132752	0	0	0	0	0	0	0	0	0	0	0	0	0	0	0	0	0	0	0	0	0	0	0	0	0	0	0	0	0	0	0	0	0	0	0	0	0	0	0
1700080O16Rik	0	0	0	0	0	0	0	0	0	0	5.3753e-26	5.74404e-28	1.84646e-26	4.09507e-26	4.756e-27	2.92238e-27	4.2772e-26	0	0	0	0	0	0	0	0	0	0	0	0	0	0	0	0	0	0	0	0	0	0	0	0	0	0	0	0	0	0	0	0
1700081H04Rik	0	0	0	0	0	4.23701e-06	0	0	0	0	0	0	0.4062	0	0	0	0	0	0	0	0	0	0	0	0	0	0	0	0	0	0	0	0	0	0	0	0	0	0	0	0	0	0	0.0301987	0	0	0	0	0
1700084C01Rik	96.0488	267.494	3.67255e-27	0.000211767	2.01278e-26	1.42586e-26	4.18905e-27	0.19323	0.161714	0.00819806	0.0511649	6.57142e-28	2.11243e-26	4.68493e-26	5.44107e-27	3.34332e-27	0.0024855	3.47195e-30	6.96904e-29	1.25808e-28	2.6588e-29	0.0304727	1.04555e-29	0.00172011	0.815288	2.14653e-28	1.94798e-29	6.09918e-28	4.1773e-28	5.5351e-28	2.50275e-29	0.00524229	4.53542e-28	1.69003e-29	3.58049e-27	1.65515e-26	7.26236e-27	1.05963e-26	5.62602e-32	3.57428e-31	5.13721e-32	4.9741e-30	1.04507e-29	0.182163	3.94296e-32	4.40055e-32	1.11728e-30	3.96243e-32	2.23589
1700084E18Rik	0.366432	0.2433	0.177043	6.49856	0.6101	0.00162633	0	0.0924291	0.00268764	0.189199	0.0064893	0.0259675	7.30167	0.00202299	0	0.00552102	0.0789276	0	0.204907	11.4549	0.0185281	0.0732044	6.07211e-06	1.06498e-05	0	1.14801e-28	1.04183e-29	1.25267	2.23412e-28	2.88633e-05	1.33853e-29	3.2324e-28	2.42565e-28	9.0387e-30	0	0.0916327	0	5.44915	1.31574e-32	8.35904e-32	1.20142e-32	1.16327e-30	0.452422	1.96548e-30	9.22126e-33	1.02914e-32	2.61295e-31	9.26678e-33	1.08173
1700084F23Rik	0	0	0	1.25746e-05	0	3.32721e-07	0	0	0	0	0	0	0	0	0	0	0	0	0	0.000883144	0	0	0	0	0	0	0	0	0	0	0	0	0	0	0	0	0	0	0	0	0	0	0	0	0	0	0	0	0
1700084J12Rik	0.650515	0.0021918	0	0.000365762	0	4.14111e-05	0	0	0.00922343	0	0.00300229	0	0	0.00254283	0	0	0.0197069	0	0	0	0	0.00139577	0.000638252	0	0	0	0	0	0	0	0	0	0	0	0	0	0	0	7.28663e-05	0	0	0	0	0	0	0	0	0	0.000347255
1700085C21Rik	0.938673	0	0.00641252	5.70318	0	0	0	0	0.0289087	0.152444	0.017081	0	0	0	0	0	0	4.4896e-30	9.0117e-29	1.62682e-28	3.43811e-29	0.004959	7.58275e-06	5.92112e-06	2.88853e-30	3.04168e-29	2.76034e-30	8.64269e-29	5.91933e-29	7.84337e-29	3.54647e-30	0.00237247	6.4268e-29	2.39482e-30	0	0	0	0	0	0	0	0	0.764607	0	0	0	0	0	0.405768
1700086L19Rik	0.751343	0.274771	0.00619686	103.533	172.335	0.000169766	4.91004e-06	0.603051	30.5818	0.797556	0.00620672	0.0076902	0.534881	0.00542012	0.0593608	0.00155635	88.0019	0	5.68697e-06	0.00818907	0	0.0140241	1.26587e-05	3.36477e-05	0	0.12159	0	2.23679e-05	1.72069	0.0251339	1.71373e-05	0	4.19094	0	0	0	0	0	1.98818e-34	1.30708	1.81544e-34	1.13435e-05	0.275709	0.0106304	1.39341e-34	1.55511e-34	0.00723996	1.40028e-34	0.041866
1700086O06Rik	9.57157	3.16326	0.214345	3.94601	9.89767	0.0182686	0.000654434	0.57553	0.730772	1.26742	0.482663	1.59896e-05	6.23206	0.00197319	9.28104e-26	0.017586	8.34668e-25	0.00233908	0.0360641	1.82135	0.1056	0.107735	0.0205407	0.0279686	7.69197	4.68625e-05	2.45297e-28	7.68029e-27	5.26019e-27	0.258138	0.000885721	0.000371874	0.00172854	2.12814e-28	1.84307e-25	0.0457325	3.73834e-25	5.45449e-25	3.43116e-31	0.779855	3.13305e-31	3.03357e-29	0.283987	0.320486	2.40471e-31	2.68378e-31	6.81402e-30	2.41658e-31	0.18357
1700088E04Rik	5.9437	9.26306	0.0251176	5.90133	1.20171	1.92061e-06	0	0.252653	0.939514	0.707309	0.165805	0	2.17646	0.00733147	0	0	93.4298	0	19.1211	0.000661344	0.000602472	0.0324338	0	0.426485	0	0.285162	1.54082e-28	0.504583	0.15334	4.37816e-27	1.97963e-28	0.0559415	0.00159393	1.33678e-28	0	0	0	0	8.26908e-31	134.374	7.55064e-31	7.31089e-29	1.53603e-28	0.00338725	5.79534e-31	6.4679e-31	1.64218e-29	0.0126974	1.7018
1700092C02Rik	0	0	0	0	0	2.66713e-06	0	0	0	0	0.0280434	0	0	8.27437e-05	0	0	0	0	0	0	0	0	0	0	0	0	0	0	0	0	0	0	0	0	0	0	0	0	0	0	0	0	0	0	0	0	0	0	0
1700092C10Rik	0	0	0	0	0	0	0	0	0	0	0	0	0	0	0	0	0	0	0	0	0	0	0	0	0	3.0779e-29	2.79321e-30	8.7456e-29	5.98982e-29	7.93676e-29	3.58869e-30	8.66628e-29	6.50333e-29	2.42333e-30	6.0335e-27	0.376258	1.22378e-26	1.78558e-26	0	0	0	0	0	0	0	0	0	0	0
1700092E19Rik	0	0	0.00995712	0	0	2.89911e-07	0	0	0	0	0	0	0	0	0	0	0	0	0	0.0128216	0	0	0	0	0	0	0	0	0	0	0	0	0	0	0	0	0	0	0	0	0	0	0	0	0	0	0	0	0
1700092K14Rik	0	0	0	0	0	0	0	0	0	0	3.99807e-05	0	0	0	0	0	0	0.00216985	0	0	0	0	0.000114454	0	0	0	0	0	0	0	0	0	0	0	0	0	0	0	0	0	0	0	0	0	0	0	0	0	0
1700092M07Rik	0.442861	2.83982e-31	0.0451081	6.61823e-07	2.50337e-29	0.000164749	5.21008e-30	0.0450439	4.63415e-30	0.0101353	5.71659e-06	0.00247326	3.69274e-26	4.52239e-06	9.51153e-27	5.84446e-27	1.89242e-05	4.62916e-30	9.29184e-29	4.04513e-06	3.54499e-29	1.20657e-05	0.000155957	7.0175e-29	2.97832e-30	1.23116e-28	1.11728e-29	3.49824e-28	2.39593e-28	3.17471e-28	1.43548e-29	3.46651e-28	2.60133e-28	9.69333e-30	1.43219e-26	6.62062e-26	2.90494e-26	4.23851e-26	5.60518e-32	3.56104e-31	5.11818e-32	4.95567e-30	0.110502	8.37317e-30	0.000186418	4.38425e-32	1.11314e-30	3.94775e-32	0.000244519
1700093K21Rik	0.370921	2.57663e-30	4.14436e-29	3.72892e-28	0.00428752	1.60904e-28	4.72722e-29	0.000235095	4.20466e-29	2.02537e-30	0.00483165	1.71607e-27	0.00409453	1.22343e-25	1.42089e-26	7.52689e-07	1.27784e-25	4.62984e-30	9.29319e-29	1.67764e-28	3.5455e-29	2.43022e-28	1.39424e-29	7.01852e-29	2.97875e-30	3.0779e-29	2.79321e-30	8.7456e-29	5.98982e-29	7.93676e-29	3.58869e-30	8.66628e-29	6.50333e-29	2.42333e-30	0	0	0	0	3.87639e-32	2.46272e-31	3.5396e-32	3.42721e-30	7.20064e-30	5.79067e-30	2.71675e-32	3.03203e-32	7.69822e-31	2.73016e-32	7.5873e-30
1700094D03Rik	4.39696	0.0758903	0.519907	52.2044	0.005009	0.0122313	0.000329609	0.541227	0.345969	0.390841	0.283031	0.170311	12.1459	0.468909	0.319755	0.10486	89.2251	4.42135e-28	0.00796852	1.78193	0.00224939	0.126563	0.00111848	0.107064	0.136824	4.1548e-27	3.7705e-28	1.18055e-26	8.08554e-27	0.0980427	0.000668353	1.16984e-26	9.01833	3.27121e-28	4.25986e-25	0.00222758	8.64035e-25	1.26069e-24	1.08387e-30	402.11	9.89698e-31	0.000216475	3.71115	113.747	7.59623e-31	8.47779e-31	5.81069e-06	0.00107047	0.426875
1700094J05Rik	0	0	0	0	0	0	0	0	0	0	3.26574e-06	0	0	0	0	0	0	0	0	0	0	0	0	0	0	0	0	0	0	0	0	0	0	0	0	0	0	0	0	0	0	0	0	0	0	0	0	0	0
1700094M24Rik	0	0	0	0	0	5.24839e-07	0	0	0	0	2.14011e-06	0	0	0	0	0	0	0	0.000134945	1.08036e-06	0	0	0	0	0	0	0	0	0	0	0	0	0	0	0	0	0	0	0	0	0	0	0	0	0	0	0	0	0
1700095A21Rik	0	0	0	0	0	1.15451e-06	6.91845e-05	0	0	0	0	0	0	0	0	0	0	0	0	5.38901e-06	0	0	1.07861e-06	0	0	0	0	0	0	0	0	0	0	0	0	0	0	0	5.53771e-33	3.51818e-32	5.05657e-33	4.89602e-31	1.02866e-30	8.27238e-31	3.88107e-33	4.33148e-33	1.09975e-31	3.90023e-33	1.0839e-30
1700095B10Rik	0	0	0	0	0	1.51211e-06	0	0	0	0	0	0	0	1.09174e-06	0	0	0	4.62984e-30	9.29319e-29	1.67764e-28	3.5455e-29	2.43022e-28	1.39424e-29	7.01852e-29	2.97875e-30	0	0	0	0	0	0	0	0	0	0	0	0	0	0	0	0	0	0	0	0	0	0	0	0
1700096J18Rik	0	0	0.0205739	0	0	6.96752e-05	0	0	0	0.0885712	0	0	0	1.35821e-05	0	0	0.967152	0	0	0	0	0	0	0	0	0	0	0	0	0	0	0	0	0	0	0	0	0	1.66131e-32	1.05545e-31	1.51697e-32	1.46881e-30	3.08599e-30	2.48171e-30	1.16432e-32	1.29944e-32	3.29924e-31	1.17007e-32	3.2517e-30
1700096K18Rik	22.2214	51.2316	1.01549	6.22706	1.74179	0.0137771	0.0010209	20.5912	3.47804	0.609952	2.03301	5.90599	39.3679	1.01503	1.35136e-25	0.060317	2.4551	1.80429e-28	0.096904	0.57152	0.0278617	0.205638	0.00241781	0.063977	0.00169101	0.0270063	1.53486e-28	4.08577e-05	3.29139e-27	4.36123e-27	1.97198e-28	0.603913	0.00189682	1.33162e-28	1.89076e-25	0.0167886	3.83507e-25	5.59562e-25	0.031298	0	0.00363897	0.247656	8.53583	19.8372	0	0	0	0.00441626	1.0588
1700097N02Rik	0	0	0.0184353	0	0	0	0	4.61525e-06	0	0	0.000828258	4.01476e-06	0.00201861	3.09881e-06	0	0.00681101	0	0	0	0	0	0	0.00355369	0	0	0	0	0	0	0	0	0	0	0.00228516	3.58049e-27	1.65515e-26	7.26236e-27	1.05963e-26	5.53701e-33	2.37917e-05	5.05594e-33	2.52289e-05	1.02853e-30	8.27135e-31	3.88059e-33	0.000462159	1.09961e-31	3.89974e-33	3.15557e-07
1700100L14Rik	0	0	0.165837	0.661393	0.000321727	0.000932085	0	0	0	0	0.000356473	0	0.00348426	0	0	0	0	0	0	0	0	0.00107362	0	0	0	0	0	0	0	0	0	0	0	0	0	0	0	0	0	0	0	0	0	0	0	0	0	0	2.87729e-05
1700101E01Rik	0.012633	1.71783e-29	2.76304e-28	2.48607e-27	1.51432e-27	1.20258e-05	3.15163e-28	3.36377e-05	2.80324e-28	1.35031e-29	0.0152457	0	0	0	0	0	37.9839	0	0	0	0	0	0	6.20278e-06	0	9.20478e-29	8.35339e-30	0.00187677	1.79132e-28	2.37357e-28	1.07324e-29	2.59174e-28	1.94489e-28	7.24724e-30	0	0	0	0	1.2014e-30	11.2537	1.09701e-30	1.06218e-28	1.5677e-05	1.79468e-28	8.41992e-31	9.39706e-31	2.38588e-29	8.46148e-31	4.62679e-06
1700101I11Rik	1.32474	2.77968e-30	1.05588	0.00360391	0.022322	0.000217909	5.09975e-29	0.471383	4.53601e-29	2.18498e-30	0.0173163	0	9.25676e-07	0.000172485	0	0.0288112	19.4405	2.73664e-29	0.0330361	9.91631e-28	1.73901e-05	0.0019352	0.000474873	4.14856e-28	1.7607e-29	4.14744e-28	3.76383e-29	0.31648	0.00214444	1.06947e-27	4.83574e-29	1.16777e-27	0.250844	3.26542e-29	1.07415e-26	4.96546e-26	2.17871e-26	3.17888e-26	1.56662e-32	0.0314959	1.43051e-32	1.38509e-30	0.00743134	2.34027e-30	1.09796e-32	1.22538e-32	3.1112e-31	1.10338e-32	0.0123922
1700101O22Rik	0	0	0	0	0	0	0	0.0653254	0	0	0	0	0	0	0	0	0	0	0	0	0	0	0	0	0	0	0	0	0	0	0	0	0	0	0	0	0	0	0	0	0	0	0	0	0	0	0	0	0
1700102H20Rik	4.25859	0	0.0115602	0.00402446	0	7.18318e-05	0	0.0831034	0.00609546	0.0192671	0.00422997	0	0.000172868	0.000524044	0	0.000527275	1.33491	0	0.414216	0.000387109	0	5.28551e-07	0	3.29761e-05	7.58768	0	0	8.23214	0	0	0	0	5.78814	0	3.5161e-27	0.00156802	7.13177e-27	1.04057e-26	1.23045	0	0	0	0.540577	0	0	0	0	0	0.000480704
1700102P08Rik	5.3142e-28	2.2786e-29	0.00653218	0.0821993	0.134284	0.000296711	4.18045e-28	0.00245399	0.273976	1.13619	0.130627	0.54875	2.12061	0.0255173	0.0239976	0	0	0	7.07695	0.361774	1.07172e-05	0.00179417	2.56339e-05	0	0	3.39738e-28	3.08314e-29	9.65337e-28	6.61155e-28	1.53267	3.96119e-29	9.56582e-28	7.17836e-28	2.67487e-29	0	3.45573	0	0	0.00058293	1.22439e-30	0.000637622	0.000126574	0.0137014	2.87895e-29	1.35069e-31	0.00122972	3.82732e-30	1.35735e-31	0.0106423
1700105P06Rik	0.656552	0.0681197	0.028455	3.93433	0.00346785	3.35041e-05	0	0.0720355	1.2186	1.50629	0.000412248	0	0.0777038	0.012236	0	0	2.22571	0	17.7424	0.000325521	0.00123532	0.00096068	0	0.221405	0	0	0	0	0	0	0	0.00046519	0	0	3.58049e-27	1.65515e-26	7.26236e-27	1.05963e-26	0	0.067366	0	0	6.00088e-06	0	0	0	8.10534e-05	0	0
1700106J16Rik	0	0	0	0	0	4.35096e-07	0	0.0489941	0	0	0	0	0	0	0	0	0	0	0	0	0	0	0	0	0	0	0	0	0	0	0	0	0	0	0	0	0	0	0	0	0	0	0	0	0	0	0	0	0
1700108F19Rik	0	0	0.0875628	0	0	1.17764e-07	0	0	0	0	0.0225416	1.41019e-27	4.53317e-26	1.00536e-25	1.16763e-26	7.1746e-27	1.05008e-25	8.76564e-30	0.000161595	3.17626e-28	6.71268e-29	0.00868852	2.63971e-29	1.32881e-28	0.712007	1.84674e-28	1.67593e-29	5.24736e-28	3.59389e-28	4.76206e-28	2.15322e-29	5.19977e-28	3.902e-28	1.454e-29	0	0.000841361	0	0	1.10716e-32	7.03393e-32	1.01097e-32	9.78867e-31	2.05662e-30	1.65391e-30	7.75948e-33	8.65998e-33	2.19874e-31	7.79778e-33	8.22853e-05
1700108J01Rik	0.0126617	0	0	0	0	0	0	0	0	0	0	0	0	6.72921e-06	0	0	0	0	0	0	0	0	0	0	0	0	0	0	0	0	0	0	0	0	0	0	0	0	0	0	0	0	0	0	0	0	0	0	0
1700109G14Rik	2.316e-29	9.93045e-31	1.59726e-29	0.00250452	8.75396e-29	6.20132e-29	1.82189e-29	7.29704e-29	1.6205e-29	7.80587e-31	4.5983e-06	0	0	0	0	0	0	0	0	0	0	0	0	0	0	0	0	0	0	0	0	0	0	0	0	0	0	0	0	0	0	0	0	0	0	0	0	0	1.80174
1700109G15Rik	0	0	0	0	0	0	0	0	0	0	0	0	0	0	0	0	0	0	0	2.1693e-05	0	0	0	0	0	0	0	0	0	0	0	0	0	0	0	0	0	0	0	0	0	0	0	0	0	0	0	0	0
1700109H08Rik	1.55019	0.971337	0.0866136	4.00115	0.00092392	0.00197775	0	0.278795	0.453096	0.304139	0.141798	0.0346214	0.155479	0.0083195	0.0771241	0.0307388	6.94008e-05	0.000439585	0	2.62531	0	0.0159913	0.00140816	0.000729408	0	9.54031e-28	8.65789e-29	2.7108e-27	1.85661e-27	0.000522443	0.00705267	2.68622e-27	2.01578e-27	7.51141e-29	5.01268e-26	2.31722e-25	1.01673e-25	1.48348e-25	0	0.245132	0.000729064	0.00258284	0.102197	2.98371	0	0	0	0.00182619	0.077474
1700109I08Rik	0	0	1.7945e-06	0	0	0	0	0.0341102	0	0	0	0	0	0	0	0	0	0	0	0	0	0	0	0	0	0	0	0	0	0	0	0	0	0	0	0	0	0	0	0	0	0	0	0	0	0	0	0	0
1700110C19Rik	1.63651	0	0	4.61336	6.06955	0.0149827	0	5.97849	0.00114645	0.00295237	0.214088	4.73809e-28	2.17602	0.00520322	3.92309e-27	2.41059e-27	3.52814e-26	4.62956e-30	9.29262e-29	1.67754e-28	3.54529e-29	7.11947e-06	4.94668e-05	7.0181e-29	2.97857e-30	1.53895e-28	1.39661e-29	4.3728e-28	2.99491e-28	3.96838e-28	1.79435e-29	4.33314e-28	3.25167e-28	1.21167e-29	7.16097e-27	3.31031e-26	1.45247e-26	2.11925e-26	4.30996e-32	2.73818e-31	3.9355e-32	3.81054e-30	8.00602e-30	0.19085	3.02062e-32	3.37116e-32	8.55926e-31	3.03553e-32	2.41844e-05
1700110I01Rik	4.68802e-29	2.01011e-30	3.23316e-29	0.00164592	1.77197e-28	1.25527e-28	3.68786e-29	1.47706e-28	0.000718002	1.58006e-30	0	0	0	0	0	0	0	0	0	4.52819e-07	0	0	0	0	0	0	0	0	0	0	0	0	0	0	7.16097e-27	3.31031e-26	1.45247e-26	2.11925e-26	0	0	0	0	0	0	0	0	0	0	0
1700110K17Rik	2.66158	0	0	0.143202	0.0153023	8.89126e-05	0.000996892	0.0118834	7.61034e-05	0	0.0071535	0	3.22499e-06	0.015486	0	0	0.000338263	0	0	0	0	5.28551e-07	4.76157e-05	0	0	8.03967e-29	7.29605e-30	0.0775046	1.56458e-28	2.07313e-28	9.3739e-30	2.26369e-28	1.69871e-28	6.3299e-30	0	0	0	0	0	0	0.000232361	0	0	0	0	0	0	0	0
1700111N16Rik	0	0	0	0	0	0	0	0	0	0	6.29415e-05	0	0	0	0	0	0	0	0	0	0	0	0	0	0	0	0	0	0	0	0	0	0	0	0	0	0	0	5.53771e-33	3.51818e-32	5.05657e-33	4.89602e-31	1.02866e-30	8.27238e-31	3.88107e-33	4.33148e-33	1.09975e-31	3.90023e-33	1.0839e-30
1700112E06Rik	7.32949	0.147181	0.0502422	5.43372e-07	0.0096924	0.0577835	0.00322577	1.86669	0.739997	0.400064	2.11157	0.0168452	4.47285	0.478941	0.0307034	0	0.0737578	0	5.6025	1.80276	0.680619	0.0712198	0.0355737	7.69243e-05	0	0	0	6.77777	0	0.973138	0.247909	0.000340779	0	0	6.77541e-27	3.13207e-26	1.37427e-26	0.0146675	0	8.3805	0.00790611	0.00726211	0.367156	32.2795	0	0	0	0	0.0113732
1700112H15Rik	0	0	0	0	0	1.04313e-07	0	0	0	0.00236939	1.34382e-26	1.43601e-28	4.61616e-27	1.02377e-26	1.189e-27	7.30595e-28	1.0693e-26	0	0	0	0	0	0	0	0	0	0	0	0	0	0	0	0	0	0	0	0	0	0	0	0	0	0	0	0	0	0	0	0
1700113A16Rik	17.8243	44.1522	1.34137	20.7672	1.95916	0.0198521	0.000702996	2.83626	0.543175	1.61773	1.01413	1.8838	36.8306	0.34734	0.0947223	0.190663	3.96815	0.00460729	24.4162	1.29939	0.102568	0.242999	0.0101892	0.510876	8.67176	0.00132745	0.287479	0.00463806	12.3687	0.0680469	0.0676578	1.59581	0.478401	0.00094246	1.37532e-25	0.0730797	2.78959e-25	3.09876	0.0801742	0.0557082	0.0297369	0.0654308	2.03179	8.11111	3.536e-31	0.000175674	0.0129756	0.00232307	2.3686
1700113H08Rik	2.20729e-06	8.86615e-31	1.42607e-29	0.0169934	7.81575e-29	5.86026e-06	1.62663e-29	5.34337e-05	0.000105513	0.001831	4.02788e-26	4.3042e-28	1.38362e-26	3.06857e-26	3.56383e-27	0.00616166	3.20504e-26	2.31489e-29	4.64653e-28	1.6167e-05	1.77273e-28	1.21509e-27	6.97111e-29	3.50921e-28	1.48935e-29	0	0	0	0	0	0	0	0	0	0	0	0	0	1.66129e-32	1.05544e-31	1.51695e-32	1.46879e-30	3.08595e-30	2.48169e-30	1.16431e-32	1.29943e-32	4.06748e-05	1.17006e-32	3.25166e-30
1700119H24Rik	0	0	0	0	0	0	0	0	0	0.34579	1.03859e-05	0	4.6626e-05	0	0	0	0	6.74235e-30	1.35335e-28	2.44312e-28	5.16325e-29	3.53908e-28	2.03041e-29	0.00378943	7.17634	7.69405e-28	6.98239e-29	0.000247546	1.49732e-27	1.98401e-27	8.97092e-29	2.16637e-27	0.000276567	6.05778e-29	5.0122e-26	0.000117175	1.01663e-25	1.48334e-25	0	0	0	0	0.0130567	0	0	0	0	0	1.25153
1700120C14Rik	0.695912	0.434338	0.0309041	0.0407271	0.00169216	0.000177101	4.57764e-29	0.295525	0.222365	2.66172	0.112105	0.0357876	0.0496264	0.000274313	1.22017e-27	0.000933302	0.147904	0	14.6106	1.46881e-05	0	0.00926058	8.61218e-06	0.00022927	11.0751	9.22631e-29	8.37293e-30	2.62158e-28	1.79551e-28	0.000223416	1.07575e-29	0.000279114	1.94944e-28	7.26419e-30	7.14204e-27	0.000461067	1.44863e-26	2.11365e-26	0	0	0.000203699	3.70636e-06	0.201033	0.421043	0	0	0	0	0.0475238
1700120E14Rik	0	0	0	0.602578	0	0	0	0	0	0.00504049	0	0	0	0	0	0	0	0	0	0.000561704	0	2.48163e-07	0	0	0	0	0	0	0	0	0	0	0.876509	0	0	0	0	0	0	0	0	0	0	1.93772	0	0	9.87818e-05	0	0
1700120G07Rik	0	0	0	0	0	2.334e-05	0	0	0	0	0	0	0	0.000228083	0	0	0	0	0	0	0	0	0	0	0	0	0	0	0	0	0	0	0	0	0	0	0	0	0	0	0	0	0	0.347621	0	0	0	0	0
1700120K04Rik	2.87462	0	0	0	0.000396173	0.000506469	0	0.270905	0.00485111	0.0735158	2.81945e-05	1.14871e-27	0.000168508	8.18944e-26	9.51119e-27	5.84426e-27	8.55367e-26	1.83839e-29	3.69008e-28	2.69805e-05	1.40783e-28	0.00475562	0.000318545	2.78687e-28	1.18278e-29	3.38569e-28	3.07253e-29	9.62016e-28	6.5888e-28	8.73044e-28	3.94756e-29	9.53291e-28	7.15366e-28	2.66567e-29	1.79024e-26	8.27577e-26	3.63118e-26	5.29814e-26	7.79305e-32	4.95103e-31	7.11597e-32	6.89002e-30	0.0703008	1.16415e-29	5.46172e-32	6.09556e-32	1.54764e-30	5.48868e-32	0.163979
1700121L16Rik	0	0	0	0.000359789	0	0	0	0	0	0	1.32887e-06	1.436e-28	4.61611e-27	1.02376e-26	1.18899e-27	7.30587e-28	1.06929e-26	0	0	0	0	0.0280928	0	0	0	0	0	0	0	0	0	0	0	0	0	0	0	0	0	0	0	0	0	0	0	0	0	0	0
1700121N20Rik	4.7175e-29	2.02275e-30	3.25349e-29	2.92735e-28	1.78311e-28	1.26316e-28	3.71105e-29	1.48635e-28	3.30082e-29	1.58999e-30	0	0	0	0	0	0	0	0	0	0	0	0	0	0	0	0	0	0	0	0	0	0	0	0	0	0	0	0	0	0	0	0	0	0	0	0	0	0	0
1700122O11Rik	0	0	0	0	0	0	0	0	0	0	0	0	0	0	0	0	0	0	0	0	0	0	0	0	0	0	0	0	0	0	0	0	0	0	0	0	0	0	0	0	0	0	0	0	0	0	0	0	0
1700123I01Rik	2.96873	0	0.000351729	0	0	1.07641e-05	0.000120181	0.00442925	0	0.157431	0.0340011	0	0.302482	1.41209e-05	0	0	19.4165	0	0	0.000142966	0	0	0.000403012	0	0	6.15457e-29	5.5853e-30	1.74877e-28	1.19772e-28	8.8104e-05	7.17595e-30	1.73291e-28	1.30041e-28	4.8457e-30	7.16097e-27	3.31031e-26	1.45247e-26	2.11925e-26	1.2062e-31	0.00481186	1.1014e-31	8.21873e-05	0.2626	1.80185e-29	8.45357e-32	9.43462e-32	2.39541e-30	8.4953e-32	0.0161407
1700123K08Rik	2.34968e-29	1.00749e-30	1.62049e-29	1.45805e-28	8.88127e-29	6.29151e-29	1.84839e-29	0.00104655	1.64406e-29	7.9194e-31	1.6331e-05	0	0	0	0	0	0	0	0	0	0	4.89266e-06	0	0	0	0	0	0	0	0	0	0	0	0	0	0	0	0	0	0	0	0	0	0	0	0	0	0	0
1700123L14Rik	0.0157163	4.02697e-30	6.47716e-29	5.82787e-28	3.54988e-28	2.51474e-28	7.38809e-29	2.95908e-28	6.57139e-29	3.16542e-30	3.20206e-05	0	0	0	0	0	0	0	0	0	0	0.00727492	0	0	0	1.53895e-28	1.39661e-29	4.3728e-28	2.99491e-28	3.96838e-28	1.79435e-29	4.33314e-28	3.25167e-28	1.21167e-29	0	0	0	0	1.10754e-32	7.03635e-32	1.01131e-32	9.79204e-31	2.05733e-30	1.65448e-30	7.76214e-33	8.66295e-33	2.19949e-31	7.80046e-33	2.1678e-30
1700123M08Rik	2.17361	0.986574	0.0596829	0.141093	0.478182	0.00086001	1.6278e-28	1.10442	0.492787	0.0704875	1.28288	0.136133	0.418823	0.00427935	5.38944e-27	0.116976	4.84687e-26	0.00159693	8.90918	0.255201	2.71037e-28	0.238528	0.0408353	0.00499186	2.27712e-29	2.03176e-28	1.84384e-29	5.77309e-28	3.95396e-28	0.0878068	1.72052e-05	5.72073e-28	4.29294e-28	1.59968e-29	7.1598e-27	2.85477e-05	1.45223e-26	2.11891e-26	0	0.137719	0	0	1.97044	0	0	0	0	0.00362426	5.36409
1700123O12Rik	0	0	0	0	0	0	0	0	0	0	0	0	0	0	0	0	0	0	0	0	0	0	0	0	0	0	0	0	0	0	0	0	0	0	0	0	0	0	0	0	0	0	0	0	0	0	0	0	0
1700123O20Rik	86.6813	51.1101	9.03457	46.8906	4.15754	0.105073	0.00977462	16.5075	16.0222	25.3755	9.23701	12.9324	67.8734	1.40624	6.74799	2.47839	88.8807	0.0344243	5.7069	2.44565	1.11362	1.36303	0.108838	2.55892	43.185	0.146805	4.3344e-28	60.3346	0.000439073	3.45301	0.880653	0.925174	25.8231	3.76044e-28	0.0134848	30.3418	0.141039	1.26413e-24	0.0632312	86.3126	0.0276043	0.630592	37.1962	31.2756	0.00802379	0.00421258	6.34564	0.0026531	15.8656
1700123O21Rik	0.0111442	0	0.00272552	0.353536	2.33412	0	0	0	0	0	0	0	0	0	0	0	0	0	0	0	0	0	0	0	0	0	0	0	0	0	0	0.00167468	0	0	0	0	0	0	0	0	0	0	0	0	0	0	0	0	0
1700125G02Rik	6.12594e-28	2.62666e-29	4.22484e-28	0.00398693	2.31547e-27	1.64029e-27	4.81901e-28	1.93011e-27	4.28631e-28	2.0647e-29	0	0	0	0	0	0	0	0	0	0	0	0	0	0	0	0	0	0	0	0	0	0	0	0	0	0	0	0	0	0	0	0	0	0	0	0	0	0	0
1700125G22Rik	0.0588033	0	0	0	0	0.000230396	0	0	0.00260681	0	3.46941e-06	4.63786e-07	0.000218265	0.000151591	0	0	0	0	0	0	0	0	0	0	0	0	0	5.06629	0	0	0	0	0	0	0	0	0	0	0	0	0	0	0	2.68144	0	0	0	0	0
1700125H03Rik	0.909221	9.77468e-30	0.0738679	4.88072e-05	0.048728	6.10405e-28	1.79331e-28	7.18258e-28	3.10677e-06	0.00766038	0.0400475	8.27742e-29	0.0380298	5.90118e-27	6.85361e-28	4.21128e-28	6.16364e-27	5.8605e-30	1.17634e-28	0.174133	4.48793e-29	4.45642e-05	1.76485e-29	8.88412e-29	3.77053e-30	9.22551e-29	8.3722e-30	2.62135e-28	1.79535e-28	0.000585745	1.07565e-29	2.59758e-28	1.94927e-28	7.26355e-30	0	0	0	0	3.86341e-32	2.45447e-31	3.52774e-32	3.41573e-30	0.00295791	5.77127e-30	2.70765e-32	3.02188e-32	7.67243e-31	2.72101e-32	7.56188e-30
1700125H20Rik	0.313933	4.91203e-31	0.182913	7.10875e-29	4.33009e-29	3.06745e-29	9.01188e-30	0.000290747	8.01569e-30	3.86113e-31	0.0549566	0	0.146933	0.000518857	0	0	0	0	0	0	0	0	0	0	0	0	0	0	0	0	0	0	0	0	0	0	0	0	0	0	0	0	0	0	0	0	0	0	0
1700126H18Rik	0	0	0	0	0	0	0	0	0	0	0	0	0	6.80749e-06	0	0	0	0	0	0	0	0	0	0	0	3.0779e-29	2.79321e-30	8.7456e-29	5.98982e-29	7.93676e-29	3.58869e-30	8.66628e-29	6.50333e-29	2.42333e-30	0	0	0	0	0	0	0	0	0	0	0	0	0	0	0
1700128A07Rik	0	0	0	0	0	0	0	0	0	0	0.0038572	0	0	0.00156758	0	0	0	0	0	0	0	1.7727e-05	0	0	0	0	0	0	0	0	0	0	0	0	0	0	0	0	0	0	0	0	0	0	0	0	0	0	0
1700128F08Rik	1.41513e-28	6.06773e-30	1.21599e-05	7.09427e-05	5.34887e-28	3.78915e-28	1.11322e-28	4.45866e-28	9.9016e-29	4.76957e-30	0.00498564	5.68694e-28	1.82811e-26	4.05436e-26	4.70873e-27	2.89333e-27	4.23468e-26	4.62984e-30	9.29319e-29	1.67764e-28	3.5455e-29	2.43022e-28	1.39424e-29	7.01852e-29	2.97875e-30	2.15453e-28	1.95525e-29	6.12192e-28	4.19287e-28	5.55573e-28	2.51209e-29	6.0664e-28	4.55233e-28	1.69633e-29	2.86439e-26	1.32412e-25	5.80989e-26	8.47702e-26	4.32396e-32	2.74706e-31	3.94828e-32	3.82291e-30	8.03201e-30	6.45925e-30	3.03042e-32	3.38211e-32	8.58704e-31	3.04538e-32	0.0229577
1700129C05Rik	0	0	0	0	0	0	0	0	0	0	5.21554e-07	0	0	0	0	0	0	0	0	0	0	0	0	0	0	3.0779e-29	2.79321e-30	8.7456e-29	5.98982e-29	7.93676e-29	3.58869e-30	8.66628e-29	6.50333e-29	2.42333e-30	0	0	0	0	0	0	0	0	0	0	0	0	0	0	0
1810006J02Rik	0	0	0.488085	0	0	1.21936e-06	0	0	0	0.0109728	3.10722e-05	2.08788e-05	12.096	0.0572832	1.18768	0.097266	0	0	0	1.22179	0	0	0.000828657	0	0	0	0	5.59318e-05	0	0	0	0	0	0	0	0	0	0	5.53463e-33	3.51622e-32	5.05376e-33	5.04577e-05	1.02809e-30	8.26779e-31	3.87892e-33	4.32907e-33	1.09913e-31	0.0115612	1.0833e-30
1810007C17Rik	0	0	0	0	0	0	0	0	0	8.18199e-05	0	0	0	0	0	0	0	0	0	0	0	0	0	0	0	0	0	0	0	0	0	0	0	0	0	0	0	0	0	0	0	0	0	0	0	0	0	0	0
1810007D17Rik	2.33317e-29	1.00041e-30	1.6091e-29	0.00144248	8.81887e-29	1.61301e-06	1.8354e-29	0.000108852	1.63251e-29	7.86376e-31	0	0	0	0	0	0	0	0	0	0	0	0	0	0	0	0	0	0	0	0	0	0	0	0	0	0	0	0	0	0	0	0	0	0.0229683	0	0	4.2802	0	0
1810008I18Rik	0	0	0	0	0	5.10798e-05	0	0	0	0	0.00113122	0	0.503203	0.0262616	0	0.000543566	0	3.78724e-30	7.60189e-29	4.13279e-05	2.90024e-29	0.0297802	1.1405e-29	5.7412e-29	2.43664e-30	3.0779e-29	2.79321e-30	8.7456e-29	5.98982e-29	7.93676e-29	3.58869e-30	8.66628e-29	6.50333e-29	2.42333e-30	2.73581e-24	82.1915	0.0684901	8.0965e-24	0	20.3282	0	0	2.17114	33.0977	0	0	0.000499719	0	0
1810009A15Rik	27.9619	28.2763	4.02224	11.7299	8.57757	0.0268697	0.00507146	8.38291	4.90546	14.7648	5.08543	4.62831	44.18	1.53041	0.118633	0.759586	38.7794	0.0120184	26.0721	5.34605	0.390954	1.0723	0.0417177	2.31414	19.9905	0.143618	1.72485	12.348	65.329	3.64049	0.44033	0.287462	279.31	0.0414309	0.084539	5.64129	0.187878	0.0281132	0.00498374	11.302	0.0350147	0.538022	3.10574	44.9653	0.00285981	0.817647	5.48913	0.0115229	9.74384
1810009J06Rik	2.35875e-29	1.01138e-30	1.62674e-29	1.46368e-28	8.91555e-29	6.3158e-29	1.85553e-29	7.43175e-29	1.65041e-29	7.94997e-31	2.51635e-05	0	0	0	0	4.06621e-07	0	0	0	0	0	0	0	0	0	0	0	0	0	0	0	0	0	0	0	0	0	0	0	0	0	0	0	0	0	0	0	0	0
1810010D01Rik	2.54126e-28	1.08963e-29	0.000383003	4.77858e-05	9.6054e-28	1.69924e-05	1.9991e-28	0.0613375	0.000140362	0.000907546	5.56171e-05	0	4.71999e-05	0.185169	0	0	3.85694	0	0	0	0	1.39995e-05	0	0	0	2.46232e-28	2.23457e-29	6.99648e-28	4.79185e-28	6.34941e-28	2.87096e-29	6.93302e-28	5.20267e-28	1.93867e-29	3.58049e-27	1.65515e-26	7.26236e-27	1.05963e-26	0	0.000887171	0	0	0	12.3253	0.0130702	0	0.000405267	0	0
1810010H24Rik	43.5124	150.857	0.280715	0.330861	0.000709834	0.00426648	3.0057e-28	1.51545	3.4062	13.3636	2.66162	0.00576569	5.94689	0.218704	1.20017e-25	0.0196781	0.0319391	1.47193e-28	0.42691	2.70017e-06	1.1272e-27	1.03644	0.00158782	0.50056	9.47013e-29	0	0	0	0	0	0	17.7252	0	0	2.39391e-25	0.709804	4.85561e-25	7.08467e-25	2.20981e-30	6.01574	2.01781e-30	1.95374e-28	0.742134	141.804	1.54873e-30	1.72847e-30	8.5604	1.55638e-30	80.9227
1810011H11Rik	0.177854	1.52246e-30	0.00145212	8.17707e-07	1.34209e-28	0.36666	0.139018	0.00232956	0.00606699	1.19674e-30	0.00303915	0.00067667	4.87526e-07	0.79195	0.000196378	0.19907	34.3638	4.22502e-29	8.48063e-28	1.66447e-05	1.81616e-05	2.84295e-06	0.271008	2.1434	2.7183e-29	1.35333e-28	1.22815e-29	0.0400143	2.63367e-28	3.48973e-28	0.136184	3.81049e-28	0.901394	0.142937	3.93853e-26	1.82067e-25	7.98859e-26	1.16559e-25	3.06842e-31	1.94941e-30	0.0223014	0.279574	4.04837e-07	0.0837951	2.15049e-31	2.40006e-31	6.09365e-30	2.1611e-31	2.04108e-07
1810011O10Rik	8.66964	0.00166642	63.5194	4.28679	0.283093	0.0748794	0.00432762	0.0618719	1.77099	19.5748	0.6674	0.0613242	583.827	0.214385	0.00336977	0.00493588	54.059	0.00221351	34.3961	159.024	5.7436	2.51588	0.536238	68.5065	307.02	11.5817	1.06391e-20	4.27212	32.7335	103.289	1.09213e-20	5.53606	1.06932e-20	0.000156246	20.9276	14.6628	0.086598	3.14859	0	0	0	0	122.101	19.772	0	0.000170571	0	5.37498e-05	58.7096
1810012K16Rik	3.51591	0	0.02037	1.66219	0	0.00659449	5.36456e-06	0.318904	3.88092e-06	0	0.00545062	5.3189e-05	0.176316	0.00412054	4.10011e-27	0.000198041	3.68734e-26	9.25966e-30	1.85863e-28	3.35527e-28	7.09099e-29	4.86043e-28	8.29443e-06	1.4037e-28	5.95749e-30	0	0	5.17942	0	0	0	0	0	0	1.07346e-26	0.000167737	2.17731e-26	3.17684e-26	2.76885e-32	1.75909e-31	2.52829e-32	2.44801e-30	5.14331e-30	4.13619e-30	1.94054e-32	2.16574e-32	5.49873e-31	1.95012e-32	5.4195e-30
1810013A23Rik	1.16451	0	0.0577772	0.979965	0	0.000812064	0	0.0842922	0	0.0121319	0.0109629	0	0	0.00819294	0.0139479	0	0.33225	0	0	0	0	0	3.83007e-06	0.948409	0	9.2337e-29	8.37963e-30	2.62368e-28	1.79695e-28	2.38103e-28	1.07661e-29	2.59988e-28	1.951e-28	7.27e-30	0	0	0	0	0	0	0	0	2.08464	0	0	0	0	0	0
1810013L24Rik	138.327	103.432	13.2088	51.9909	8.69925	0.142611	0.0234086	15.443	6.11053	31.1145	14.0931	11.3522	86.7321	8.00394	14.62	4.53995	115.95	0.0105733	13.8218	19.6755	0.300152	3.16559	0.151819	6.30561	19.0974	17.9408	3.50219e-27	2.46199	3.58825	0.933363	0.0438786	0.396695	64.9394	0.192262	0.022713	42.7792	5.07896e-24	7.41056e-24	16.5001	19.4911	0.0219659	0.702935	36.0437	103.227	0.0582476	0.501446	205.792	0.000123208	45.8502
1810014B01Rik	32.818	8.80553	0.450413	5.13563	0.0231703	0.0184112	3.52034e-06	3.93954	0.5018	1.47744	0.930704	0.251176	5.10446	0.015399	1.12416e-25	0.0685071	1.56022	5.51083e-28	5.84327	0.0631734	0.00123988	0.215456	0.00279227	0.28896	16.5142	3.78671e-27	3.43646e-28	0.000474077	7.36922e-27	9.76453e-27	0.00682028	0.0202356	7.21664	0.0451071	2.36149e-25	0.00397439	4.78985e-25	6.98871e-25	0	3.76001	8.98175e-06	0.00215476	3.29289	11.3632	8.90704e-05	0	4.64855e-05	0.000976726	3.64698
1810018F18Rik	0	0	0	0	0	2.99503e-06	0	0	0	0	0	0	0	7.1696e-07	0	0	0	0	0	0	0	0	0	0	0	0	0	0	0	0	0	0	0	0	0	0	0	0	0	0	0	0	0	0	0	0	0	0	0
1810019D21Rik	2.68537e-06	0.2233	0.000161655	2.10757e-06	3.50804e-28	0.000319059	7.30101e-29	0.286422	6.49394e-29	0.0118567	0.416134	0	14.1851	0.0041541	0	0.0897758	4.80184	5.73538e-30	0.000164113	0.618028	4.39212e-29	0.0255258	0.000544405	8.69445e-29	3.69004e-30	1.92043e-26	1.74281e-27	16.5594	3.73731e-26	4.95209e-26	2.23914e-27	0.301603	1.25614	1.51202e-27	1.53716	4.23972	5.61065e-24	8.18632e-24	2.81777e-30	24.8879	0.00712946	0.00121068	0.841313	83.4228	1.97482e-30	2.204e-30	5.59588e-29	1.98457e-30	2.85374
1810020O05Rik	3.13294e-06	2.60248e-29	4.18594e-28	3.76634e-27	0.000188758	1.62518e-27	4.77465e-28	1.70553	4.24685e-28	2.04569e-29	3.94932e-05	0	0	8.24585e-05	0	0	1.38198	4.62823e-30	9.28995e-29	1.67706e-28	3.54427e-29	2.42937e-28	0.000994096	7.01608e-29	2.97771e-30	3.0779e-29	2.79321e-30	8.7456e-29	5.98982e-29	7.93676e-29	3.58869e-30	8.66628e-29	6.50333e-29	2.42333e-30	0	0	0	0	4.06157e-31	13.4826	3.70869e-31	3.59094e-29	7.54462e-29	6.06729e-29	2.84653e-31	3.17688e-31	8.06597e-30	2.86058e-31	7.94975e-29
1810021B22Rik	22.8311	2.50208	0.0291223	0.176061	1.15734	0.0413497	0.000664528	0.547565	0.949479	0.888829	0.638442	0.0412614	0.481442	0.349008	0	0	9.81832	0.000106836	42.8257	0.167432	0.0473824	0.0481715	0.0201405	4.22194	0	0.298312	0	0	16.0512	0	0	0	64.5289	0	1.18078e-25	0.00190953	2.39499e-25	3.49445e-25	0	2.4196	2.40577e-05	0.00155043	0	8.17387	0	0	0	0	0.836183
1810022K09Rik	36.6251	42.096	2.88016	48.6101	28.4456	0.0150281	0.0136007	15.6404	5.3698	4.27585	6.80888	5.29921	39.2877	1.68271	0.931721	4.48853	34.9427	0.0255152	65.1049	3.83222	0.471415	1.03386	0.0448384	3.01987	11.3744	9.20758	0	46.8788	4.77085	0.263666	0.761824	19.5107	699.139	0.015253	0.0583647	21.8269	0.0881522	6.39513	0.0350552	2.20421	0.0222223	0.48894	10.5845	71.8234	0.00339104	0.374466	1.00255	0.0150441	7.31588
1810024B03Rik	2.3945	0.541836	0.0553043	1.21877	0.000959208	0.00373264	1.85562e-05	1.75323	0.020292	0.0659605	0.229535	0.145747	0.489577	0.017826	0	0.391863	0.211029	5.46484e-30	1.18517e-05	0.0469272	0.0713206	0.0216964	0.00135663	0.0589017	4.29631	0	0	0.942018	0	0.313218	0.000395721	0	5.1432	0	0	0.926206	0	0	0	1.91673e-05	0.000235617	0.00222733	0.113416	1.10031	0	0.000130671	0	0	4.06347
1810026B05Rik	91.0179	43.5808	8.43012	59.6904	8.20345	0.0847333	0.0225849	17.8504	4.1451	14.7006	4.50276	23.6112	35.4633	7.77608	1.38211	8.91827	22.7937	0.00148471	76.6217	3.71666	1.67247	2.26413	0.0997549	2.27438	3.56442	0.777985	6.14047e-28	1.84349	1.99866	1.56654	0.506072	2.93067	2.94321	0.0326037	1.94081	6.9562	2.39652e-25	0.0562381	3.5918	7.14833	0.342032	0.148665	30.4973	15.718	0.00909274	0.00268318	25.6812	0.0275357	15.8761
1810026J23Rik	182.506	89.6836	9.85548	124.639	20.2942	0.100327	0.00244064	28.7456	8.10329	9.85284	13.0658	2.93661	143.417	0.555963	10.9162	1.08832	20.9995	0.0157873	26.8209	5.77001	0.706615	2.91259	0.050584	2.71536	13.9127	36.525	4.89371e-27	19.7902	0.480825	15.6774	0.0231096	2.48124	0.383345	4.24569e-27	3.63941e-24	64.0352	7.38188e-24	3.56755	4.51802e-30	17.629	0.105618	0.212351	30.1387	26.2185	3.16643e-30	0.00284934	0.0115597	5.18253e-06	18.9626
1810030O07Rik	96.6961	25.1695	5.50106	30.23	9.76979	0.127317	0.0260978	16.9254	26.5093	5.6517	12.6811	4.36363	80.5197	1.50521	3.21035	2.22197	93.7195	0.0235842	60.4252	5.88675	0.605217	2.83047	0.0577438	5.90648	10.1121	4.80823e-27	27.1675	16.4608	1.23977	8.12167	0.0255002	10.13	69.76	0.0574271	0.0800856	7.14891	1.51651e-24	2.2127e-24	0.0662862	3.9804	0.0305288	1.04664	63.4513	77.0185	0.000248705	6.58678e-31	0.552176	0.0270798	19.5459
1810032O08Rik	4.91751	0	1.28379	6.24916	0.53408	0.00188584	0.0110003	0.294935	0.0856969	1.48757	0.877724	0.232144	5.53584	0.0613406	3.79268e-26	0.0761004	0.395541	1.22439e-28	1.70504	0.457747	9.3763e-28	0.0337737	0.00182115	0.218273	0.703689	2.31261e-27	2.09871e-28	6.57109e-27	0.97093	0.247802	2.6964e-28	0.0561176	0.304026	1.8208e-28	9.43389e-26	0.144048	1.91349e-25	2.79191e-25	0	7.11794	0	9.90846e-05	0.292832	29.664	0	0	0	0	0.0432768
1810034E14Rik	1.66121	0.209469	0.259932	0.27424	9.30276e-05	0.0202182	1.97576e-05	0.0222936	0.0011683	1.48892	0.665245	1.22803e-05	0.469784	0.501919	6.93673e-26	0.0389595	6.23839e-25	0.00220789	119.869	0.00248828	0	0.250027	0.0124956	0.000526512	0	8.52254e-27	7.73425e-28	2.78174	1.65855e-26	2.19765e-26	9.93691e-28	2.39965e-26	1.92952	6.71008e-28	8.65677e-25	0.106699	1.75587e-24	2.56193e-24	0	3.84713	0.00310041	0.451374	5.75852	0.0157045	0	0.0214919	0.000633365	0	4.69973
1810037I17Rik	258.221	230.606	29.2948	76.168	14.0121	0.0400498	0.0144738	72.777	17.9971	25.1786	12.2245	8.50648	157.65	3.03289	1.22605	4.68769	104.502	0.027603	167.84	34.163	1.20049	2.42237	0.0936588	10.0466	87.7045	3.36302	0.00301306	11.2359	16.9339	6.37304	1.06323	21.8873	201.614	0.0371265	7.7778	27.3141	0.154929	5.47465	0.377321	152.545	0.736643	0.469421	45.185	114.915	0.00369149	1.81944	154.807	0.0520843	24.1219
1810041L15Rik	100.782	5.40575e-28	0.0144356	176.962	0.0264863	2.0538e-06	9.91768e-27	33.7624	29.5188	0.0450109	0.00333197	0	0.00666275	0.000451145	0	0	15.9792	1.10209e-28	0.0227489	3.99345e-27	8.43971e-28	0.0234057	3.31885e-28	1.67069e-27	7.09061e-29	2.09284e-27	1.89927e-28	0.00083111	4.07283e-27	5.39667e-27	2.44016e-28	5.89271e-27	4.42199e-27	1.64777e-28	2.86439e-26	1.32412e-25	5.80989e-26	8.47702e-26	1.1353e-30	7.2127e-30	1.03666e-30	1.00374e-28	2.10889e-28	1.69594e-28	7.95668e-31	8.88006e-31	2.25461e-29	1.17483e-05	0.956126
1810043G02Rik	61.5741	71.276	4.67235	32.4959	26.4703	0.0822435	0.0119327	13.025	0.549548	15.9741	4.94589	0.0252668	18.3575	0.650802	0	0.0210488	130.598	0.0143178	21.1515	0.167769	0.00566127	1.38437	0.0498903	1.14432	0.246515	35.9656	8.01227e-28	0.0486257	0.462734	1.0487	1.36616e-05	0.172939	21.0492	6.95128e-28	3.38974e-25	1.77255	6.87545e-25	1.00318e-24	0	32.4406	0.00948759	0.751005	0.596976	87.0358	0.00116338	0	0.0018495	0	8.67068
1810043H04Rik	51.2966	103.115	4.72185	48.6747	8.20304	0.0276688	0.0456683	13.5698	3.16043	20.4824	3.42811	5.2972	65.4205	1.9929	5.86071	4.82549	54.704	0.0325329	172.61	7.31053	0.733507	1.00285	0.0445893	1.1677	28.6458	4.86518	0	5.96712	5.02151	0.664153	0.00823289	20.3061	178.217	0	0.0808357	11.4079	0.0880547	10.3126	0.22414	28.2821	0.0551395	0.145282	20.3852	21.0239	0.0175734	0.503719	253.874	0.049209	8.72091
1810044D09Rik	1.9767	2.77654	0.217085	0.181316	0.160922	0.000913445	0.000431967	0.223872	0.0413074	0.0256086	0.118241	0.135721	4.77854	0.0234754	0	0.010072	9.14684	0	32.3245	0.0438635	0	0.00124034	0.00478486	2.99244e-05	0	0.00176994	9.21472e-29	0.0248141	1.97602e-27	2.61831e-27	0.649975	2.85898e-27	3.42542	7.9945e-29	0.00965146	0.142439	1.91309e-25	2.79133e-25	2.68046e-32	1.70293e-31	0.0010857	1.64665e-05	0.00910956	1.21752	1.87859e-32	0.00051351	0.000173728	0.00303424	0.756968
1810046K07Rik	0.20816	0	0.13905	0.000229701	0	7.15306e-07	0	6.14903e-05	0	0	0.00089301	0.0462573	0.00181487	0.0524516	0	3.71287e-06	0	0	0	3.78744e-05	9.14963e-05	0	0	0	0	6.1558e-29	5.58642e-30	1.74912e-28	1.19796e-28	1.58735e-28	7.17739e-30	1.73326e-28	1.30067e-28	4.84667e-30	0.0134845	0.288689	6.00277e-25	8.75844e-25	0	0	0	0	0	11.7616	0	0	0	0	0
1810053B23Rik	0	0	0	0	0	2.97556e-08	0	0	0	0	5.63049e-05	0	0	0	0	0	0	0	0	0	0	0	0	0.000466846	0	0	0	0	0	0	0	0	0	0	1.78682e-26	0.000834009	3.62423e-26	5.288e-26	1.09576e-32	6.96149e-32	1.00055e-32	9.68786e-31	0.0026838	1.63687e-30	7.67956e-33	8.57079e-33	2.17609e-31	7.71747e-33	2.14474e-30
1810055G02Rik	79.1475	99.8724	0.77367	23.9499	3.38024	0.0183735	0.0128738	20.8029	33.5773	43.3082	29.5319	3.17342	4.27435	0.599245	0.0564902	0.372854	20.5414	0.0645818	103.841	1.03141	0.00436641	3.89996	0.0409575	13.4186	36.6159	0	0	1.30264	0	0.624726	0.0085063	65.473	0.0312843	0	3.06737e-24	33.9476	6.2216e-24	9.07774e-24	8.53045e-31	5.41951e-30	0.00747219	0.145376	15.6301	14.7165	5.97852e-31	6.67234e-31	0.00235787	6.00804e-31	40.4169
1810058I24Rik	96.2201	87.9557	10.2237	18.0553	5.35032	0.064886	0.0334383	25.0074	2.57028	31.7755	19.8174	8.61812	132.512	3.99473	2.83882	4.51611	153.476	0.0288764	327.45	7.58827	0.954672	2.67718	0.143746	12.8843	47.36	9.75259	0	13.0354	2.19689	5.67599	1.02235	0.975191	591.902	0.00466967	2.04856	63.5255	0.227848	3.34649	0.36794	6.51846	0.638966	0.813341	20.1773	74.0437	0.0284337	0.0128967	32.0893	0.0448942	28.0859
1810062G17Rik	0.196685	0	0.661285	0	0.00210375	4.07199e-05	0	0.0667485	0	0.527309	1.30674	0.0224399	13.5601	0.000179444	0	1.95754e-06	18.4536	6.18916e-30	0.000407674	0.0899785	4.73962e-29	0.16035	1.87408e-05	0.11335	14.7546	8.40029e-29	7.62331e-30	2.38687e-28	1.63476e-28	0.0596097	9.79437e-30	2.36523e-28	1.77491e-28	6.61383e-30	2.86161e-26	0.000676536	5.80425e-26	8.4688e-26	0	0	0	0.000130523	1.71526	5.22297	0	0	0	0	4.20104
1810062O18Rik	6.67119	5.09157	1.2034	6.8947	0.0448081	0.000350004	0	1.65103	0.0167622	0.00317699	0.488057	0.0525888	7.25893	7.1696e-07	0.0353662	0.000823549	0	0	9.95028	0.00151871	0.00108558	0.0175989	0.000196709	4.83897e-06	0.000317064	9.86386e-29	8.95151e-30	2.80273e-28	1.91958e-28	2.54352e-28	1.15008e-29	0.160337	2.08415e-28	7.76615e-30	0	8.0022e-05	0	0	0.000947095	0	0	0.000173387	0.00029354	14.4422	0.000142127	0	0	0	0.189906
1810064F22Rik	2.59462e-28	1.11251e-29	1.78942e-28	1.61004e-27	9.80711e-28	2.81041e-07	2.04108e-28	8.17492e-28	1.81545e-28	8.74497e-30	4.58781e-06	0	5.34489e-05	0	0	0	4.10809	4.16685e-29	8.36387e-28	1.50988e-27	3.19095e-28	2.1872e-27	1.25482e-28	6.31667e-28	2.68088e-29	0	0	0	59.466	0	0	0	0	0	2.41278e-25	0.140667	4.89387e-25	7.14049e-25	4.11374e-31	0.0240593	3.75632e-31	3.63705e-29	0.000538459	0.580816	2.88309e-31	3.21768e-31	8.16957e-30	2.89732e-31	8.05185e-29
1810065E05Rik	0.546478	0.132532	0.0194458	0.405379	0.000704684	0.000116621	0	1.97563	2.36848e-06	0.0426549	0.00737618	0.0802899	0.592845	0.0506476	0	0.00586422	0	4.4718e-30	8.97597e-29	0.00719885	3.42448e-29	0.00046102	0.00021515	0.000512495	2.87707e-30	0.00200076	0	0.00828334	0.430175	0.0806509	0	0	0.00912864	0	0	0	0	0	0	0.241292	0.000148887	0	0.00442634	0	0	0.0047174	0.000432522	0	0.00163983
2010001E11Rik	0.000191721	6.06186e-30	9.75017e-29	8.7728e-28	5.34369e-28	3.53132e-05	1.11214e-28	0.00163016	9.89203e-29	4.76495e-30	1.61259e-25	1.72321e-27	5.53939e-26	1.22852e-25	1.4268e-26	8.76714e-27	1.28316e-25	1.85188e-29	3.71716e-28	3.06179e-05	1.41815e-28	9.72056e-28	5.57679e-29	2.80732e-28	1.19146e-29	8.61812e-28	7.82099e-29	2.44877e-27	1.67715e-27	2.22229e-27	1.00483e-28	2.42656e-27	1.82093e-27	6.78533e-29	1.07415e-26	4.96546e-26	2.17871e-26	3.17888e-26	2.21508e-32	1.40727e-31	2.02263e-32	1.95841e-30	4.11465e-30	3.30895e-30	1.55243e-32	1.73259e-32	4.39898e-31	1.56009e-32	4.3356e-30
2010003K11Rik	0.00148122	0	0	0	0	4.06416e-05	0	1.63523e-05	0	0	3.00038e-07	4.00414e-26	0.000510619	0.0264573	3.31538e-25	2.03717e-25	2.98161e-24	0	0	0	0	0	1.04139e-05	0	0	1.58272e-27	1.43633e-28	0.115447	3.08009e-27	4.08125e-27	1.84538e-28	4.45639e-27	3.34415e-27	1.24613e-28	0	13.0952	0	0	1.10754e-32	7.03635e-32	1.01131e-32	9.79204e-31	2.05733e-30	1.65448e-30	7.76214e-33	8.66295e-33	2.19949e-31	7.80046e-33	2.1678e-30
2010005H15Rik	0	0	0	0	0	2.80686e-07	0	0.882233	0	0.000998207	0	0	9.63566	0.497782	0	2.05999e-06	0	0	0	1.60911e-05	0	9.02256e-08	0	0	0	0	0	0	0	0	0	0	11.1744	0	0	0	0	0	0	0	0	0	0	5.06623	0	0	0	0	0
2010009K17Rik	0	0	0.000193059	0	0.000153775	0.000154461	0	0.000568418	0.000107801	0	0.0189366	8.25035e-29	0.0995336	0.000289031	6.8312e-28	4.1975e-28	6.14348e-27	4.50101e-30	9.0346e-29	3.63612e-05	0.0188528	0.00177855	4.38159e-05	3.17502e-06	2.89587e-30	3.07769e-29	2.79302e-30	8.74501e-29	5.98941e-29	7.93623e-29	3.58845e-30	8.6657e-29	6.50289e-29	0.000485989	0	0	0	0	4.61925e-33	2.93467e-32	4.21792e-33	4.08399e-31	0.0132259	6.90037e-31	3.23738e-33	3.61308e-33	9.17348e-32	4.89765e-05	0.00730075
2010010A06Rik	0	0	0.000121835	0.523489	0	0	0	3.30368	0	0	0.00849151	5.1854e-05	0	0	0	0.00030444	0	0	0	0	0	2.693e-07	0	0	0	2.41133e-29	2.1883e-30	6.85161e-29	4.69263e-29	0.0476762	2.81151e-30	6.78947e-29	5.09494e-29	1.89853e-30	0	0	0	0	0.000192012	1.20377e-31	1.73014e-32	0.153117	3.51964e-30	2.83045e-30	1.32794e-32	1.48205e-32	3.76286e-31	1.33449e-32	2.9849e-05
2010012O05Rik	48.2139	18.456	2.18375	21.5937	12.7522	0.0496414	0.00766116	20.6451	5.44741	3.1348	5.584	2.83686	23.3941	0.660895	4.37422	4.84527	19.3372	0.0104186	42.0942	1.64089	0.130888	0.88607	0.045235	7.074	5.68132	0.0758112	0.211775	3.34644	1.1007	0.105895	0.0282134	1.83405e-26	0.320153	0.00340192	0.029867	9.85312	4.20716e-25	6.13853e-25	1.36854	8.66065	0.0453918	0.526552	2.88526	20.0521	0.000512678	0.000170571	0.00024316	0.0514707	11.6819
2010016I18Rik	9.31606e-29	3.99451e-30	0.00854088	0.00375979	3.52127e-28	0.00367278	0.00241726	0.000704803	6.51842e-29	0.00172978	0.000109032	2.61722	0.000266975	0.715537	2.37367	2.2088	6.05039e-05	0	0	1.35808	0.0828168	0.000164297	0.029094	0	0	5.59573e-05	3.88097	0	0	0	1.71373e-05	2.03172	0.000194721	0.0193838	3.58049e-27	1.65515e-26	7.26236e-27	1.05963e-26	0.0071954	0.813815	0.00102088	0.00828502	0.304866	2.50974	0.00210694	0.122165	0.0111888	0.015394	7.47435e-06
2010106C02Rik	0	0	0	0.181652	0	2.2613e-05	0	0	0	0	2.83593e-05	0.0211836	0	0.00229797	0	0	0	0	0	0.00298524	0	0.000182553	0	0	0	3.0779e-29	2.79321e-30	8.7456e-29	5.98982e-29	7.93676e-29	3.58869e-30	8.66628e-29	6.50333e-29	2.42333e-30	0	0	0	0	0	0	0	0	0	0	0	0	1.31991	0	0
2010106E10Rik	0.0744635	0	0.00272552	0	0	8.79053e-07	0	0	0	0	6.34537e-06	8.61599e-28	2.76967e-26	6.14255e-26	7.13394e-27	4.13487e-06	6.41575e-26	5.0691e-05	0	0	0	0	0	0	0	3.0644e-29	2.78096e-30	8.70724e-29	5.96355e-29	0.000965453	3.57296e-30	8.62827e-29	6.47481e-29	2.41271e-30	0	0	0	0	0	0	0	0	0	0	0	0	0	0	0
2010107E04Rik	253.904	145.171	5.22724	219.51	55.3392	0.0413602	0.0213085	64.3514	11.3168	25.6723	0	8.81926	64.0923	3.52596	3.74055	6.90244	75.1478	0.00709816	676.439	22.8998	0.38018	1.86589	0.137906	9.34281	61.1195	129.957	0	206.893	207.379	2.00747	0.373419	6.2519	804.294	0.0517899	6.97055	27.2846	0.681805	26.5787	0.278232	30.4032	1.05903	0.651956	12.105	58.323	0.0447393	0.384418	328.888	0.0268907	14.5948
2010107G12Rik	9.2982	0.0832883	0	2.52976	0	5.56987e-06	0	0	0	0	0.0167706	5.43725e-27	1.74784e-25	0.000433937	4.50198e-26	0.000100368	4.04875e-25	9.25866e-30	1.85843e-28	3.35491e-28	7.09022e-29	3.59626e-05	2.78818e-29	1.40355e-28	5.95685e-30	1.23116e-28	1.11728e-29	3.49824e-28	2.39593e-28	3.17471e-28	1.43548e-29	3.46651e-28	2.60133e-28	9.69333e-30	3.58049e-27	1.65515e-26	7.26236e-27	1.05963e-26	0	0	0	0	6.948e-07	0	0	0	0	0	2.94646
2010107G23Rik	1.86655	142.865	0.00383369	58.3696	9.78701	3.02631e-05	0	4.82959	5.81885	0.140126	6.40782e-05	0.31394	1.4591	9.2971e-06	0	0.0172165	8.35973	0.00132008	0.192817	0.0278174	2.21339e-27	0.000708692	8.70399e-28	4.38153e-27	1.85958e-28	0.00166362	2.29268e-28	0.00200457	12.4344	6.51452e-27	2.94561e-28	0.0564961	5.33795e-27	1.98908e-28	7.87143e-26	0.00137231	1.59658e-25	2.32951e-25	0	3.61927	0	0	0.00926521	34.5658	0	0.079698	0.00121305	0	0.350565
2010109A12Rik	0.00503503	1.16552	0.0548787	0.0812461	0	0.00801216	0.000498904	0.0727173	0.00065514	0	0.0114351	0.24668	0.0568975	0.101654	8.4588e-27	0.000122456	7.60722e-26	4.51811e-30	9.06893e-29	0.00114569	3.45994e-29	0.000209881	1.3606e-29	0.0102205	2.90687e-30	1.53881e-28	1.39648e-29	4.3724e-28	2.99464e-28	0.000100114	1.79418e-29	4.33275e-28	3.25137e-28	1.21156e-29	7.16097e-27	3.31031e-26	1.45247e-26	2.11925e-26	0.0029179	2.43182e-32	3.49518e-33	3.3842e-31	7.11027e-31	0.00929887	0.000981643	2.99398e-33	7.6016e-32	0.00121746	0.149542
2010109I03Rik	2.82536e-28	1.21145e-29	9.79257e-05	1.75322e-27	1.06792e-27	0.00663878	2.22259e-28	0.000269358	1.9769e-28	9.52263e-30	0	2.17362	1.87421e-06	0.745189	0	0	0	3.24088e-29	6.50522e-28	1.17434e-27	2.48185e-28	1.70115e-27	4.61426e-05	4.91296e-28	2.08512e-29	1.83812e-28	1.6681e-29	5.22286e-28	3.57711e-28	0.00616787	2.14316e-29	5.17549e-28	3.88378e-28	1.44721e-29	0.0315998	4.83571e-26	2.12178e-26	3.09582e-26	1.9043e-31	5.82699	0.00107173	0.00848571	3.53735e-29	2.84469e-29	1.33462e-31	1.4895e-31	3.78179e-30	1.34121e-31	3.7273e-29
2010111I01Rik	10.7091	25.318	8.12713	19.0997	3.59628	0.00753716	0.00582886	17.3837	1.76298	76.2946	2.25815	5.19609	38.3351	0.781562	0.0178525	0.728704	9.10271	0.00933057	40.3937	27.177	0.337839	1.26767	0.0726563	5.70727	127.844	9.33547	1.41317e-27	0.514441	0.300445	16.9491	0.000108503	0.201594	3.29022e-26	0.228259	7.80446e-25	0.663973	1.58299e-24	5.91325	0.0118424	26.3895	4.84881e-05	0.0274714	31.1153	104.183	0.00379	6.68074e-32	4.2811	6.0156e-32	69.632
2010204K13Rik	20.6511	0.209007	0.0358204	12.6763	27.0939	0.000611123	0	0.154238	3.9854	2.0545	0.643465	1.23659	0.191758	0.000133309	0.00667503	0.00358549	32.661	0.0168129	1.46187	1.57752e-06	0.000115348	0.0219686	0.00204196	0.979914	0.0004113	1.19901e-27	1.08811e-28	0.208654	2.33337e-27	3.09182e-27	1.398e-28	3.376e-27	2.53341e-27	9.44025e-29	0.0125013	4.91413e-26	2.15618e-26	3.14602e-26	8.17535e-32	50.741	7.46505e-32	7.22802e-30	1.78158e-05	0.0289562	0.00244435	6.39458e-32	0.000535747	5.75793e-32	2.78809
2010300C02Rik	0.584245	4.08305e-27	0.17775	54.5052	19.7203	0.00498753	7.49098e-26	3.67073	2.6111	0.814445	0.0081772	0	1.4076e-05	0	0.0697585	0.00269669	44.2844	9.96863e-29	0.00120866	0.110231	7.63392e-28	0.000193635	0.000333476	4.31285e-06	6.41363e-29	1.38505e-27	1.25694e-28	3.93551e-27	2.69541e-27	1.68082e-05	1.61491e-28	3.89982e-27	2.92649e-27	1.0905e-28	1.43219e-26	6.62062e-26	2.90494e-26	4.23851e-26	6.95437e-30	104.105	6.35015e-30	6.14853e-28	2.49603	29.1162	4.87393e-30	5.43956e-30	3.48641e-05	3.75664e-05	0.779826
2010308F09Rik	0.0985482	0	0	1.20318	2.28797	0	0	0.00692703	0	0.0606595	1.31342e-26	1.40352e-28	4.51171e-27	0.00372405	1.1621e-27	7.14064e-28	1.04511e-26	0	0	0	0	0	0.000262964	0	0	3.06061e-29	2.77752e-30	0.00112251	5.95616e-29	7.89217e-29	3.56853e-30	8.61759e-29	6.46679e-29	2.40972e-30	7.10302e-27	0.00141134	1.44072e-26	2.1021e-26	0	0	0	0	0	0	0	0	0	0	0
2010310C07Rik	0	0	0.0174565	0	0	0.00139605	0	1.55814	0	0.0012893	0.0903033	0	0.000643632	0.0101013	0	0	0	3.90289e-30	7.83402e-29	0.000143745	2.98881e-29	0.0255365	0.00142381	5.91651e-29	2.51104e-30	3.0779e-29	2.79321e-30	8.7456e-29	5.98982e-29	7.93676e-29	3.58869e-30	8.66628e-29	6.50333e-29	2.42333e-30	0	0	0	0	0	0	0.00263976	0	0.508313	0	0.0223196	0	0	0	1.09013
2010315B03Rik	48.1107	20.6526	2.14574	6.66659	38.4599	0.110465	0.00194439	1.66526	2.14742	0.832926	2.7562	5.11115	31.2262	15.4225	0.457763	1.93626	1.53563	0.00568165	2.07588	10.5236	0.607064	0.660001	0.176367	0.921004	0.165559	4.18257	6.7884e-28	1.40728	0.0152616	0.253716	0.186904	2.10619e-26	13.2489	5.88948e-28	5.59601e-25	12.4441	1.13505e-24	1.65611e-24	0.0147109	0.159759	0.0378492	0.00319213	30.3453	74.4063	0	0.00813958	3.66507e-05	0.12189	38.0528
2010320M18Rik	14.2597	54.4504	1.90561	0.892103	0.57986	0.031262	0.00289201	1.91669	2.52113	2.63777	1.84453	0.0131753	6.17783	0.121582	0	0.145296	21.7257	6.43969e-29	9.61542	1.65894	2.14475e-05	0.367983	0.0138255	1.92732	4.14317e-29	6.57186	3.36022e-28	0.00519316	7.20573e-27	0.00042438	0.00504853	1.04255e-26	0.562757	2.91526e-28	6.23532e-26	6.06782	1.26472e-25	1.84531e-25	0	5.68019	2.8051	0.191858	1.58512	23.1932	0	0.00842515	439.838	8.85982e-05	1.97427
2200002D01Rik	0.0982529	5.2307e-30	0.336773	0.0427383	0.000396173	0.00352408	1.64441e-06	0.0205625	0.0015654	1.11377	0.56748	0.00729669	18.1965	0.544801	0	0.367659	3.33856	0	26.9612	0.0255022	0.00643454	0.0112887	0.00013438	2.24324	27.8598	0	0	0.00806826	0.0518834	0	0	0	274.202	0	34.6063	20.0497	0	0.0146666	4.99566e-31	3.17381e-30	4.56162e-31	4.41678e-29	0.138931	13.2302	3.50118e-31	3.9075e-31	9.921e-30	3.51847e-31	6.26403
2200002J24Rik	0	0	0.00740711	0	0	0	0	0	0	0	0	4.20087e-07	0	6.08264e-05	0	0	0	0	0	0	0	0	0	0	0	0	0	0	6.88261	0	0	0	0	0	0	0	0	0	0	1.10236	0	0	0	0	0	0	0	0	0
2210010C04Rik	2.85045e-29	1.22221e-30	7.94706e-05	1.76879e-28	1.07741e-28	7.41715e-05	3.2074e-05	0.215321	1.99446e-29	9.60722e-31	0.0143028	0.151497	0.392651	0.0359297	0.000912788	0.00643697	0	7.8009e-05	0	0.00164321	0.0138537	0.0188057	0.000241573	3.53665e-06	0.109844	1.56928e-27	1.42413e-28	9.89234e-05	0.000188003	4.04658e-27	1.82971e-28	4.41853e-27	0.00364775	1.23554e-28	0	0	0	0	0.0046974	0	9.48013e-05	0.000162082	0.188122	0.202147	0.000162352	0	3.43822	7.71027e-05	0.176493
2210013O21Rik	33.4452	42.827	17.3317	113.321	36.134	0.0621209	0.0133637	18.5649	6.14459	20.9561	9.58384	0.474495	84.7232	2.84844	0	1.82186	49.709	0.00428215	32.0404	16.7259	0.396768	2.01942	0.0518362	13.0592	103.571	4.62306	0	0.117728	98.3693	3.99425	0.0120447	0.0258174	0	0	1.52926	2.5266	0	2.01706	0	11.2833	4.02699	0.404072	92.0739	54.6317	4.66045e-05	1.03091	8.10534e-05	0.00491051	24.2875
2210015D19Rik	64.2749	15.4949	2.39073	26.3034	37.2517	0.054027	0.0156365	35.0152	8.37673	2.76521	4.09532	0.802911	34.163	0.479755	0.503043	0.892193	32.9914	0.0127533	17.289	3.67989	0.0201426	1.13487	0.0673708	0.698534	9.09732	0.000793289	2.71416e-28	5.68906	3.57734	7.67884	0.308886	1.31837	0.163003	2.35475e-28	7.18251	0.11322	0.229141	1.44883e-24	0	8.37128	0.00727608	0.416123	0.980375	9.67044	0	0	0	0	20.8895
2210016F16Rik	108.373	118.263	1.66041	90.1219	2.7879	0.191075	0.044205	8.56842	10.9238	53.9285	16.8806	5.7168	60.6741	4.39745	1.2691	1.10809	103.77	0.0626256	118.553	3.41764	0.107477	2.98239	0.299873	23.2768	218.224	53.0043	0	182.601	0	2.29386	1.00179	41.5893	7.45865	0	3.34792	38.7404	1.08295e-24	3.31047	0.00468088	139.213	0.0245822	0.351008	20.505	193.182	0	2.45732	245.515	0.0997967	24.8077
2210016L21Rik	52.2107	85.0424	6.5125	311.033	72.6394	0.0248115	0.0106957	23.8367	8.9328	32.1501	6.41963	1.60489	70.4214	0.629094	0.0086318	1.67695	73.2649	0.00929322	91.1571	5.6612	1.0276	1.50175	0.0409845	14.5094	31.8024	41.0445	5.93559e-28	58.4228	1.24553	1.39665	0.0193549	1.65864	100.463	0.0115252	1.00027e-24	0.884158	2.02887e-24	0.0671156	0.0543295	14.1681	0.0214617	0.135269	17.158	15.7823	2.0938e-30	0.00775895	5.93301e-29	0.0176562	11.1908
2210018M11Rik	55.7454	105.508	10.5726	70.4482	6.64658	0.103095	0.0179271	15.2301	8.88493	20.7786	7.79758	6.24021	62.5321	0.904356	0.21483	0.909647	10.6295	0.00889569	0.614167	9.62112	0.224367	2.95314	0.0943371	4.1025	74.5418	0.343951	3.10421e-27	4.09918	6.65672e-26	0.5706	0.11982	0.00010625	2.39623	0.00326792	2.31343e-24	0.512516	4.69237e-24	6.84649e-24	0.0056268	4.8386	0.0773479	0.637505	6.6849	32.9277	5.57581e-30	0.0258389	3.438	0.0240476	29.7751
2210019I11Rik	0	0	0	0	0	4.94576e-06	0	0	0	0	0	0	0	0	0	0	0	0	0	0	0	0	0	0	0	0	0	0	0	0.000369512	0	0	0	0	0	0	0	0	0	0	0	0	0	0	0	0	0	0	0.0129938
2210039B01Rik	0.000741934	0.104645	0.015236	1.21381e-26	7.39359e-27	5.32995e-07	1.53877e-27	4.3665	0.00922344	6.59284e-29	0.00739184	1.20443e-26	0.000382094	8.58666e-25	9.97253e-26	0.000857535	1.11351	2.63892e-28	5.29694e-27	0.000334464	2.02087e-27	7.30295e-05	6.96384e-07	4.00043e-27	1.69783e-28	2.95478e-27	2.68148e-28	8.39577e-27	5.75022e-27	7.61929e-27	3.44515e-28	8.31963e-27	6.2432e-27	2.3264e-28	2.02695e-25	3.6963	4.1113e-25	5.99867e-25	9.74636e-31	6.19199e-30	8.89957e-31	8.61699e-29	1.81045e-28	1.45594e-28	6.83069e-31	7.6234e-31	1.93555e-29	6.86441e-31	1.90766e-28
2210404O09Rik	3.75476	20.6688	0.465133	18.4328	6.81699	0.00771135	0.0021953	0.187326	0.450278	0.545502	1.27324	0.47906	30.4189	0.130682	0	0.0876221	0.00133893	0	0.0309791	0.817365	0.00690487	0.637633	0.0112748	6.33509	0	2.01246e-27	1.82632e-28	1.09401	3.9164e-27	0.000820932	10.4	5.66639e-27	4.25216e-27	1.58448e-28	1.24151e-25	0.000486966	2.51817e-25	2.76775	6.02923	0.0233618	0.00613489	0.18747	4.71297	25.3926	0	0	43.5489	0.000922701	1.20497
2210407C18Rik	2.27843e-29	9.76938e-31	1.57135e-29	1.41384e-28	8.61197e-29	1.26422e-06	1.79234e-29	0.00103322	1.46115e-06	0.769534	0.000663802	0	6.12795e-06	0.000338596	0	0	0	1.537e-28	5.60167	0.302407	1.17703e-27	8.06777e-27	4.62856e-28	2.32999e-27	19.3696	0	0	0	0	0	0	0	0	0	0	0	0	0	2.21508e-32	1.40727e-31	2.02263e-32	1.95841e-30	4.11465e-30	3.30895e-30	1.55243e-32	1.73259e-32	4.39898e-31	1.56009e-32	4.3356e-30
2210408F21Rik	36.7316	5.37803	0.786999	21.9726	9.99192	0.0117623	0.00217822	1.0003	0.645718	2.69935	3.51082	0.0269271	30.0312	0.102567	0	0.0605017	25.6162	3.39775e-29	54.9289	4.92268	0.00319548	0.557339	0.00266378	1.09116	4.55161	51.5655	0	5.23922	2.56234	2.29431	0	0.21302	1.05647	0	0.575082	4.57774	5.78676e-25	5.63825	0	2.25601	0.00434995	0.00385445	1.81978	2.84019	0	0	0	0	11.1076
2210408I21Rik	7.06383	9.66141	0.701188	14.6965	3.23318	0.0138606	0	8.08485	4.67953	29.727	2.90593	0.00281139	1.91879	0.100408	0	0.0223592	77.3084	0.00483543	0.800724	1.17155	0.0328715	0.336799	0.00555593	0.160801	0.446334	5.23229e-27	4.74833e-28	0.000408577	1.01824e-26	0.00045287	6.10061e-28	1.47323e-26	0.000142132	4.11956e-28	2.11159e-25	0.00217866	4.28298e-25	6.24915e-25	8.23789e-31	17.9759	3.44242e-06	0.00688676	3.07639	0.468767	5.77348e-31	6.4435e-31	0.00016851	5.80198e-31	1.55127
2210409D07Rik	0	0	0	1.02012e-05	0	0.00383383	0	0.698113	0	0	0	0	0.00569631	8.53206e-05	0	0	0.754935	0	0.00468556	0	0	0	1.0213e-06	0	0	0	0	0	0	0	0	0	0	0	0	0	0	0	3.45424e-33	2.19452e-32	0.000155677	3.05398e-31	6.41646e-31	0.215846	2.42089e-33	2.70183e-33	6.85986e-32	2.43284e-33	6.76101e-31
2210409E12Rik	0	0	0	0	0	0	0	0	0	0	0	0	0	3.44453e-05	0	0	0	0	0	0	0	0	0	0	0	2.46232e-28	2.23457e-29	6.99648e-28	4.79185e-28	6.34941e-28	2.87096e-29	6.93302e-28	5.20267e-28	1.93867e-29	0	0	0	0	0	0	0	0	0	0	0	0	0	0	0
2210414B05Rik	2.35581e-29	1.01012e-30	1.62472e-29	1.46185e-28	8.90444e-29	0.000399282	1.85321e-29	7.42248e-29	1.64835e-29	7.94006e-31	1.07973e-05	0	0.00867324	8.2411e-05	0	0	0	0	0	0.00112341	0	0	0.000158946	0	0	0	0	0	0	0	0.00205331	0	0	0	3.58049e-27	1.65515e-26	7.26236e-27	1.05963e-26	5.53771e-33	3.51818e-32	5.05657e-33	4.89602e-31	1.02866e-30	8.27238e-31	3.88107e-33	4.33148e-33	1.09975e-31	3.90023e-33	1.0839e-30
2210416O15Rik	72.1863	2.96339	0.00388986	2.49074e-05	0	7.67153e-06	4.91004e-06	0.184829	2.86493	0.224032	0.00307249	8.2072e-06	2.31148	9.30863e-26	1.0811e-26	6.64295e-27	1.66249	3.71947e-29	7.46587e-28	0.383887	0.000770788	0.0156983	1.12009e-28	0.0694044	1.72958	4.57468e-28	4.15155e-29	1.29986e-27	8.90267e-28	0.0301605	5.33388e-29	1.28807e-27	9.6659e-28	3.6018e-29	0	0	0	0	9.37734e-32	5.95755e-31	8.56261e-32	8.29073e-30	0.411967	0.00201325	6.57206e-32	7.33476e-32	1.04716e-05	6.6045e-32	0.0942359
2210417A02Rik	0	0	0	0	0	0.000293039	0	0.0180769	0	0	1.31526e-05	0	2.37254e-05	0.0158117	0	5.75728e-06	0	0	0	8.33535e-06	0	0	0.00222377	0	0	0	0	0	0	0.000653603	0	0	0	0	7.88048e-26	0.871166	1.59841e-25	2.33219e-25	3.17117e-32	2.01469e-31	0.00072635	0.000203051	5.89065e-30	0.042769	2.2225e-32	2.48043e-32	6.29771e-31	2.23347e-32	6.20696e-30
2210420H20Rik	1.17799e-28	5.05094e-30	8.12417e-29	7.30978e-28	4.45254e-28	3.15419e-28	9.26673e-29	0.00159787	8.24237e-29	3.97032e-30	0.000270519	1.43291e-28	4.6062e-27	1.02156e-26	1.18644e-27	7.29019e-28	1.06699e-26	0	0	0	0	0	0	0	0	6.1558e-29	5.58642e-30	1.74912e-28	1.19796e-28	1.58735e-28	7.17739e-30	1.73326e-28	1.30067e-28	4.84667e-30	7.16097e-27	3.31031e-26	1.45247e-26	2.11925e-26	1.1075e-32	7.0361e-32	1.01128e-32	9.79169e-31	8.93868e-06	1.65442e-30	7.76187e-33	8.66265e-33	2.19941e-31	7.80018e-33	2.16772e-30
2300002M23Rik	0	0	0	0	0	0	0	0	0	0	0	0	0	0	0	0	1.96624	0	0	0	0	0	0	0	0	0	0	0	0	0	0	0	0	0	0	0	0	0	0	0	0	0	0	0	0	0	0	0	0
2300003K06Rik	0	0	0	0	0	4.93809e-07	0	0	0	0	0	0	0	0	0	0	0	0	0	0	0	0	1.07861e-06	0	0	0	0	0	0	0	0	0	0	0	0	0	0	0	0	0	0	0	0	0	0	0	0	0	0
2300005B03Rik	0	0	0	0	0	0	0	0	0	0	0.00276769	0	0	0	0	0	0	0	0	0.00216506	0	2.91327e-05	0.000131513	0	0	0	0	0	0	0	0	0	0	0	0	0	0	0	1.36823e-31	4.76622	1.24936e-31	1.20969e-29	2.54158e-29	2.0439e-29	9.58919e-32	1.0702e-31	2.7172e-30	9.63652e-32	2.67805e-29
2300009A05Rik	42.63	13.7219	3.0558	28.3827	9.21043	0.00800166	0.000891496	6.87347	2.43712	4.63952	3.09804	5.03842	16.8283	0.19895	0.641078	12.6072	40.8261	0.00257068	27.1252	2.76391	0.00377393	0.240884	0.0488461	4.76335	22.4815	11.1965	0	7.48455	182.337	0.18036	0.0298943	0.687377	270.775	0	4.0984e-25	12.0183	0.141037	1.2129e-24	2.99086	4.09849	0.152142	0.105023	3.00281	19.9454	0.00655492	0.00202541	27.4494	0.0127053	4.33079
2310001H17Rik	0.0069824	2.4531e-30	1.24687	0.0427418	2.16247e-28	0.00189489	0.000362441	0.0602289	7.24573e-07	0.675748	0.696611	2.80129	8.02105	1.75219	0.916892	0.314805	5.50912	2.41694e-29	0.641103	0.652237	0.111744	0.234144	0.0136865	6.20278e-06	1.55502e-29	3.52216	0	16.9189	0.495182	0.88179	0.327019	0.00474493	0.000344914	0	0.0226958	12.9862	0	2.82519	0.165802	0.111408	0.0148745	0.0776487	5.89563	28.3064	0.0707855	0.0036588	37.3732	0.00243827	0.100586
2310001K24Rik	0.254889	0	0.0118616	0.00469999	0	2.50021e-05	0	0.0040766	0.0242705	0.00408881	0.0898011	3.10999e-28	9.9973e-27	2.21719e-26	2.57504e-27	1.58226e-27	0.0186071	2.83714e-29	0.373478	5.38901e-06	2.17266e-28	1.24345e-05	8.54383e-29	4.30091e-28	1.82536e-29	7.44783e-05	1.67589e-29	5.24724e-28	3.59381e-28	4.76195e-28	2.15317e-29	5.19965e-28	3.90191e-28	1.45397e-29	3.57937e-27	2.71726e-05	7.26009e-27	1.0593e-26	0	0.443874	0	0	0.0230747	14.8625	0	0	0	0	7.75344e-06
2310002D06Rik	0	0.164442	0	6.72931	0	5.89726e-07	0	0	4.15656e-05	0	0	0	0	0	0	0	0	2.2132e-29	0.0141552	0.497034	1.69486e-28	0.0150378	6.66489e-29	3.35507e-28	1.42393e-29	0	0	0	0	0	0	0	0	0	0.0159206	0	0	0	1.66122e-32	1.05539e-31	1.51688e-32	1.46872e-30	3.08581e-30	2.48157e-30	1.16425e-32	1.29937e-32	3.29905e-31	1.17e-32	2.07217e-05
2310002L09Rik	0	0	0	0	0	0	0	0	0	0	0	0	0	0	0	0	0	1.18288e-27	140.7	0.0043124	9.05841e-27	6.20897e-26	3.56215e-27	1.79316e-26	7.61041e-28	0	0	0	0	0	0	0	0.038003	0	7.16097e-27	3.31031e-26	1.45247e-26	2.11925e-26	3.32262e-32	2.11091e-31	3.97408e-06	2.93761e-30	6.17198e-30	4.96343e-30	2.32864e-32	2.59889e-32	6.59847e-31	2.34014e-32	6.5034e-30
2310005A03Rik	4.64275e-29	1.9907e-30	3.20194e-29	2.88097e-28	1.75486e-28	1.32248e-06	3.65225e-29	1.14524e-08	0.0388289	1.5648e-30	0	0	0	0	0	0	0	0	0	5.38901e-06	0	0	0	0	0	1.53895e-28	1.39661e-29	4.3728e-28	2.99491e-28	3.96838e-28	1.79435e-29	4.33314e-28	3.25167e-28	1.21167e-29	5.72841e-26	8.89197e-05	1.1619e-25	1.6953e-25	5.53771e-33	3.51818e-32	5.05657e-33	4.89602e-31	1.02866e-30	8.27238e-31	3.88107e-33	4.33148e-33	1.09975e-31	3.90023e-33	1.0839e-30
2310005E17Rik	2.35842e-29	1.01124e-30	0.000173587	1.46347e-28	8.91431e-29	6.31492e-29	1.85527e-29	7.43071e-29	1.65018e-29	7.94886e-31	0	0	0	0	0	0	0	0	0	0	0	0	0	0	0	3.0779e-29	2.79321e-30	8.7456e-29	5.98982e-29	7.93676e-29	3.58869e-30	8.66628e-29	6.50333e-29	2.42333e-30	0	0	0	0	0	0	0	0	0	0	0	0	0	0	3.10988e-05
2310007B03Rik	6.99743e-29	3.00033e-30	4.3619e-05	0.00407234	2.64487e-28	0.000113576	5.50457e-29	0.000964322	4.89608e-29	0.000267859	0.000397075	0	0	0	0	0	5.34955	0	0	3.05841e-05	0	0	9.38629e-07	0	0	1.72362e-27	1.5642e-28	4.89754e-27	3.3543e-27	4.44459e-27	2.00967e-28	4.85312e-27	3.64187e-27	1.35707e-28	0	0	0	0	5.79747e-30	401.584	5.29377e-30	5.12569e-28	0.000637066	60.9833	4.06313e-30	4.53466e-30	1.15133e-28	4.08319e-30	18.7166
2310008N11Rik	0	0	8.29664e-05	0	0	6.40002e-05	0	0	0	0	0	0	0	0	0	0	3.03462	0	0.000244315	0	0	0	0	0	0	1.53895e-28	1.39661e-29	4.3728e-28	2.99491e-28	3.96838e-28	1.79435e-29	4.33314e-28	3.25167e-28	1.21167e-29	0	0	0	0	0	0	0	0	0	0	0	0	0	0	0
2310009A05Rik	8.32038	37.2026	1.56502	5.40711	2.36948	0.0257416	0.000283477	2.4097	0.921162	4.88181	2.54552	0.732454	19.0035	0.492547	0.955359	0.665832	39.2069	0.00311639	37.6329	1.78258	0.0476157	0.418131	0.0345018	1.8375	1.29006	0.0361093	0	5.8914	0.836357	0.138303	0.176045	0.915029	70.463	0.0343998	0.00965173	2.31102	4.65364e-25	0.0537417	0.00202118	2.50482	0.00483143	0.33291	31.34	7.22334	2.39425e-05	0.000821616	66.8979	0.0026462	4.6671
2310009B15Rik	38.0761	0.34446	1.3798	12.4922	3.52044	0.00241034	0.000152144	3.59377	1.97594	0.366018	2.39012	0.0616779	25.4171	0.424808	0.000206463	0.389986	10.317	0.00199616	18.0222	0.812969	0.0467209	0.363701	0.030125	1.08143	0.484282	13.4945	0	2.36457	0.238678	0.720755	0.00365811	1.14593	0	0	0.114182	2.84698	3.68037e-26	5.36992e-26	0.738273	5.09089	0.0335433	0.199803	1.45201	19.8248	0	1.02396	0.0091773	0.00606686	2.65166
2310010J17Rik	8.87785	2.53352	1.00429	14.4761	9.89849	0.0139865	0.00803665	2.25706	1.26288	2.22993	0.415059	0.802953	18.3591	0.198638	0.744038	0.1742	5.40659	1.37682e-29	0.784136	1.32636	0.00328067	0.048691	0.00931288	0.0593461	2.63529	0.537686	0	9.27141	0.0394565	0.174088	0.0134942	1.94918	19.7838	0	0	7.45637	0	0	0	0.0493221	0.000425791	0.000235063	0.492397	5.58966	0.000618279	0	0.000110403	0.000354813	1.16685
2310011J03Rik	110.025	49.182	10.0928	46.969	12.0106	0.0930315	0.00740975	32.4822	6.30439	22.4355	6.78164	6.2548	73.6078	3.67892	4.95522	3.88295	47.9599	0.0287341	110.027	8.60305	0.0616441	1.4937	0.0629577	22.7144	9.044	8.92695	18.2556	0.761021	0.766838	1.86473	0.157647	5.54788	3.7542	0.0150302	9.16125e-25	0.848546	0.176329	3.20299	0.0471445	9.27511	0.0182502	0.142754	9.39172	16.0099	0.00314548	0.0127499	9.54248	0.0166727	5.19231
2310015A10Rik	55.817	5.09946	0.881073	2.84035	0.046869	0.0378764	0.000265665	6.54241	5.10704	2.90728	0.637205	2.88543	17.0312	1.79879	0.0799526	11.3005	1.11695	0.0135739	5.36669	0.560552	0.896115	1.76905	0.0188423	0.354562	3.57343	7.35616e-27	6.67576e-28	2.09019e-26	1.43156e-26	1.89688e-26	0.00275785	2.07124e-26	1.55429e-26	5.79175e-28	2.47189e-25	8.89107	5.01378e-25	7.31545e-25	0.615244	4.43572	3.34215e-30	0.00700913	0.0752474	11.208	2.5652e-30	2.86289e-30	0.000493909	2.57786e-30	1.40456
2310015D24Rik	0	0	2.25098e-07	0	0	0	0	0	0	0.0033814	6.40737e-07	2.74353e-28	0.0326598	1.95593e-26	2.27161e-27	1.39582e-27	2.04292e-26	0	51.3379	0	0	0	0	0	0.42415	0	0	0	0	0	0	0	0	0	0	0	0	0	5.53771e-32	3.51818e-31	5.05657e-32	4.89602e-30	1.02866e-29	8.27238e-30	3.88107e-32	4.33148e-32	1.09975e-30	3.90023e-32	1.0839e-29
2310016D03Rik	0	0	0	0	0	2.49337e-07	0	0	0	0	0	3.81456e-07	0	0	0	0	0	0	22.213	0.00547508	0	0	0	0	0	0	0	0	0	0	0	0	0	0	0	0	0	0	0	0	0	0	0	0	0	0	0	0	0
2310020H05Rik	0	0	0.0178426	0.0891204	0	0	0	0	0	0	0	0	0	0	0	0	0	0	22.0046	0	0	0	0	0	0	0	0	0	0	0	0	0	0	0	0	0	0	0	0	0	0	0	0	0	0	0	0	0	0
2310022A10Rik	19.9073	11.9861	3.3136	35.5252	7.80004	0.0586287	0.00205915	4.44057	4.29034	7.79968	2.76149	5.659	34.4451	1.79419	0.00991731	15.4189	30.9545	0.00023387	73.7942	2.61172	1.23024	0.666396	0.0259602	3.30017	2.93321e-27	1.27167e-05	6.27366e-28	7.84565	0.00246455	0.127486	0.176184	4.94003	1.46067e-26	5.4429e-28	6.83526e-25	0.00844765	1.38641e-24	2.02286e-24	0.00947391	0	0.0277942	1.2742	108.418	5.14976	0	0	0	0.000440789	2.70541
2310022B05Rik	379.672	72.8124	6.11551	30.0263	0.0131094	0.00771606	0.000642754	25.4206	4.19022	72.404	8.74852	0.0122205	30.7148	0.39621	1.21449e-05	0.0231688	20.8546	7.10359e-27	31.0229	2.42862	0.247007	1.10974	0.00727252	4.6967	63.459	2.04964e-26	1.86006e-27	0.719342	4.46758e-05	0.606118	0.00094265	39.8055	102.71	1.61375e-27	0.0125041	0.479493	3.80889e-24	5.55743e-24	1.23452e-29	0.362075	0.343884	0.378652	2.94851	63.9918	8.65204e-30	0.168772	0.00072948	8.69475e-30	5.95807
2310030A07Rik	0	0	5.18272e-06	0	0	1.24743e-07	0	0	0	0	0	0	0	0	0	0.000129845	0	0	0	0	0	0	0	0	0	0	0	0	0	0	0	0	0	0	0	0	0	0	0	0	0	0	0	0	0	0	0	0	0
2310030G06Rik	9.3582e-07	2.20154e-29	4.89675e-05	0.11288	2.34342	4.25372e-06	4.03906e-28	0.0464238	1.51282e-06	23.2614	0.0173978	0	0.157847	0.026205	0	0.00125283	24.1833	0.00276074	10.5626	0.000304894	1.45861e-27	0.000579913	5.53944e-05	0.00684205	2.43916	0.0250086	0	13.4242	139.492	0	0	0.00139273	486.572	0	1.73175e-24	0.455953	3.51254e-24	0.0146719	0	11.2258	0	0	0.184873	414.517	0	0	5.18255	0	6.19059
2310033P09Rik	51.7707	39.5057	3.74745	35.22	21.5555	0.0588836	0.00315176	10.8707	9.46584	30.221	3.67401	6.94783	51.2323	0.761983	0.0112206	0.986313	47.4006	0.0127598	6.58288	5.34351	0.19786	0.485745	0.0450557	4.46251	48.1379	1.02428	3.61982e-28	0.434767	7.76242e-27	2.14691	0.576862	1.47081	24.5185	0.0120242	7.24216e-25	3.81346	1.46894e-24	2.14328e-24	8.16225e-31	4.67236	0.0216945	0.232129	23.921	20.4356	0.00124226	6.38434e-31	0.00170707	0.00430747	2.33491
2310034C09Rik	0	0	0	0	0	0	0	0	0	0	0	0	0	0	0	0	0	0	0	0	0	0	0	0	0	0	0	0	0	0	0	0	0	0	0	0	0	0	0	0	0	0	0	0	0	0	0	0	0
2310034G01Rik	3.55906	0.539933	0.170448	0.849358	1.51119	0.00612755	0.000762864	0.517964	0.65638	0.0326098	0.16254	0	0.597663	0.0870326	0	0	48.0659	1.17927e-05	60.7743	0.565843	0	0.010138	0	0	0	0.00462756	0	0.0332262	13.2193	0	0	0	0	0	6.42167	0	0	0	6.27075e-31	70.46	5.72592e-31	5.54412e-29	2.57874e-07	1.82385	4.39482e-31	4.90485e-31	1.24532e-29	4.41651e-31	0.00330587
2310034O05Rik	1.17926e-28	5.05641e-30	8.13296e-29	7.3177e-28	7.86088e-05	3.83071e-05	9.27676e-29	3.71553e-28	8.25129e-29	3.97461e-30	0	0	0.160479	0	0	0	0	9.25912e-30	1.85853e-28	3.35508e-28	7.09058e-29	4.86015e-28	0.000341678	1.40362e-28	5.95714e-30	0	0	0	0	0	0	0	0	0	3.58049e-27	1.65515e-26	7.26236e-27	1.05963e-26	5.53771e-33	3.51818e-32	5.05657e-33	4.89602e-31	1.02866e-30	8.27238e-31	3.88107e-33	4.33148e-33	1.09975e-31	3.90023e-33	1.0839e-30
2310035C23Rik	36.4428	31.0317	1.64495	48.1704	24.8199	0.0580519	0.00372261	8.80252	5.17568	3.69404	3.17902	7.32827	37.8228	1.1793	0.504615	16.1143	0.493488	0.00504612	35.1566	6.07798	0.138197	1.1046	0.0526331	0.715139	0.58345	1.32797	1.67058e-27	0.00444125	3.58243e-26	0.121276	0.278003	0.00135369	34.6415	1.44937e-27	7.56814	37.2599	8.70988e-25	1.27083e-24	0.356079	0.0472438	0.049443	0.0524038	10.2048	39.1494	0.00702664	1.39107e-30	127.74	2.34967e-05	6.56163
2310036O22Rik	84.14	148.318	17.6451	129.572	19.4728	0.103107	0.0254673	27.3883	12.4175	20.3844	14.8903	20.9728	217.086	4.87157	10.3392	9.3614	79.4578	0.0407609	22.9199	16.6677	1.9054	2.46895	0.142222	10.1901	47.1207	29.2831	1.5813e-27	26.1006	10.2532	7.12335	0.229485	18.2456	262.113	0.0910425	1.7406	111.768	7.60707e-25	3.15868	1.62843	87.6789	0.756756	2.23907	62.9477	122.571	0.0185159	1.22515	9.43705	0.0396883	32.3328
2310039H08Rik	19.3222	17.8693	1.73852	9.03991	1.26747	0.0168127	0.0172651	5.13007	0.472445	4.41129	5.02468	7.07936	25.7205	0.310464	2.80844	0.579869	86.4242	0.000451254	49.1288	3.60901	0.352876	1.25251	0.00869626	3.51836	13.5295	0.49655	0	31.9713	0.864337	1.72419	0.0800659	0.0891442	151.478	0	0.270281	42.3196	6.60954e-25	9.64377e-25	0	3.12193	0.00417889	0.457167	17.6732	223.429	0.000126569	0	0.499115	0.0013192	6.05148
2310039L15Rik	1.72189e-27	7.38305e-29	1.18752e-27	1.06848e-26	6.50835e-27	5.93817e-08	1.35453e-27	5.42518e-27	1.2048e-27	5.80348e-29	0.0768901	3.622e-27	0.059901	2.58221e-25	2.99898e-26	1.84275e-26	2.69706e-25	3.3059e-28	0.119189	0.0323999	2.53164e-27	0.0296323	9.95548e-28	5.01153e-27	2.12695e-28	3.26257e-27	2.9608e-28	9.27033e-27	6.34921e-27	8.41297e-27	3.80402e-28	9.18626e-27	6.89353e-27	2.56873e-28	2.90019e-25	1.34068e-24	5.88251e-25	8.58298e-25	3.19581e-31	2.03034e-30	2.91815e-31	2.82549e-29	5.93641e-29	7.73059	2.23977e-31	2.49969e-31	6.34663e-30	2.25082e-31	6.25518e-29
2310040G24Rik	2.20641	0.0766552	1.18537	1.2103	0	0.0335458	0.0013747	0.0787623	0.000455301	0.306741	0.0548898	0.00373164	18.036	0.149795	0.00138216	4.38498e-05	3.88229	1.56228e-28	6.93783	8.69116	1.19638e-27	0.0041249	0.020793	0.224317	1.00514e-28	6.80633e-29	6.17679e-30	1.93396e-28	1.32456e-28	0.605684	0.181989	1.91642e-28	1.43812e-28	5.35886e-30	1.06632e-20	5.10008	0.378141	1.09294e-20	8.29237e-32	0.000144515	0.00742722	0.00524979	0.00063842	1.23874e-29	5.81167e-32	6.48612e-32	1.6468e-30	5.84035e-32	4.9906e-05
2310043L19Rik	2.35873e-29	1.01137e-30	1.62673e-29	8.39082e-07	8.9155e-29	6.31576e-29	1.85551e-29	7.4317e-29	1.6504e-29	7.94992e-31	0	0	0	1.11935e-05	0	0	0	0	0	0	0	0	0	0	0	3.38569e-28	3.07253e-29	9.62016e-28	6.5888e-28	8.73044e-28	3.94756e-29	9.53291e-28	7.15366e-28	2.66567e-29	0	0	0	0	0	0	0	0	0	0	0	0	0	0	0
2310043O21Rik	0	0	0	0	0	0	0	0	0	0	0.00157839	0	0	0.0210565	0	0	0	0	0	0	0	0.000328926	0	0	0	0	0	0	0	0	0	0	0	0	0	0	0	0	5.53771e-33	3.51818e-32	5.05657e-33	4.89602e-31	1.02866e-30	8.27238e-31	3.88107e-33	4.33148e-33	1.09975e-31	3.90023e-33	1.0839e-30
2310045N01Rik	62.3771	65.4733	4.4045	29.9536	9.9164	0.0370959	0.00818703	17.5908	5.3309	20.6087	11.002	1.74047	43.9302	1.6896	1.07134	2.26491	63.8505	0.0316641	54.5901	9.97442	1.3801	0.969296	0.0615445	5.47593	13.0373	62.1948	1.828e-27	9.34071	2.51441	0.817946	0.0732667	1.83271	52.6044	0.0627772	1.02482	25.6059	3.28847e-24	4.79811e-24	1.04684	36.9604	0.0165169	0.069183	9.50489	20.2478	4.71876e-30	0.00467954	151.957	0.0135042	8.8062
2310047M10Rik	23.5306	7.34537	3.32371	12.7501	0.0595738	0.0649027	0.0155013	6.11744	0.747214	7.19483	1.458	1.33004	33.9331	1.97982	0.0962106	0.100164	4.00002	0.0111712	9.81544	3.08675	0.116902	0.56734	0.0630953	2.98998	0.00281055	0.063003	5.71648e-28	1.29533	3.61927	0.197969	0.00558055	1.77361e-26	3.07403	4.9595e-28	0.976886	20.408	0	0	1.86756e-30	5.13923	1.25365	0.134956	1.44874	4.02474	0.0160789	0.00648529	0.000452641	1.31533e-30	4.50725
2310050C09Rik	0	0	0	0	0	2.45333e-07	0	0	0	0	0	0	0	0	0	0	0	0	0	0	0	0	0	0	0	0	0	0	0	0	0	0	0	0	0	0	0	0	0	0	0	0	0	0	0	0	0	0	0
2310057J18Rik	0	0	0.0015808	0	0	0	0	0	0	0	1.34382e-26	1.43601e-28	4.61616e-27	1.02377e-26	1.189e-27	7.30595e-28	1.0693e-26	0	0	0	0	0	0	0	0	3.0779e-29	2.79321e-30	8.7456e-29	5.98982e-29	7.93676e-29	3.58869e-30	8.66628e-29	6.50333e-29	2.42333e-30	0	0	0	0	0	0	0	0	0	0	0	0	0	0	0
2310057M21Rik	31.8515	8.92996	2.63215	60.7413	19.5664	0.0170771	0.00330308	7.03464	1.12508	4.03968	4.32595	0.866822	10.6735	0.930985	0.0176345	0.119825	0.242341	0.00155077	16.0836	1.91468	0.0481635	1.06981	0.0351385	2.0714	110.271	0.249134	1.7626e-28	0.0775668	15.0412	0.226347	0.030618	0.0952691	4.10379e-27	1.52919e-28	2.50543e-25	0.00220977	5.08181e-25	7.41471e-25	0	3.73692	0.0453057	0.00304537	63.8697	104.251	0	0	0.01578	0	5.75426
2310057N15Rik	0	0	0	0	0	0	0	0	0	0	0	0	0	0	0	0	0	0	0	0	0	5.55797e-05	7.78222e-07	0	0	0	0	0	0	0	0	0	0	0	0	0	0	0	0	0	0	0	0	0	0	0	0	0	0
2310061I04Rik	108.1	29.9988	4.64881	45.8238	27.1328	0.0268903	0.00389094	7.83748	6.10632	4.92589	5.08736	2.43358	77.1138	0.666977	0.00693179	0.648562	108.767	7.08095e-27	297.349	2.03392	0.115775	0.882314	0.0212521	2.89999	69.2056	21.9286	3.1111e-27	9.18541	63.6278	4.18258	0.0150703	0.012188	163.191	2.69913e-27	1.43294e-24	60.0625	2.90646e-24	4.24072e-24	2.75777e-30	19.5919	0.00555781	0.362706	8.42847	19.8132	0.0108902	2.15707e-30	0.000172578	0.00952689	6.36387
2310061N02Rik	0	0	0	0	0	0	0	0.0214247	0	0	0	0	0.4062	0	0	0	0	0	0	0	0	0	0	0	0	0	0	0	0	0	0	0	0	0	0	0	0	0	0	0	0	0	0	0	0	0	0	0	0
2310065F04Rik	2.35869e-29	1.01135e-30	1.6267e-29	1.46364e-28	8.91533e-29	6.31564e-29	1.85548e-29	7.43156e-29	1.65037e-29	0.000631681	1.72217e-05	0	0	0	0	0	0	0	0	0	0	0	0	0	0	0	0	0	0	0	0	0	0	0	0	0	0	0	0	0	0	0	0	0	0	0	0	0	0
2310067B10Rik	310.205	22.3497	4.72457	68.4377	19.6883	0.165442	0.00451619	14.9139	35.4507	44.3849	8.57855	1.42621	200.704	0.285978	2.95767	6.6784	30.882	0.00347224	348.519	4.82568	0.288972	0.852338	0.108683	34.1605	59.286	0.270306	2.85527e-28	1.50962	211.565	8.38281	0.0657133	4.24932	701.315	2.47717e-28	0.0125045	93.3099	4.30065e-24	3.09373	0.000338775	126.999	0.418976	0.285494	14.1939	95.2427	8.28593e-05	0.326982	0.0114105	0.00516247	6.26359
2310068J16Rik	0.938862	6.25239e-30	0.0722012	0.222731	7.17618e-05	0.00149273	1.1471e-28	0.0130213	0.000200156	4.91472e-30	0.0517368	0.0972402	2.52193	0.00118433	5.54255e-27	3.40568e-27	0.000193496	2.30655e-29	0.000508138	4.20868e-05	1.76634e-28	0.0027248	3.24361e-05	3.31099e-05	1.48399e-29	0.002873	3.34619e-29	1.0477e-27	7.17563e-28	9.50802e-28	0.0741062	1.0382e-27	7.79081e-28	2.90309e-29	2.86021e-26	0.00101782	5.80141e-26	8.46465e-26	8.60083e-32	5.46422e-31	6.00519e-05	2.06137e-05	0.0107376	0.216958	6.02785e-32	6.72739e-32	1.70806e-30	6.0576e-32	7.41115e-06
2310069B03Rik	0	0	0	0	0	0	0	0	0	0	9.33381e-26	9.97412e-28	0.0198166	7.11079e-26	8.25846e-27	5.0745e-27	7.42705e-26	3.64697e-29	0.052638	1.32149e-27	2.79283e-28	1.91431e-27	1.56857e-06	5.52857e-28	2.34639e-29	0	0	0	0	0	0	0	0	0	0	0	0	0	5.53771e-33	3.51818e-32	5.05657e-33	4.89602e-31	1.02866e-30	8.27238e-31	3.88107e-33	4.33148e-33	1.09975e-31	3.90023e-33	1.0839e-30
2310069G16Rik	29.031	1.18247	0	1.71927	0.249351	1.52606e-06	0	3.85532	0.179815	0.0235652	2.25648e-05	1.43575e-28	4.61533e-27	1.02358e-26	1.18879e-27	7.30463e-28	1.06911e-26	0	25.3431	3.70102e-05	0	0.00246513	0	0	0	1.23116e-28	1.11728e-29	3.49824e-28	2.39593e-28	3.17471e-28	1.43548e-29	3.46651e-28	2.60133e-28	9.69333e-30	0	0	0	0	0	0	0	0	0	0	0	0	0	0	0.213042
2310079G19Rik	0	0	0	0	0	4.26332e-06	0	0.00029095	0	0	0	0	0	0	0.00138217	7.13187e-05	0	0	0	0	0	0	0	0	0	0	0	0	0	0	0	0	0	0	0	0	0	0	0	0	0	0	2.76902e-06	0	0	0	0	0	0
2310081J21Rik	0	0	0	0	0	0	0	0.0392231	0	0	0	0	0	0	0	0	0	0	0	0	0	0	0	0	0	0	0	0.0602562	0	0	0	0	0	0	0	0	0	0	0	0	0	0	0	0	0	0	0	0	0
2410002F23Rik	31.463	20.5583	3.14144	118.093	60.918	0.0358125	0.049492	18.8611	13.5831	19.1314	7.70851	2.1562	144.958	0.470099	2.18268	0.908034	7.08644	3.36818e-28	94.3015	1.44313	0.0404173	1.54529	0.0148449	2.47661	15.4968	1.21288e-26	1.10069e-27	0.00675714	2.36035e-26	0.37834	0.0435973	0.0378234	51.8512	9.54939e-28	0.722214	0.343538	1.87564e-24	2.73669e-24	0.0178023	1.68107e-29	0.00586472	0.325201	51.6978	5.24511	1.85447e-30	0.000616212	5.25485e-29	0.00415623	7.01693
2410003L11Rik	0	0	0	0	2.05034e-05	0.00350989	6.57765e-06	0.0427136	0	0	3.58503e-05	0	0	0.00801742	0	0	0	0	0	0	0	0.00942545	0.00519239	0	0	9.54149e-28	8.65895e-29	2.71114e-27	1.85684e-27	2.4604e-27	1.1125e-28	2.68655e-27	2.01603e-27	7.51233e-29	0	0	0	0	2.20754e-32	1.40248e-31	2.01574e-32	0.00359865	4.10064e-30	3.29768e-30	1.54714e-32	1.72669e-32	4.384e-31	1.55478e-32	4.32083e-30
2410004B18Rik	93.184	58.0539	7.4545	13.1359	12.6839	0.0713549	0.00366722	32.0505	14.0037	9.00233	6.4534	10.8528	77.4199	1.03385	0.22792	0.645047	5.01721	0.0078656	27.8998	5.80568	0.693245	0.875069	0.0399706	2.49017	50.9898	0.0117905	3.7851e-28	1.31847	8.11684e-27	3.74389	0.00315637	4.93648	10.5797	3.28388e-28	0.0244064	0.00839223	7.46884e-25	1.08975e-24	1.23703e-30	68.9865	0.00839246	0.221483	4.61632	5.89443	0.00548283	0.867473	8.10534e-05	0.011536	8.3625
2410004I01Rik	3.17075	1.24334e-29	1.99985e-28	1.79938e-27	1.09604e-27	7.76436e-28	2.2811e-28	9.13626e-28	0.0104219	9.77334e-30	0.588112	1.87463e-28	0.00150882	1.33647e-26	1.55217e-27	9.53748e-28	1.39591e-26	2.51471e-30	5.04763e-29	9.11215e-29	1.92575e-29	0.0743917	1.56255e-05	0.00150429	1.61792e-30	0	0	0	0	0	0	0	0	0	7.16097e-27	3.31031e-26	1.45247e-26	2.11925e-26	1.67891e-30	1.06664e-29	1.53304e-30	1.48437e-28	3.11869e-28	1.36574	1.17666e-30	1.31321e-30	3.3342e-29	1.18247e-30	0.0135678
2410004P03Rik	0.493575	3.35115	0.00828496	10.5967	5.8361e-28	3.17463e-06	1.21462e-28	0.00058623	0.000189053	0.332197	0.703332	0.06666	0.0400917	0.517607	0	0	67.7631	0	46.5891	0	0	0.246005	0.000239414	0	0	0	0	0	0	0	0	74.6293	0	0	1.07415e-26	4.96546e-26	2.17871e-26	3.17888e-26	4.23067e-30	602.311	3.86309e-30	0.0173225	0.704325	6.31989e-28	2.96504e-30	3.30914e-30	8.40178e-29	2.97968e-30	0.00595848
2410006H16Rik	23.8795	10.2177	3.37189	49.1115	0.364396	0.0434764	0.0614576	11.1588	2.40748	4.42366	12.0981	6.92659	76.0094	3.63285	4.83619	2.93424	34.2198	0.00232316	1.24838	3.65426	1.73201	1.60987	0.0659929	2.4163	8.15322	0.440281	0.0365872	7.04986	3.67118e-27	2.80564	0.457106	0.00122187	1.82555	0.0161948	3.87827	0.954378	0.0880781	8.33988	0.171246	0	0.311591	1.42596	23.7086	39.359	0.0360019	0.930448	1.52527	0.0386173	9.93396
2410012E07Rik	0	0	0	0	0	0	0	2.05843	0	0	0	0	0	0	0	0	0	0	0	0	0	0	0	0	0	0	0	0	0	0	0	0	0	0	0	0	0	0	5.53771e-33	3.51818e-32	5.05657e-33	4.89602e-31	1.02866e-30	8.27238e-31	3.88107e-33	4.33148e-33	1.09975e-31	3.90023e-33	1.0839e-30
2410015M20Rik	182.848	162.835	9.40373	101.52	32.471	0.0578103	0.00769363	43.1714	4.70581	15.4754	9.66215	10.0404	104.155	2.32197	1.35834	3.46875	106.439	0.0185424	509.585	12.4705	0.957237	2.77819	0.0828022	15.328	59.8861	72.2841	0	90.3633	102.78	1.65456	0.333433	3.90538	950.256	0.0389471	5.51921	71.2987	0.540585	10.6142	0.778921	7.34926	0.0397187	0.698316	21.9371	77.3127	0.0602682	0.501422	14.9666	0.0351923	13.094
2410016O06Rik	14.2643	11.3918	5.8034	17.59	6.9599	0.252172	0.00623052	6.21137	3.89613	9.46156	1.68823	2.08557	35.8097	4.74156	9.11712	1.20615	2.32652	1.11398e-28	4.16885	6.86201	0.181448	0.871048	0.0527008	1.36942	18.3358	0.234526	0	0.00505017	0	13.9642	0.136281	20.0361	1.88485	0	2.63914e-25	2.90297	5.35301e-25	7.81041e-25	0	7.07515	0.0243397	0.0201016	44.514	9.66562	5.84625e-05	0	0	7.33688e-05	5.98198
2410017I17Rik	0	0.0144617	0.00202164	0	0	6.92121e-07	0	0	0	0	0.0378976	2.41144e-28	2.18064e-06	0.00303842	1.99665e-27	1.22686e-27	2.90394e-06	0	0	0	0	0.0196493	1.92188e-05	9.89703e-06	0	0	0	0	0	0	0	0	0	0	0	0	0	0	2.21471e-32	1.40703e-31	2.02229e-32	1.95808e-30	8.52064e-05	3.30839e-30	1.55217e-32	1.7323e-32	4.39824e-31	1.55983e-32	4.33487e-30
2410018L13Rik	3.81457e-27	1.6356e-28	0.000261402	6.4938	0.264663	1.02139e-26	3.00076e-27	0.0159039	0.0708009	0.0242238	0.463051	8.60352e-27	0.873726	6.13366e-25	0.000762815	0.000346022	6.40646e-25	1.83654e-28	0.00473107	0.0150768	1.40641e-27	0.0422019	4.83476e-06	0.000103015	1.1816e-28	4.92462e-28	4.46912e-29	1.39929e-27	9.58368e-28	1.26988e-27	5.74189e-29	1.3866e-27	1.04053e-27	0.000397419	2.86439e-26	1.32412e-25	5.80989e-26	8.47702e-26	3.18698e-31	2.02473e-30	2.91008e-31	2.81768e-29	2.07474	4.7608e-29	2.23358e-31	2.49279e-31	6.32909e-30	2.2446e-31	1.27126e-06
2410021H03Rik	1.3036e-28	5.58953e-30	8.99045e-29	4.44798	1.39534	0.00154339	1.16507e-05	2.19449	0.0773841	0.00782669	0.153852	0.0110028	3.56382e-27	5.20863e-07	9.17946e-28	5.64042e-28	8.25533e-27	0.000138956	1.54117e-28	2.78218e-28	5.87983e-29	0.0522241	2.3122e-29	0.0128997	4.93993e-30	1.23116e-28	1.11728e-29	3.49824e-28	2.39593e-28	3.17471e-28	1.43548e-29	3.46651e-28	2.60133e-28	9.69333e-30	1.43219e-26	6.62062e-26	2.90494e-26	4.23851e-26	4.43016e-32	2.81454e-31	4.04526e-32	3.91681e-30	8.2293e-30	6.6179e-30	3.10486e-32	3.46518e-32	8.79797e-31	3.12018e-32	8.6712e-30
2410089E03Rik	68.9489	73.7076	2.47565	105.832	16.1099	0.0422179	0.00569252	14.4928	6.33763	9.41638	3.7345	2.83908	19.4657	1.25552	1.48512	2.2609	14.847	0.0271964	67.3434	3.79818	0.0839956	2.26209	0.0174739	3.71877	6.75556	21.9639	0	0.876891	475.694	2.68128	0.0338679	1.33691	34.8574	0.0381522	8.429e-25	0.835808	1.70967e-24	2.49452e-24	0.0234979	11.8036	1.60557e-05	0.754426	8.75456	24.727	3.66325e-30	5.1351e-05	4.2802	6.16038e-05	7.70625
2410124H12Rik	2.8305e-28	1.21365e-29	1.95209e-28	1.75641e-27	1.06987e-27	7.57896e-28	2.22663e-28	8.9181e-28	1.98049e-28	9.53996e-30	0	0	0	0	0	0	0	0	0.02644	0	0	0	0	0	0	0	0	0	0	0	0	0	0	0	0	0	0	0	0	0	0	0	0	0	0	0	0	0	0
2410127L17Rik	35.5846	32.9201	2.52283	5.48558	7.01747	0.0194454	0.00271362	4.37796	6.10487	7.45926	4.33433	1.68171	44.6227	1.59298	3.88326	4.56905	61	0.0299338	22.9764	2.70303	0.55348	0.848854	0.0268963	6.64907	25.3778	0.0110895	1.94742e-27	0.702537	0.000142193	0.00137515	0.0143198	1.68812	6.68497	0.026329	1.04286e-24	25.6287	0.0866273	0.0537561	5.07501e-05	0.217052	0.0177903	0.002153	2.93861	19.47	2.23915e-30	0.00016126	0.000226617	0.00080085	7.96619
2410131K14Rik	55.065	28.5019	0.358848	25.1126	7.3195	0.01279	0.0004431	5.96677	2.57209	28.4716	2.56286	3.04351	17.5393	0.923546	0.0488594	0.12071	37.3703	1.12329e-27	0.0484722	0.236549	0.0423554	0.147124	0.0448078	6.6015	35.7796	0.00358247	7.30844e-28	2.28829e-26	1.56724e-26	1.33726	0.0981338	0.293285	8.54224	6.34065e-28	0.0199642	4.53115	6.38997e-25	9.3234e-25	0	4.83589	0.0516583	0.50795	1.15157	37.6555	0	0	2.63981	0	11.8215
2410137M14Rik	7.06803e-29	3.0306e-30	4.87456e-29	0.000471023	2.67156e-28	2.46285e-05	5.56011e-29	2.22693e-28	4.94548e-29	2.38222e-30	0	0	0	0	0	0	0	4.62984e-29	9.29319e-28	1.67764e-27	3.5455e-28	2.43022e-27	1.39424e-28	7.01852e-28	2.97875e-29	0	0	0	0	0	0	0	0	0	0	0	0	0	3.87639e-32	2.46272e-31	3.5396e-32	3.42721e-30	7.20064e-30	5.79067e-30	2.71675e-32	3.03203e-32	7.69822e-31	2.73016e-32	7.5873e-30
2410141K09Rik	0	0	0	0	0	0	0	0	0	0	1.34382e-26	1.43601e-28	4.61616e-27	1.02377e-26	1.189e-27	7.30595e-28	1.0693e-26	0	0	0	0	0	0	0	0	6.1558e-29	5.58642e-30	1.74912e-28	1.19796e-28	1.58735e-28	7.17739e-30	1.73326e-28	1.30067e-28	4.84667e-30	0	0	0	0	5.53771e-33	3.51818e-32	5.05657e-33	4.89602e-31	1.02866e-30	8.27238e-31	3.88107e-33	4.33148e-33	1.09975e-31	3.90023e-33	1.0839e-30
2500004C02Rik	12.4966	22.3625	1.20927	23.5185	0.19693	0.0322538	0	18.4164	1.08219	2.0884	0.285079	0.211583	3.64044	0.0357813	5.14279e-26	0.00266692	12.0173	2.44353e-28	0.0280665	0.688276	0.733041	0.230144	0.000947718	1.24621	1.57212e-28	2.01369	1.92634e-28	6.03141e-27	16.8256	5.4736e-27	0.0209361	5.97671e-27	9.35064	1.67125e-28	1.32478e-25	6.12407e-25	2.68707e-25	3.92062e-25	5.58273e-31	29.2965	0.000919062	4.93583e-29	3.92585	6.97183	3.91263e-31	4.3667e-31	0.0363711	3.93194e-31	2.35016
2510002D24Rik	164.3	12.8711	17.4439	191.312	20.4431	0.0704855	0.00211904	5.008	0.658298	8.8467	5.2286	12.7692	53.6131	0.925383	0.00452054	4.2607	40.515	0	100.922	9.69653	0.89973	1.06135	0.0843781	0.751929	79.1409	42.7542	0.145488	11.8578	18.3468	0.0390343	0.00166818	0.138185	93.5922	0	0.0218216	6.79085	1.84514e-24	2.69218e-24	0.0103639	45.5969	0.00407516	0.012142	15.563	74.0745	0.00149147	0	2.64013	0.000922701	5.97223
2510009E07Rik	243.916	42.5728	11.0711	47.9784	10.9098	0.126034	0.00575237	15.6646	30.8413	4.30609	16.664	0.00345829	80.6276	0.196048	1.22129e-24	1.31167	0.992075	0.0142432	65.218	11.7025	0.568802	0.838928	0.242692	2.54351	19.2187	0.495434	3.35355e-27	0.0221616	7.19143e-26	5.1155	0.27115	0.000616443	8.3588	2.90948e-27	1.01104e-24	0.00134067	2.05071e-24	3.2157	8.95355e-30	17.813	0.016642	0.00128888	19.0557	32.1	6.27505e-30	0.00386877	111.886	6.30602e-30	33.6048
2510039O18Rik	52.4031	32.303	10.9456	26.5389	4.22153	0.625725	0.0857452	30.9311	8.4031	22.1944	17.4825	14.5056	215.071	3.61705	2.42133	6.30561	89.7094	0.000459914	21.7178	21.5483	1.91686	2.85569	0.21985	23.0417	79.33	0.00034761	3.13569e-27	2.60343	1.89524	12.1887	1.97383	5.64733	16.4009	0.236088	1.04354	47.1561	2.34226e-24	0.0146704	36.0769	96.8985	0.399326	3.21733	33.8111	170.491	0.0221468	0.00335688	0.00105369	0.172366	78.277
2610001J05Rik	132.047	381.081	18.369	52.7609	13.1353	0.115676	0.0529973	38.0779	28.0729	28.7047	18.4128	10.115	130.875	5.13334	2.16834	1.54177	55.8188	0.112678	108.926	11.2655	0.858036	3.93066	0.244458	6.34352	117.229	1.88977	1.01632e-28	19.2423	3.4432	1.67508	1.23957	26.9274	85.0995	0.0298531	4.83819	22.1053	0.156446	0	1.31533	3.67024	0.0983719	0.632981	53.0486	295.699	0.00867442	0.000170571	7.3443	0.0462645	18.2628
2610002M06Rik	35.2966	1.20514	5.48221	17.6337	30.4185	0.00808919	0.000450439	2.41491	9.03537	6.83231	3.81476	1.42606	63.9798	0.573277	4.06701	0.592293	42.3912	0.0048652	26.4926	4.19034	0.0506583	1.00273	0.0742429	0.470767	8.33501	1.24738	1.82846e-27	0.084683	4.29932	0.407224	2.34919e-27	5.67302e-26	0.316467	0.0317935	2.02548e-24	21.2062	4.10832e-24	0.0146726	0.00285731	3.03586	0.00527059	0.00550377	3.44165	19.988	2.23931e-30	0.412554	6.34533e-29	2.25036e-30	9.98662
2610005L07Rik	26.4276	14.5255	2.31403	33.2332	3.64379	0.0403543	0.00143665	8.66105	5.98491	5.3302	1.86388	2.30794	25.4293	0.119068	1.06199	1.14791	2.10957	0.0160135	4.92973	7.50162	0.114139	1.169	0.0137895	6.62235	11.4337	0.54073	1.84213e-27	0.998167	3.95031e-26	0.195913	0.00765423	7.09755	0.658796	9.93548e-05	1.55229e-24	0.00272178	3.14853e-24	3.32725	0.181926	22.6643	0.00365164	0.0161029	15.6604	26.555	0.00144584	0.071811	9.7756e-29	0.000901212	7.70987
2610008E11Rik	126.984	12.9292	3.08139	62.4752	2.22333	0.0635231	3.27836e-05	4.5101	13.4634	9.80178	5.1632	3.94205	40.1625	1.67427	0.000718997	0.072031	0.758009	7.19055e-28	109.285	0.648313	4.53267	2.00244	0.00297864	1.26131	4.32743	1.24549e-26	1.13029e-27	0.115448	1.29561	3.21166e-26	0.594365	2.05705	2.63161e-26	9.80616e-28	7.79841e-25	5.24917	1.58176e-24	2.3079e-24	0.369136	2.26197e-29	0.00124037	5.09802e-05	17.9495	26.2455	2.49529e-30	2.78487e-30	7.07069e-29	2.50761e-30	8.90481
2610015P09Rik	9.37935	15.3434	2.11452	5.33485	3.30394	0.0173514	0.00274448	3.79663	0.925998	2.54205	2.96846	0.187933	6.12008	0.466544	0	0.150114	104.594	0.000456955	0.078641	1.09312	0.0260288	0.452341	0.0155475	0.875774	1.38325	0.374068	7.97043e-28	0.00235718	1.31983	0.418406	0.0030333	0.998257	11.7146	6.91499e-28	0.0698082	1.77723	1.187e-24	1.73192e-24	1.738e-30	41.8598	0.000953157	0.224535	2.68445	22.897	0.0100674	1.35942e-30	82.8313	0.0170507	1.13335
2610016A17Rik	2.33807e-29	1.00251e-30	0.0109021	1.45084e-28	8.83737e-29	6.26042e-29	1.83925e-29	7.36658e-29	1.63594e-29	7.88026e-31	0.338882	3.76662e-26	1.21081e-24	3.01574e-07	3.11872e-25	1.91633e-25	2.80475e-24	0	0	0	0	0	0	0	0	9.2337e-29	8.37963e-30	2.62368e-28	1.79695e-28	2.38103e-28	1.07661e-29	2.59988e-28	1.951e-28	7.27e-30	0	0.0390551	0	0	5.53771e-33	3.51818e-32	5.05657e-33	4.89602e-31	1.02866e-30	8.27238e-31	3.88107e-33	4.33148e-33	1.09975e-31	3.90023e-33	1.0839e-30
2610020C07Rik	0.295601	0.222776	1.002	0.409691	0.0159021	0.00405052	5.63776e-05	0.199274	0.735786	0.465249	0.0486194	0.264076	0.702864	0.00304982	0.590799	6.55931e-05	1.97622	0.00333259	5.84958e-28	0.000649448	5.68609e-06	0.0858588	0.00148764	0.100765	1.87497e-29	0	0	0	0	5.6579e-05	0	31.5576	0.901384	0	7.51902e-26	3.47582e-25	1.52509e-25	2.22522e-25	1.02662e-31	6.52226e-31	9.37425e-32	1.75768e-05	0.0212682	1.5336e-29	7.19502e-32	0.567262	2.03879e-30	0.000470673	0.391852
2610020H08Rik	5.53562	2.87858	0.171322	3.18463	7.1762e-06	0.0204213	0.00218941	0.3045	4.68901	0.285547	3.40587	0.0751517	2.09619	0.00415919	3.34018e-05	0.248971	0.119187	8.10925e-29	0.51187	0.0151589	6.21001e-28	0.0357229	0.0163898	1.22931e-27	0.0269658	2.89303e-27	2.62544e-28	8.2203e-27	5.63004e-27	7.46004e-27	3.37314e-28	0.00130156	6.11271e-27	2.27778e-28	1.77043e-25	0.0482417	3.591e-25	5.23952e-25	3.02331e-31	1.92075e-30	2.76064e-31	2.67298e-29	0.0380847	1.02628	2.11887e-31	2.36477e-31	6.00407e-30	2.12933e-31	4.61557
2610028E06Rik	1.85837e-28	7.96823e-30	1.28165e-28	0.293008	7.02421e-28	2.00232e-07	1.4619e-28	0.000200314	0.000177872	6.26347e-30	9.79156e-06	7.17994e-28	2.30805e-26	5.11876e-26	5.94491e-27	3.65292e-27	5.34642e-26	0	0	7.46755e-07	0	0	3.25944e-06	0	0	3.0779e-29	2.79321e-30	8.7456e-29	5.98982e-29	7.93676e-29	3.58869e-30	8.66628e-29	6.50333e-29	2.42333e-30	0	0	0	0	0	0	0	0	0	0	0	0	0	0	0
2610028H24Rik	7.04606e-29	3.02118e-30	0.0126406	4.37229e-28	2.66325e-28	4.4864e-06	5.54283e-29	0.000712559	4.93011e-29	2.37482e-30	0	0	4.18414e-06	0	0	3.27841e-06	93.239	0	28.7469	0	0	0	0	0	0	6.1558e-29	5.58642e-30	1.74912e-28	1.19796e-28	1.58735e-28	7.17739e-30	1.73326e-28	1.30067e-28	4.84667e-30	7.16097e-27	3.31031e-26	1.45247e-26	2.11925e-26	5.37189e-30	187.607	4.90516e-30	4.74942e-28	9.97862e-28	65.3079	3.76486e-30	4.20178e-30	2.98974	3.78345e-30	0.135755
2610035D17Rik	88.8355	41.7631	10.3037	74.2529	1.32202	0.0314832	0	56.3722	20.2414	4.889	4.4086	10.5126	14.6244	0.502894	0.00011235	0.891141	54.6271	0.0255308	40.4218	7.36002	0.0913467	1.23442	0.0153638	9.60074	61.4058	0.32925	0	5.39502	32.4503	4.64763	8.68833e-05	6.46761e-05	0	0	0.0119152	0.000561992	8.68868e-26	1.26774e-25	0	0.0741493	0.00295811	0.00940529	9.17867	14.9948	0.000126569	0	0.00254599	0.0346809	6.73197
2610035F20Rik	6.8457	2.72248	0.0524415	5.90867	7.19459e-28	5.09667e-28	1.49736e-28	5.99721e-28	1.33183e-28	0.170556	0	0	0	0	0	0	0	0	0	5.38901e-06	0	0	0	0	0	0	0	0	0	0	0	0	0	0	0	0	0	0	0	0	0	0	0	0	0	0	0	0	0
2610037D02Rik	0	0	0	9.79524	0	0	0	0	0	0	1.09749e-26	1.17278e-28	0.0655637	8.36102e-27	9.71046e-28	0.00850821	8.73288e-27	4.42363e-30	8.87928e-29	6.46609e-06	3.38759e-29	0.00729047	1.33214e-29	6.70593e-29	2.84608e-30	6.1558e-29	5.58642e-30	1.74912e-28	1.19796e-28	1.58735e-28	7.17739e-30	1.73326e-28	1.30067e-28	4.84667e-30	1.79024e-26	8.27577e-26	3.63118e-26	5.29814e-26	2.21508e-32	1.40727e-31	2.02263e-32	1.95841e-30	4.11465e-30	3.30895e-30	1.55243e-32	1.73259e-32	4.39898e-31	1.56009e-32	4.3356e-30
2610044O15Rik8	39.249	5.82207	5.03664	42.5661	22.3664	0.0348219	1.67715e-06	2.69332	3.88483	1.08333	2.79732	3.83102	36.6301	0.179392	1.2653	5.88008	2.46826	0.0141019	34.8409	0.259606	0.0580369	0.619813	0.00436718	4.5566	35.0221	3.47106e-27	3.15001e-28	0.161551	6.75494e-27	0.0806513	4.04711e-28	0.000101246	0.550978	2.73289e-28	2.66887e-25	0.476171	5.41331e-25	7.89839e-25	0.0163876	2.4135	0	0.000555489	30.0622	26.2036	0	0.00636572	0.00146603	0.00281424	17.6956
2610100L16Rik	60.7341	0.130301	0	24.6553	2.33963	0	0	0.410599	0.511695	0.00254486	0	0	0	0.00687263	0	0	0	0	0	0.00412712	0	0	0	0	0	0	0	0	0	0	0	0	0	0	3.58049e-27	1.65515e-26	7.26236e-27	1.05963e-26	5.53771e-33	3.51818e-32	5.05657e-33	4.89602e-31	1.02866e-30	8.27238e-31	3.88107e-33	4.33148e-33	1.09975e-31	3.90023e-33	1.0839e-30
2610203C22Rik	12.7468	0	0	5.47415	0	0.0574399	0.00198122	0.0546059	7.56854e-06	0	0.576686	7.488e-08	0.0392847	0.154236	0	0	9.11421	4.01532e-29	0.0255846	2.62242	3.07491e-28	0.00503784	0.0609433	0.0923196	2.58338e-29	1.43945e-27	1.30631e-28	5.92173e-05	2.80128e-27	0.0776785	0.014912	4.053e-27	0.772799	1.13333e-28	5.37073e-26	2.48273e-25	1.08935e-25	1.58944e-25	2.50763e-31	1.59313e-30	2.28976e-31	0.00136869	0.639348	3.74597e-29	1.75746e-31	1.96142e-31	4.97996e-30	1.76613e-31	0.675464
2610206C17Rik	0.132461	0.177853	0.0469434	0.0716213	4.53338e-28	0.000750958	5.96566e-05	0.0464331	0.024289	0.0737318	0.0192535	0.0496254	0.518722	0.0474806	0.00330794	0.0171988	0.605309	0.000319563	0.5444	0.0520089	1.07748e-05	0.00268141	0.000601687	0.0167888	3.11683e-29	2.7591e-28	2.5039e-29	0.00578122	5.36942e-28	0.00150161	3.21699e-29	7.76866e-28	5.82974e-28	2.17234e-29	3.22244e-26	1.48964e-25	6.53612e-26	9.53665e-26	1.65162e-05	3.51185e-31	5.04748e-32	0.00597328	0.577928	0.0855379	3.8741e-32	4.32369e-32	2.09433e-05	0.000123208	0.103892
2610301B20Rik	62.3177	99.1015	2.42297	49.4013	8.9438	0.0118458	0.00115238	13.5055	5.06588	25.0732	4.2604	1.22428	8.06551	0.82649	0.0382979	1.85268	87.0736	0.00827543	8.94778	3.78417	0.533961	0.823759	0.00124182	6.78786	11.1217	3.74734e-27	3.40073e-28	18.3764	0.00650546	0.177908	0.002639	1.81158	4.15197	2.95041e-28	4.6896e-25	0.00203353	9.51199e-25	1.38786e-24	0	182.778	0.000167921	0.00064954	4.73362	56.1924	0.000870022	0	0	0	12.8255
2610305D13Rik	0.157315	31.2721	4.21787	0.00409092	3.09111e-27	1.04437e-05	6.4333e-28	0.0433591	0.000193183	2.75633e-29	0.165386	1.5794e-06	75.1384	0.143882	6.93199e-26	0.000675172	6.24858	1.87941e-28	0.0858316	23.8064	0.360609	0.163727	0.000579656	2.57796	0.0410471	1.21898e-27	1.10623e-28	3.46362e-27	2.37222e-27	0.747588	1.42127e-28	3.43221e-27	2.57559e-27	9.59741e-29	4.28952e-26	0.00171959	8.70051e-26	1.26946e-25	5.70296e-31	3.62317e-30	5.20747e-31	5.04212e-29	10.167	8.51924e-29	3.99689e-31	4.46074e-31	1.13256e-29	4.01662e-31	3.63973
2610306M01Rik	33.1977	15.1376	1.77248	13.1619	4.16177	0.00821339	3.43703e-05	7.43363	5.38322	0.91744	0.368563	0.433009	5.32472	0.19021	1.26893e-26	0.0491379	8.12883	0.0087002	66.9286	1.03603	0.0926069	0.223969	0.00604825	0.140059	1.03689	2.89925e-27	2.63109e-28	0.223722	5.64216e-27	0.451926	3.3804e-28	0.123993	0.00444457	2.28268e-28	0.269515	0.000848431	2.12944e-25	3.107e-25	0	0.850134	2.42345e-05	0.00229559	1.98094	20.9461	0	0.00511713	0	0.00170505	1.30845
2610307P16Rik	2.21616	0	0.0806422	42.1898	0	5.86503e-05	0	1.39867	0	0.0544676	0.0103887	0	0.113847	0.000224423	0	0	0.377247	3.22339e-29	6.47011e-28	0.815858	2.46845e-28	0.0302024	9.707e-29	0.235253	2.07387e-29	1.31609e-27	1.19436e-28	4.08352e-05	2.56121e-27	0.0529053	1.53451e-28	3.70566e-27	2.78079e-27	1.0362e-28	1.93263	7.29244e-05	0	0	0	0	0	5.09802e-05	16.5517	0	0	0	5.81069e-06	0	0.125274
2610316D01Rik	2.68505	0	0.0327062	21.2593	0.315725	8.15025e-05	0	2.24379	8.72273	0	5.81995e-06	0	0.00682273	0	0	0.000641449	0	0	0	0	0	0.00132845	0	0	0	0	0	0	0	0	0	0	0	0	0	0	0	0	0	0	0	0	0	0	0	0	0	0	2.57759e-06
2610318N02Rik	2.28701e-28	9.80616e-30	0.00111136	0.179598	8.6444e-28	9.77303e-05	1.79909e-28	0.000864981	1.60022e-28	7.70818e-30	0.399875	0.0568414	9.72762e-05	0.0190625	0	1.36169	0	0	0	0	0.00170032	0.000255804	0.000480937	0	0	6.15513e-29	5.58582e-30	1.74893e-28	1.19783e-28	1.58718e-28	0.00105696	1.73307e-28	1.30053e-28	4.84614e-30	0	0	0	0	2.76885e-32	1.75909e-31	2.52829e-32	2.44801e-30	5.14331e-30	4.13619e-30	1.94054e-32	2.16574e-32	5.49873e-31	1.95012e-32	5.4195e-30
2610507B11Rik	231.704	383.242	14.4463	69.2268	30.0175	0.0894513	0.0295571	15.7094	9.8988	22.328	49.6014	5.57471	1090.3	16.7647	0.94599	2.05582	93.1404	0.0522868	152.828	28.555	1.14267	2.88992	0.289822	3.60303	179.885	94.1239	4.4113e-26	83.6577	8.23057	1.15992	1.8076	9.62596	275.37	0.00145797	0.0177037	242.259	0.16529	0.0147152	2.33786	48.6585	0.0930694	0.366908	27.7709	313.329	0.000125487	0.0150765	237.993	2.17126e-29	47.7159
2610507I01Rik	82.4106	166.149	2.94401	6.27719	3.41983	0.0597738	0.000194374	7.94663	4.57895	2.93894	2.02909	0.143731	42.3082	0.35773	0.011999	0.737672	52.7211	0.00062771	6.59991	0.710068	1.22663	0.208988	0.0568505	0.947864	0.0889364	0.205814	1.41939e-27	1.92146e-05	3.04377e-26	0.0863225	1.55702e-05	0.823325	0.00107097	1.23144e-27	0.549127	14.4033	3.89598e-24	5.6845e-24	7.04231e-30	0.356548	0.0104324	0.0269087	69.2391	8.62756	0.0564075	5.50835e-30	0.000366143	4.95993e-30	20.1251
2610524H06Rik	18.2518	30.9964	0.99338	16.6891	1.25526	0.0101033	0.000526157	6.03487	7.0427	3.50868	4.01194	0.547963	1.32312	0.844497	2.42365	0.0744912	18.5721	1.95359e-29	3.92132e-28	1.9365	0.00926547	0.280954	0.0126009	4.29347	4.27982	0.000852019	0.251806	2.82088e-27	0.0060161	0.0165303	1.15753e-28	6.1344	1.92944	7.81644e-29	5.01268e-26	2.31722e-25	1.01673e-25	1.48348e-25	0.0927484	0	0.000392525	0.0063721	0.397874	5.64434	0	0	0.000516855	1.17483e-05	5.99733
2610528A11Rik	0.118877	0.0187398	0.00248234	16.5309	0.000155254	0.049278	0.000591381	0.0664876	0.0705689	0.0237635	0.105212	0.000241413	0.845559	0.0446154	0	0.000100368	0	4.33531e-30	0.000324696	0.0105181	3.31995e-29	0.00101995	0.00554941	0.00117825	0.110631	3.02724e-29	2.74723e-30	5.59318e-05	5.89122e-29	1.88597e-05	0.0780333	8.52363e-29	6.39628e-29	0.000485989	3.58049e-27	1.65515e-26	7.26236e-27	1.05963e-26	2.62226e-32	1.66596e-31	3.90493e-05	2.31841e-30	0.0254273	3.91721e-30	1.8378e-32	2.05108e-32	5.20762e-31	1.84687e-32	0.00755404
2610528J11Rik	0.0563056	0	0.000347173	0.00840631	0	2.06608e-06	0	0.00507059	0	0	3.20732e-07	0	0.0760757	0.000422218	0	0	32.2567	0	0.000649393	9.74348e-07	0	3.69986e-06	2.41127e-06	0	0	26.828	0	42.3907	11.7143	0	0	0.0026981	993.965	0	0.0125024	2.15196	1.5853e-24	2.31307e-24	6.46692e-31	13.8296	5.90506e-31	5.71756e-29	1.20127e-28	13.4165	4.53231e-31	5.05829e-31	1.28428e-29	4.55468e-31	0.350327
2700029M09Rik	50.3182	25.3436	2.01808	90.418	11.9044	0.0432365	0.01481	17.3554	2.77963	12.7697	4.12698	14.0179	44.5887	1.38178	4.51961	2.58157	26.4877	0.00718031	81.0993	5.54953	0.106182	1.48234	0.0551789	3.59358	40.1363	0.162351	0.037448	6.90354	58.6294	1.5427	0.273452	0.170896	27.3716	0.0218581	5.1856e-25	0.0148666	1.0518e-24	1.53465e-24	0.0805282	0.419353	0.0108524	1.20808	4.4513	20.1966	0.00124289	0.815075	0.000458748	0.00045158	3.75809
2700038G22Rik	0.519075	0.0021918	0.13453	0.32818	0.0522178	0.0021576	0.000359922	0.229969	0.000418711	0.578132	1.54492	6.87643	0.397166	0.0436237	0	0.115094	9.05513	0.00240669	0.00468557	2.02139	9.69136e-28	0.0143304	0.00031568	0.00471218	0.522167	8.79229e-28	0.000430437	0.286504	1.71104e-27	2.26721e-27	2.73232e-05	2.4756e-27	1.85773e-27	6.92247e-29	0.610134	0.0011494	5.42731e-26	7.91882e-26	6.42813e-31	4.08388e-30	5.86964e-31	0.00254612	0.000277992	0.143576	4.50512e-31	5.02795e-31	1.27658e-29	0.000103258	0.118902
2700046A07Rik	1.93254	0	2.22941	0.000202379	0	5.40364e-07	0	2.02259	0	0	0.0149745	0	0.000503466	0	0	0	0	0	2.33704	0	0.17228	0.0937501	0	0	0	3.0779e-29	2.79321e-30	8.7456e-29	5.98982e-29	7.93676e-29	3.58869e-30	8.66628e-29	6.50333e-29	2.42333e-30	0	0	0	0	5.53771e-32	3.51818e-31	5.05657e-32	4.89602e-30	1.02866e-29	8.27238e-30	3.88107e-32	4.33148e-32	1.09975e-30	3.90023e-32	1.0839e-29
2700046G09Rik	7.45712	50.997	0.14127	2.37026	0.11187	0.0345696	3.28882e-06	1.24725	1.23204	0.0422017	0.0850096	1.78707e-26	0.283552	0.298	1.47967e-25	9.092e-26	2.25144	1.18827e-28	8.70484	0.0930395	0.00204885	0.100944	0.00188263	0.000292582	7.64508e-29	46.2227	0	0.199711	13.4258	0.0497578	0	0.0332312	6.66017	0	0.315011	0.0695972	1.19251e-25	1.73995e-25	1.00715e-31	6.39855e-31	9.19644e-32	0.000171498	0.000213964	5.32236	7.05855e-32	7.87771e-32	2.00012e-30	7.09339e-32	1.66088
2700049A03Rik	7.06605	12.6217	1.89924	12.1541	0.35474	0.0265427	0.00118983	2.95722	3.98057	1.29695	2.39955	0.394266	16.6282	0.0919761	0.0904189	0.539973	64.1115	0.0053941	0.0501287	10.8955	0.00576331	0.741505	0.0109567	2.32816	26.4493	6.33447e-27	0.000430437	1.79989e-26	0.0647218	0.219698	0.00256823	0.196478	1.33842e-26	4.98734e-28	4.76706e-25	0.056216	9.6691e-25	0.0293398	0.0414609	0.0161762	0.00728358	0.0033258	16.8374	13.8706	0.000756291	0	0	0	39.6301
2700054A10Rik	0.177557	1.46085e-28	0.00856139	0.319805	1.367e-05	2.93945e-06	2.68016e-27	0.246543	0.151392	1.14831e-28	0.00242831	9.53887e-27	0.0202565	0.00288341	7.89808e-26	4.85306e-26	1.33648	1.66266e-28	3.33736e-27	0.00494732	0.000186128	0.0109859	5.00699e-28	2.52049e-27	1.06973e-28	2.83167e-27	2.56975e-28	8.04595e-27	5.51063e-27	7.30182e-27	3.3016e-28	7.97298e-27	5.98306e-27	2.22947e-28	1.07405e-25	0.000243008	2.1785e-25	3.17859e-25	0	0.0144356	0	0	0.741812	95.1729	0	0	0	0	0.046552
2700060E02Rik	74.6967	140.308	22.6797	218.799	39.7895	0.172524	0.0852158	54.8275	12.974	70.8005	33.4551	24.8904	226.661	9.93989	8.20557	14.0412	268.242	0.0231734	344.2	26.7865	0.954709	7.07311	0.252049	13.5266	119.236	3.07601	7.74255	181.865	9.63567	12.3153	1.44131	25.0553	57.8217	0.0903792	3.49949	112.595	0.176708	3.26567	0.357346	43.2686	0.0712733	3.52172	86.0249	280.856	0.0461001	1.45299	97.7278	0.0566437	56.4904
2700062C07Rik	45.5284	24.1452	1.62886	23.4585	4.49821	0.037087	0.000267054	8.3912	1.62213	6.05547	3.51821	3.67728	7.85463	0.871565	0.000295056	0.836703	6.93877	0.00729051	2.83946	0.266415	0.301086	0.757007	0.0164471	1.33795	0.907275	0.00431679	3.87749e-28	0.0038384	0.0531351	0.00249536	0.010898	0.00306701	10.7317	0.00194395	5.3181e-25	1.43616	1.07868e-24	1.57387e-24	0	0.0945068	0.00215183	0.0252743	26.5335	230.876	0	0.00287566	292.24	0.00284351	10.6931
2700069I18Rik	0.123443	1.57257e-29	2.46256e-07	0.0271853	0.000542339	8.14757e-07	2.88512e-28	0.0293848	2.56619e-28	0.00261015	0.0353122	2.4676e-28	7.93228e-27	1.75921e-26	2.04314e-27	1.25543e-27	1.83745e-26	0	0	0.0129317	0	0	0	0	0	6.1558e-29	5.58642e-30	1.74912e-28	1.19796e-28	1.58735e-28	7.17739e-30	1.73326e-28	1.30067e-28	4.84667e-30	2.14829e-26	9.93093e-26	4.35741e-26	6.35776e-26	0	0	0	0	0	0	0	0	0	0	0.00289498
2700070H01Rik	0.158243	2.25161e-29	3.6216e-28	3.25856e-27	1.98486e-27	3.65548e-05	4.13093e-28	3.68816	3.67429e-28	1.76989e-29	1.43558e-06	7.17906e-28	2.30776e-26	0.000111737	5.94418e-27	3.65247e-27	5.34576e-26	5.50804e-29	1.10559e-27	1.99586e-27	4.21802e-28	0.0167615	0.00238123	8.34982e-28	3.54377e-29	3.38569e-28	3.07253e-29	9.62016e-28	6.5888e-28	8.73044e-28	3.94756e-29	9.53291e-28	7.15366e-28	2.66567e-29	1.79024e-26	8.27577e-26	3.63118e-26	5.29814e-26	1.49259e-31	9.4826e-31	1.36291e-31	1.31963e-29	2.77257e-29	2.22967e-29	1.04607e-31	1.16747e-31	2.96416e-30	1.05124e-31	0.00560559
2700081O15Rik	10.2168	1.6482	0.561752	10.7861	0.237307	0.001727	1.3934e-26	0.260293	0.597503	1.25294	8.57607	0.00846685	137.971	0.0681488	2.44302e-24	0.000104334	1.02688	0.00174695	0.0319666	1.84116	0.279517	0.414604	9.35113e-05	3.18853	0.085165	1.16038e-26	1.05306e-27	0.100471	2.25819e-26	0.890724	1.35296e-27	0.0181851	0.901535	9.1361e-28	4.58302e-25	2.1186e-24	9.29582e-25	1.35632e-24	6.7591e-30	8.95159	6.17185e-30	5.97588e-28	38.9882	1.66922	4.73708e-30	5.28683e-30	0.000295753	4.76047e-30	2.90311
2700089I24Rik	7.07485e-29	3.03353e-30	4.87927e-29	4.39016e-28	2.67414e-28	0.000189073	1.64441e-06	2.22908e-28	4.95026e-29	2.38452e-30	0.367596	1.53405e-28	4.93132e-27	1.09366e-26	1.27018e-27	7.80475e-28	1.14231e-26	4.62984e-30	9.29319e-29	1.67764e-28	3.5455e-29	2.43022e-28	1.39424e-29	7.01852e-29	2.97875e-30	9.2337e-29	8.37963e-30	2.62368e-28	1.79695e-28	2.38103e-28	1.07661e-29	2.59988e-28	1.951e-28	7.27e-30	1.07415e-26	4.96546e-26	2.17871e-26	3.17888e-26	5.53771e-32	3.51818e-31	5.05657e-32	4.89602e-30	1.02866e-29	8.27238e-30	3.88107e-32	4.33148e-32	1.09975e-30	3.90023e-32	1.0839e-29
2700094K13Rik	7.1284	8.03922	2.39689	53.7087	0.18426	0.0134375	0.00515465	8.2997	6.35206	0.533235	3.23735	2.43219	29.964	1.45581	0.83546	1.04217	22.6608	0	59.5095	1.41232	0.360067	0.352753	0.0407492	1.87635	10.4887	0.0179766	0	0.0198237	0.558904	1.92669	0.429081	4.58677	28.3291	0.052083	2.32126	3.90262	0	5.49751	5.90618	27.2788	0.0115399	0.139101	12.0084	62.7121	0	0.506558	2.99369	0.0285125	11.4934
2700097O09Rik	22.3201	78.7344	0.95532	41.0069	4.01638	0.00941094	0.000494316	10.6341	4.07658	1.07288	0.873788	2.08731	57.2308	0.118708	0	0.918181	11.304	0.00818427	76.2806	0.0872436	0.0506837	0.131851	0.0257371	0.46816	2.79837	1.20755e-27	1.09586e-28	4.72082	2.34998e-27	0.00117053	1.40795e-28	8.51948e-05	0.0354941	9.50745e-29	0	7.20049	0	0	0	2.12739	0.000708927	0.00108072	8.12622	15.0067	0	0	8.10534e-05	0.0537199	8.6096
2700099C18Rik	18.8047	3.35044e-30	0.0284335	0.475944	1.50636	0.00211196	0.000219169	0.171059	0.0157268	2.63362e-30	0.069372	0.0505968	0.349425	0.02448	0.0172636	0.0344099	4.31085	8.75962e-30	1.75827e-28	0.00397458	6.70807e-29	0.00180518	0.000492772	0.0454053	5.63578e-30	1.53895e-28	1.39661e-29	4.3728e-28	2.99491e-28	3.96838e-28	1.79435e-29	4.33314e-28	3.25167e-28	1.21167e-29	2.50634e-26	1.15861e-25	5.08365e-26	7.41739e-26	1.38424e-31	8.79427e-31	1.26397e-31	0.000835993	2.11982e-05	2.06782e-29	9.70138e-32	1.08272e-31	2.749e-30	9.74927e-32	2.00777e-06
2810001G20Rik	22.7434	9.20521	1.42747	83.249	9.6958	0.00135172	2.45502e-05	2.47187	8.56272	1.49031	1.75492	0.0746526	21.4432	0.223186	0.00225825	0.57242	11.7492	0.000382809	0.849558	0.104565	0.00170191	0.360162	0.00190222	2.34554	1.49649e-28	21.4866	4.4219e-30	0.000151831	9.48242e-29	0.152512	5.68122e-30	0.174256	1.02954e-28	0.0663041	0	0.226461	0	2.77328	0.535276	1.67061e-30	2.40112e-31	2.32488e-29	0.401182	8.88659	1.84294e-31	5.1351e-05	0.000360263	0.0139768	0.197461
2810002D19Rik	25.8229	13.474	1.48983	5.61248	0.00470852	0.0260486	0.00235744	2.5785	0.678737	10.2564	2.97974	0.583727	19.1173	0.22228	1.30393	0.676764	0.926126	0.0121565	2.3642	6.99037	0.710165	0.900627	0.0221449	0.55217	76.6293	0.025026	3.10067e-28	0.38219	6.64914e-27	0.00483704	3.11404e-05	9.62021e-27	0.00363487	2.69008e-28	1.46773e-25	0.000664871	2.97701e-25	4.34366e-25	6.33272e-31	4.02326e-30	0.0080415	0.00617	6.41878	2.52656	4.43826e-31	4.95332e-31	8.58352	0.0224393	0.759291
2810004N23Rik	22.9077	25.7235	1.82525	11.8902	4.81019	0.0394063	0.00155391	4.23326	2.99714	6.43269	2.46049	2.70351	4.22524	0.427881	1.19449	0.578846	15.2303	0.00203625	62.8322	0.718793	0.0146541	0.162705	0.00985241	1.85674	29.3181	1.08303e-26	9.8286e-28	15.6014	1.18094	0.754451	0.0436834	0.00976348	84.2288	0.00616	2.52894e-24	7.90808	5.12948e-24	7.48426e-24	1.04404	5.02945	6.7335e-05	0.0242126	2.98056	4.18149	1.63531e-30	0.00184864	0.000127835	0.00834745	6.68532
2810006K23Rik	8.60692	86.4553	4.63664	2.8631	0.879781	0.10469	0.00356994	4.12421	3.88453	1.0614	4.26858	2.44455	42.6976	2.2781	2.76117	0.840172	4.34307	0.00328085	132.051	1.71764	0.00624299	0.520795	0.0307203	1.18826	21.2892	0.00227469	6.68194e-28	0.346066	13.2383	0.0921966	0.00617358	0.313569	5.82616	5.79712e-28	1.08107e-24	0.00573974	2.19275e-24	3.19938e-24	1.03903e-30	0.108931	0.00406862	0.025704	1.91864	6.8534	7.282e-31	0.0017093	2.06344e-29	0.0357357	3.87047
2810013P06Rik	89.5975	21.542	15.4639	88.3904	10.3861	0.100722	0.0678136	32.5185	25.2164	20.5963	2.1248	19.7517	54.1922	3.70887	0.281145	2.34137	88.3025	0.0134275	46.1053	1.8553	0.0271504	1.36009	0.0689058	23.7905	28.6469	30.2102	1.53787e-28	4.95999	0.572985	8.27083	0.0565866	8.82108	35.625	0.0345052	0.618902	0.00193545	1.01268e-24	1.47757e-24	0.000862394	11.194	0.437193	0.257083	28.6182	40.9603	4.14296e-05	0.295497	196.89	0.024747	5.07333
2810021J22Rik	9.68109	27.6184	0.00687048	9.23867	0.386603	0.0278746	1.97576e-05	1.49354	3.2753	0.216108	3.30227	1.94419e-26	0.0701716	0.0494641	1.60977e-25	0.0136821	4.53438	9.84642e-29	21.2344	0.00422249	7.54033e-28	0.186141	0.00342865	0.000754576	6.335e-29	0.212738	6.91359e-28	2.16466e-26	1.48256e-26	0.24196	8.88253e-28	0.0022578	1.60967e-26	0.00565476	3.68785e-25	0.000126091	7.48012e-25	1.0914e-24	1.19292e-30	7.5788e-30	1.08928e-30	0.00307086	0.232182	0.881836	8.36054e-31	9.33079e-31	2.36905e-29	8.40181e-31	3.60378
2810025M15Rik	11.7665	29.994	20.4434	15.9612	3.72376	0.0806956	0.0124479	10.5465	9.19838	17.8751	3.35903	0.244785	184.929	0.415497	0	0.0212507	34.9234	2.13042e-05	111.359	42.0516	1.14712	0.394602	0.0425083	9.28916	31.4693	0.441555	0	25.2611	0	3.03034	0.0537768	1.10482	214.894	0	18.8839	9.11308	0.837088	14.573	3.97129e-31	16.5877	0.07852	0.00153713	51.4359	5.42837	2.78326e-31	0.000154053	21.4666	2.797e-31	11.2715
2810029C07Rik	23.5823	0.756014	4.38962	5.47877	19.167	0.00411421	1.49102e-27	0.425716	2.27024	0.00261015	0.248181	2.29669e-07	0.0174604	0.0357776	0	0	9.99935	2.05989e-29	4.13468e-28	1.07738	1.57745e-28	0.00164253	2.90866e-06	3.12265e-28	1.32529e-29	6.83574e-27	6.20347e-28	0.26496	1.33029e-26	1.76268e-26	7.97017e-28	1.61241	0.425902	5.38201e-28	3.93853e-26	1.82067e-25	7.98859e-26	1.16559e-25	0	1.06342	0	0	21.6972	0.00437117	0	0	0	0	0
2810032G03Rik	0.0894277	494.02	3.20016e-05	3.13905	1.30768	5.07652e-07	1.50618e-27	0.929216	0.000226319	3.10308	0.362242	0	0.101739	0	0	0	11.3927	2.13042e-05	0	0.000486344	0	1.70456e-05	0	0	0	1.53895e-28	1.39661e-29	4.3728e-28	2.99491e-28	3.96838e-28	1.79435e-29	4.33314e-28	3.25167e-28	1.21167e-29	3.58049e-27	1.65515e-26	7.26236e-27	1.05963e-26	7.86427e-32	4.99627e-31	7.181e-32	6.95299e-30	1.46084e-29	0.281941	5.51163e-32	6.15127e-32	0.00107371	5.53884e-32	1.5142e-05
2810047C21Rik1	0.167612	4.70979	2.51712e-28	6.59754e-05	1.37954e-27	0.00301494	2.87112e-28	0.0220818	0.00562177	1.23013e-29	0.158772	6.11786e-27	0.0475213	6.83401e-05	5.06552e-26	3.11256e-26	4.55555e-25	7.38886e-29	1.48312e-27	0.00900605	0.0477173	0.157172	0.000594919	0.0002961	4.75385e-29	6.46357e-28	5.86572e-29	1.83657e-27	1.25786e-27	1.574e-05	7.53623e-29	1.81991e-27	1.36569e-27	5.08898e-29	7.51902e-26	3.47582e-25	1.52509e-25	2.22522e-25	1.76781e-31	1.12312e-30	1.61422e-31	1.56297e-29	0.000159249	2.64081e-29	1.23896e-31	1.38275e-31	3.51074e-30	1.24508e-31	0.00903988
2810049E08Rik	2.02655	5.19221e-29	8.35139e-28	2.24129	0.000396173	1.17366e-07	9.52592e-28	0.0204732	0.000794425	0.0114333	0	0	0.00512003	0.000312392	0	0	0	0	0	0	0	0	0	0	0	3.0779e-29	2.79321e-30	8.7456e-29	5.98982e-29	7.93676e-29	3.58869e-30	8.66628e-29	6.50333e-29	2.42333e-30	0	0	0	0	0	0	0	0	0	0	0	0	0	0	0
2810403A07Rik	74.8833	38.0588	10.9205	91.9223	4.26971	0.109041	0.00928149	8.16357	39.0759	12.0319	11.4046	17.0079	201.517	1.72677	1.06712	3.51297	15.8691	0.0337881	110.109	24.6453	1.17995	1.87833	0.0471066	9.56339	14.5815	0.0869945	9.05645	0.421332	0.661723	10.1525	0.247653	2.9594	17.8033	0.0996529	0.654049	63.7392	4.85431e-24	7.08278e-24	7.97714e-30	15.5023	0.34375	0.195293	45.8992	50.8531	0.00409559	0.713614	0.000644191	0.0146617	12.9704
2810403D21Rik	7.53196	0.951848	0.0625978	0.261656	7.86088e-05	0.0102513	0	0.374005	0.985601	0.00238262	0.925932	0.45307	1.53602	0.245097	0.00123589	0.114326	10.794	2.98868e-29	0.113147	0.732824	0.000288399	0.139435	0.00270931	0.192517	1.92286e-29	0.319324	2.28606e-29	0.121312	0.182562	0.00416754	2.93712e-29	7.0928e-28	5.32256e-28	0.00826181	0.0581819	0.00142865	8.59811e-26	1.25452e-25	0.000198195	13.3455	3.85231e-32	3.72999e-30	0.0478734	0.229573	0.000253139	3.2999e-32	5.7594e-05	2.97136e-32	0.469148
2810404M03Rik	2.35557e-29	1.01001e-30	0.000146508	1.4617e-28	0.000278945	3.40526e-07	1.85302e-29	7.42173e-29	1.64819e-29	7.93925e-31	0	0	0	0	0	0	0	0	0	0	0	0	0	0	0	0	0	0	0	0	0	0	0	0	0	0	0	0	0	0	0	0	0	0	0	0	0	0	0
2810405F15Rik	0.929031	4.60989e-30	7.41476e-29	0.00607911	1.65927	2.87876e-28	8.45755e-29	4.91953e-06	8.45802e-06	3.62362e-30	0.0136448	1.13318e-27	3.64269e-26	6.6107e-07	9.38261e-27	5.76525e-27	8.43803e-26	9.22952e-30	1.85258e-28	3.34435e-28	0.000532537	0.000989106	2.7794e-29	1.39913e-28	5.9381e-30	6.1558e-29	5.58642e-30	1.74912e-28	1.19796e-28	1.58735e-28	7.17739e-30	1.73326e-28	1.30067e-28	4.84667e-30	0	0	0	0	1.66131e-32	1.05545e-31	1.51697e-32	1.46881e-30	3.08599e-30	2.48171e-30	1.16432e-32	1.29944e-32	3.29924e-31	1.17007e-32	3.2517e-30
2810408A11Rik	0.0593752	0	4.94543e-05	0.474072	0	0.000374261	0	0.774904	0.33944	0	0.0324032	5.65197e-05	0.821882	0.253385	1.4209e-26	7.14181e-06	1.27785e-25	0.00489402	0.00765356	0.0214545	3.50493e-28	0.000911499	1.37829e-28	6.93821e-28	2.94467e-29	0	0	0	0	0	0	0	11.9324	0	7.16097e-27	3.31031e-26	1.45247e-26	2.11925e-26	5.24928e-32	24.611	4.7932e-32	0.00380997	0.000912587	2.6389	3.67893e-32	4.10587e-32	1.04247e-30	3.69709e-32	1.02744e-29
2810408I11Rik	0.0147332	0	0.183493	0.00343076	2.80599	8.05058e-07	1.98916e-05	0.0519045	0.00183878	0	0.180117	0.121687	0.78141	0.416985	0	0.022937	0.000338263	0	0	0	0	1.24359e-05	0.000263157	0.0552306	0	0	0	2.34557	0	0.441225	0	12.9137	0.000460945	0.00625935	0.0948263	0.0109042	7.0007e-26	1.02145e-25	5.53545e-33	3.51674e-32	5.05451e-33	4.89402e-31	1.24434e-06	8.269e-31	3.87949e-33	0.00937624	1.0993e-31	0.00283514	1.08346e-30
2810410L24Rik	8.12576	4.74405	0.385282	2.2494	5.46923e-27	0.000104724	4.91004e-06	4.11979	1.48473	0.0454989	0.0937432	2.65615e-26	5.66016	1.89364e-24	2.19927e-25	4.73576e-06	0.595334	2.41512e-28	4.84772e-27	0.0823358	0.000524654	0.0415465	3.29445e-05	0.130426	0.0615707	0.733423	3.29573e-28	1.0319e-26	7.06742e-27	0.157932	4.23432e-28	1.02254e-26	7.67332e-27	2.85931e-28	1.89761e-25	0.000121681	3.84895e-25	5.61588e-25	2.20283e-31	1.39949e-30	2.01144e-31	1.94758e-29	0.891122	18.0437	1.54384e-31	1.72301e-31	56.7559	1.55146e-31	0.119847
2810417H13Rik	1.05954	0	0.00462246	6.61207	4.41523	0.0114807	0.0152445	0.115741	0.0674213	0.0221521	0.749964	0.0375458	0.966902	0.625127	0.000159915	0.128153	18.1904	0	0.000649392	10.3906	0.00465103	0.0420361	0.0056459	1.48276	0	8.97459e-28	8.14449e-29	2.55006e-27	1.74652e-27	0.178306	0.000108503	0.000655403	0.00222674	0.146548	0	4.12716	0	0	5.07501e-05	0.645872	3.74246e-31	0.0780811	0.000987809	0.0636167	2.87245e-31	2.84569	8.13942e-30	2.88663e-31	0.00117543
2810428I15Rik	110.858	66.2371	7.58471	49.6444	34.9246	0.0500152	0.0283902	36.7899	10.8977	31.477	17.553	1.8264	94.2741	2.66046	1.36807	2.76038	75.187	0.067421	122.271	9.83186	1.04034	2.36972	0.0884644	12.2293	61.2431	0.0968015	0	137.43	36.1641	4.38151	0.478059	7.92446	82.9422	0	2.37632	29.4518	0.0880884	3.15628	7.27391	19.2066	0.0284535	0.574877	26.2133	32.1044	0.00061127	0.31647	5.14668	0.0127563	17.1972
2810429I04Rik	0.865666	9.16438e-30	1.47404e-28	3.93354	0.00142661	0.00172463	1.68135e-28	1.37852	0.471402	7.20371e-30	0	0	0	1.21463e-05	0	2.91789e-06	0.736499	5.57491e-30	1.11902e-28	0.188685	4.26923e-29	2.92629e-28	0.00178812	8.45119e-29	3.58679e-30	6.1537e-29	5.58452e-30	1.74852e-28	1.19756e-28	1.58681e-28	0.00331797	1.73267e-28	1.30022e-28	4.84502e-30	7.16097e-27	3.31031e-26	1.45247e-26	2.11925e-26	9.28764e-33	5.90056e-32	8.4807e-33	8.21143e-31	0.166846	1.38741e-30	6.50919e-33	7.2646e-33	1.84445e-31	6.54133e-33	1.81788e-30
2810433D01Rik	7.04603e-29	3.02117e-30	0.0155158	4.37228e-28	2.66325e-28	5.61442e-05	5.54281e-29	2.22e-28	0.000189974	2.37481e-30	0.20388	3.87713e-29	1.24633e-27	0.017114	3.21022e-28	1.97255e-28	2.88703e-27	1.26766e-30	2.54449e-29	4.99971e-07	9.70766e-30	0.282734	3.81746e-30	1.92169e-29	8.15588e-31	2.15453e-28	1.95525e-29	6.12192e-28	4.19287e-28	5.55573e-28	2.51209e-29	6.0664e-28	4.55233e-28	1.69633e-29	0	0	0	0	3.68204e-31	2.33925e-30	3.36213e-31	3.25538e-29	6.83961e-29	5.50033e-29	2.58054e-31	2.88001e-31	7.31224e-30	2.59327e-31	1.49741
2810442N19Rik	0.0836715	0.698072	0.619482	1.90303	0.184033	0.00467851	0	1.10727	0.357386	0	0.00926601	6.79551e-28	0.0698526	0.000413841	5.62661e-27	3.45733e-27	5.06016e-26	0	0	0.485803	0.000241317	0.00874559	1.48917e-05	0	0	9.19819e-29	8.34741e-30	2.61359e-28	1.79004e-28	2.37187e-28	1.07247e-29	0.00232595	1.9435e-28	7.24204e-30	3.57623e-27	0.000103756	7.25372e-27	1.05837e-26	0	0	0	0	1.90912	0	0	0	0	0	0.698916
2810454H06Rik	6.78036	32.5946	1.97523	5.25117	56.1352	0.0505893	0.000106137	5.73306	0.242526	0.338454	0.429365	1.17485	22.1827	0.138453	0.148607	0.299033	7.55389	0.00714958	0.834553	2.47568	0.000770788	0.218463	0.00387024	0.283854	27.064	1.07557e-27	9.76089e-29	3.05615e-27	2.09314e-27	0.00383456	0.168626	3.02844e-27	0.000778885	8.46835e-29	6.44413e-26	0.000181341	1.30707e-25	1.90711e-25	0	0	0	0.000670842	1.04263	375.89	0.00402933	0	332.587	0.000244883	2.48876
2810459M11Rik	128.185	2.62271	0.00484947	2.94997	0.00010536	2.10211e-06	1.08193e-27	6.34517	2.92923	0.0610408	0.0141086	0.00128115	6.56833e-25	0.0529935	0.000684738	0.634499	1.52151e-24	0	0	0.00011253	0	1.03443e-05	0	0	0	1.47739e-27	1.34074e-28	4.19789e-27	2.87511e-27	3.80965e-27	1.72257e-28	4.15981e-27	3.1216e-27	1.1632e-28	2.8485e-24	195.976	5.77765e-24	8.42998e-24	1.76795e-31	1.1232e-30	1.61435e-31	1.56309e-29	0.00625779	2.64101e-29	1.23906e-31	1.38285e-31	3.51101e-30	1.24518e-31	0.0029558
2810468N07Rik	72.0186	34.1764	0.0987335	32.8778	8.51326	0.00753305	0	336.408	130.648	0.589927	5.54207	0	1.53801	0.0619321	0	0.00117296	0	0.0105844	0.00497475	0.000954057	0	0.603346	0.00212175	6.57911	19.6724	0.000329799	4.74303e-30	0.00162032	1.0171e-28	3.16693e-06	0.00038166	0.0121753	0.062539	4.11496e-30	1.43219e-26	6.62062e-26	2.90494e-26	4.23851e-26	0	0	0	0	4.86783	0.0327871	0	0	0	0	1.16373
2810471M01Rik	9.43424e-29	4.04518e-30	0.000392177	5.85424e-28	3.56594e-28	9.81401e-07	7.42151e-29	2.97246e-28	6.60112e-29	3.17973e-30	9.32176e-05	2.81126e-28	0.0151737	2.00422e-26	2.32769e-27	1.43028e-27	2.09335e-26	0	0	0	0	0	0	0	0	0	0	0	0	0	0	0	0	0	3.58049e-27	1.65515e-26	7.26236e-27	1.05963e-26	0	0	0	0	0	0	0	0	0	0	0
2810474O19Rik	113.649	90.7338	17.2809	37.9844	4.24025	0.434372	0.0264649	7.73228	18.7881	72.8843	26.1815	42.9598	114.616	30.9889	3.04587	16.3673	76.3303	0.0147866	68.5045	45.4827	2.67849	13.7811	0.461503	39.2406	18.2536	0.0113404	3.30605	4.44054	3.7453	14.9415	3.14922	18.1347	162.835	0.0731581	1.80105e-24	41.9001	0.0941968	5.33012e-24	16.2129	45.1141	1.89468	2.8774	30.4539	488.87	0.493377	0.260853	310.866	0.0811554	93.4835
2900005J15Rik	27.1449	0	0.285727	1.99422	1.54823	0.0749861	0.00764636	0.00150853	0.30396	0.0485276	0.440928	0.0616874	6.03996	0.0870644	2.22852e-25	1.01916	1.81717	5.41153e-29	1.08622e-27	0.0145936	0.00782656	0.527836	0.0585668	8.20351e-28	3.48167e-29	0	0	0	7.31971	0	0.0229634	0	33.3143	0	2.88624e-25	0.73157	5.85422e-25	8.5417e-25	3.46568e-32	19.0405	0.000642229	3.06409e-30	3.18007	2.24942	0.000540014	2.71078e-32	1.49487	2.44089e-32	13.3772
2900008C10Rik	0.0636119	0	0.00254313	14.727	0.00754779	0.0103364	0	1.92753	0.0286143	0.108348	0.237843	0.00190449	0.231246	0.334251	0.000184754	0.140418	2.60669e-25	3.48008e-05	2.02242	0.155212	0.00265538	0.0488586	0.00807132	0.693517	1.31356e-28	1.65802	0	0.0691408	0.0319343	0.807789	0.00178416	0.142338	5.2261	0.00128083	0.0243983	12.7587	0	0.0524098	2.81771e-31	0.965138	2.5729e-31	0.0015723	0.279033	4.20918e-29	0.00668787	2.20396e-31	5.59576e-30	1.98453e-31	0.555111
2900009J06Rik	0.221923	0.210069	0.187821	1.08171	0.0425624	1.74272e-06	0	0.000367046	0.0288721	0.0114333	0.000861066	1.42614e-28	4.58443e-27	1.21419e-06	1.18083e-27	7.25572e-28	1.06195e-26	5.88696e-30	0.000213197	0.00109709	4.5082e-29	0.0132618	1.77282e-29	0.000128461	8.58104	2.42418e-28	2.19995e-29	6.8881e-28	4.71762e-28	6.25105e-28	2.82648e-29	0.0249861	5.12207e-28	1.90863e-29	2.50121e-26	0.0012488	5.07325e-26	7.40222e-26	0	2.31336	0	0	0	0.445317	0	0	0	0	0
2900011O08Rik	72.3118	1.99341e-27	0.146816	365.667	38.2208	2.48177e-06	3.65721e-26	23.9859	15.3761	0.874814	0.000204736	2.84869e-28	0.00421363	2.0309e-26	0.00435037	1.44932e-27	2.12123e-26	4.55318e-30	9.13931e-29	0.00341404	3.4868e-29	0.000355193	1.37116e-29	6.90231e-29	2.92943e-30	6.1558e-29	5.58642e-30	1.74912e-28	1.19796e-28	1.58735e-28	7.17739e-30	1.73326e-28	1.30067e-28	4.84667e-30	1.43092e-26	0.000309559	2.90236e-26	4.23475e-26	5.40317e-33	3.4327e-32	1.44899e-05	4.77707e-31	1.00367e-30	8.07141e-31	3.78678e-33	4.22625e-33	1.07303e-31	3.80548e-33	0.00290801
2900026A02Rik	3.23518	80.3876	26.6006	117.624	3.36825	0.0165318	2.81823e-05	0.240583	3.16201e-05	63.2829	2.09202	0.0225045	405.264	0.0362669	2.41332	0.285368	76.426	0.00317384	8.80846	30.3613	0.827513	0.650348	0.000434044	0.157873	79.5846	4.76283e-26	4.3223e-27	0.821072	1.43854	11.3382	0.00037702	0.000665211	11.8277	3.74994e-27	0.0134964	379.32	9.79656e-24	1.42938e-23	1.96006e-29	0.0871844	0.102132	0.00297492	63.3559	7.74387	1.97184e-05	1.53311e-29	0.000621744	1.38048e-29	3.08799
2900041M22Rik	1.46249e-28	6.27083e-30	0.00305868	2.21286	0.000581719	2.45333e-07	1.15048e-28	0.211985	1.0233e-28	0.0281596	0.373349	0.000229633	5.27084	1.61986e-26	1.8813e-27	1.15598e-27	1.6919e-26	1.66646e-29	0.00017645	0.000746316	1.27616e-28	0.218964	0.000297072	0.0302709	0.089886	0	0	0	0	0	0	53.1736	0	0	0	0	0	0	0	0	0.00112418	0	35.4413	0	0.00436362	0	0	0	0.34039
2900052N01Rik	471.578	1.08093e-20	0.12432	0.00650011	1.07698e-20	0.00051334	1.07765e-20	23.8198	18.5499	0.0085718	6.19031e-26	6.61497e-28	0.0393689	0.0464561	5.47712e-27	0.00781546	4.92572e-26	1.38895e-29	2.78796e-28	5.03292e-28	1.06365e-28	7.29066e-28	4.18273e-29	2.10556e-28	8.93625e-30	6.00086e-29	5.44582e-30	1.7051e-28	1.16781e-28	0.0110818	6.99674e-30	1.68963e-28	1.26793e-28	4.72468e-30	3.58049e-27	1.65515e-26	7.26236e-27	1.05963e-26	5.53733e-33	3.51793e-32	5.05622e-33	4.89568e-31	1.02859e-30	8.27181e-31	3.88081e-33	4.33118e-33	8.10534e-05	3.89996e-33	1.08383e-30
2900055J20Rik	0.00125376	0	0.00655251	46.8856	32.5705	1.66899e-06	0	1.64005	0.250825	0.131828	0.0125823	0	0	0.0371742	0	0	0	0	0	1.98759	0	0.0209616	0.000113843	0	0	0	0	0	0	0	0.00144495	0	0	0	0	0	0	0	0	0	0	0	0	0.0067497	0	0	0	0	2.71929
2900057B20Rik	0.10408	8.88546e-31	1.42918e-29	1.28591e-28	7.83277e-29	5.54875e-29	1.63017e-29	6.52917e-29	7.77973e-05	6.98446e-31	0.311237	0	0	0	0	0	0	4.52782e-30	9.08842e-29	1.64067e-28	3.46738e-29	0.00360889	2.55443e-06	6.86387e-29	2.91312e-30	0	0	0	0	0	0	0	0	0	0	0	0	0	0	0	0	0	0.282231	0	0	0	0	0	0
2900060B14Rik	0.444601	0	1.51791	15.2604	0.138311	0.0123324	0.000314285	0.198445	0.00748646	0.122312	0.791311	0.533037	12.225	0.211075	0.000149769	0.130861	4.74238	0	2.85621	0.117745	1.69321e-05	0.00407477	0.000781769	0.000120707	0.39569	0	0	0.00336976	0	0.0442753	4.83457e-05	0	0.76006	0	0	0.000232208	0	0	0	0.0468401	0.000338147	0.011634	0.104846	2.27648	0.00387256	0.0210629	126.711	0.000926969	0.0347516
2900076A07Rik	26.188	15.5826	0.624759	13.3635	0.0356247	0.010567	4.16087e-05	2.61571	0.411261	0.560398	0.51198	0.118038	1.53968	0.0457308	7.0352e-26	0.179454	3.65007	0.00210624	12.4864	0.324964	0.0559017	0.157632	0.00211912	1.16576	0.00339323	2.11221e-27	1.91684e-28	6.00166e-27	4.11051e-27	0.0821335	0.00273011	5.94723e-27	4.46291e-27	0.0102335	0.0298666	0.00220796	3.04297e-25	4.4399e-25	0.111318	4.22728e-30	6.07574e-31	0.00843085	0.129441	2.62819	4.66332e-31	5.2045e-31	0.000650797	4.68634e-31	1.55892
2900079G21Rik	0.00308254	4.12776	0.00189413	14.4215	2.25052	4.74963e-06	1.70583e-27	0.00218003	0.680295	0.0622256	1.55449e-06	0	3.06398e-05	0.0063722	0	0	0	0	0	1.0778e-05	0	0	0	0	0	0	0	0	0	0	0	0	0	0	0	0	0	0	0	0	0	0	0	0	0	0	0	0	0
2900092C05Rik	0	0	0	0	7.93901e-05	0	0	0	0	0	0.0200124	0	0	0	0	0	0	0	0	0	0	0	0	0	0	0	0	0	0	0	0	0	0	0	0	0	0	0	0	0	0	0	0	0	0	0	0	0	0
2900092D14Rik	117.03	306.609	0	67.6674	1.06441	9.0327e-07	0	8.51867	15.4411	0.00767187	0	0	0	0	0	0	2.28212	9.24741e-30	1.85618e-28	0.000464565	0.00075832	6.46218e-07	3.46616e-05	1.40185e-28	5.94961e-30	0.0162555	9.52527e-28	2.98238e-26	1.15403	2.70656e-26	1.2238e-27	2.95533e-26	2.21773e-26	8.26394e-28	1.07415e-26	4.96546e-26	2.17871e-26	3.17888e-26	6.09148e-32	3.86999e-31	5.56223e-32	5.38562e-30	1.13153e-29	9.09962e-30	4.26918e-32	4.76462e-32	1.20972e-30	4.29025e-32	1.19229e-29
2900097C17Rik	714.131	622.602	26.0347	2074.36	950.004	0.21277	0.0728472	94.0082	32.8341	51.827	69.5577	14.8993	768.921	10.3739	1.95453	25.9343	427.449	0.0603515	304.153	26.3871	1.3382	14.3844	0.227164	19.6972	218.1	66.4541	1.61604e-26	17.0139	44.0493	4.93441	0.0668583	3.10191	61.8848	0.195983	8.67237	317.434	0.141245	3.22957	0.000662936	31.3922	0.18466	2.99265	152.242	899.728	0.0377911	0.0134162	28.6696	0.0963612	69.4713
3000002C10Rik	28.6751	0.127249	0.434628	56.4334	1.3497	0.0456181	7.89646e-05	0.504078	0.241385	1.14119	0.0492272	1.19844e-06	1.68486	0.000719042	5.11114e-26	0.000708671	4.59658e-25	0	48.6814	4.39337	0.000974587	0.392375	0.000138283	4.74326	0	0.0297774	1.88061e-28	3.85482e-05	4.03282e-27	5.34366e-27	2.41619e-28	5.83482e-27	0.166432	1.63158e-28	2.57747e-25	0.00118092	5.22791e-25	7.62788e-25	3.2493e-31	2.06432e-30	2.96699e-31	2.17596e-05	0.0407122	4.85389e-29	2.27725e-31	2.54153e-31	6.45286e-30	2.2885e-31	0.000146091
3010001F23Rik	0.562733	0.112366	0.204693	10.8064	5.64659	0	0	0.260849	1.59208	0.341265	0.25948	0	0	3.54522e-07	0	0	13.1691	0	1.18603e-05	2.02557e-07	0.00127647	0.108352	0	1.33368	24.6448	1.22986e-28	1.11611e-29	3.49455e-28	2.3934e-28	3.17136e-28	1.43396e-29	0.000849997	2.59859e-28	9.68312e-30	0	0	0	0	0	0	0	0	1.81015	0	0	0	0	0	0.0385788
3010026O09Rik	7.24897	7.11001	10.104	5.17894	4.41575	0.00863582	0.000795596	3.45722	0.270578	0.980988	9.85434	1.43094	54.7916	2.72947	1.07529	0.713835	29.2834	1.89047e-28	0.646315	0.184199	0.000608779	0.0891807	0.00520558	0.189975	0.00623559	5.82086e-27	5.28246e-28	19.3253	1.13278e-26	5.83137	0.0241784	0.907783	12.9383	4.58296e-28	2.48268e-25	12.0818	5.03567e-25	0.0146681	0	0.000146949	0.000617263	0.34345	0.280831	19.7787	0.00458739	0	0	0.00259315	12.4155
3100003L05Rik	0	0	2.98921e-06	21.2851	0.000312959	5.81938e-07	0	0	0	0	0.0366127	0	0	0	0	0	10.0639	0	0	0	0	0	1.86195e-05	0	0	0	0	0	0	0	0	0	0	0	0	0	0	0	0	0	0	0	0	0	0	0	0	0	0
3110001I22Rik	5.89769	0	0.44833	7.66588	0.00383102	0.0339808	0.00235428	0.552988	0.468653	2.30862	1.5294	4.88877	13.0341	0.222611	0.0280205	1.88525	35.4024	7.79567e-05	0.0791995	0.253855	2.14343e-05	0.0230364	0.00230829	1.86719e-27	7.92458e-29	0.0776551	0	12.995	1.37176	1.50598	1.69069	1.50209	530.088	0.373469	0.582962	8.17132	0	0	0.000700133	0	0.00690466	0.585816	0.834417	16.0486	0	0	1.31991	0	1.09468
3110002H16Rik	37.5624	58.1927	2.77842	22.6299	2.80374	0.144411	0.00253579	18.8918	8.01732	0.748758	10.3529	6.08975	84.8999	3.0552	2.37499	1.82257	81.068	2.28183e-27	40.7985	4.42285	1.11041	0.801635	0.0783525	2.0249	23.6941	43.6663	7.8334e-28	28.4135	1.67981e-26	0.000402106	0.0104502	5.10857	0.00670326	0.35248	2.23411e-24	1.30139	4.53148e-24	0.0146732	2.23338e-30	36.1096	0.111517	0.0770174	7.2797	56.06	0.0249406	0.00302971	0.047948	0.00157724	26.7253
3110009E18Rik	1.67227	3.38852	0.0383065	0.130001	0.820577	0.0070303	0.00251919	1.0319	0.0968487	0.389244	0.705909	0.531198	0.490189	0.0335799	0.104493	0.0417168	0.966871	0.000478241	4.59038e-05	0.0129236	0.000671976	0.272113	0.00409349	0.00347446	1.48009	0.0269916	1.05984e-28	0.000204288	2.27275e-27	0.000131117	0.0828246	0.645057	0.481157	9.19498e-29	3.57682e-26	0.000892892	7.25492e-26	1.05854e-25	2.33324e-31	1.48234e-30	0.000469757	0.000975067	0.0757273	3.48547e-29	1.63524e-31	1.82501e-31	5.18263	1.64331e-31	0.702258
3110009F21Rik	2.35875e-29	1.01138e-30	1.62674e-29	1.46368e-28	8.91555e-29	6.3158e-29	1.85553e-29	7.43175e-29	1.65041e-29	7.94997e-31	0	0	0	0	0	0	0	0	0	0	0	0	0	0	0	0	0	0	0	0	0	0	0	0	0	0	0	0	0	0	0	0	0	0	0	0	0	0	0
3110015C05Rik	7.07491e-29	3.03356e-30	0.00070427	4.3902e-28	2.67416e-28	1.89438e-28	5.56553e-29	2.2291e-28	4.9503e-29	2.38454e-30	0	0	0	0	0	0	0	0	0	0	0	0	0	0	0	9.2337e-29	8.37963e-30	2.62368e-28	1.79695e-28	2.38103e-28	1.07661e-29	2.59988e-28	1.951e-28	7.27e-30	0	0	0	0	5.53771e-33	3.51818e-32	5.05657e-33	4.89602e-31	1.02866e-30	8.27238e-31	3.88107e-33	4.33148e-33	1.09975e-31	3.90023e-33	1.0839e-30
3110021A11Rik	13.6727	0	0.10477	0.520651	0.137544	4.04604e-05	0	0.0585185	0.0025443	0	0.167925	1.96861e-05	1.93262	0.00096029	0	1.76497e-06	11.2094	1.91594e-29	3.84574e-28	0.435639	0.000262256	0.00416781	1.34749e-05	2.90443e-28	1.23268e-29	2.97527e-28	2.70007e-29	8.45398e-28	0.0970805	7.67211e-28	0.00314785	8.3773e-28	6.28648e-28	2.34253e-29	2.14829e-26	9.93093e-26	4.35741e-26	6.35776e-26	0	0	8.58303e-06	0	0.0527252	1.36948	0	0	0	0	1.00102
3110021N24Rik	76.8845	25.0938	7.1934	105.663	6.23224	0.016495	0.000824772	11.8621	5.22667	3.49593	2.15274	0	35.6609	0.302896	0	0	24.8572	0.0125704	27.6822	4.83051	0.488943	0.808468	0.0044428	0.625894	3.26478														0	0.734589	0.025036	0.24475	32.2317	24.9279	0	0	0	0	11.4363
3110035E14Rik	2.01499	0.83131	0.106648	567.869	0.333071	0.505179	0.0255917	2.1925	159.447	0.665522	0.00122389	3.13404e-07	0.00807714	0.0279741	0	0	0.967223	4.29952e-30	4.49817e-05	0.00197907	3.29255e-29	0.0102508	0.000893861	6.51779e-29	2.76623e-30	9.2267e-29	8.37328e-30	2.62169e-28	1.79558e-28	0.000448057	0.00115893	2.59791e-28	1.94952e-28	7.26449e-30	2.14829e-26	9.93093e-26	4.35741e-26	6.35776e-26	9.54607e-32	6.06474e-31	8.71668e-32	8.43991e-30	0.222163	1.42602e-29	6.69031e-32	0.00509619	1.89578e-30	6.72334e-32	1.21786e-05
3110039I08Rik	7.99992	1.56182	0.0154246	1.09519	0.141799	6.1138e-08	2.77679e-26	0.688811	2.46984e-26	1.18971e-27	0.430137	1.02462e-25	0.0195493	7.30474e-24	8.48371e-25	5.21291e-25	7.62963e-24	1.42157e-27	2.85344e-26	0.183827	1.08863e-26	0.0259186	4.28097e-27	0.0117	9.14614e-28										8.95122e-26	4.13789e-25	1.81559e-25	2.64907e-25	3.82535e-30	2.43029e-29	3.49299e-30	3.38208e-28	7.10581e-28	5.71441e-28	2.68097e-30	2.9921e-30	7.59684e-29	2.69421e-30	0.385236
3110039M20Rik	1.94629	0	0	11.0285	1.02606	0	0	0.143087	0.00525715	0.0121959	0	0	0	0	0	0	0	0	0	0	0	0	0	0	0	0	0	0	0	0	0	0	0	0	0	0	0	0	0	0	0	0	0	0	0	0	0	0	0
3110040N11Rik	13.5009	27.1459	1.55478	31.9469	11.2312	0.0246814	0.00478189	4.30438	7.94084	2.79921	4.14527	3.02173	19.4914	0.840399	0.0044148	0.600424	34.5372	0.013844	47.8519	3.55017	1.12016	0.517675	0.0351183	0.963333	9.10638	4.77701	1.95337e-28	4.64519	13.4916	0.000552281	0.187319	0.053446	15.8076	0.0621987	6.46758	12.0803	2.5723e-25	3.75316e-25	0.0173789	30.3773	0.0311414	0.101622	47.6989	16.7126	0.00150838	0.0177448	0.00324214	0.0177843	4.27069
3110043O21Rik	21.0595	13.9074	2.80107	81.3335	32.1932	0.112962	0.0126057	4.99946	6.07714	11.4442	14.1823	0.858833	47.8222	2.48815	1.52709e-24	1.89675	53.972	0.00241204	44.1392	11.495	0.18136	0.509219	0.0860203	0.0785356	0.800148	0.00154252	2.19782e-28	0.00951354	40.5641	0.00704438	0.0143207	0.0112232	0.568511	1.90678e-28	4.79309e-25	9.42917	9.7219e-25	1.41849e-24	1.27869e-30	8.12368e-30	0.0667196	1.70864	5.59729	0.00962466	0.0320665	0.00300544	6.97283e-05	9.00586e-31	8.40335
3110045C21Rik	0.268469	15.6597	0.036374	1.1922	0.00774346	0.000428977	0.0109745	2.44508	0.0173551	0.0122048	0.654127	0.0687963	0.316991	0.0245162	0	0.000825754	0	0	0.0419539	7.68584	0	0.00665272	2.74489e-05	0	0	4.98343e-27	4.52249e-28	1.416e-26	9.69812e-27	1.28504e-26	5.81046e-28	0.000584373	1.36672	3.92362e-28	1.0733e-25	0.00206694	2.17699e-25	3.17637e-25	0.00309576	0	0	8.70219e-05	0	0	0	0.00200269	1.49487	0	1.27565
3110052M02Rik	43.9669	14.9604	0.997258	92.7198	6.42797	0.0189396	0	4.97872	2.03642	2.75313	1.35881	9.40189	3.36868	0.163508	1.66453	0.104945	7.69898	0.00243942	8.75414	2.0539	0.00106679	0.566543	0.00857547	0.155245	1.40502e-28	3.01863e-27	2.73942e-28	0.00098049	0.00716556	0.0415566	0.0177656	0.648566	0.130807	2.37667e-28	4.31897e-25	0.817488	8.76023e-25	1.27818e-24	43.9272	6.8883e-30	0.00494906	5.09802e-05	0.635795	2.70918	7.59882e-31	0.000341142	0.0013597	0.00809474	4.07182
3110056K07Rik	16.46	8.23619	0.882308	1.20371	1.63433	0.0190462	0.00184738	1.61311	1.91465	1.21628	1.88173	1.36617	10.8433	0.32316	0.474815	0.22354	10.6259	0	14.359	1.31235	0.0135033	0.20156	0.0137184	15.7212	9.80543	34.2676	1.18e-28	0.235609	2.53041e-27	0.0404559	0.133226	3.66109e-27	2.74735e-27	1.02374e-28	0.0209855	0.000710345	3.69161e-25	0.0146679	0.179444	2.51374e-30	0.00101583	0.132872	5.30987	5.91063e-29	0.0116743	3.09485e-31	7.8577e-30	2.78672e-31	7.53028
3110057O12Rik	19.3861	4.57187	1.17552	2.48608	0.455186	0.00627908	0.000241807	3.31196	2.6351	0.748578	0.544492	0.000568282	0.266476	0.0706714	2.76791e-05	0.00224952	0.296443	1.88251e-27	69.2935	1.22212	0.0040484	0.256928	0.000704096	2.76843	0.153193	4.64481e-05	7.97496e-28	0.968424	0.19418	2.26604e-26	1.02462e-27	2.47433e-26	1.60527	6.91891e-28	1.62391e-24	7.62609	3.2938e-24	4.80588e-24	0	0	0.00199818	0	0.590036	21.4557	0.00176789	0	0	0	1.52385
3110062M04Rik	4.60816	6.00722	1.04721	1.24837	1.15028	0.0486454	0.00190823	1.32343	3.71506	1.37468	0.849885	2.42783	37.2759	0.396553	1.30166e-26	0.0562059	4.02	5.32333e-29	1.01572	2.92704	0.023657	0.33649	0.00604273	3.22451	0.413778	2.71493e-27	2.46381e-28	3.09647e-05	5.28345e-27	1.00383	0.0299871	0.0372387	0.0112648	2.13756e-28	1.32479e-25	0.00337271	0.068382	2.80818	8.25811e-05	27.1178	0.00238644	0.0249001	9.2087	2.59813	0.00468306	5.55056e-31	0.000162107	4.99794e-31	1.17677
3110070M22Rik	3.06841	2.14748	0.200826	1.01155	0.000913927	0.0116843	0.00022551	0.714673	0.09475	1.83837	0.525176	0.139072	0.49523	0.0971518	0	0	0.019717	1.12216e-29	0.0401724	0.252348	0.00725679	0.0381172	0.00342819	0.0003103	15.7409	0	0	0.000631585	0	0.00217492	0	0.104553	7.95316	0	7.16097e-27	3.31031e-26	1.45247e-26	2.11925e-26	5.48412e-32	3.48413e-31	5.00764e-32	4.84864e-30	0.0107626	8.19233e-30	3.84351e-32	4.28956e-32	1.0891e-30	3.86249e-32	0.00136941
3110079O15Rik	1.70184	0	2.38626e-05	0.591519	4.57987	1.92731e-05	0	0.00367016	0	0	4.34882e-06	0	0	0.00025652	0	0	0	0	0	9.42591e-07	0	0	0	0	0	0	0	0	0	0	0	0	0	0	0	0	0	0	7.33071e-33	4.65729e-32	6.69379e-33	6.48125e-31	8.97859e-07	1.09508e-30	5.13769e-33	5.73392e-33	1.45582e-31	5.16305e-33	0.0809428
3110082I17Rik	8.88249	2.97096	2.55446	2.00649	0.215699	0.0314694	0.00215241	1.50005	1.50569	10.1258	4.25622	0.014741	8.46174	0.74971	0	1.06768	94.1141	0.000426085	1.88078	0.838426	0.218663	0.666365	0.0722592	0.0861406	2.96787e-28	2.74663e-27	2.49259e-28	1.74044	0.00716556	0.66628	0.000634197	7.73355e-27	5.8034e-27	2.16252e-28	0	21.9475	0	0	1.51607e-30	0.234885	0.0869726	2.31777	5.21215	4.45357	0.000432166	0.00468812	0.00858995	1.06778e-30	0.201766
3110082J24Rik	17.4377	11.3421	0	0.0362747	0	1.28326e-07	0	0.748046	0.329252	0	0.00921061	0	0.0587165	0	0	0	0	0	0	0	0	0	0	0	0	0	0	0	0	0	0	0	0	0	0	0	0	0	0	0	0	0	0	0	0	0	0	0	0.0029558
3110099E03Rik	16.4161	0	7.15328e-05	0	0.000859548	2.0248e-05	0	0	0.000103148	0	0.356964	0	0	0	0	0	0	0	0	0	0	0	0	0	0	1.71024e-27	1.55205e-28	4.85951e-27	3.32826e-27	3.83708	1.99407e-28	0.00103482	3.61359e-27	1.34653e-28	0	0	0	0	0	0	0	0	0	0	0	0	0	0	0
3200001D21Rik	0.487948	0	0.126839	1.51762	0.0945113	0.00185476	0.00478077	0.506812	0.568324	0.311253	0.178531	0.00826907	9.22886	0.00521279	0	2.5306e-05	0	8.91176e-30	0.00939083	0.000756938	0.000148473	0.000100108	0.000637254	0.0277948	0.00075405	0.00138244	0	0.000502657	5.44504	0	0	0	0	0	1.07415e-26	4.96546e-26	2.17871e-26	3.17888e-26	2.221e-32	1.41103e-31	0.00974242	1.96364e-30	2.05288e-05	0.155036	1.55658e-32	1.73722e-32	4.41074e-31	1.56426e-32	4.34719e-30
3300002I08Rik	7.08938	0.0102151	0.224457	1.47369	0.0884437	0.00559917	0.000833026	3.42513	0.394784	0.0273443	0.0888685	0.000500462	1.19427	0.00219102	0	0.224385	0.000229556	0	0.0328728	0.0454113	0.0195241	0.152444	0.00127189	0.151912	0.345916	0	0	1.35416	0	0	0	0.00288418	0	0	3.57756e-27	7.13201e-05	7.25642e-27	1.05876e-26	0	1.33689	0	0	0.198404	1.38168	0	0	5.81069e-06	0	1.17552
3300005D01Rik	0	0	0	0	0	0.00126804	0	0.00532369	0	0	0.126755	0.514671	0.246395	0.558471	1.02952e-27	0.0255862	9.25874e-27	0	0	0	0	2.03524e-05	0.00104336	0	0	2.77011e-28	2.51389e-29	7.87103e-28	5.39083e-28	7.14308e-28	3.11404e-05	7.79965e-28	5.85299e-28	2.181e-29	0	0	0.14099	0	4.98224e-32	3.16528e-31	4.54936e-32	0.000423784	1.40299e-05	7.44261e-30	3.49178e-32	0.00131756	9.89434e-31	3.50901e-32	0.000156542
3425401B19Rik	5.4327	1.55759e-29	2.5053e-28	2.25416e-27	1.37306e-27	0.000127104	2.85764e-28	0.0715462	2.54175e-28	1.22435e-29	3.15971e-05	0.000110347	7.84735e-26	1.74038e-25	2.02127e-26	1.24199e-26	1.81778e-25	2.96028e-26	40.2932	4.71474e-06	2.26697e-25	1.73375e-05	8.7704e-05	4.48759e-25	1.90459e-26	1.53895e-28	1.39661e-29	4.3728e-28	2.99491e-28	3.96838e-28	1.79435e-29	4.33314e-28	3.25167e-28	1.21167e-29	7.16097e-27	3.31031e-26	1.45247e-26	2.11925e-26	0.00150048	5.97814e-30	8.5922e-31	8.31938e-29	1.74792e-28	1.40565e-28	6.59477e-31	7.36011e-31	1.8687e-29	6.62733e-31	0.129097
3632451O06Rik	5.16168	0.93278	0.0981643	39.7278	64.356	0.00294011	1.09136e-20	33.77	261.607	1.18702	18.5598	0.00038264	1.90966	1.10285e-05	0	0	44.4931	0.0323487	65.6492	0.450692	0.00616613	5.56878	5.59509e-05	0.0527546	4.51959e-28	2.11013e-05	5.35767e-28	51.6316	1.14891e-26	1.88597e-05	6.88349e-28	0.0040465	15.5121	4.64821e-28	3.22244e-26	1.48964e-25	6.53612e-26	9.53665e-26	0.00468088	0	0	0	0.213033	0.0832967	0	0	0	3.75664e-05	46.0574
3632454L22Rik	0.812025	4.64092e-29	0.00750853	2.50454	0.00806459	3.69545e-06	7.86424e-05	0.271477	9.20164e-07	0.024798	1.6122e-25	1.7228e-27	0.000113765	0.000419873	1.42646e-26	8.76505e-27	1.28285e-25	8.12302e-30	1.63048e-28	0.0582087	6.22056e-29	4.2638e-28	0.000503453	1.23139e-28	5.2262e-30	1.53895e-28	1.39661e-29	4.3728e-28	2.99491e-28	3.96838e-28	1.79435e-29	4.33314e-28	3.25167e-28	1.21167e-29	3.58049e-27	1.65515e-26	7.26236e-27	1.05963e-26	4.56378e-33	2.89943e-32	0.122571	4.03495e-31	8.4775e-31	1.58468	3.1985e-33	3.56969e-33	9.06332e-32	3.21429e-33	0.00804698
3830403N18Rik	1.30461e-29	5.59388e-31	0.495733	8.09553e-29	4.93116e-29	0.00780016	0.000103598	4.11047e-29	9.12836e-30	0.603332	0.358847	0.074828	8.50155e-27	0.0471868	2.18977e-27	0.0064443	7.65188e-05	5.93144e-29	0.000542934	0.000598317	0.00115866	0.0301098	7.42438e-06	8.99167e-28	3.81618e-29	6.15091e-29	5.58199e-30	1.74773e-28	1.19701e-28	4.74948e-05	7.17169e-30	1.73188e-28	1.29963e-28	0.00989583	1.73933e-27	0.0448398	3.52791e-27	5.14746e-27	3.99368e-33	2.53724e-32	3.6467e-33	0.0017472	1.2025	5.96587e-31	2.79895e-33	3.12377e-33	7.93114e-32	0.000855969	0.327765
3830406C13Rik	72.5809	271.184	3.69624	14.3812	26.4812	0.0735972	0.00244571	16.0642	18.7317	32.7247	15.9791	0.786069	38.2509	2.02257	1.03024	1.60182	75.9121	1.36078e-27	53.6341	3.91806	0.0415023	1.74678	0.0785744	8.77037	95.6657	0.024304	1.20352e-27	3.50121	111.868	16.8985	0.0142021	17.1473	20.486	1.04415e-27	0.288818	13.7571	2.18974e-24	3.19497e-24	0.000346841	28.3309	0.00597736	0.108362	11.1961	50.705	0.00210987	0.000170571	0.558234	0.00244703	19.2696
3830408C21Rik	6.5332	1.24456	0.232083	3.12255	0.0326867	0.00022995	1.07866e-27	0.311879	0.122417	0.26976	0.377956	1.10519e-26	0.00594886	0.00106444	9.15089e-26	7.70193e-05	8.22964e-25	1.05335e-28	0.0208219	0.455535	7.99471e-05	0.0457751	0.000102129	0.000339518	6.77704e-29	1.0157e-27	9.21751e-29	2.88602e-27	1.97662e-27	7.12344e-05	1.18426e-28	2.85984e-27	2.14608e-27	7.99692e-29	5.01268e-26	2.31722e-25	1.01673e-25	1.48348e-25	3.39506e-31	2.15693e-30	3.10009e-31	0.000514144	0.0611394	5.07164e-29	2.37941e-31	2.65555e-31	6.74234e-30	2.39116e-31	0.862463
3830417A13Rik	0	0	0	0	0	1.85952e-07	0	0	0	0	4.03147e-26	4.30803e-28	1.38485e-26	3.0713e-26	3.567e-27	2.19178e-27	3.2079e-26	0	0	0	0	0	0	0	0	0	0	0	0	0	0	0	0	0	0	0	0	0	0	0	0	0	0	0	0	0	0	0	0
3930402G23Rik	0.0605354	1.57358	1.43482e-28	1.29099e-27	7.8637e-28	0.000102001	1.63661e-28	0.000239701	1.4557e-28	0.745646	0.34064	1.79564e-28	1.10702	1.28016e-26	1.48677e-27	9.13565e-28	1.3371e-26	0	0	4.46809e-07	0	0.00909116	0	0.0686624	0	3.0779e-29	2.79321e-30	8.7456e-29	5.98982e-29	7.93676e-29	3.58869e-30	8.66628e-29	6.50333e-29	2.42333e-30	1.42906e-26	0.000763773	2.89858e-26	4.22923e-26	2.70599e-05	0.0739832	0	0	0	8.94261	0	0	0	0	0.503225
4430402I18Rik	1.71332	0.837686	0.55236	2.17758	0.0388716	0.00110338	9.73434e-28	0.683717	0.727657	0.358102	0.0964009	0.00344512	8.73313	0.00194934	0	2.06299e-06	77.4602	3.09416e-28	79.9822	0.134575	0.000920568	0.0100148	0.00192397	4.4265	1.99072e-28	0.541382	0	0.000790977	0	0	0	0	44.0921	0	9.21722e-26	0.0224162	1.86954e-25	2.72779e-25	1.72874e-30	38.4112	1.57854e-30	0.000173165	0.340956	2.58244e-28	1.21158e-30	1.35219e-30	3.43315e-29	0.000575628	0.0842314
4632415L05Rik	72.3685	33.0471	4.4751	48.744	9.01733	0.0675329	0.00448454	6.04886	4.21378	10.9099	1.96818	0.469995	36.2374	0.373829	0.00049096	0.0140053	9.54444	0.00303585	13.7683	1.59496	0.0552022	0.655989	0.0261006	2.96245	22.4789	7.48747	1.22543e-27	0.000245146	2.62784e-26	0.606585	0.00330811	54.1005	2.85313e-26	1.06316e-27	1.13647e-24	0.0516348	2.30513e-24	3.36334e-24	2.63211e-30	5.00123	0.00247084	2.32711e-28	5.99207	30.7502	1.8447e-30	2.05878e-30	0.000810534	2.59127e-05	12.7798
4632427E13Rik	67.4788	192.859	3.88167	54.7542	24.8554	0.377994	0.0121654	5.79056	9.45012	4.96802	2.27907	15.6882	32.1754	0.415646	2.40969	1.00516	30.5658	0.00467883	61.8398	8.14103	0.00668038	0.981599	0.0484281	5.15781	11.3138	0	0	0.0290727	0.430173	1.49948	0.222151	0.225939	13.81	0	1.79011e-26	3.12296e-05	3.63092e-26	5.29776e-26	0	15.7799	0.00545267	0.00298329	29.6078	38.6722	0	0	0.0298104	0.00462752	20.1955
4632428C04Rik	6.33991e-28	2.7184e-29	0.0100846	0.0139525	0.00224506	0.000882776	4.98733e-28	1.99752e-27	5.9948e-07	2.13681e-29	0.196229	0.0128755	8.6655e-26	0.0188616	2.232e-26	4.32053e-06	0.874106	7.18497e-28	1.20356	0.000113705	5.5022e-27	3.53939e-06	0.003513	1.08919e-26	4.62267e-28	1.14268e-27	1.03699e-28	3.24684e-27	2.22375e-27	2.94656e-27	1.33232e-28	3.21739e-27	0.23497	8.99673e-29	5.72508e-26	0.000901804	1.16123e-25	1.69431e-25	1.11558e-30	0.738404	0.00133262	9.86313e-29	2.07226e-28	12.749	7.8185e-31	8.72585e-31	2.21546e-29	7.85709e-31	0.00722439
4632428N05Rik	269.612	1.48799	31.2765	0.347454	2.42442	35.3291	1.36606	5.78744	7.03747	8.66348	73.1832	2.67497	1088.67	52.1232	8.90807	34.2823	0.242649	0.000301489	0.172955	31.3828	0.000565751	1.29898	1.96478	0.0189992	0.0238393	0.287988	1.08347e-20	0.743928	0.639371	17.2853	13.4234	0.0139616	2.45789	0.0125075	1.06943e-24	4.94368e-24	0.088125	3.25164	32.4843	9.84155e-29	0.4078	9.87228	77.5893	0.330306	0.428761	0.606733	0.0695638	0.178232	26.6486
4732416N19Rik	0.432989	0.56701	0.0298561	0.0847164	0.000299954	0.0025725	0	0.40081	0.0319573	0.109029	0.00581276	0.0108908	0.0707923	0.00703149	0	0.000817747	4.22176	0	0	0.000280957	0	0.00472713	0.00273748	0.000109569	0.0615707	8.97505e-30	8.1449e-31	0.14153	1.74661e-29	2.31433e-29	1.04645e-30	2.52706e-29	1.89635e-29	7.06636e-31	3.57489e-27	0.000136333	7.251e-27	1.05797e-26	0	0	0	0	2.14673	0	0	0	0	0.000953794	0.00645192
4732456N10Rik	1.65112e-28	7.07963e-30	1.13872e-28	1.02457e-27	6.24089e-28	5.91555e-07	1.29887e-28	5.20222e-28	1.15529e-28	5.56498e-30	3.93736e-07	0	0	0	0	0	0	0	0	0	0	0.00026493	0	0	0	0	0	0	0	0	0	0	0	0	0	0	0	0	0	0	0	0	0	0	0	0	0	0	0
4732471J01Rik	23.2337	2.8967	2.13602	28.9376	7.3104	0.0176932	0.00054867	2.77525	0.693612	0.0486741	0.77203	0.000843425	11.7572	0.0102846	3.90822e-25	0.00746137	5.80968	9.11228e-29	1.82905e-27	0.0719686	0.0090524	0.00837984	0.00294163	1.10862	5.86267e-29	0	0	1.11197	0	0.00884195	8.68833e-05	0.0253992	17.9503	0	4.29658e-26	1.98619e-25	8.71483e-26	1.27155e-25	0.000233378	3.31846	0.000231182	0.000304523	1.75394	8.08068	0	0	0	0	0.901518
4732490B19Rik	0	0	0	0	0	0	0	0.000745442	0	0	4.7643e-06	1.80875e-05	1.84645e-26	4.09503e-26	4.75596e-27	2.92235e-27	4.27716e-26	4.62918e-30	9.29186e-29	5.15792e-07	3.545e-29	2.42987e-28	0.000400579	7.01752e-29	2.97833e-30	6.1558e-29	5.58642e-30	1.74912e-28	1.19796e-28	1.58735e-28	7.17739e-30	1.73326e-28	1.30067e-28	4.84667e-30	0	0	0	0	1.66131e-32	1.05545e-31	1.51697e-32	1.46881e-30	3.08599e-30	2.48171e-30	1.16432e-32	1.29944e-32	3.29924e-31	1.17007e-32	3.2517e-30
4732491K20Rik	8.08204	0.912907	0.178875	8.85446	0.372554	0.00742722	1.07291e-05	0.684681	3.92552	0.0156147	0.501928	1.36703e-05	1.36604	3.6563e-06	5.24778e-26	3.22456e-26	0.333812	0.0218488	7.54813	0.497458	0.00085705	0.159761	0.00143227	0.0282943	0.668552	3.41974e-27	3.10344e-28	9.71693e-27	6.65507e-27	0.00764776	3.98727e-28	0.567082	1.08707	2.69248e-28	6.01975e-26	0.0163347	1.221e-25	1.78152e-25	0	0.482569	0	1.11191e-05	3.5228	33.0759	0	0	0.000167546	0	2.0425
4831440E17Rik	31.413	3.2618	0.142388	13.6442	11.3211	0.0311341	0	1.24989	0.327301	0.243039	0.597765	0.461282	2.11223	0.0640583	2.57952e-25	0.0148723	0.009866	7.09734e-29	20.8683	0.157415	0.226447	0.189837	3.29007e-05	1.60615	1.24161	2.5821e-27	2.34327e-28	0.117755	0.430178	6.65829e-27	1.92548e-05	0.00890743	5.45576e-27	2.03298e-28	3.43707e-25	0.000468289	6.97147e-25	1.01719e-24	0	0	0	0	63.413	1.90839	0	0	0.000162107	0	8.23738
4833412C05Rik	1.33375e-29	5.71882e-31	0.104974	0.0482767	5.04129e-29	3.57126e-29	1.04921e-29	0.000200352	9.33223e-30	4.4953e-31	0.0487994	8.77108e-29	2.81953e-27	6.25312e-27	7.26236e-28	2.36725e-05	6.53123e-27	0.0166631	0.000219416	1.17357e-27	2.4802e-28	0.000360167	9.75321e-29	4.9097e-28	2.08374e-29	3.0779e-29	2.79321e-30	8.7456e-29	5.98982e-29	7.93676e-29	3.58869e-30	8.66628e-29	6.50333e-29	2.42333e-30	3.58049e-27	1.65515e-26	7.26236e-27	1.05963e-26	0	0	0	0	6.26123e-05	0	0.0110617	0	0	0	3.6562
4833417C18Rik	0.155937	1.07008e-29	0.068911	0.275982	9.43306e-28	0.0272566	0.00551479	0.0188152	0.0294099	0.041735	0.0225396	0.0371469	3.11981	0.00228482	2.63568e-27	1.04983e-05	0.00620229	4.63403e-29	0.00305377	0.111915	0.000529738	0.00195805	0.00052282	0.00021877	20.0327	1.53894e-28	1.39659e-29	4.37276e-28	2.99488e-28	3.96835e-28	0.000211803	4.3331e-28	3.25164e-28	1.21166e-29	2.85963e-26	0.00115868	5.80024e-26	8.46294e-26	8.16963e-32	5.19027e-31	0.0030389	0.196363	0.374328	1.2204e-29	5.72564e-32	6.39011e-32	1.62243e-30	5.75391e-32	0.184135
4833418N02Rik	5.19229	1.07834e-29	0.143862	0.32724	0.199698	0.0223554	3.95153e-05	0.484357	0.000110863	1.73569	0.460041	3.19631	0.6642	0.231386	0.00345742	4.5223e-06	3.78643	0.00720919	4.08401	0.0502057	0.000598004	0.0560421	0.000757242	0.0114207	0.102618	9.24644	1.67992e-28	6.15637e-06	3.60246e-27	2.94244e-05	0.00115667	5.21217e-27	0.958706	1.45747e-28	2.09443e-25	0.0439747	4.24817e-25	6.19837e-25	0	0	0	0.0264644	0.444355	22.1924	0.0339206	0	0	0	1.70787
4833419F23Rik	5.20028e-30	2.22976e-31	1.59388	1.75103e-06	1.96559e-29	0.00262673	2.49768e-05	0.123286	2.00312e-06	0.922274	0.344537	0.0336904	11.1089	0.116104	0	0.0132465	0.100454	7.50608e-29	0.216168	0.677432	0.00358163	0.21947	0.0106426	0.612428	0.0136824	1.81723e-28	1.64914e-29	5.92173e-05	3.53645e-28	0.0209708	0.00163487	5.11667e-28	3.83964e-28	1.43076e-29	0.00965134	1.65119e-25	7.24497e-26	1.05709e-25	6.6881e-32	4.24904e-31	0.00637854	0.00739825	0.274471	2.30302	4.68732e-32	0.000359457	1.32821e-30	4.71046e-32	0.00410719
4833420G17Rik	53.0894	71.2545	5.42371	89.6363	7.50049	0.300657	0.0239322	11.0778	8.00957	3.24843	4.77228	12.141	69.6622	0.81623	0.435028	2.39748	17.9474	0.0155644	4.4949	11.4688	1.34775	1.7352	0.0488872	8.25864	1.15869	0.024728	1.1973e-27	20.016	0.615221	17.2759	0.0275379	25.0558	1.9492	0.0231866	7.77891e-25	37.5059	0.103796	2.87451	0.0174471	54.9331	0.00677079	0.273054	27.0381	13.7744	3.09929e-30	0.711606	8.7822e-29	3.11459e-30	24.0938
4833422C13Rik	2.3689	2.55423e-29	0.103203	2.11028	3.78078	0.00122314	4.68612e-28	0.206837	3.91115	0.126614	0.387813	1.10995e-27	1.09151	0.0267454	9.19026e-27	0.05721	8.26505e-26	0	0	0.000115523	0	0.0116828	1.00529e-06	11.1367	1.37707	9.53732e-28	8.65518e-29	2.70995e-27	1.85603e-27	2.45932e-27	1.11201e-28	2.68537e-27	0.00363319	7.50906e-29	2.10553e-25	0.0169542	4.27067e-25	6.2312e-25	0	5.76894	0	0	9.45722	0	0	0	0	0	3.24663
4833423E24Rik	4.71713e-29	2.02259e-30	0.000176208	2.92712e-28	1.78297e-28	4.65366e-06	3.71076e-29	1.48623e-28	3.30056e-29	1.58987e-30	0.000850936	2.05349e-06	0	0.000762012	0	3.30624e-06	0	1.17927e-05	0	0.000114918	0	0	7.58275e-06	0	0	0	0	0	0	0	0	0	0	0	0	0	0	0	3.87639e-32	2.46272e-31	3.5396e-32	3.42721e-30	7.20064e-30	5.79067e-30	2.71675e-32	3.03203e-32	7.69822e-31	2.73016e-32	7.5873e-30
4833427F10Rik	2.29321e-29	9.83276e-31	0.0323866	1.42301e-28	8.66784e-29	0.000381108	1.80397e-29	0.000133832	6.46821e-05	7.72908e-31	1.98695e-05	3.08541e-28	9.91829e-27	0.138587	2.55469e-27	1.56976e-27	0.00144949	1.94759e-29	3.90927e-28	1.6167e-05	1.49145e-28	0.129895	0.000778562	2.95241e-28	1.25304e-29	6.1558e-29	5.58642e-30	1.74912e-28	1.19796e-28	1.58735e-28	7.17739e-30	1.73326e-28	1.30067e-28	4.84667e-30	7.16097e-27	3.31031e-26	1.45247e-26	2.11925e-26	5.53771e-32	3.51818e-31	5.05657e-32	4.89602e-30	1.02866e-29	8.27238e-30	3.88107e-32	4.33148e-32	1.09975e-30	3.90023e-32	1.0839e-29
4833427G06Rik	0.0589163	9.02529e-30	0.00933981	1.30615e-27	7.95604e-28	4.46929e-07	1.65583e-28	6.63192e-28	1.47279e-28	7.09437e-30	3.54322e-05	0	0	0.000246891	0	0	85.8017	0	0	0	0	1.37294e-05	0	0	0	0	0	0	0	0	0	0	0	0	0	0	0	0	9.56012e-31	71.4074	8.7295e-31	8.45233e-29	1.77585e-28	1.42812e-28	6.70016e-31	7.47772e-31	1.89857e-29	6.73323e-31	1.87121e-28
4833428L15Rik	0	0	0	0	0	0	0	0.136473	0	0	0	0	0	1.32112e-05	0	0	11.5584	0	0	2.72819e-05	0	2.97449e-06	0	0	0	3.0779e-29	2.79321e-30	8.7456e-29	5.98982e-29	7.93676e-29	3.58869e-30	8.66628e-29	6.50333e-29	2.42333e-30	0	0	0	0	3.87639e-32	2.46272e-31	3.5396e-32	3.42721e-30	7.20064e-30	5.79067e-30	2.71675e-32	3.03203e-32	7.69822e-31	2.73016e-32	7.5873e-30
4833439L19Rik	685.734	156.454	55.7853	235.656	17.3908	0.409923	0.0205661	152.09	65.0729	114.835	36.6474	14.1337	305.227	3.91288	0.492929	3.13596	403.799	0.154912	637.139	59.9844	0.189509	5.00054	0.152302	29.3505	342.545	654.698	0.359416	747.908	241.757	5.44009	0.337393	11.35	4264.82	8.90943e-27	0.275719	144.837	3.8427e-24	0.0281404	0.00149397	74.0409	0.100136	3.77467	107.916	67.3682	0.0122774	0.0101418	0.54981	0.0889913	30.8074
4921501E09Rik	2.3262e-29	9.9742e-31	0.000830535	1.44348e-28	8.79252e-29	2.69862e-07	1.82992e-29	0.000528459	0.0137115	7.84026e-31	5.74127e-05	0	0	0.00012826	0	0	0	0	0	0	0	0	0	0	0	0	0	0	0	0	0	0	0	0	0	0	0	0	0	0	0	0	0	0	0	0	0	0	0
4921504E06Rik	0.000197987	0	0	0	0	7.87595e-07	0	10.9813	0	0	0	0	0	0	0	0	0	0	0	0.0830204	0	6.72138e-07	0	0	0	3.0779e-29	2.79321e-30	8.7456e-29	5.98982e-29	7.93676e-29	3.58869e-30	8.66628e-29	6.50333e-29	2.42333e-30	0	0	0	0	5.53718e-33	0.000309292	5.05609e-33	4.89555e-31	1.37542e-06	8.2716e-31	3.8807e-33	4.33107e-33	1.09964e-31	3.89986e-33	1.0838e-30
4921506M07Rik	0	0	0	0	0	0	0	0	0	0.00164356	2.52119e-07	0	0.00340406	0	0	0	13.6911	0	0	0	0	0	0	0	0	0	0	0	0	0	0	0	0	0	1.03834e-25	4.79995e-25	2.10608e-25	3.07292e-25	0	4.90597	0	0	0	17.2828	0	0	0	0	0
4921507L20Rik	0.13122	1.58292e-29	0.0882564	2.29082e-27	0.0144514	0.00898653	2.90411e-28	0.00899934	2.58308e-28	1.24426e-29	2.68499e-05	0.0336793	0.00214041	1.2276e-25	1.42574e-26	8.7606e-27	1.2822e-25	4.1178e-29	8.26541e-28	0.0242929	3.15339e-28	0.000582973	1.24005e-28	6.24231e-28	2.64932e-29	3.07555e-28	2.79108e-29	8.73892e-28	5.98524e-28	0.00168191	3.58595e-29	8.65966e-28	6.49836e-28	2.42148e-29	2.50634e-26	1.15861e-25	5.08365e-26	7.41739e-26	9.60062e-05	7.38807e-31	1.06187e-31	1.02815e-29	2.16016e-29	1.73718e-29	8.15014e-32	9.09598e-32	2.30944e-30	8.19037e-32	3.30312e-05
4921507P07Rik	6.06484	0.146364	3.58503	0.0181608	0.0635473	0.00389886	4.93323e-06	0.0219906	0.00798359	0.0711781	0.0023613	0.0422147	1.70111	2.66425e-05	3.61671e-26	0.0420217	1.55696	2.48496e-29	2.23004e-05	0.618738	0.190838	0.140004	0.000376314	3.76703e-28	1.59878e-29	9.23369e-28	8.37963e-29	2.62368e-27	1.79694e-27	2.38103e-27	1.07661e-28	2.59988e-27	1.951e-27	0.000103657	5.72817e-26	0.000148993	1.16185e-25	1.69522e-25	1.9343e-31	1.22888e-30	1.76624e-31	0.00396024	1.75555	0.316659	1.35564e-31	1.51297e-31	3.84136e-30	1.36233e-31	0.253488
4921508D12Rik	0	0	0	0	0	2.89629e-05	0	0	0	0	0	0	0	0	0	0	0	1.38895e-29	2.78795e-28	5.03291e-28	1.06365e-28	6.27031e-07	4.18272e-29	2.10555e-28	8.93624e-30	0	0	0	0	0	0	0	0	0	0	0	0	0	0	0	0	0	0	0	0	0	0	0	0
4921509C19Rik	0	0	0	0	0	0	0	0.104115	0	0	0	0	0	0	0	0	0	0	0	0	0	0	0	0	0	0	0	0	0	0	0	0	0	0	0	0	0	0	0	0	0	0	0	0	0	0	0	0	0
4921509O07Rik	2.35875e-29	1.01138e-30	1.62674e-29	1.46367e-28	8.91555e-29	1.61797e-07	1.85552e-29	7.43174e-29	1.65041e-29	7.94997e-31	2.68659e-26	2.8709e-28	9.2287e-27	0.000129145	2.37707e-27	1.46062e-27	2.13776e-26	0	0	0	0	3.91647e-05	1.52354e-05	0	0	6.1558e-29	5.58642e-30	1.74912e-28	1.19796e-28	1.58735e-28	7.17739e-30	1.73326e-28	1.30067e-28	4.84667e-30	0	0	0	0	0	0	0	0	0	0	0	0	0	0	0
4921511C10Rik	6.18074	0	5.63445	5.89921	0.000335886	0.0205062	7.04719e-06	3.21431	0.349701	2.2258	0.670194	0.0107166	29.6257	0.255023	0.00913812	0.397886	21.0047	0.00185144	0	5.95975	0.18944	0.104705	0.00643615	1.00247	0	0	0	0	0	0.118536	0.00130342	4.09627e-05	0	0.000298064	0	0	0	0	0	0	0.00853325	0.703101	5.61677	6.17363	7.30782e-05	0	4.19292e-05	0.00337609	22.3285
4921511C20Rik	0	0	0	0	0	0	0	0	0	0	0	0	0	0	0	0	0	0	0	5.38901e-06	0	0	0	0	0	0	0	0	0	0	0	0	0	0	0	0	0	0	0	0	0	0	0	0	0	0	0	0	0
4921511H03Rik	0	0	0	1.96693	0	1.99072e-06	0	1.53443e-05	0	0	0.00119133	0	0	0	0	0	0	0	0	0	0	0	0	1.27808	0	0	0	0	0	0	0	0	0	0	0	0	0	0	0	0	0	0	0	0	0	0	0	0	0
4921511I17Rik	0	0	0	17.2396	0	3.21582e-05	0	0.0248329	0	0	1.54785e-05	1.57485e-05	9.28082e-07	9.83607e-06	0	0	2.43096	0.000150418	0	0	0	0.0049107	3.21603e-05	0	0	0	0	0	0	0	0.000809185	0	0	0	0	0	0	0	0	0	6.99866e-05	0	0	0	0	0	0	0.000279969	0.127898
4921511M17Rik	0	0	0	0	0	0	0	0	0	0	0	0	0	0	0	0	0	0	0	0	0	0	0	0	0										0	0	0	0	0	0	0	0	0	0	0	0	0	0	0
4921513I03Rik	2.32688e-29	9.9771e-31	0.000975338	1.4439e-28	8.79508e-29	6.23046e-29	1.83045e-29	2.59749e-06	0.00763765	0.165001	0.0180788	6.97167e-28	0.000337465	4.97028e-26	5.77247e-27	3.54696e-27	5.19134e-26	6.69079e-30	1.343e-28	0.00394931	5.12376e-29	0.0282845	2.01488e-29	0.207301	4.30473e-30	2.91786e-29	2.64797e-30	8.29085e-29	5.67836e-29	0.0114471	3.40209e-30	8.21565e-29	6.16517e-29	2.29733e-30	0	0	0	0	0	0	0	0	1.02573	0	0	0	0	0	5.31213
4921515E04Rik	5.66099e-28	2.4273e-29	3.90418e-28	3.51282e-27	2.13973e-27	7.23104e-06	4.45326e-28	1.78362e-27	3.96098e-28	1.90799e-29	8.06294e-26	8.61607e-28	2.7697e-26	6.14261e-26	7.13401e-27	4.38357e-27	6.4158e-26	1.85194e-29	3.71727e-28	6.71056e-28	1.4182e-28	9.72088e-28	5.57697e-29	2.80741e-28	1.1915e-29	1.23116e-28	1.11728e-29	3.49824e-28	2.39593e-28	3.17471e-28	1.43548e-29	3.46651e-28	2.60133e-28	9.69333e-30	1.43219e-26	6.62062e-26	2.90494e-26	4.23851e-26	6.62627e-32	4.20975e-31	6.05056e-32	5.85844e-30	0.00431877	9.89851e-30	4.64399e-32	5.18293e-32	1.31593e-30	4.66691e-32	3.55281e-06
4921517D22Rik	0	0	0.0449387	0	0	0	0	0	0	0	2.55443e-07	1.42775e-28	4.58959e-27	0.000939485	1.18216e-27	0.000105455	1.06315e-26	0	0	0.745494	0	0	0	0	0	3.0779e-29	2.79321e-30	8.7456e-29	5.98982e-29	7.93676e-29	3.58869e-30	8.66628e-29	6.50333e-29	2.42333e-30	0	0	0	0	0	0	0	0	0	0	0	0	0	0	0
4921524J17Rik	9.44367	3.77309	5.21323	32.8432	15.4654	0.0153322	0.00465386	3.37467	3.06287	11.1032	3.2227	2.9364	59.8738	0.603641	0.00936081	1.37539	7.97996	0.00181081	15.0427	11.5862	0.264425	0.419921	0.00620627	6.31708	13.6969	0	0	0.0017712	0.841203	2.3427	0.0111509	3.96522	112.83	0	1.27571e-25	14.2675	2.58754e-25	5.55065	1.36578e-30	23.8358	0.0300968	0.0866558	5.16974	4.66676	9.57197e-31	1.06828e-30	0.00107371	0.00129432	6.92129
4921524L21Rik	0	0	0	0	0	1.43381e-05	0	0	0	0	0	0	0	0.0019239	0	0	0	0	0	0	0	0	0	0	0	0	0	0	0	0	0	0	0	0	0	0	0	0	0	0	0	0	0	0	0	0	0	0	0
4921525O09Rik	9.4333e-29	4.04478e-30	0.000895453	5.85365e-28	3.56558e-28	1.82702e-07	7.42077e-29	2.97216e-28	6.60046e-29	3.17941e-30	0	0.000152444	0	0	0	0	0	0	0	0	0	0	0	0	0	0	0	0	0	0	0	0	0	0	0	0	0	0	1.66131e-32	1.05545e-31	1.51697e-32	1.46881e-30	3.08599e-30	2.48171e-30	1.16432e-32	1.29944e-32	3.29924e-31	1.17007e-32	3.2517e-30
4921530L21Rik	0.0265538	0	9.76756e-06	0	0	0	0	6.80039e-05	0	0	0	0	0	0	0	0	0	0	0	0	0	0	0	0	0	0	0	0	0	0	0	0	0	0	0	0	0	0	0	0	0	0	0	0	0	0	0	0	0
4921531C22Rik	9.38914	45.997	2.57584	31.2525	1.20319	0.0288893	0.00825787	11.9495	8.47835	4.87599	10.6034	1.76173	37.3203	0.498665	0.00530744	0.141266	51.3322	1.83341e-28	8.76214	3.13306	0.00227903	0.264723	0.0107463	1.82212	38.7986	2.30451e-27	2.09136e-28	0.0050232	4.48475e-27	0.0114472	0.00845072	0.00962461	0.000131366	1.81442e-28	0.401754	0.00187997	3.26674e-25	4.76639e-25	0	10.8848	0.00467229	0.0842761	5.39973	3.47955	0.000126569	0	1371.17	0	6.40849
4921531P14Rik	0	0	0	0	0	1.96499e-07	0	0	0	0	0	0	0	0	0	0	0	0	0	0	0	0	0	0	0	0	0	0	0	0	0	0	0	0	0	0	0	0	0	0	0	0	0	0	0	0	0	0	0
4921533I20Rik	0	0	0	0	0	1.89806e-07	0	0	0	0	0	0	0	0	0	0	0	0	0	0	0	0	0	0	0	0	0	0	0	0	0	0	0	0	0	0	0	0	0	0	0	0	0	0	0	0	0	0	0
4921536K21Rik	0.51788	0.227671	0.00436976	0.0173665	8.61319e-05	0.002224	1.71087e-28	0.00629324	4.81683e-05	0.115716	0.0966735	0	0.680732	0.00181461	0	0	9.84617	9.25949e-29	4.46008e-05	3.3002e-06	7.09086e-28	3.23481e-05	0.000226309	1.40368e-27	5.95738e-29	2.18531e-27	1.98318e-28	6.20937e-27	4.25277e-27	5.6351e-27	2.54797e-28	6.15306e-27	4.61737e-27	1.72057e-28	3.58049e-27	1.65515e-26	7.26236e-27	1.05963e-26	3.4214e-31	2.17366e-30	3.12414e-31	3.02494e-29	7.5939e-06	5.11098e-29	2.39787e-31	2.67615e-31	8.10534e-05	2.40971e-31	0.265274
4921539E11Rik	0.058708	0	0	0	0	1.52839e-05	0	0	0	0	6.69605e-06	0	0.00170568	0	0	0.0548607	0	0	0	0	0	0	0	0	0	0	0	0	0	0	0	0	0	0	0	0	0	0	0	0	0	0	0	0	0	0	0	0	0
4922502D21Rik	0	0	0	0	0	0	0	0	0	0	0.000195814	0	0	0	0	0	0	0	0	1.77444e-05	0	0	0	0	0	1.84674e-28	1.67593e-29	5.24736e-28	3.59389e-28	4.76206e-28	2.15322e-29	5.19977e-28	3.902e-28	1.454e-29	0	0	0	0	0	0	0	0	0	0	0	0	0	0	0
4922502H24Rik	0	0	0	0	0	0	0	0	0	0	0	0	0	0	0	0	0	0	0	0	0	0	0	0	0	0	0	0	0	0	0	0	0	0	0	0	0	0	0	0	0	0	0	0	0	0	0	0	0
4922502N22Rik	0	0	0.000254608	0	0	1.14739e-05	0	0.000199757	5.69612e-06	0	0	0	0	0	0	0	0	0	0	0	0	0.000243926	0	0	0	0	0	0	0	0	0	0	0	0	0	0	0	0	0	0	0	0	0	0	0	0	0	0	0
4930401C15Rik	0	0	0	0	0	0	0	0	0	0	0	0	0	0	0	0	0	0	0	0	0	0	0	0	0	0	0	0	0	0	0	0	0	0	0	0	0	0	0	0	0	0	0	0	0	0	0	0	0
4930401O10Rik	0.00198499	0	0	0	0	0	0	0	0	0	0	0	0	0	0	0	0	0	0	0	0	0	0	0	0	0	0	0	0	1.0465e-05	0	0	0	0	0	0	0	0	0	0	0	0	0	0	0	0	0	0	0
4930401O12Rik	0	0	0.130465	0	0	0	0	0	0	0	0	0	0	0	0	0	0	0	0	0	0	0	0	0	0	0	0	0	0	0	0	0	0	0	0	0	0	0	0	0	0	0	0	0	0	0	0	0	0
4930402F06Rik	9.23515e-06	0	0	0	0	1.28212e-05	0	0.000412992	0	0	0.00028915	0	0.0014343	0.000319877	0	0	0	0	0	0	0	0	5.84962e-05	0	0	0	0	0	0	0	0	0	0	0	0	0	0	0	0	0	0	0	2.85174	0	0	0	0	0	0
4930402F11Rik	2.35861e-29	1.01132e-30	1.62665e-29	1.46359e-28	8.91503e-29	1.87253e-05	1.85542e-29	7.43131e-29	1.65031e-29	7.9495e-31	0	0	0	0	0	0	0	0	0	0	0	0	0	0	0	0	0	0	0	0	0	0	0	0	3.58049e-27	1.65515e-26	7.26236e-27	1.05963e-26	0	0	0	0	0.000505632	0	0	0	0	0	0
4930402H24Rik	373.779	452.246	4.50805	178.744	20.9863	0.0179332	0.037381	64.9127	28.2099	8.78939	15.3546	2.96238	261.79	0.800272	2.19163e-24	1.01525	213.757	0.0542984	42.0477	11.476	1.18764	1.21069	0.027008	0.424779	1.67593	0.634428	7.72044e-27	16.5363	1.6088	2.25673	0.0193105	0.259267	24.4609	0.0809742	2.1419	6.64518	6.36531e-24	9.28742e-24	1.00854e-29	19.7957	0.00613817	0.0591103	68.1958	9.23662	0.00274406	0.0149579	0.00154564	7.10318e-30	18.9852
4930404A05Rik	0	0	0	0	0	0	0	0	0	0	0	0	0	0.00156196	0	0	0	0	0	0	0	0	0	0.00565885	0	0	0	0	0	0	0	0	0	0	0	0	0	0	0	0	0	0	0	0	0	0	0	0	0
4930404H11Rik	3.08746e-05	8.31875e-31	1.33803e-29	0.0166477	7.3332e-29	1.98303e-06	1.5262e-29	0.015501	1.35749e-29	6.53899e-31	0.544106	9.45735e-29	3.04013e-27	0.000320651	7.83058e-28	4.81159e-28	7.04225e-27	0	0	0	0	0.29752	5.91234e-06	0	0	3.07384e-29	2.78953e-30	8.73408e-29	5.98193e-29	7.92631e-29	3.58397e-30	0.000265624	6.49476e-29	2.42014e-30	8.69371e-26	0.237113	1.76336e-25	2.57286e-25	1.0398e-33	6.60601e-33	9.49462e-34	9.19316e-32	1.9315e-31	1.55329e-31	7.28741e-34	8.13313e-34	2.06497e-32	7.32338e-34	0.336625
4930404I05Rik	0.0462838	9.08672e-30	0.0121231	0.582957	8.01019e-28	0.000366804	4.85575e-06	0.19839	0.00333028	5.66976e-05	9.82308e-07	0.217715	0.00863382	0.0714514	0.000406666	0.00838575	4.82959e-06	8.99328e-30	0.0178235	0.000425186	6.887e-29	0.102168	0.00112026	0.221165	5.78611e-30	4.5626e-29	4.14059e-30	0.0404104	8.87916e-29	1.38585	0.0985445	1.28467e-28	9.64038e-29	3.59229e-30	3.93853e-26	1.82067e-25	7.98859e-26	1.16559e-25	1.1629e-31	0.000523906	0.000136265	1.02815e-29	2.16016e-29	1.73717e-29	8.15013e-32	0.00117604	2.30943e-30	8.19036e-32	1.61267e-05
4930404N11Rik	3.80871	0.139614	0.264172	5.38905	0.315379	0.0182403	0.00159943	0.854246	1.38031	0.247255	0.698963	1.12266	0.198338	0.310222	1.79091e-25	0.00321668	9.97094	2.35858e-28	0.0349025	0.202065	0.0322009	0.0350717	0.00447542	0.338039	3.78847	1.79533	2.54951e-28	0.112206	5.46722e-27	7.2443e-27	0.00289066	7.91016e-27	5.93593e-27	2.2119e-28	2.2199e-25	1.0262e-24	4.50266e-25	6.56969e-25	1.61077e-30	36.233	0.00141342	0.0162923	0.0252353	0.335269	1.1289e-30	1.25991e-30	3.19887e-29	1.72097e-05	0.586762
4930405A10Rik	0	0	0.00272552	0	0	0.00010175	0	6.45522e-08	0.000105245	0	1.96671e-05	0	6.1369e-05	0.00208035	0	0	0	0	0	0	0	6.26539e-06	0	0	0	0	0	0	0	0	0	0	0	0	0	0	0	0	0	0	0	0	0.000373984	1.68023	0	0	0	0	0
4930405A21Rik	3.38029	2.16892	0.00564797	21.9146	0.467852	0.00307408	0	0.391771	0.144527	0.706684	0.122892	0.680075	0.037292	0.282488	0	7.06008e-05	2.147	5.93198e-29	0.00796106	4.93016e-05	4.54268e-28	0.0274623	0.00294144	8.99249e-28	3.81653e-29	3.71026e-28	3.36708e-29	1.05424e-27	7.22043e-28	9.56738e-28	4.32599e-29	1.04468e-27	2.67207	2.92121e-29	1.07415e-26	4.96546e-26	2.17871e-26	3.17888e-26	1.26119e-31	8.0125e-31	1.15161e-31	1.11505e-29	0.0778579	1.884e-29	8.83898e-32	9.86475e-32	2.50462e-30	8.88261e-32	0.0727937
4930405D11Rik	0	0	0	0	0	0	0	3.57611e-09	0	0	0	0	0	0	0	0	18.858	0	0	0	0	0	0	0	0	0	0	0	0	0	0	0	0	0	0	0	0	0	0	0	0	0	0	0	0	0	0	0	0
4930405J17Rik	0	0	0	0	0	6.97934e-07	0	0.497861	0	0	2.09119e-05	0	0	0	0	0	0	0	0	0	0	0	0	0	0	3.69348e-28	3.35185e-29	1.04947e-27	7.18778e-28	9.52412e-28	4.30643e-29	1.03995e-27	7.804e-28	2.908e-29	0	0	0	0	0	0	0	0	0	1.29888	0	0	0	0	0
4930406D18Rik	0	0	0	0	0	0.000869162	0	0	0	0	0	0	0	6.86056e-06	0	0	0	0	0	0	0	0	0	0	0	3.0779e-29	2.79321e-30	8.7456e-29	5.98982e-29	7.93676e-29	3.58869e-30	8.66628e-29	6.50333e-29	2.42333e-30	0	0	0	0	0	0	0	0	0	0	0	0	0	0	0
4930407I10Rik	0	0	0.00632028	0	0	0	0	0	0	0	4.36701e-05	0	0	0	0	0	0	4.62984e-30	9.29319e-29	1.67764e-28	3.5455e-29	2.43022e-28	1.39424e-29	7.01852e-29	2.97875e-30	3.0779e-29	2.79321e-30	8.7456e-29	5.98982e-29	7.93676e-29	3.58869e-30	8.66628e-29	6.50333e-29	2.42333e-30	0	0	0	0	0	0	0	0	0	0	0	0	0	0	0
4930412B13Rik	0	0	0.000306053	0	0	0	0	0	0	0.00202322	1.0759e-06	0	0.00223257	0.000578061	0	0	0	0	0	3.74801e-06	0	2.61544e-05	0	0	0	0	0	0	0	0	0	0	0	0	0	0	0	0	0	0	0	0	0	0	0	0	0	0	0
4930412C18Rik	7.17578	1.91335	0.130451	9.25502	0.00164439	0.00215789	0	0.000139864	0	0.135374	1.98133	2.9875e-26	7.31965	0.0257484	2.47362e-25	1.51994e-25	9.13103	6.97947e-29	3.81505	0.553423	0.0664402	0.430168	2.10182e-28	1.05804e-27	4.49046e-29	5.96913e-27	5.41702e-28	0.808629	1.16164e-26	4.40022e-05	6.95974e-28	1.6807e-26	0.00459246	4.6997e-28	4.22379e-25	0.00287542	8.56719e-25	1.25001e-24	6.51188e-31	0.567799	5.94611e-31	0.000484876	1.20962e-28	9.72763e-29	4.56382e-31	5.09346e-31	1.29321e-29	4.58635e-31	1.82573
4930412O13Rik	4.7175e-28	2.02275e-29	3.85595e-07	2.92735e-27	1.78311e-27	1.26316e-27	3.71105e-28	1.48635e-27	3.30082e-28	1.58999e-29	0	0	0	0	0	0	8.66091	2.22964e-29	4.47542e-28	0.0436887	1.70745e-28	1.17035e-27	0.000166265	3.37999e-28	1.43451e-29	4.36593e-27	3.9621e-28	1.24054e-26	8.49641e-27	1.12581e-26	5.09048e-28	0.030726	9.22482e-27	3.43744e-28	0	0	0	0	6.64525e-32	4.22181e-31	6.06789e-32	5.87522e-30	1.2344e-29	9.92686e-30	4.65729e-32	5.19777e-32	1.31969e-30	4.68028e-32	1.30068e-29
4930413E15Rik	0	0	0	0	0	2.50021e-05	0	0	0	0	0	0	0.00789431	0	0	0	0	0	0	0	0	0	0	0	0	0	0	0	0	0	0	0	0	0	0	0	0	0	0	0	0	0	0	0	0	0	0	0	0
4930413F20Rik	0.10911	0	0.0602037	1.51972	0.143564	0	0	0	0.143352	0.167853	0.034814	0	0	0	0	0	0.480122	4.46586e-30	8.96405e-29	1.61822e-28	0.000367531	2.34415e-28	1.34486e-29	0.0199009	2.87325e-30	0.0366644	2.61145e-30	8.1765e-29	5.60004e-29	0.000107075	3.35517e-30	8.10234e-29	6.08014e-29	2.26564e-30	0	0	0	0	0	0.950244	0	0	0.361079	1.88301	0	0	0	0	0.0527467
4930413G21Rik	1.17932	0.373372	0.184369	1.31263	0.029704	0.00266412	1.40813e-05	0.557967	0.0828844	1.6259	0.270352	0.269946	4.42476	0.226005	0.0207476	0.094862	1.18149	3.79311e-28	0.102315	0.293461	0.0133701	0.0216174	0.000707172	0.818984	0.115477	1.05722	3.52326e-28	5.11251e-05	7.55534e-27	0.000213745	0.000150994	1.09313e-26	8.20307e-27	3.05671e-28	2.2199e-25	1.0262e-24	4.50266e-25	6.56969e-25	0.000281897	0.923955	0.00138168	0.0147087	0.724866	0.9152	6.96317e-31	2.92791e-05	1.97309e-29	0.00050641	0.203256
4930413M19Rik	0	0	0	0	0	0	0	0	0	0	0	0	0	0	0	0	0	0	0	0	0	0	0	0	0	0	0	0	0	0	0	0	0	0	0	0	0	0	0	0	0	0	0	0	0	0	0	0	0
4930414N06Rik	0.0358907	1.154e-30	1.85614e-29	0.0483951	1.01728e-28	0.0111627	4.91004e-06	0.0411642	0.344055	9.07106e-31	0.0160561	1.84987e-05	0.000100547	0.0153355	0	0	0	0	12.3691	0	0	0.0088293	0.00038391	0.134765	0.0204654	0	0	0	0	0.00193091	0	0	0	0	0	0	0	0	0	0	0	0.0364564	0.0180034	0	0	0	0	0	6.30239e-05
4930415F15Rik	4.74478e-29	2.03445e-30	3.2723e-29	8.30965e-05	1.79342e-28	1.27047e-28	3.73251e-29	0.534625	0.0285636	1.59919e-30	0.00594035	2.19383e-05	0.458765	0.000122414	4.3934e-27	2.69957e-27	3.9511e-26	1.38683e-29	2.78369e-28	0.00108411	1.06202e-28	7.27951e-28	5.32157e-05	2.10234e-28	8.92259e-30	4.30894e-28	3.91039e-29	7.59157e-05	8.38552e-28	1.11112e-27	5.02404e-29	1.21325e-27	9.10442e-28	3.39258e-29	0	0	0	0	3.30715e-32	2.10108e-31	0.00167025	2.92393e-30	6.14324e-30	0.00437117	2.3178e-32	2.58679e-32	6.56775e-31	2.32924e-32	6.47312e-30
4930415L06Rik	0	0	0	0	0	0	0	0	0	0	0	0	0	0	0	0	0	0	0	0	0	0	0	0	0	0	0	0	0	0	0	0	0	0	0	0	0	0	0	0	0	0	0	0	0	0	0	0	0
4930415O20Rik	0.215567	2.92958e-30	0.089903	0.107369	2.5825e-28	1.82945e-28	5.37476e-29	4.22436e-05	6.71445e-05	0.0612831	0.0115544	0.000614271	1.7317	1.98321e-06	1.56515e-26	9.61724e-27	1.40758e-25	6.38083e-29	1.28079e-27	0.000301948	4.8864e-28	0.0168355	1.92154e-28	0.0636231	0.0237336	5.84788e-28	5.30698e-29	1.66163e-27	1.13804e-27	9.15041e-05	6.81837e-29	1.64656e-27	1.23561e-27	4.60423e-29	1.07415e-26	4.96546e-26	2.17871e-26	3.17888e-26	0	0	0	0	0	0.967944	0	0	128.903	0	0.0125893
4930417O13Rik	0	0	0	0.181464	0.000235826	0	0	0	0	0.0242638	2.81161e-07	5.33579e-05	0	0.0451458	0	0.878353	0.526809	0	0	0	0	0	0	0	0	0	0	0	0	0	0	0	0	0	0	0	0	0	0.0828967	3.50562e-32	5.03853e-33	4.87855e-31	1.02499e-30	8.24286e-31	3.86722e-33	4.31602e-33	1.09582e-31	3.88631e-33	1.08003e-30
4930417O22Rik	2.35867e-29	1.01134e-30	1.62669e-29	1.46363e-28	8.91525e-29	6.03222e-06	1.85546e-29	4.12393e-06	1.65036e-29	7.9497e-31	5.3752e-26	2.52409e-06	2.48918e-05	4.095e-26	4.75592e-27	2.92233e-27	4.27713e-26	4.62984e-30	9.29319e-29	1.67764e-28	3.5455e-29	2.43022e-28	1.39424e-29	7.01852e-29	2.97875e-30	6.1558e-29	5.58642e-30	1.74912e-28	1.19796e-28	1.58735e-28	7.17739e-30	1.73326e-28	1.30067e-28	4.84667e-30	3.58049e-27	1.65515e-26	7.26236e-27	1.05963e-26	3.32262e-32	2.11091e-31	3.03394e-32	2.93761e-30	6.17198e-30	4.96343e-30	2.32864e-32	2.59889e-32	6.59847e-31	2.34014e-32	6.5034e-30
4930419G24Rik	0.294174	0	0.000819028	4.08832	0.386665	2.90358e-07	0	6.26205	0.104439	0.652413	1.99177e-06	0	0	0	0	0	0	0.00353403	0	0	0	0.00221383	0	0	0	0	0	0	0	0	0	0	0	0	0	0	0	0	5.53768e-33	3.51816e-32	5.05655e-33	4.896e-31	1.02866e-30	8.27234e-31	3.88106e-33	4.33146e-33	5.23582e-06	3.90021e-33	1.08389e-30
4930423M02Rik	0	0	0	8.47112e-05	0	0	0	0	0	0	0	0	0	0	0	0	0	0	0	0	2.23568e-05	0	0	0	0	0	0	0	0	0	0	0	0	0	0	0	0	0	0	0	0	0	0	0	0	0	0	0	0
4930425K10Rik	0	0	0	0	0	3.98144e-06	0	9.01801e-05	0	0	0	0	0	1.17785e-05	0	0	0	0	0	2.69451e-05	0	0	0	0	0	0	0	0	0	0	0	0	0	0	0	0	0	0	0	0	0	0	0	0	0	0	0	0	0
4930425O10Rik	0	0	0.0616891	0	0	0	0	7.65739e-07	0	0.00218868	9.48527e-06	0	0	0	0	0	0	0	0	0	0	0	0	0	0	0	0	0	0	0	0	0	0	0	0	0	0	0	0	0	0	0	0	0	0	0	0	0	0
4930426L09Rik	0.0875106	2.06796e-29	3.32619e-28	0.0507652	4.19642e-05	0.000977022	0.000181347	0.0216195	2.10126e-05	0.0188864	0.0109354	0.00586044	0.316284	0.0739608	1.73543e-26	0.00161833	1.56072e-25	2.24589e-29	4.50803e-28	8.13806e-28	1.71989e-28	0.00239028	0.000198043	0.0762457	1.44496e-29	2.7692e-28	2.51307e-29	7.86846e-28	5.38907e-28	7.14075e-28	0.0143435	7.7971e-28	5.85108e-28	2.18029e-29	2.14829e-26	9.93093e-26	4.35741e-26	6.35776e-26	1.88272e-31	1.19612e-30	0.00149374	2.21212e-05	3.49728e-29	2.81247e-29	1.3195e-31	1.47263e-31	3.73895e-30	1.32601e-31	0.000164301
4930427A07Rik	0.0070397	3.83347e-30	0.0628679	0.0304552	0.497479	0.000583025	0.00758019	1.91201	9.42202	0.35941	0.271125	0.00961717	0.379866	0.854689	1.3839e-05	0.118852	3.78872	0	0	0.51824	0	0.532638	0.0036499	0.363218	0	0.27502	2.81137e-29	8.80245e-28	6.02875e-28	7.98836e-28	3.61202e-29	0.0908339	6.54561e-28	2.43909e-29	1.79024e-26	8.27577e-26	3.63118e-26	5.29814e-26	9.60062e-05	0.653096	1.9265e-31	1.86533e-29	0.0913147	3.15169e-29	1.47865e-31	1.65024e-31	4.18991e-30	1.48594e-31	1.36001e-06
4930428E07Rik	2.63756	0	3.36182e-07	0.487799	0.212193	0	0	0	0	0.576459	0	0	0.0131239	0	0	0	0	0	0	0	0	0	0	0	0.531984	0	0	0	0	0	0	0	0	0	0	0	0	0	0	0	0	0	0	0	0	0	0	0	0.0438045
4930428G15Rik	0	0	0	0	0	0	0	0	0	0	0	0	0	0	0	0	0	0	0	0	0	0	0	0	0	0	0	0	0	0	0	0	0	0	0	0	0	0	1.10754e-32	7.03635e-32	1.01131e-32	9.79204e-31	2.05733e-30	1.65448e-30	7.76214e-33	8.66295e-33	2.19949e-31	7.80046e-33	2.1678e-30
4930428O21Rik	0	0	0	0	0	5.05852e-08	0	0	0	0	0	0	0	0	0	0.000875262	0	0	0	0	0	0	0	0	0	0	0	0	0	0	0	0	0	0	0	0	0	0	0	0	0	0	0	0	0	0	0	0	0
4930429B21Rik	2.59774	1.7979e-28	0.00016978	4.93423	1.36359	0.00127311	3.29853e-27	0.102617	0.0727925	1.05298	0.00406646	0.0001681	1.15223e-25	2.5554e-25	0.00336983	0.0102931	2.66905e-25	0	6.62061	6.96896e-06	0	0.182065	0.000580625	0.611504	0	6.77138e-28	6.14506e-29	1.92403e-27	1.31776e-27	1.74609e-27	7.89513e-29	1.90658e-27	1.43073e-27	5.33133e-29	2.14829e-26	9.93093e-26	4.35741e-26	6.35776e-26	3.90656e-32	2.48189e-31	3.56715e-32	3.45389e-30	0.00215236	5.83574e-30	2.7379e-32	3.05563e-32	7.75814e-31	2.75141e-32	0.470237
4930429D17Rik	0	0	0	0	0	2.00228e-07	0	0	0	0	4.27609e-05	0	0	0.00562306	0	0	0	0	0	0.0387952	0	0	0	0	0	0	0	0	0	0	0	0	0	0	0	0	0	0	5.53771e-33	3.51818e-32	5.05657e-33	4.89602e-31	1.02866e-30	8.27238e-31	3.88107e-33	4.33148e-33	1.09975e-31	3.90023e-33	1.0839e-30
4930429F11Rik	0	0	0	0	0	0	0	0	0	0	0	0	0	0	0	0	0	0	0	0	0	0	0	0	0	0	0	0	0	0	0	0	0	0	0	0	0	0	0	0	0	0	0	0	0	0	0	0	0
4930429F24Rik	3.30532e-28	1.41725e-29	0.428013	2.05105e-27	0.0208631	0.000208757	2.60016e-28	0.0241777	2.31273e-28	11.7337	0.0343639	0	9.86102	5.90905e-06	0	0.0187429	0	6.39127e-05	15.2657	1.1091	5.58832e-27	3.83044e-26	2.19757e-27	0.0381606	4.69503e-28	4.30906e-28	3.9105e-29	1.22438e-27	8.38574e-28	1.11115e-27	5.02417e-29	1.21328e-27	9.10466e-28	3.39267e-29	3.22226e-26	4.36083e-05	6.53576e-26	9.53612e-26	1.09452e-31	0.000198106	9.9942e-32	9.67687e-30	0.436696	1.0184	7.67086e-32	8.56107e-32	2.17362e-30	7.70872e-32	1.11076
4930430A15Rik	0	0	0	0	0	2.95211e-07	0	0	0	0	0	0	0	0	0	0	0	0	0	5.39571e-05	0	0	0	0	0	0	0	0	0	0	0	0	0	0	0	0	0	0	1.10754e-32	7.03635e-32	1.01131e-32	9.79204e-31	2.05733e-30	1.65448e-30	7.76214e-33	8.66295e-33	2.19949e-31	7.80046e-33	2.1678e-30
4930430F08Rik	27.326	36.5333	1.22319	6.23717	7.67493	0.00820561	1.01714e-05	11.1346	17.0054	0.226553	0.57417	1.01028e-26	18.0607	0.0302337	8.36499e-26	0.656527	2.85523	0.00157068	1.66603	1.87976	0.0011887	0.392526	0.00977655	1.57896	10.8734	0.118366	4.78599e-28	2.53052e-05	1.02632e-26	0.998034	6.149e-28	0.184167	0.000213198	4.15223e-28	5.63787e-26	3.36446	1.14354e-25	3.0879	0	9.16881	0.000315327	0.00524341	4.005	2.53652	0	0	1.31697	0	20.1443
4930430F21Rik	0	0	0	0.0389874	0	0	0	0	0	0	0	0	0.0832406	0	0	0	0	0	0	0	0	0	0	0	0	0	0	0	0	0	0	0	0	0	0	0	0	0	0	0	0	0	0	0	0	0	0	0	0
4930430J02Rik	1.14113e-28	4.89288e-30	7.86994e-29	7.08104e-28	0.0126273	0.00144671	8.97675e-29	0.0277502	7.98444e-29	3.84607e-30	0.000387748	0	0	2.14629e-06	0	0	0.000109554	0	0	0	0	8.09867e-07	0	0	0	9.2337e-29	8.37963e-30	2.62368e-28	1.79695e-28	2.38103e-28	1.07661e-29	2.59988e-28	1.951e-28	7.27e-30	0	0	0	0	2.33673e-32	1.48456e-31	2.13371e-32	2.06596e-30	0.0984211	3.49067e-30	1.63769e-32	1.82774e-32	4.64057e-31	1.64577e-32	4.5737e-30
4930431P03Rik	4.71722e-29	2.02264e-30	3.2533e-29	2.92718e-28	1.78301e-28	3.13236e-05	1.98916e-05	1.48626e-28	3.30063e-29	1.5899e-30	1.07317e-25	7.58632e-05	3.68644e-26	0.00231353	9.49529e-27	2.36725e-06	8.53936e-26	0	0	0.0874344	0	4.19688e-05	0.00018367	0	0	0	0	0	0	0	0	0	0	0	0	0	0	0	1.38442e-31	8.79543e-31	1.26414e-31	1.224e-29	2.57165e-29	2.06809e-29	9.70266e-32	1.08287e-31	2.74936e-30	0.00141154	2.70974e-29
4930432J09Rik	0	0	3.30962e-08	0	0	1.38424e-06	0	0.00288698	0	0	6.52738e-05	1.57904e-27	5.07594e-26	0.000568768	1.30743e-26	8.03364e-27	1.17581e-25	0	0	0	0	1.10051e-07	0	0	0	3.0779e-29	2.79321e-30	8.7456e-29	5.98982e-29	7.93676e-29	3.58869e-30	8.66628e-29	6.50333e-29	2.42333e-30	3.58049e-27	1.65515e-26	7.26236e-27	1.05963e-26	0	0	0	0	0	0	0	0	0	0	0
4930432K21Rik	8.26227	1.07947	2.1258	4.12394	0.0293528	0.000596358	0	9.96593	0.000300748	0.945222	0.197149	8.37531e-06	38.8205	0.314546	0.000186827	0.00313605	0	6.9478e-05	8.58623e-28	0.426132	4.57481e-05	0.00610504	0.00115	0.525727	2.75215e-29	3.385e-28	3.07191e-29	9.6182e-28	6.58746e-28	8.72867e-28	3.94676e-29	0.00045059	7.15221e-28	2.66513e-29	1.43219e-26	6.62062e-26	2.90494e-26	4.23851e-26	0	0	2.11835e-05	0	0.155845	0	0	0	0	0	31.4033
4930432M17Rik	0	0	0	0	0	0	0	0	0	0	3.16432e-06	0	0	0	0	0	0	0	0	0	0	0	5.05517e-06	0	0	0	0	0	0	0	0	0	0	0	0	0	0	0	0	0	0	0	0	0	0	0	0	0	0
4930433B08Rik	0	0	0	0	0	0	0	0.000316615	0	0	0	0	0	0	0	0	0	0	0	0	0	0	0	0	0	0	0	0	0	0	0	0	0	0	0	0	0	0	0	0	0	0	0	0	0	0	0	0	0
4930433I11Rik	0	0	0	0	0	0	0	0	0	0	0	0	1.75087e-07	0	0	0	0	0	0	0	0	0	0	0	0	0	0	0	0	0	0	0	0	0	0	0	0	0	0	0	0	0	0	0	0	0	0	0	3.70096e-05
4930433N12Rik	2.35859e-29	1.01131e-30	1.62663e-29	2.10757e-06	8.91494e-29	1.73009e-07	1.8554e-29	7.43123e-29	1.6503e-29	0.00135719	2.11679e-05	3.65221e-27	0.206891	2.60375e-25	3.02399e-26	1.85812e-26	2.71955e-25	0.000399233	9.24697e-29	1.6693e-28	3.52787e-29	0.00080693	1.38731e-29	6.98362e-29	2.96394e-30	9.54149e-28	8.65895e-29	2.71114e-27	1.85684e-27	2.4604e-27	1.1125e-28	2.68655e-27	2.01603e-27	7.51233e-29	0	0	0	0	1.2183e-31	7.73999e-31	1.11245e-31	1.07712e-29	2.26306e-29	1.81992e-29	8.53836e-32	9.52925e-32	2.41944e-30	8.58051e-32	2.38458e-29
4930434J06Rik	0	0	0	0	0	0	0	0	0	0	0	0	0	0	0	0	0	0	0	0	0	0	0	0	0	0	0	0	0	0	0	0	0	0	0	0	0	0	0	0	0	0	0	0	0	0	0	0	0
4930435E12Rik	0	0	0	0	0	0	0	0	0	0	0	0	0	0	0	0	0	0	0	0	0	0	0	0	0	0	0	0	0	0	0	0	0	0	0	0	0	0	0	0	0	0	0	0	0	0	0	0	0
4930438E09Rik	0	0	0	0	0	0	0	0	0	0	0.193312	0.0180792	0	0	0	0	0	0	0	2.1556e-05	0	0.0292578	0	0.661652	0.0580247	3.0779e-29	2.79321e-30	8.7456e-29	5.98982e-29	7.93676e-29	3.58869e-30	8.66628e-29	6.50333e-29	2.42333e-30	0	0	0	0	0	0	0	0	0	0	0	0	0	0	0.015118
4930440C22Rik	0	0	0	0	0	0	0	0	0	0.0191324	0	0	0	0	0	0	0	0	0	1.6167e-05	0	0	0	0	0	0	0	0	0	0	0	0	0	0	0	0	0	0	0	0	0	0	0	0	0	0	0	0	0
4930441J16Rik	0	0	0	0	0	0	0	0	0	0	0	0	0	0	0	0	0	0	0	0	0	0	0	0	0	0	0	0	0	0	0	0	0	0	0	0	0	0	0	0	0	0	0	0	0	0	0	0	0
4930442J19Rik	0	0	0	0	0	0	0	0	0	0	0	2.66789e-05	0	0	0	0	0	0	0	0	0	0	0	0	0	0	0	0	0	0	0	0	0	0	0	0	0	0	0	0	0	0	0	0	0	0	0	0	0
4930442L01Rik	0	0	0	0	0	0	0	0	0	0	7.59321e-07	0	0	0	0	0	0.118344	0	0	0	0	0	0	0	0	2.32648e-27	2.1113e-28	1.4809	4.52751e-27	5.99914e-27	2.71258e-28	6.55056e-27	0.000224184	1.83172e-28	1.07415e-26	4.96546e-26	2.17871e-26	3.17888e-26	0	0	0	0	0	0	0	0	0	0	0
4930443O20Rik	0.0122299	2.78945e-31	0.013354	0.0180947	0.128441	5.84833e-06	5.11768e-30	0.000141753	4.55196e-30	0.0380976	0.0584846	0	2.2515	0.000234572	0	0	0	1.78368e-29	3.58027e-28	0.0331927	1.36593e-28	0.000257195	2.52758e-06	0.0033784	1.14759e-29	6.1558e-29	5.58642e-30	1.74912e-28	1.19796e-28	1.58735e-28	7.17739e-30	1.73326e-28	1.30067e-28	4.84667e-30	0	0	0	0	0	0	0	0	2.71372	0	0	0	0	0	0.211033
4930444F02Rik	0	0	0.0133812	2.43937	0	0	0	0.00177344	0.111309	0	0	0	0	0	0	0	0	0	0	5.57864e-06	0	0	0	0	0	3.0779e-29	2.79321e-30	8.7456e-29	5.98982e-29	7.93676e-29	3.58869e-30	8.66628e-29	6.50333e-29	2.42333e-30	0	0	0	0	5.8524e-32	0.0278837	5.34392e-32	5.17424e-30	1.08712e-29	1.1644	4.10162e-32	4.57762e-32	1.16224e-30	4.12187e-32	1.14549e-29
4930444G20Rik	0	0	6.39628e-06	0	0	5.4844e-06	0	0	0	0	2.68765e-26	2.87202e-28	9.23232e-27	2.04754e-26	2.378e-27	1.46119e-27	2.1386e-26	9.25968e-30	1.85864e-28	3.35528e-28	7.091e-29	4.86044e-28	2.78848e-29	1.4037e-28	5.9575e-30	9.2337e-29	8.37963e-30	2.62368e-28	1.79695e-28	2.38103e-28	1.07661e-29	2.59988e-28	1.951e-28	7.27e-30	0	0	0	0	3.32262e-32	2.11091e-31	3.03394e-32	2.93761e-30	6.17198e-30	4.96343e-30	2.32864e-32	2.59889e-32	6.59847e-31	2.34014e-32	6.5034e-30
4930444M15Rik	5.05165e-29	2.16603e-30	0.00677297	0.11162	0.000836005	7.50117e-07	3.97391e-29	0.0112675	3.53463e-29	1.70262e-30	5.91791e-05	0	0.0212703	0	0	0	5.87007	0	0	9.0978e-06	0	0	0	0	0	0	0	0	0	0	0	0	0	0	0	0	0	0	0	1.93028	0	0	0	0	0	0	0	0	1.66442
4930444P10Rik	5.72293e-05	1.20887e-29	1.9444e-28	1.74949e-27	0.000898305	1.27021e-05	2.21786e-28	0.0102411	0.00684997	9.50237e-30	0.00350033	0	0	6.46045e-06	0	0	0.346155	9.25968e-30	1.85864e-28	3.35528e-28	7.091e-29	4.86044e-28	2.78848e-29	1.4037e-28	5.9575e-30	5.23243e-28	4.74846e-29	1.48675e-27	1.01827e-27	1.34925e-27	6.10078e-29	1.47327e-27	1.10557e-27	4.11967e-29	2.50634e-26	1.15861e-25	5.08365e-26	7.41739e-26	3.13549e-31	1.39862	2.86307e-31	2.77216e-29	5.82436e-29	4.68388e-29	2.19749e-31	2.45251e-31	6.22684e-30	2.20834e-31	6.13712e-29
4930447A16Rik	9.381e-06	0	0	0.156894	0	0	0	0.0230236	0.000619654	0	0.000178214	0	0	0	0	0	0	0	0	0	0	0.00349174	0	0	0	6.01042e-29	5.45449e-30	1.70781e-28	1.16967e-28	1.54986e-28	7.00788e-30	0.0095232	1.26995e-28	4.7322e-30	0	0	0	0	8.70237e-33	5.52873e-32	7.94627e-33	7.69397e-31	0.000103052	1.29998e-30	6.09901e-33	6.80681e-33	1.72822e-31	6.12911e-33	0.0511967
4930447C04Rik	0.235457	4.03637e-29	6.49229e-28	8.73302	0.000479336	1.86934e-05	7.40535e-28	0.166588	6.58674e-28	3.17281e-29	0.0154818	7.488e-08	0.00341144	8.87791e-27	1.03108e-27	6.33558e-28	9.27276e-27	9.25921e-30	1.85854e-28	3.35511e-28	7.09064e-29	1.65426e-05	2.78834e-29	1.40363e-28	5.9572e-30	0	0	0	0	0	0	0	0	0	0	0	0	0	5.53771e-33	3.51818e-32	5.05657e-33	4.89602e-31	1.02866e-30	8.27238e-31	3.88107e-33	4.33148e-33	1.09975e-31	3.90023e-33	1.0839e-30
4930447J18Rik	0	0	0	0	0	0	0	0	0	0	0	0	0	0	0	0	0	0	0	3.23341e-05	0	0	0	0	0	0	0	0	0	0	0	0	0	0	0	0	0	0	0	0	0	0.00822294	0	0	0	0	0	0	0
4930447K03Rik	0.00990287	20.8366	0.381462	0.000531583	1.36174e-28	0.00593757	0.000309269	0.0243851	2.5208e-29	1.21426e-30	1.35647e-05	2.64822e-28	8.51289e-27	0.0256286	2.1927e-27	5.82532e-05	1.97195e-26	0	0	9.94038e-07	0	0	0.00195054	0	0	2.15453e-28	1.95525e-29	6.12192e-28	4.19287e-28	5.55573e-28	1.71373e-05	6.06639e-28	4.55233e-28	1.69633e-29	0	0	0	0	5.53118e-32	3.51403e-31	5.05062e-32	4.89025e-30	0.0014848	8.26264e-30	3.8765e-32	4.32637e-32	1.09845e-30	3.89564e-32	6.13886e-07
4930447N08Rik	0	0	0	0.14433	0	2.97545e-07	0	7.07719e-05	0	0.323514	0	0	0	0	0	0	0	0	0	0	0	0.00653596	0	0.0243026	0	3.0779e-29	2.79321e-30	8.7456e-29	5.98982e-29	7.93676e-29	3.58869e-30	8.66628e-29	6.50333e-29	2.42333e-30	0	0	0	0	0	0	0	0	0	0	0	0	0	0	4.53461e-05
4930448C13Rik	0	0	0	0	0	5.81588e-06	0	0	0	0.000907546	0	0	0	0	0	0	0	0	0	5.38901e-06	0	0	0	0	0	0	0	0	0	0	0	0	0	0	0	0	0	0	0	0	0	0	0	0	0	0	0	0	0
4930448F12Rik	0	0	0	0	0	7.55193e-07	0	0	0	0	0	0	0	0	0	0	0	0	0	0	0	0	0	0	0	0	0	0	0	0	0	0	0	0	0	0	0	0	0	0	0	0	0	0	0	0	0	0	0
4930448H16Rik	0	0	0	0.00436936	0	0	0	0.000170345	0	0	1.34382e-26	1.43601e-28	4.61616e-27	1.02377e-26	1.189e-27	7.30595e-28	1.0693e-26	0	0	0.0817143	0	0	0	0	0	0	0	0	0	0	0	0	0	0	0	0	0	0	0	0	0	0	0	0	0	0	0	0	0
4930448I06Rik	0	0	0	0	0	0	0	0	0	0	0.000197241	0	0	0	0	0	0	0	0	0	0	0	0	0	0	0	0	0	0	0	0	0	0	0	0	0	0	0	0	0	0	0	0	0	0	0	0	0	0
4930448I18Rik	0	0	0.0186736	0	0	1.88506e-05	0	0	0	0	0	0	0	0	0	0	0	0	0	0	0	0	0	0	0	0	0	0	0	0	0	0	0	0	0	0	0	0	5.53771e-33	3.51818e-32	5.05657e-33	4.89602e-31	1.02866e-30	8.27238e-31	3.88107e-33	4.33148e-33	1.09975e-31	3.90023e-33	1.0839e-30
4930448K20Rik	0	0	0	0	0	0	0	0	0	0	0	0	0	0	0	0	0	0	0	0	0	0	0	0	0	0	0	0	0	0	0	0	0	0	0	0	0	0	0	0	0	0	0	0	0	0	0	0	0
4930449E01Rik	0	0	0	0	0	0	0	0	0	0	0	0	0	0.0013137	0	0	0	0	0	0	0	8.83432e-06	0	0	0	0	0	0	0	0	0	0	0	0	0	0	0	0	0	0	0	0	0	0	0	0	0	0	0
4930449E18Rik	0.0335822	0	0	0.723121	0	3.70323e-05	0	0	0	0.00493183	5.20083e-06	0	21.8253	0	0	0	0	7.41479e-31	0.0813268	0.154216	5.6782e-30	3.58185e-07	2.23291e-30	1.12403e-29	4.77053e-31	6.12121e-29	5.55503e-30	0.00224502	1.19123e-28	1.57843e-28	7.13706e-30	1.72352e-28	1.29336e-28	4.81944e-30	3.57262e-27	0.000191485	7.24641e-27	1.0573e-26	0	0	0	0	0	1.8096	0	0	0	0	0
4930449I24Rik	0	0	0	0	0	0	0	0.000156834	0	0	0	0	0	0	0	0	0	0	0	0	0	0	0	0	0	0	0	0	0	0	0	0	0	0	0	0	0	0	0	0	0	0	0	0	0	0	0	0	0
4930451I11Rik	4.7175e-29	2.02275e-30	3.25349e-29	2.92735e-28	1.78311e-28	1.26316e-28	3.71105e-29	1.48635e-28	3.30082e-29	1.58999e-30	1.34382e-26	1.43601e-28	4.61616e-27	1.02377e-26	1.189e-27	7.30595e-28	1.0693e-26	0	0	0	0	0	0	0	0	3.0779e-29	2.79321e-30	8.7456e-29	5.98982e-29	7.93676e-29	3.58869e-30	8.66628e-29	6.50333e-29	2.42333e-30	0	0	0	0	0	0	0	0	0	0	0	0	0	0	0
4930452A19Rik	0.121036	0	0	0	0	0	0	0	0	0	0	0	0	0	0	0	0	0	0	0.000263182	0	0.102346	0	0	0	0	0	0	0	0.000457297	0	0	0	0	0	0	0	0	0	0	0	0	0	0	0	0	0	0	0
4930452B06Rik	3.76342e-27	0.0630011	0.000359145	14.6736	0.340187	1.47007e-05	5.46834e-06	14.316	0.178792	0.0190555	0.000287725	0.00335051	0.434614	3.19644e-05	0	0	16.955	1.8483e-28	9.45638	0.000158686	1.41542e-27	3.9051e-07	5.56602e-28	2.8019e-27	1.18916e-28	0.14325	2.51863e-28	0.115447	5.40101e-27	7.15656e-27	3.23592e-28	7.81437e-27	5.86404e-27	2.18512e-28	0.557185	0.00140491	2.73076e-25	3.98437e-25	2.8398e-31	58.4977	2.59307e-31	2.51074e-29	0.303553	4.24218e-29	1.99026e-31	6.53357e-05	48.9002	2.00009e-31	5.55837e-29
4930452G13Rik	0.0127444	0	0	0	0.033778	1.28679e-05	0	12.1153	0.419935	0	0	0	0	0	0	0	0	0	0	2.88146e-06	0	0	0	0	0	0	0	0	0	0	0	0	0	0	0	0	0	0	0	0	0	0	0	0	0	0	0	0	0
4930452N14Rik	0	0	1.69411e-06	0.26702	3.07551e-05	3.26189e-07	0	0	2.02252e-06	0	0	0	0	0	0	0	0	0	0	0	0	0	0	0	0	0	0	0	0	0	0	0	0	0	0	0	0	0	0	0	0	0	0	0	0	0	0	0	0
4930453H23Rik	0	0	0	0	0	0	0	0	0	0	0	0	0	0	0	0	0	0	0	0	0	0	0	0	0	0	0	0	0	0	0	0	0	0	0	0	0	0	0	0	0	0	0	0	0	0	0	0	0
4930453N24Rik	84.8332	19.5933	8.59156	23.4561	7.7126	0.0857129	0.00101872	14.7296	2.56985	9.39858	8.32803	13.2466	112.707	1.27805	0.909615	6.34859	38.2194	0.0165819	32.4487	7.89783	0.123381	2.07371	0.0953746	4.78297	86.4677	0.138211	13.5109	152.719	75.3493	0.45105	0.0276185	2.27702	0.903415	0	0.573709	8.66751	0.0881418	0.0281339	0.170728	39.3276	0.0996176	0.0522756	7.12285	54.338	0.0041803	0.0336274	0.998289	0.00501798	16.5147
4930455B14Rik	0	0	0	0	0	0	0	0	0	0	0	0	0	0	0	0	0	0	0	0	0	0.00110606	0	0	0	0	0	0	0	0	9.34213e-05	0	0	0	0	0	0	0	0	0	0	0	0	0	0	0	34.2416	0	0
4930455C13Rik	2.93976e-29	1.2605e-30	0.00248618	0.156857	0.0637095	0.00127318	2.31258e-29	0.0155616	0.335629	0.0155046	0.0297506	0	0.00285842	0.00640487	0	0.00162315	0	0	1.0481e-05	3.32779e-05	0	0.000179376	8.63926e-05	0.0591479	0	6.1558e-29	5.58642e-30	1.74912e-28	1.19796e-28	1.58735e-28	7.17739e-30	1.73326e-28	1.30067e-28	4.84667e-30	3.58049e-27	1.65515e-26	7.26236e-27	1.05963e-26	0	0.250668	0	0.000377901	1.3514	0	0	0	0	0	0.0258704
4930455D15Rik	0	0	0.00355695	0	0.000309669	0	0	2.32767e-08	0	0	2.07152e-05	1.3551e-28	1.09752e-05	0.00924159	1.122e-27	2.81311e-06	1.00905e-26	0	0	0	0	0	0.00176261	0	0	0	0	0	0	0	0	0	0	0	0	0	0	0	0	0	0	0	0	0	0	0	0	0	0
4930455F16Rik	0	0	0.000133779	0	0.000139473	0	0	0	0	0	1.82161e-05	0	0.322666	0	0	0	0	0	0	5.38901e-06	0	0	0	0	0	0	0	0	0	0	0	0	0	0	0	0	0	0	0	0	0	0	0	0	0	0	0	0	0.0280489
4930455H04Rik	0.647357	0	2.97765	0.11394	0	1.90614e-07	0	0.00426885	1.08672e-06	0	0.000395807	3.2218e-28	1.00498	2.2969e-26	2.66762e-27	1.63915e-27	2.39906e-26	0	0.000124533	2.4124	0.000169982	0	0	0	0	0	0	0	0	0.407953	0	0	0	0	3.58049e-27	1.65515e-26	7.26236e-27	1.05963e-26	0	0	0	0	41.2654	0	0	0	0	0	0
4930455J16Rik	0	0	0	0	0	0	0	0	0	0	9.15147e-06	0	0	0	0	0	0	0	0	0	0	0	0	0	0	0	0	0	0	0	0	0	0	0	0	0	0	0	0	0	0	0	0	0	0	0	0	0	0
4930456L15Rik	0	0	0.000104081	0	0	0	0	0	0	0	1.13731e-05	0	0	0	0	0	0	0	0	5.38901e-06	0	0	0	0	0	0	0	0	0	0	0	0	0	0	0	0	0	0	0	0	0	0	0	0	0	0	0	0	0
4930459L07Rik	0	0	0	0	0	0	0	0	0	0	0	0	0	0	0	0	0	0	0.000179927	0	0	0	5.05517e-06	0	0	0	0	0	0	0	0	0	0	0	0	0	0	0	0	0	0	0	0	0	0	0	0	0	0
4930461G14Rik	2.35875e-29	1.01138e-30	1.62674e-29	1.46368e-28	8.91555e-29	6.3158e-29	1.85553e-29	7.43175e-29	1.65041e-29	7.94997e-31	0.00674471	0	0	0	0	0	0	0	0	0	0	0	0	0	0	13.8001	2.30402e-28	7.21392e-27	0.636521	0.00483704	2.96018e-28	7.14849e-27	5.36436e-27	1.99892e-28	0	0	0	0	5.53771e-33	3.51818e-32	5.05657e-33	4.89602e-31	1.02866e-30	8.27238e-31	3.88107e-33	4.33148e-33	1.09975e-31	3.90023e-33	1.0839e-30
4930465K10Rik	0	0	0	0.00420728	0.00105187	2.62509e-07	1.67715e-06	0.595408	0	0.404498	0.00354482	5.6087e-28	1.78879e-05	0.0108515	4.64394e-27	2.85352e-27	4.17642e-26	1.38833e-29	2.78671e-28	5.03066e-28	1.06317e-28	2.76366e-05	0.00335588	2.10461e-28	8.93225e-30	6.1558e-29	5.58642e-30	1.74912e-28	1.19796e-28	1.58735e-28	7.17739e-30	1.73326e-28	1.30067e-28	4.84667e-30	0	0	0	0	0	0	0	0	0.0219536	0	0	0.000410808	0	0	0
4930465M20Rik	0	0	0	0	0.000324346	0	0	2.18305	0	0	0	0	0	0	0	0	0	0	0	1.54986e-05	0	0	0	0	0	0	0	0	0	0	0	0	0	0	0	0	0	0	0	0	0	0	0	0	0	0	0	0	0
4930467D21Rik	0	0	5.24256e-06	0	0	2.50134e-07	0	0	0	0	0	0	0	0	0	0	0	0	0	0	0	0	0	0	0	0	0	0	0	0	0	0	0	0	0	0	0	0	0	0	0	0	0	0	0	0	0	0	0.000149245
4930467E23Rik	0.111442	0	0	2.30094e-05	0	7.6099e-05	0	1.83189	0.0043469	0	0.0282932	0	0	0	0	0.000317643	0	0	0.00937112	0	0	0	0	0	0	0	0	0	0	0	0	0	0	0	0	0	0	0	0	0	0	0	0	0	0	0	0.03137	0	0
4930467K11Rik	0	0	0	3.08357	0	9.13998e-07	0	0.00214646	0	0	0.00185344	0	2.24023	0	0	0.00253786	0	0	0	0	0	1.9999e-06	0	0	0	3.0779e-29	2.79321e-30	8.7456e-29	5.98982e-29	7.93676e-29	3.58869e-30	8.66628e-29	6.50333e-29	2.42333e-30	0	0	0	0	0	0	0	0	0	0	0	0	0	0	0
4930469G21Rik	0	1.29511	0	81.2917	0.860752	0	0	0	0	0.00302254	0	0	0	0	0	0	22.8502	0	0	0	0	7.47382e-05	0	0	0	3.0779e-29	2.79321e-30	8.7456e-29	5.98982e-29	7.93676e-29	3.58869e-30	8.66628e-29	6.50333e-29	2.42333e-30	0	0	0	0	0	20.5036	0	0	0	0	0	0	0	0	0
4930470H14Rik	0.00148122	7.69617e-28	1.23789e-26	0.00218945	6.78438e-26	1.31138e-05	1.41198e-26	0.0061443	1.2559e-26	6.04961e-28	0.000894775	2.82884e-26	2.98131e-06	2.01675e-24	2.34225e-25	1.43922e-25	2.10645e-24	7.96322e-28	1.59841e-26	1.0778e-05	6.09819e-27	0.000341319	2.39807e-27	1.20717e-26	5.12339e-28	1.72362e-26	1.5642e-27	4.89754e-26	3.3543e-26	4.44459e-26	2.00967e-27	4.85312e-26	3.64187e-26	1.35707e-27	4.41116e-24	2.03915e-23	8.94722e-24	1.30546e-23	1.38443e-30	8.79544e-30	1.26414e-30	1.224e-28	2.57166e-28	2.0681e-28	9.70268e-31	1.08287e-30	2.74936e-29	9.75058e-31	2.70975e-28
4930470P17Rik	2.2172e-29	9.50683e-31	1.52912e-29	1.37584e-28	8.38052e-29	5.93678e-29	1.74417e-29	0.0163314	1.55137e-29	7.47288e-31	0	0	0	0	0	0	0	0	0	5.42096e-07	0	0	5.15057e-05	0	0	0	0	0	0	0	0	0	0	0	0	0	0	0	0	0	0	0	0	0	0	0	0	0	0
4930471C04Rik	1.65094e-28	7.07885e-30	1.99993e-07	8.68833e-06	6.2402e-28	0.000228654	1.29872e-28	5.20165e-28	1.15516e-28	5.56436e-30	0.000148187	2.85503e-28	9.17769e-27	0.00175143	1.67009e-05	1.45254e-27	2.12595e-26	4.52508e-30	0.00969175	1.63968e-28	3.46528e-29	2.37523e-28	1.36269e-29	6.85971e-29	2.91135e-30	0	0	0	0	0	0	0	0	0	7.16097e-27	3.31031e-26	1.45247e-26	2.11925e-26	0	0	0	0	0	0	0	0	0	0	0
4930471G03Rik	0.332396	0	0	0.000238128	0.000815653	2.67564e-05	0	0.124074	4.53845	0	5.16351e-06	0	0	0.0063355	0	0	0	4.6298e-30	9.29312e-29	1.82394e-06	3.54547e-29	2.4302e-28	1.39423e-29	7.01847e-29	2.97873e-30	0	0	0	0	0	0	0	0	0	0	0	0	0	0	0	0	0	0	0	0	0	0	0	0.889703
4930471M09Rik	0	0	0	0	0.000542432	3.07404e-05	0	0.00287354	0.0326396	0	7.9258e-06	2.8711e-28	9.22935e-27	9.56545e-05	2.37724e-27	1.46072e-27	2.13791e-26	4.62872e-30	9.29094e-29	1.67723e-28	3.54464e-29	3.96763e-05	1.3939e-29	7.01682e-29	2.97803e-30	0	0	0	0	0	0	0	0	0	0	0	0	0	0	0	0	0	0	0	0	0	0	0	0
4930473A02Rik	13.1833	0.0510755	0.0692691	2.96389	0.00237704	0.00393103	0.000114126	0.385242	1.59311	0.0443613	0.5138	0.609591	2.19394	0.0542098	1.83824e-26	0.11512	9.16338e-06	2.24195e-29	4.50013e-28	0.215011	0.00700519	0.0171925	0.000543726	0.079404	1.44243e-29	0	0	14.7796	0	0.00186277	0	0	0	0	7.16097e-27	3.31031e-26	1.45247e-26	2.11925e-26	1.46891e-32	9.33217e-32	1.34129e-32	0.000593276	0.382334	1.21312	1.02948e-32	1.14895e-32	2.91714e-31	1.03456e-32	0.548114
4930473O22Rik	0	0	0	0	0.150114	0	0	0	0	0	0	0	0	0	0	0	0	0	0	0	0	0	0	0	0	0	0	0	0	0	0	0	0	0	0	0	0	0	0	0	0	0	0	0	0	0	0	0	0
4930474G06Rik	0.150919	5.63066e-30	9.05661e-29	8.14876e-28	3.48681e-05	2.51084e-07	1.03303e-28	1.15836	9.18838e-29	4.42601e-30	0	0	0	0	0	0	0	9.25963e-30	1.85863e-28	2.20712e-06	7.09097e-29	4.86042e-28	2.78847e-29	1.4037e-28	5.95747e-30	9.2337e-29	8.37963e-30	2.62368e-28	1.79695e-28	2.38103e-28	1.07661e-29	2.59988e-28	1.951e-28	7.27e-30	7.16097e-27	3.31031e-26	1.45247e-26	2.11925e-26	1.66131e-32	1.05545e-31	1.51697e-32	1.46881e-30	3.08599e-30	2.48171e-30	1.16432e-32	1.29944e-32	3.29924e-31	1.17007e-32	3.2517e-30
4930474H20Rik	0	0	4.4398e-06	0	0	0	0	0.000963388	0	0	0.00562134	0	0	0	0	0	0	0	1.63317	0	0	0	0	0	0	0	0	0	0	0	0	0	0	0	0	0	0	0	0	0	0	0	0	0	0	0	0	0	0
4930474M22Rik	3.86547e-29	1.65742e-30	2.66588e-29	0.0499124	1.46106e-28	1.03502e-28	3.0408e-29	1.2179e-28	2.70466e-29	1.30283e-30	0.0146688	4.14003e-28	1.33084e-26	2.95153e-26	3.4279e-27	2.10631e-27	3.0828e-26	3.53041e-30	7.08637e-29	1.27926e-28	2.70357e-29	0.0388946	1.06316e-29	5.35187e-29	2.2714e-30	9.2337e-29	8.37963e-30	2.62368e-28	1.79695e-28	2.38103e-28	1.07661e-29	2.59988e-28	1.951e-28	7.27e-30	3.58049e-27	1.65515e-26	7.26236e-27	1.05963e-26	1.66131e-32	1.05545e-31	1.51697e-32	1.46881e-30	3.08599e-30	2.48171e-30	1.16432e-32	1.29944e-32	3.29924e-31	1.17007e-32	3.2517e-30
4930474N05Rik	0	0	0	0	0	4.0563e-07	0	0.000542833	0	0	0	0	0	0	0	0	0	0	0	0	0	7.07445e-07	0	0	0	0	0	0	0	0	0	0	0	0	0	0	0	0	0	0	0	0	0	0	0	0	0	0	0
4930474N09Rik	1.16573e-28	4.99839e-30	8.03963e-29	7.23372e-28	4.40621e-28	3.12137e-28	9.17031e-29	0.0157401	8.1566e-29	3.929e-30	5.53076e-06	1.43397e-28	4.60961e-27	0.000226227	1.18731e-27	7.29558e-28	1.06778e-26	0	0	0.00260902	0	0	0	0	0	0	0	0	0	0	0	0	0	0	0	0	0	0	0	0	0	0	0	0	0	0	0	0	0
4930478L05Rik	0.0144551	0	0.00287301	0.000145055	0	0.00196154	0	0.346768	0	0.102264	0.701343	3.84531	0.00976311	0.270024	0	0.615663	1.99827	2.1354e-30	0.212628	5.70328e-05	1.63528e-29	0.00686186	0.000620905	3.23712e-29	1.37388e-30	0	0	0	0	0.00529359	2.86347e-05	0	0	0	0	0	0	0	0	0	2.05891	0.00361025	0.604932	0.855379	0	0.000326679	0	0.00336673	3.18917
4930478P22Rik	0	0	0	0.00337967	0	0	0	0	0	0	0	0	0	0	0	0	0	0	0	0	0	0.00010359	0	0	0	0	0	0	0	0	0	0	0	0	0	0	0	0	0	0	0	0	0	0	0	0	0	0	0
4930479D17Rik	4.42234e-28	1.8962e-29	0.0599065	0.110759	0.294621	0.000843711	3.47886e-28	0.0272623	3.0943e-28	1.49051e-29	0.0108811	3.75355e-28	1.20661e-26	0.0492674	3.1079e-27	1.90968e-27	2.79502e-26	3.24e-29	6.50344e-28	1.17402e-27	2.48117e-28	1.70069e-27	0.00549375	4.91162e-28	2.08455e-29	1.21161e-28	1.09955e-29	3.4427e-28	2.35789e-28	3.12431e-28	0.309178	3.41148e-28	2.56004e-28	9.53945e-30	3.58049e-27	1.65515e-26	7.26236e-27	1.05963e-26	1.10754e-32	7.03635e-32	1.01131e-32	9.79204e-31	2.05733e-30	1.65448e-30	7.76214e-33	8.66295e-33	2.19949e-31	7.80046e-33	2.1678e-30
4930480E11Rik	0	0	0	0	0	0	0	0	0	0	0	0	0	0	0	0	0	0	8.99635e-05	0	0	0	0	0	0	0	0	0	0	0	0	0	0	0	0	0	0	0	0	0	0	0	0	0	0	0	0	0	0
4930480G23Rik	0	0	0	0	0	5.37395e-07	0	0	0	0	1.88135e-25	2.01042e-27	6.46263e-26	1.43327e-25	1.6646e-26	1.02283e-26	1.49702e-25	0	0	0	0	0	0	0	0	0	0	0	0	0	0	0	0	0	3.85993e-25	0.0170402	7.82915e-25	1.14233e-24	5.53771e-33	3.51818e-32	5.05657e-33	4.89602e-31	1.02866e-30	8.27238e-31	3.88107e-33	4.33148e-33	1.09975e-31	3.90023e-33	1.0839e-30
4930480K15Rik	162.212	0	0	95.3954	0.321303	7.40324e-07	0	0.0739867	10.144	0.000934424	0	0	0	0	0	0	0	0	0	0.00126809	0	4.55138e-05	0	0.795664	0	6.1558e-29	5.58642e-30	1.74912e-28	1.19796e-28	1.58735e-28	7.17739e-30	1.73326e-28	1.30067e-28	4.84667e-30	3.58049e-27	1.65515e-26	7.26236e-27	1.05963e-26	2.21487e-32	1.40714e-31	2.02243e-32	1.95822e-30	4.11426e-30	3.30864e-30	1.55228e-32	1.73242e-32	2.90535e-05	1.55994e-32	4.2941e-05
4930480M12Rik	0	0	0	0	0	0	0	0	0	0	0	0	0	0	0	0	0	0	0	0	0	0	0	0	2.67421	0	0	0	0	0	0	0	0	0	0	0	0	0	0	0	0	0	0	0	0	0	0	0	0
4930481A15Rik	23.8946	13.8362	3.84492	24.1345	0.0307104	0.040898	0.00312268	3.06856	5.97823	5.10279	1.93617	0.918879	20.4238	0.307194	0.00244808	1.48489	5.17732	1.51279e-27	56.6786	1.66336	0.148008	0.551096	0.0195421	5.58581	7.48759	36.3138	0.00129131	13.3811	0.48223	1.6969	5.80267e-28	2.65624e-05	1.05154e-26	3.91836e-28	0	22.444	0	0.0390698	0	2.37917e-05	0.0130407	0	43.3007	22.9129	0.000126569	0.00169458	0.000162107	0.0059935	13.7496
4930483J18Rik	0	0	0	0	0	4.09053e-05	0	0.00662847	0	0	9.73209e-05	0	0	0	0	0	0	0	0	5.06177e-05	0	0	0	0	0	3.0779e-29	2.79321e-30	8.7456e-29	5.98982e-29	7.93676e-29	3.58869e-30	8.66628e-29	6.50333e-29	2.42333e-30	1.07415e-26	4.96546e-26	2.17871e-26	3.17888e-26	1.10754e-32	7.03635e-32	1.01131e-32	9.79204e-31	2.05733e-30	1.65448e-30	7.76214e-33	8.66295e-33	2.19949e-31	7.80046e-33	2.1678e-30
4930483K19Rik	0.859334	7.43919e-31	1.19655e-29	1.07661e-28	6.55785e-29	5.23403e-06	1.36483e-29	0.337812	0.0255761	0.000712542	1.27086e-05	1.48726e-06	0.0017057	1.01888e-26	1.18332e-27	7.27107e-28	1.06419e-26	0	0	0	0	0.00046409	1.13066e-05	0	0	3.38569e-28	3.07253e-29	9.62016e-28	6.5888e-28	8.73044e-28	3.94756e-29	9.53291e-28	7.15366e-28	2.66567e-29	1.07415e-26	4.96546e-26	2.17871e-26	3.17888e-26	0	1.68899	1.98389	0	0.0240816	0.254467	0	0	0	0	0
4930483O08Rik	0.00503503	3.02819e-30	4.87068e-29	4.38243e-28	2.66943e-28	1.89103e-28	5.55568e-29	2.22516e-28	4.94154e-29	2.38032e-30	1.34382e-26	1.43601e-28	4.61616e-27	1.02377e-26	1.189e-27	7.30595e-28	1.0693e-26	4.62848e-30	9.29045e-29	1.67715e-28	3.54446e-29	4.8186e-05	1.39383e-29	7.01646e-29	2.97787e-30	3.0779e-29	2.79321e-30	8.7456e-29	5.98982e-29	7.93676e-29	3.58869e-30	8.66628e-29	6.50333e-29	2.42333e-30	0	0	0	0	0	1.28238	0	0	0	0	0	0	0	0	4.45951
4930486F22Rik	7.03529e-29	3.01657e-30	4.85199e-29	0.00199346	2.65919e-28	1.88377e-28	5.53436e-29	0.000799147	4.92258e-29	2.37119e-30	0	0	0	0	0	0	0	0	0	0	0	0	0	0	0	3.0779e-29	2.79321e-30	8.7456e-29	5.98982e-29	7.93676e-29	3.58869e-30	8.66628e-29	6.50333e-29	2.42333e-30	0	0	0	0	0	0	0	0	0	0	0	0	0	0	0
4930486I03Rik	0	0	0	0.00204984	0	4.74045e-06	0	0	0	0	0	0	0	0	0	0	0	0	0	0	0	0	0	0.000142896	0	6.14267e-29	5.5745e-30	1.74539e-28	1.19541e-28	1.58397e-28	7.16208e-30	0.000860217	1.29789e-28	4.83633e-30	0	0	0	0	0	0	0	0	0	0	0	0	0	0	0
4930486L24Rik	1.2108e-30	5.19164e-32	3.65805	7.5134e-30	7.98911e-05	0.00147289	0.00142551	1.009e-08	4.06497e-06	0.00297259	0.0720131	1.01359e-26	10.0002	0.0543732	0.13039	0.0408265	0.000796388	2.7737e-29	5.68697e-06	2.34105	0.155421	3.05007e-06	0.0108693	4.20474e-28	1.78455e-29	9.89222e-29	8.97724e-30	2.81079e-28	1.9251e-28	0.613317	1.15339e-29	2.7853e-28	2.09014e-28	0.000794838	1.79024e-26	8.27577e-26	3.63118e-26	5.29814e-26	7.45613e-31	4.73698e-30	6.80832e-31	6.59214e-29	0.423368	1.11382e-28	5.22559e-31	0.00051351	1.48073e-29	0.0079739	1.45939e-28
4930487D11Rik	0	0	0	0	0	3.20966e-05	0	0	0	0	2.87764e-05	0	0	0	0	0	0	0	0.0035202	0	0	0	0	0	0	3.0779e-29	2.79321e-30	8.7456e-29	5.98982e-29	7.93676e-29	3.58869e-30	8.66628e-29	6.50333e-29	2.42333e-30	3.58049e-27	1.65515e-26	7.26236e-27	1.05963e-26	0	0	0	0	0	0	0	0	0	0	0
4930487H11Rik	7.38759	0	0.151189	22.4855	5.93263	0.00492033	0	0.212841	0.0157753	0.0363957	7.56376e-05	0	9.87794	0.0408648	0	0	0	0	0.0459118	3.33172	0	5.2104e-05	0.000108963	0	0	0	0	0	0	0.000305382	0	0.00380953	1.92943	0	1.07415e-26	4.96546e-26	2.17871e-26	3.17888e-26	0	0	0	0	6.30398	0	0	0	0	0	0.56682
4930488B22Rik	0	0	0	0	0	0	0	4.02062e-05	0	0	1.33617e-26	1.42783e-28	4.58988e-27	0.000937178	1.18223e-27	7.26435e-28	1.06321e-26	0	0	0.00452456	0	0	0	0	0	0	0	0	0	0	0	0	0	0	0	0	0	0	0	0	0	0	0	0	0	0	5.27962	0	0
4930488L21Rik	8.62054	36.464	0	0.0376811	0.0134293	0	0	0.338636	0.978264	0	0.00597687	1.36756e-28	4.39612e-27	9.74967e-27	1.13232e-27	6.95769e-28	1.01833e-26	9.25853e-30	1.85841e-28	3.35486e-28	7.09013e-29	4.05411e-05	2.78814e-29	1.40353e-28	5.95676e-30	0	0	0	0	0	0	0	0	0	0	0	0	0	2.76885e-32	1.75909e-31	2.52829e-32	2.44801e-30	5.14331e-30	4.13619e-30	1.94054e-32	2.16574e-32	5.49873e-31	1.95012e-32	5.4195e-30
4930500F04Rik	0	0	0	0	0	1.76947e-07	0	0	0	0	0	0	0	0	0	0	0	0	0.00314568	2.05138e-05	0	0	0	0	0	0	0	0	0	0	0	0	0	0	0	0	0	0	0	0	0	0	0	0	0	0	0	0	0
4930500L23Rik	0	0	0	2.88958	0	0	0	0	0	0	0	0	0	0.00215917	0	0	0	0	0	0	0	0	0	0	0	0	0	0	0	0	0	0	0	0	0	0	0	0	0	0	0	0	0	0	0	0	0	0	0
4930502A04Rik	3.74328e-06	0	0	0	0	0	0	0.473936	0	0	0.0195789	4.0838e-28	1.31277e-26	2.91144e-26	3.38134e-27	2.0777e-27	3.04093e-26	0	0	0	0	0	0	0	0	0	0	0	0	0	0	0	0	0	0	0	0	0	3.32262e-32	2.11091e-31	3.03394e-32	2.93761e-30	6.17198e-30	4.96343e-30	2.32864e-32	2.59889e-32	6.59847e-31	2.34014e-32	6.5034e-30
4930502E09Rik	0.0304443	0	0.0203131	73.4049	0	0.000547872	0	0.276188	2.98175e-05	0.0547868	0.0443994	0.184401	0.887507	0.021518	0	0	0	0	0	0	0	1.02096e-05	8.59799e-05	0	0	1.84605e-28	1.6753e-29	5.2454e-28	3.59255e-28	4.76028e-28	2.15241e-29	0.000451561	3.90054e-28	1.45346e-29	3.58049e-27	1.65515e-26	7.26236e-27	1.05963e-26	0.00204205	3.51765e-32	0.00162371	4.89528e-31	1.02851e-30	8.27114e-31	3.88049e-33	4.33083e-33	1.09958e-31	3.89964e-33	1.08374e-30
4930502E18Rik	6.91668e-29	32.9201	0.138912	0.00037011	2.61435e-28	0.000228114	5.44105e-29	0.0809632	0.010775	2.33121e-30	5.1089e-06	0	0	2.90258e-06	0	0	0	0	0	0	0	0.000473792	0	0	0	2.15453e-28	1.95525e-29	6.12192e-28	4.19287e-28	5.55573e-28	2.51209e-29	6.0664e-28	4.55233e-28	1.69633e-29	0	0	0	0	1.10754e-32	7.03635e-32	1.01131e-32	9.79204e-31	2.05733e-30	1.65448e-30	7.76214e-33	8.66295e-33	2.19949e-31	7.80046e-33	2.1678e-30
4930503B20Rik	1.37254e-05	9.84412e-31	1.58337e-29	1.42465e-28	8.67786e-29	3.49612e-07	1.80606e-29	7.23361e-29	1.60641e-29	0.677817	0.0190042	0	2.42704	0.00670594	3.34018e-05	0	0	0	0	0	0	0.000223998	0	3.24	0.000993975	3.0779e-29	2.79321e-30	8.7456e-29	5.98982e-29	7.93676e-29	3.58869e-30	8.66628e-29	6.50333e-29	2.42333e-30	0	0	0	0	8.12696e-33	5.16316e-32	7.42086e-33	7.18524e-31	1.50963e-30	1.21403e-30	5.69574e-33	6.35674e-33	1.61395e-31	5.72385e-33	0.183432
4930503E14Rik	1.65112e-28	7.07962e-30	1.13872e-28	1.02457e-27	6.24088e-28	3.701e-06	1.29887e-28	5.20221e-28	1.15529e-28	5.56497e-30	0	0	0	0.00156196	0	0	0	0	0	0.00277993	0	0	0	0	0	9.2337e-29	8.37963e-30	2.62368e-28	1.79695e-28	2.38103e-28	1.07661e-29	2.59988e-28	1.951e-28	7.27e-30	0	0	0	0	2.11703e-32	1.34498e-31	1.9331e-32	1.87172e-30	3.93251e-30	3.16248e-30	1.48371e-32	1.6559e-32	4.20426e-31	1.49103e-32	0.0211942
4930503E24Rik	0	0.00438359	0.00105616	0.299055	0	0	0	0.00544784	8.1414e-07	0	0.000168398	0	0.00155815	8.59633e-07	0	0.00949094	0	0	0	0	0	2.62793e-05	0	5.57576e-05	0	0	0	0	0	0.00483703	0	0	0	0	3.58049e-27	1.65515e-26	7.26236e-27	1.05963e-26	0	0	0	0	1.41666e-06	0	0	0	0	0	0.00330321
4930503H13Rik	0	0	0	0	0	0	0	0	0	0	0	0	0	0	0	0	0	0	0	0	0	0	0	0	0	0	0	0	0	0	0	0	0	0	0	0	0	0	0	0	0	0	0	0	0	0	0	0	0
4930503L19Rik	2.01005	4.78396	4.22596	8.72481	0.127531	0.00246105	0.000351517	1.81941	6.34322	4.86455	1.55743	3.60702	42.1981	0.192086	0.273083	0.0706854	1.4402	0.000703336	9.30598	7.23515	0.0283038	0.304247	0.00433647	4.6214	0.979761	3.25674e-27	2.95551e-28	0.217354	6.33786e-27	0.0165978	0.00309491	0.00385901	6.88122e-27	0.0453058	2.54215e-25	1.17516e-24	5.15627e-25	7.52335e-25	1.22785e-30	7.80072e-30	0.00443747	0.140698	17.5365	1.8342e-28	8.60535e-31	9.60402e-31	0.00105755	0.000242674	20.1939
4930503O07Rik	0	0	0	0	0	0	0	0	0	0	0	0	0	8.17463e-05	0	0	0	0	0	0	0	0	0	0	0	0	0	0	0	0	0	0	0	0	0	0	0	0	0	0	0	0	0	0	0	0	0	0	0
4930504O13Rik	0	0	0	0	0	0	0	0	0	0	0	0	0	0	0	0	0	0	0	0	0	0	0	0	0	0	0	0	0	0	0	0	0	0	0	0	0	0	0	0	0	0	0	0	0	0	0	0	0
4930505A04Rik	0.420767	5.81327e-30	5.82805e-06	8.41303e-28	0.000711315	3.5841e-07	1.06653e-28	0.198635	0.0346982	0.00104406	0.00522202	1.50834e-29	4.84867e-28	1.07533e-27	1.24889e-28	7.67394e-29	2.4981	0	0	0	0	0.0138058	0	0	0	3.38123e-28	3.06848e-29	0.00289604	6.58012e-28	8.71893e-28	3.94236e-29	9.52035e-28	7.14424e-28	2.66215e-29	0	0	0	0	1.28954e-31	32.1332	1.1775e-31	1.14011e-29	5.08465e-06	1.92635e-29	9.03768e-32	1.00865e-31	2.56093e-30	9.08229e-32	2.52403e-29
4930505G20Rik	1.55174	0	0	0	0	5.45156e-05	0	0	1.10335e-05	0	0	0	0	0	0	0	0	0	0	0	0	0	0	0	0	0	0	0	0	0	0	0	0	0	0	0	0	0	0	0	0	0	0	0	0	0	0	0	0
4930507D05Rik	0.585644	5.59103	0.0193598	4.35272	1.13123	0.00421439	5.30691e-05	0.130633	0.217094	0.0585421	0.16715	8.75657e-06	0.0677451	0.119884	0.119189	0.0524996	0	1.33787e-29	0.0181397	2.40068e-05	0.0320307	0.00459703	0.000126258	0.00585064	0.0122792	0	0	0	0	2.31976e-05	1.92548e-05	0	0	0.00019871	3.57152e-27	0.000218439	7.24416e-27	1.05697e-26	0	0.0157479	0	0	1.13856	15.2456	0	0	0	0	0.274868
4930509E16Rik	0	0	0.078213	16.4132	0	4.94632e-07	0	2.14594e-08	0	0	0.000313295	1.43004e-28	0.000353323	0.000114042	1.18406e-27	7.27556e-28	1.06485e-26	3.12993e-30	6.28252e-29	0.0763734	2.39688e-29	0.000322038	0.000310062	4.74477e-29	2.01374e-30	4.30906e-28	3.9105e-29	1.22438e-27	8.38574e-28	1.11115e-27	5.02417e-29	1.21328e-27	9.10466e-28	3.39267e-29	2.85953e-26	0.00118271	5.80004e-26	8.46265e-26	2.64863e-32	1.68271e-31	2.4185e-32	2.34171e-30	4.91998e-30	3.95659e-30	1.85628e-32	2.0717e-32	5.25997e-31	1.86544e-32	0.0259876
4930509J09Rik	0.0073385	0	0	0.37154	5.22095e-05	2.65161e-07	0	0.000966991	0.149213	0	0	0	0	0	0	0	0	0	0.000179927	0	0	0	0	0	0	0	0	0	0	0	0	0	0	0	0	0	0	0	0	0	0	0	0	0	0	0	0	0	0
4930509K18Rik	0	0	0	0	0	0	0	0.146982	0	0	0	1.50803e-06	0	6.24295e-05	0	0	0	0	0	0	0	0	0	0	0	0	0	0	0	0	0	0	0	0	0	0	0	0	0	0	0	0	0	0	0	0	0	0	0
4930511A02Rik	9.435e-29	4.04551e-30	6.50697e-29	5.8547e-28	3.56622e-28	2.52632e-28	7.4221e-29	2.9727e-28	6.60165e-29	3.17999e-30	5.77834e-05	0	0	0	0	0	0	0	0	4.16297e-06	0	0	0	0	0	0	0	0	0	0	0	0	0	0	0	0	0	0	5.53771e-33	3.51818e-32	5.05657e-33	4.89602e-31	1.02866e-30	8.27238e-31	3.88107e-33	4.33148e-33	1.09975e-31	3.90023e-33	1.0839e-30
4930511E03Rik	0	0	0	0	0	0	0	0	0	0	1.07504e-24	0.0133437	3.69288e-25	8.19002e-25	9.51187e-26	5.84468e-26	8.55428e-25	0	0	0	0	0	0	0	0	0	0	0	0	0	0	0	0	0	0	0	0	0	1.66131e-32	1.05545e-31	1.51697e-32	1.46881e-30	3.08599e-30	2.48171e-30	1.16432e-32	1.29944e-32	3.29924e-31	1.17007e-32	3.2517e-30
4930511M06Rik	6.64488e-27	1.74986	0.0152034	0.0142498	0.000457405	2.44655e-07	5.22724e-27	0.0223844	4.64941e-27	0.0242638	0.000187454	1.86651e-26	0.00150468	0.00258759	1.54545e-25	9.49617e-26	1.38986e-24	5.1036e-28	1.02441e-26	1.84931e-26	3.9083e-27	2.6789e-26	1.53691e-27	0.00260751	10.1911	7.7367e-27	7.0211e-28	2.19832e-26	1.50562e-26	0.140209	9.02065e-28	2.17838e-26	1.6347e-26	6.09137e-28	7.3758e-25	3.40962e-24	1.49605e-24	2.18283e-24	1.3727e-30	8.72092e-30	1.25343e-30	1.21363e-28	2.54987e-28	2.05057e-28	9.62047e-31	1.07369e-30	2.72607e-29	9.66796e-31	0.0141577
4930512B01Rik	3.33074	0	0.55535	8.41391	0.25732	0.00102587	3.08354e-05	1.59302	0.252419	0.206766	0.239196	7.27741e-05	7.34879	0.150416	0	0	3.00303	0	0	3.37694	0.183492	2.31163	0.000131863	0.178308	0.668552	5.31875	2.03106e-28	9.18887e-05	0.209797	5.77115e-27	2.60949e-28	0.241323	4.72884e-27	1.76211e-28	0	0	0	0	0	0.283471	0	0	0.595049	2.70465	0	0	0	0	0.0265437
4930513D17Rik	4.71603e-29	2.02213e-30	3.25248e-29	3.58626e-05	1.78256e-28	4.8907e-07	3.7099e-29	9.78168e-05	3.2998e-29	1.5895e-30	9.39934e-05	0	0	0.000833689	0	0	0	0	0	2.36106e-05	0	0	0	0	0	3.0779e-29	2.79321e-30	8.7456e-29	5.98982e-29	7.93676e-29	3.58869e-30	8.66628e-29	6.50333e-29	2.42333e-30	0	0	0	0	0	0	0	0	0	0	0	0	0	0	0
4930513N10Rik	0.216637	1.69756e-29	0.00341966	0.0613007	0.000450616	0.00369257	3.11444e-28	0.680323	0.000172885	0.0694684	0.0447024	2.6637e-05	7.14285	0.01609	0	0.72307	1.09514	0	164.444	0.0100684	0	0.00340479	0.000488354	0.00355381	0	1.44596e-27	1.31221e-28	4.10857e-27	2.81394e-27	3.72859e-27	0.00235926	0.00419686	3.05518e-27	1.13845e-28	7.87554e-26	0.000371879	1.59741e-25	2.33073e-25	1.37035e-31	8.70603e-31	1.25129e-31	1.21156e-29	0.0320541	2.04707e-29	9.60405e-32	1.07186e-31	2.72142e-30	9.65145e-32	2.6822e-29
4930513O06Rik	0	0	0	0	0	0	0	0	0	0	0	0	0	0	0	0	0	0	0	0	0	0	0	0	0	0	0	0	0	0	0	0	0	0	3.58049e-27	1.65515e-26	7.26236e-27	1.05963e-26	0	0	0	0	0	0	0	0	0	0	0
4930515B02Rik	0	0	0	0	0	0	0	0	0	0	0	0	0	0	0	0	0	0	0	0	0	0	0	0	0	0	0	0	0	0	0	0	0	0	0	0	0	0	0	0	0	0	0	0	0	0	0	0	0
4930515G01Rik	0.696016	1.48362e-30	0.1587	0.0361385	1.30785e-28	0.00273439	0.00109551	0.0770775	0.0458237	0.0503201	0.507245	0.00329167	0.0468889	0.046502	2.55152e-26	0.00659103	0.0127632	0.00685576	1.87576e-05	0.0109635	0.2057	0.00239408	0.00557392	0.00076023	5.21823e-30	2.15449e-28	1.95522e-29	6.12182e-28	4.1928e-28	2.33367e-05	3.44105e-05	6.0663e-28	4.55226e-28	1.69631e-29	2.14829e-26	9.93093e-26	4.35741e-26	6.35776e-26	5.96936e-32	3.79241e-31	0.00103086	0.0020952	0.124205	0.00586405	4.18359e-32	4.66911e-32	1.18547e-30	4.20425e-32	0.0227937
4930515G16Rik	0	0	0	0	0	1.45509e-07	0	0	0	0	0	0	0	0	0	0	0	0	0	0	0	0	9.67153e-06	0	0	0	0	0	0	0	0	0	0	0	0	0	0	0	5.53771e-33	3.51818e-32	5.05657e-33	4.89602e-31	1.02866e-30	8.27238e-31	3.88107e-33	4.33148e-33	1.09975e-31	3.90023e-33	1.0839e-30
4930515L03Rik	7.89962	0	0	0	0	0	0	0	0	0	0	0	0	0	0	0	0	0	0	0	0	0	0	0	0	0	0	0	0	0	0	0	0	0	0	0	0	0	0	0	0	0	0	0	0	0	0	0	0
4930515L19Rik	0	0	0	0	0	0	0	0	0	0	0	0	0	0	0	0	0	0	0	0	0	0	0	0	0	0	0	0	0	0	0	0	0	0	0	0	0	0	0	0	0	0	0	0	0	0	0	0	0
4930517E11Rik	0.0945349	0	0	0.246726	0.325643	0	0	0.0022021	0.287433	0	0	0	0	0	0	0	0	0	0	0	0	0	0	0	0	0	0	0	0	0	0	0	0	0	0	0	0	0	5.53771e-33	3.51818e-32	5.05657e-33	4.89602e-31	1.02866e-30	8.27238e-31	3.88107e-33	4.33148e-33	1.09975e-31	3.90023e-33	1.0839e-30
4930518P08Rik	0	0	0	0	0	8.40768e-06	0	0	0	0	0	0	0	0	0	0	0	0	0	0	0	0	0	0	0	0	0	0	0	0	0	0	0	0	0	0	0	0	0	0	0	0	0	0	0	0	0	0	0
4930519D14Rik	0	0	0	0	0	0	0	0	0	0	0	3.25755e-06	0	3.41638e-06	0	0	0	0	0	0	0	0	9.2155e-06	0	0	0	0	0	0	0	0	0	0	0	0	0	0	0	0	0	0	0	0	0	0	0	0	0	0
4930519F09Rik	7.54696e-28	3.23596e-29	0.00202863	4.68312e-27	2.85259e-27	2.02078e-27	5.93687e-28	0.00075168	5.28059e-28	2.54364e-29	0.000163928	4.02039e-27	1.29238e-25	0.000293598	3.32884e-26	2.04544e-26	2.99371e-25	6.48177e-29	1.30105e-27	2.3487e-27	4.9637e-28	3.40231e-27	1.95194e-28	9.82593e-28	4.17025e-29	7.69475e-28	6.98303e-29	2.1864e-27	1.49745e-27	1.98419e-27	8.97174e-29	2.16657e-27	1.62583e-27	6.05833e-29	6.08683e-26	2.81376e-25	1.2346e-25	1.80137e-25	2.54734e-31	1.61836e-30	2.32602e-31	2.25217e-29	4.73185e-29	3.8053e-29	1.78529e-31	1.99248e-31	5.05883e-30	1.79411e-31	4.98594e-29
4930519F16Rik	0.00273568	0	0	0	0	0	0	0	0	0	0	0	0	0	0	0	0	0	0	0	0	0	0	0	0	0	0	0	0	0	0	0	0	0	0	0	0	0	5.53771e-33	3.51818e-32	5.05657e-33	4.89602e-31	1.02866e-30	8.27238e-31	3.88107e-33	4.33148e-33	1.09975e-31	3.90023e-33	1.0839e-30
4930519F24Rik	0	0	0	0	0	0	0	0	0	0	2.44947e-05	0	0	0	0	0	0	0	0	0	0	0	0	0	0	0	0	0	0	0	0	0	0	0	0	0	0	0	0	0	0	0	0	0	0	0	0	0	0
4930519G04Rik	5.88824e-29	2.52474e-30	1.3129e-07	0.484096	2.22562e-28	1.14511e-06	4.63202e-29	5.58957e-05	2.52466e-05	1.98458e-30	0.000346914	0.248036	0.00307209	0.000740746	1.54132e-26	9.47083e-27	1.38615e-25	4.16678e-29	8.36372e-28	1.50985e-27	3.1909e-28	2.56113e-05	1.2548e-28	6.31656e-28	2.68083e-29	1.23116e-28	1.11728e-29	3.49824e-28	2.39593e-28	3.17471e-28	1.43548e-29	3.46651e-28	2.60133e-28	9.69333e-30	2.50634e-26	1.15861e-25	5.08365e-26	7.41739e-26	1.16292e-31	7.38817e-31	1.06188e-31	1.02816e-29	2.16019e-29	1.7372e-29	8.15025e-32	9.0961e-32	2.30947e-30	8.19048e-32	2.27619e-29
4930519H02Rik	0	0	0	0	0	3.60049e-07	0	0	0	0	0	0	0	0	0	8.03622e-07	0	0	0	0	0	0	0	0	0	0	0	0	0	0	0	0	0	0	0	0	0	0	0	0	0	0	0	0	0	0	0	0	0
4930520O04Rik	3.4518e-28	1.48005e-29	0.0950412	0.295826	1.3047e-27	0.000101691	2.45502e-05	0.00221502	2.41522e-28	3.56518	0.0074094	0.0303996	0.0304506	2.21749e-05	2.00176e-26	1.23001e-26	0.63331	3.4105e-29	0.102373	0.000120078	2.61174e-28	5.54266e-06	1.02705e-28	5.1701e-28	112.169	7.69475e-28	6.98303e-29	2.1864e-27	1.49745e-27	1.98419e-27	8.97174e-29	2.16657e-27	1.62583e-27	6.05833e-29	0	0	0	0	2.27046e-31	2.37917e-05	2.07319e-31	2.00737e-29	4.21752e-29	3.39168e-29	1.59124e-31	1.77591e-31	4.50896e-30	1.59909e-31	4.44399e-29
4930520P13Rik	0	0	0	0	0	2.48242e-06	0	0	0	0	0	0	0	0	0	0	0	0	0	0	0	0	0	0	0	0	0	0	0	0	0	0	0	0	0	0	0	0	0	0	0	0	0	0	0	0	0	0	0
4930521E06Rik	1.06546	0	0.0454129	0	0	0	0	0	0	0	0.000132488	0	0.140085	0	0	0	0	0	0	0.00389076	0	0.0017873	0	0	0.368589	0	0	0	0	0	0	0	0	0	0	0	0	0	0	0	0	0	0.189946	0	0	0	0	0	0.349411
4930522H14Rik	0	0	0	0	0	0	0	7.90324e-05	0	0	0	0	5.96262e-06	0	0	0	0	0	0	0	0	0	0	0	0	0	0	0	0	0	0	0	0	0	0	0	0	0	0	0	0	0	0	0	0	0	0	0	0
4930522O17Rik	0	0	0	0	0	0	0	0	0	0	0	0	0	0	0	0	0	1.38886e-29	8.14383e-05	5.0326e-28	1.06358e-28	7.29019e-28	4.18246e-29	2.10542e-28	8.93569e-30	0	0	0	0	0	0	0	0	0	0	0	0	0	0	0	0	0	0	22.2421	0	0	0	0	0
4930523C07Rik	33.1191	12.4068	19.1599	4.63636	0.467312	0.00504848	0.000306748	2.58174	0.0690891	206.733	21.1285	60.3719	130.735	3.85025	4.36741	14.0249	112.497	0.00444429	16.122	76.0468	2.14441	7.47676	0.0832415	45.3586	273.466	44.1428	5.89329	0.00606343	57.128	7.55847	0.000903072	21.0849	0.00363317	0.0215454	1.87835	21.1794	0	3.04971	4.36718	54.8713	0.110351	1.54652	82.7726	261.221	0.0188282	0.405816	469.401	0.0956172	88.6125
4930523O13Rik	0	0	0	0	0	0	0	0	0	0	0	0	0	0	0	0	0	0	0	0	0	0	0	0	0	0	0	0	0	0	0	0	0	0	0	0	0	0	0	0	0	0	0	0	0	0	0	0	0
4930524B15Rik	0	0	0	0.0123017	0.0367255	0	0	0	0	0	1.34382e-26	1.43601e-28	4.61616e-27	1.02377e-26	1.189e-27	7.30595e-28	1.0693e-26	0	0	0	0	0	0	0	0	0	0	0	0	0	0	0	0	0	3.58049e-27	1.65515e-26	7.26236e-27	1.05963e-26	0	0	0	0	0	0	0	0	0	0	0
4930524C18Rik	0	0	0	0	0	3.09509e-06	0	0	0	0	0	2.84424e-07	0	0	0	0	0	0	0	2.47019e-06	0	0	0	0	0	0	0	0	0	0	0	0	0	0	0	0	0	0	0	0	0	0	0	0	0	0	0	0	0
4930524N10Rik	0	0	0	0	0	5.90603e-06	0	0	0	0	0	0	0	0	0	0	0	0	0	0	0	0	0	0	0	1.84674e-28	1.67593e-29	5.24736e-28	3.59389e-28	4.76206e-28	2.15322e-29	5.19977e-28	3.902e-28	1.454e-29	0	0	0	0	0	0	0	0	0	0	0	0	0	0	0
4930524O05Rik	0	0	0.000895063	1.11268e-05	0	0	0	0	0	0	0	0	0	1.27336e-06	0	0	0	0	0	0	0	0	0	0	0	0	0	0	0	0	0	0	0	0	1.07415e-26	4.96546e-26	2.17871e-26	3.17888e-26	0	0	0	0	0	0	0	0	0	0	0
4930524O08Rik	0	0	0	0	0	0	0	0	0	0	0	0	0	0	0	0	0	0	0	1.88518e-06	0	0	0	0	0	0	0	0	0	0	0	0	0	0	0	0	0	0	0	0	0	0	0	0	0	0	0	0	0
4930525D18Rik	2.3587e-29	1.01136e-30	1.62671e-29	1.46365e-28	8.91537e-29	6.55466e-06	1.85549e-29	7.4316e-29	1.65038e-29	7.94981e-31	8.73206e-06	2.87179e-28	9.23158e-27	1.52194e-05	2.37781e-27	1.46107e-27	2.13843e-26	0	0	0	0	2.17524e-05	0	0	0	3.0779e-29	2.79321e-30	8.7456e-29	5.98982e-29	7.93676e-29	3.58869e-30	8.66628e-29	6.50333e-29	2.42333e-30	0	0	0	0	1.66131e-32	1.05545e-31	1.51697e-32	1.46881e-30	3.08599e-30	2.48171e-30	1.16432e-32	1.29944e-32	3.29924e-31	1.17007e-32	3.2517e-30
4930525G20Rik	0	0	0.000288076	12.1713	0.0145703	0.000441113	5.46834e-06	0.0099052	0	0	0.166779	0	0	4.98268e-05	0	0	9.87047	1.37275e-29	0.541061	4.9742e-28	0.41463	0.0659191	4.13393e-29	2.08099e-28	8.832e-30	8.13868e-28	7.3859e-29	2.31254e-27	1.58385e-27	2.09866e-27	9.48934e-29	0.112437	1.71963e-27	6.40786e-29	4.29658e-26	1.98619e-25	8.71483e-26	1.27155e-25	9.964e-32	0.0246611	9.0983e-32	8.80941e-30	3.74904e-05	1.48845e-29	6.98322e-32	7.79363e-32	1.97877e-30	7.01769e-32	1.95026e-29
4930526I15Rik	3.54335	5.1201	1.47137	5.09419	7.00852	0.0319035	3.75204e-05	1.75775	0.319984	1.9977	1.25404	1.80566	56.1848	0.379804	0.0316607	0.076567	9.79597	2.34568e-28	5.35651	29.2779	0.025493	0.125738	0.00708822	0.20888	3.62763	2.38239	5.31753e-28	0.00416159	0.572992	0.558993	0.0529024	0.0531562	7.69229	0.000971977	0.347724	4.89057	4.29457e-25	2.03195	0	0.221345	0.00124943	0.400956	6.41117	7.99531	0	0.00175674	553.461	1.64687e-05	8.17833
4930526L06Rik	0.10408	5.94536e-30	1.61193e-05	8.6042e-28	5.241e-28	3.64772e-05	1.09077e-28	4.36874e-28	9.70192e-29	4.67338e-30	0.0300249	1.09015e-28	0.000316019	8.6377e-05	9.02628e-28	5.5463e-28	8.11758e-27	9.25229e-30	1.85715e-28	1.18053e-05	7.08535e-29	0.000164298	0.00154896	1.40259e-28	5.95275e-30	4.92464e-28	4.46914e-29	1.3993e-27	9.58371e-28	1.26988e-27	5.74191e-29	1.3866e-27	1.04053e-27	3.87733e-29	1.43219e-26	6.62062e-26	2.90494e-26	4.23851e-26	1.66095e-32	1.05522e-31	1.51664e-32	1.46849e-30	3.08532e-30	2.48118e-30	1.16407e-32	1.29916e-32	3.29852e-31	1.16982e-32	7.77927e-05
4930527F14Rik	2.35875e-29	1.01138e-30	1.62674e-29	1.46368e-28	8.91555e-29	6.3158e-29	1.85553e-29	7.43175e-29	1.65041e-29	7.94997e-31	0.000650472	0	1.55474	0	0	0	0	4.62984e-30	9.29319e-29	1.67764e-28	3.5455e-29	2.43022e-28	1.39424e-29	7.01852e-29	2.97875e-30	6.1558e-29	5.58642e-30	1.74912e-28	1.19796e-28	1.58735e-28	7.17739e-30	1.73326e-28	1.30067e-28	4.84667e-30	3.58049e-27	1.65515e-26	7.26236e-27	1.05963e-26	3.01904e-32	13.0851	2.75673e-32	2.6692e-30	5.60805e-30	4.50992e-30	2.11588e-32	2.36143e-32	5.99558e-31	2.12632e-32	4.45889e-07
4930527G23Rik	0	0	0	0	0	0	0	0	0	0	0	0	0	0	0	0	0	0	0	0	0	0	0	0	0	0	0	0	0	0	0	0	0	0	0	0	0	0	0	0	0	0	0	0	0	0	0	0	0
4930528A17Rik	1.3481	6.47483e-31	0.155679	0.0187548	0.00130738	0.000632056	0.00021808	0.678795	0.0289522	0.0191691	0.00105715	0.100267	9.61219	0.0237313	0	0.00310527	0.000690122	5.23874e-30	1.05154e-28	0.164855	4.01179e-29	0.0283066	0.000385967	0.000405291	3.37051e-30	3.0779e-29	2.79321e-30	8.7456e-29	5.98982e-29	7.93676e-29	3.58869e-30	8.66628e-29	6.50333e-29	2.42333e-30	7.14534e-27	0.000380666	1.4493e-26	2.11463e-26	0	0	0	4.83455e-06	0.263874	0	0	0	0	0	0.00232727
4930528D03Rik	0.0301261	1.40927e-29	2.26674e-28	5.63883e-05	0.00686634	8.80056e-28	2.58552e-28	1.03555e-27	2.29971e-28	1.10776e-29	5.3753e-26	5.74404e-28	1.84646e-26	4.09507e-26	4.756e-27	2.92238e-27	4.2772e-26	2.31492e-29	4.64659e-28	8.3882e-28	1.77275e-28	1.21511e-27	6.97121e-29	3.50926e-28	1.48938e-29	3.69348e-28	3.35185e-29	1.04947e-27	7.18778e-28	9.52412e-28	4.30643e-29	1.03995e-27	7.804e-28	2.908e-29	1.43219e-26	6.62062e-26	2.90494e-26	4.23851e-26	8.30656e-32	5.27727e-31	7.58486e-32	7.34403e-30	1.54299e-29	1.24086e-29	5.82161e-32	6.49722e-32	1.64962e-30	5.85035e-32	1.62585e-29
4930528P14Rik	0	0	0	0	0	9.06924e-06	0	0	0	0	0	0	0	0	0	0	0	0	0	0	0	0	0	0	0	0	0	0	0	0.334151	0	0	0	0	0	0	0	0	0	0	0	0	0	0	0	0	0	0	0
4930529C04Rik	2.3446e-29	1.00531e-30	0.00545103	1.4549e-28	8.86207e-29	1.26048e-05	1.84439e-29	0.000428622	1.64051e-29	7.90228e-31	0.0006943	0.00217783	0	0	0	0	0	0	0	0.0109185	0	4.28059e-07	0	0	0	0	0	0	0	0	0	0	0	0	7.16097e-27	3.31031e-26	1.45247e-26	2.11925e-26	0	0	0	0	0	0	0	0	0	0	0.00109292
4930529K09Rik	0	0	0	0	0	4.89016e-08	0	0	0	0	0	0	0	0	0	0	0	0	0	0	0	0	1.91356e-05	0	0	0	0	0	0	0	0	0	0	0	0	0	0	0	0	0	0	0	0	0	0	0	0	0	0
4930529L06Rik	0	0	0	0	0	0	0	0	0	0	0	0	0	0	0	0	0	0	0	0	0	0.00144486	2.82886e-05	0	0	0	0	0	0	0	0	0	0	0	0	0	0	0	0	0	0	0	0	0	0	0	0	0	0
4930533B01Rik	0	0	0	0.0555113	0	0.000435454	0	0.0508146	1.68148e-05	0	0.0270038	0	0.00445395	0.0881018	0	0	4.14813	0	0	0	0	0	0.00369644	0	0	0	0	0	0	0	0	3.79856	0	0	3.58049e-27	1.65515e-26	7.26236e-27	1.05963e-26	0	0	0	0	4.16806e-06	0	0	0	0	0	7.63864e-06
4930533P14Rik	0	0	0.00545103	0	0	0	0	0	0	0	0	0	0	0	0	0	0	0	0	0	1.61623e-05	0	0	0	0	0	0	0	0	0	0	0	0	0	0	0	0	0	0	0	0	0	0	0	0	0	0	0	0
4930538K18Rik	5.42067e-28	2.32426e-29	3.73844e-28	0.264828	0.0076681	0.000267561	4.2642e-28	0.0184164	3.68351e-06	1.82699e-29	0.00904281	0	0.650428	0.000298738	0	0	3.83567	3.40307e-29	6.83077e-28	0.123697	2.60605e-28	0.000146494	1.02481e-28	5.15883e-28	1.70325	2.1317e-28	1.93453e-29	6.05705e-28	4.14844e-28	5.49687e-28	2.48547e-29	0.0149543	4.5041e-28	1.67836e-29	3.58049e-27	1.65515e-26	7.26236e-27	1.05963e-26	1.41876e-31	0.194964	1.29549e-31	1.25436e-29	0.0412043	2.11938e-29	9.9433e-32	1.10972e-31	2.81755e-30	9.99238e-32	5.49623e-05
4930539C22Rik	2.3505e-29	1.00784e-30	0.00429443	1.45856e-28	8.88439e-29	1.31463e-05	1.84904e-29	7.40577e-29	1.64464e-29	7.92218e-31	0	0	0	0	0	0	0	0	0	0	0	4.11202e-06	0	0	0	0	0	0	0	0	0	0	0	0	0	0	0	0	0	0	0	0	0	0	0	0	0	0	0
4930539E08Rik	5.94748e-27	0.323779	4.10176e-27	0.248959	0.00750641	0.000956568	4.67862e-27	0.000170346	4.16144e-27	2.00455e-28	0.0232305	0.00123663	9.26589e-08	0.0206539	2.33881e-26	0.0432585	2.10335e-25	4.02884e-29	8.08684e-28	0.00212821	3.08526e-28	0.0471007	9.27781e-05	0.000868983	2.59208e-29	1.72362e-27	1.5642e-28	4.89754e-27	3.3543e-27	4.44459e-27	2.00967e-28	4.85312e-27	3.64187e-27	1.35707e-28	2.86439e-26	1.32412e-25	5.80989e-26	8.47702e-26	7.73624e-32	4.91493e-31	7.06409e-32	6.83979e-30	1.43705e-29	1.15566e-29	5.4219e-32	6.05112e-32	1.53636e-30	5.44867e-32	0.00357735
4930539J05Rik	0.509224	0.767947	0.0161723	2.32513	4.01645e-05	0.000211289	1.59595e-06	0.0531393	0.000303517	0.00557029	0.0198615	0.0111154	0.725368	0.00417663	7.82647e-26	0.00954883	7.03855e-25	2.13391e-28	0.320616	0.0209222	1.1437e-05	0.0112523	9.28044e-05	0.00239016	1.37292e-28	2.21235e-27	2.00772e-28	0.00789426	4.30539e-27	4.31001e-06	2.5795e-28	6.2292e-27	0.0219976	0.00019871	3.47297e-25	0.000238499	7.04429e-25	1.02781e-24	3.80442e-31	2.417e-30	2.60135e-05	0.00019379	0.0228555	5.68315e-29	0.000111888	2.97574e-31	1.16214e-05	2.67947e-31	0.0140905
4930539M17Rik	2.35875e-29	1.01138e-30	1.62674e-29	1.46368e-28	8.91555e-29	6.3158e-29	1.85553e-29	7.43175e-29	1.65041e-29	7.94997e-31	0	0	0	0	0	0	0	0	0	0	0	0	0	0	0	0	0	0	0	0	0	0	0	0	0	0	0	0	0	0	0	0	0	0	0	0	0	0	0
4930539N22Rik	3.1194e-07	0	0	26.0668	1.54032	1.18965e-07	0	0.0505426	0.0188071	0	0	0	0	0	0	1.3824e-06	0	0	0	0	0	0	0	0	0	0	0	0	0	0	0	0	0	0	0	0	0	0	0	0	0	0	0	0	0	0	0	0	0.0143938
4930540M03Rik	0	0	0	0	0	0	0	0	0	0	0.000201525	0	0.0006515	0	0	0	0	0	0	2.46116e-05	0	0	0	0	0	0	0	0	0	0	0	0	0	0	0	0	0	0	0	0	0	0	0	0	0	0	0	0	0
4930542C21Rik	0	0	0.0797499	0	0	8.00057e-06	0	0	0	0	0.00170081	0	0	0	6.3966e-06	0	0	0	0	0	0	0	0	0	0	0	0	0	0	0	0	0	0	0	0	0	0	0	5.52069e-33	3.50737e-32	5.04104e-33	4.88098e-31	0.000387499	8.24697e-31	3.86915e-33	4.31817e-33	1.09637e-31	3.88825e-33	1.08057e-30
4930542D17Rik	0	0	0	0	0	0	0	0	0	1.44782e-05	0	0	3.04236	0	0	0	0	0	0	0	0	0	0	0	0	9.2337e-29	8.37963e-30	2.62368e-28	1.79695e-28	2.38103e-28	1.07661e-29	2.59988e-28	1.951e-28	7.27e-30	0	0	0	0	0	0	0	0	10.7936	0	0	0	0	0	0.528137
4930543E12Rik	0	0	0	0	0	0	0	0	0	0	0	0	0.000181012	0	0	0	0	0	0	0	0	0	0	0	0	0	0	0	0	0	0	0	0	0	0	0	0	0	0	0	0	0	0	0	0	0	0	0	0
4930544D05Rik	2.49552e-06	3.03413e-30	4.88023e-29	4.39102e-28	2.67466e-28	1.89474e-28	5.56657e-29	2.22952e-28	4.95123e-29	2.38499e-30	0	0	0.0034113	0	0	8.90355e-05	0.119526	0	0	0	0	0	0	0	0	3.0779e-29	2.79321e-30	8.7456e-29	5.98982e-29	7.93676e-29	3.58869e-30	8.66628e-29	6.50333e-29	2.42333e-30	0	0	0	0	5.53771e-33	3.51818e-32	5.05657e-33	4.89602e-31	1.02866e-30	8.27238e-31	3.88107e-33	4.33148e-33	1.09975e-31	3.90023e-33	1.0839e-30
4930544G11Rik	0	0	0	0	0	0	0	0.00518996	0	0	0	0	0	0.00762519	0	0	0	4.62984e-30	9.29319e-29	1.67764e-28	3.5455e-29	2.43022e-28	1.39424e-29	7.01852e-29	2.97875e-30	0	0	0	0	0	0	0	0	0	0	0	0	0	0	0	0	0	0	0	0	0	0	0	0
4930544M13Rik	0	0	0	5.26894e-05	0	0	0	0	0	0	0.0764147	0	0	0	0	0	0	0	0	0	0	0	0	0	0	0	0	0	0	0	0	0	0	0	0	0	0	0	0	0	0	0	0	0	0	0	0	0	0
4930545E07Rik	0	0	0	0	0	0	0	0	0	0	0	0	0	0	0	0	0	0	0	0.000348735	0	0	0	0	0	0	0	0	0	0	0	0	0	0	0	0	0	0	0	0	0	0	0	0	0	0	0	0	0.0148771
4930545H06Rik	0	0	0	0	0	0	0	0	0	0	0	0	0	0	0	0	0	0.00118323	0	0	0	0	0	0	0	1.23116e-28	1.11728e-29	3.49824e-28	2.39593e-28	3.17471e-28	1.43548e-29	3.46651e-28	2.60133e-28	9.69333e-30	0	0	0	0	0	0	0	0	0	0	0	0	0	0	0
4930545L23Rik	17.0668	4.13722	0.398095	3.96838	0.718603	2.47847e-06	0	0.0571338	0.00743163	0.00410122	5.5873e-05	0.00108846	11.987	0.0511286	0	0	0	0	0	0.985247	0.000651911	0	0	0	0	0	0	0.0224502	0	0.513171	0	0	0	0	0	0	0	0	0	0	0.00373906	0.00715559	17.4721	0	0	0.00468812	0	0	4.30254e-07
4930546C10Rik	1.64768e-06	4.44501e-31	7.14956e-30	6.43287e-29	3.9184e-29	2.7758e-29	8.15506e-30	0.152533	7.25358e-30	3.49402e-31	0	0	5.91554	0.0296589	0	0	0	0	0	4.18895e-05	0	0	0.000385471	0	0	0	0	0	0	0	0	0	0	0	0	0	0	0	0	0	0	0	0	0	0	0	0	0	0
4930546K05Rik	0	0	3.06051e-06	0	0	3.86871e-07	0	0	1.35827	0	1.83004e-05	2.97185e-28	0.339586	2.1187e-26	2.46066e-27	1.51198e-27	2.21293e-26	0	0	2.39809e-05	0	0.00107889	0	0.0720145	0	2.15453e-28	1.95525e-29	6.12192e-28	4.19287e-28	5.55573e-28	2.51209e-29	6.0664e-28	4.55233e-28	1.69633e-29	7.16097e-27	3.31031e-26	1.45247e-26	2.11925e-26	4.43016e-32	2.81454e-31	4.04526e-32	3.91681e-30	8.2293e-30	6.6179e-30	3.10486e-32	3.46518e-32	8.79797e-31	3.12018e-32	8.6712e-30
4930547E08Rik	0.679502	1.21583e-30	0.00267066	6.63045e-05	1.07179e-28	0.000117142	2.23063e-29	0.000644144	1.98405e-29	9.55711e-31	8.80644e-07	0	0	0	0	0	0	0	0	0	0	0	0	0	0	0	0	0	0	0	0	0	0	0	0	0	0	0	2.21482e-32	1.40711e-31	2.02239e-32	1.95818e-30	5.91869e-05	3.30856e-30	1.55225e-32	1.73239e-32	4.39847e-31	1.55991e-32	4.33509e-30
4930547E14Rik	0.159203	0	1.72111e-06	0.0579864	0.0432084	1.90077e-05	0	0.0451934	0.0478837	0	0.00127857	0	6.6957e-05	0	0	0	0	0.000422425	0	0	0	7.49582e-06	0	0	0	0	0	0	0	0	0	0	0	0	0	0	0	0	0	0	0	0	0	0	0	0	0	0	0.0192186
4930548G14Rik	0	0	0	0	0	1.94645e-07	0	0	0	0	0	0	0	0	0	0	0	0	0	0	0	0	0	0	0	0	0	0	0	0	0	0	0	0	0	0	0	0	0	0	0	0	0	0	0	0	0.0207137	0	0
4930548H24Rik	0	0	0	0	0	0.000136694	0	0	0	0	0.00839812	0.000329534	0	9.95867e-06	0	0	0	0	0	0	0	5.33714e-05	0	0	0	0	0	0	0	0	0	0	0	0	0	0	0	0	2.76861e-32	1.75893e-31	0.0112985	2.44779e-30	5.14286e-30	4.13583e-30	1.94037e-32	2.16555e-32	5.49824e-31	1.94994e-32	5.41902e-30
4930548J01Rik	0	0	6.25298e-06	0	0	0	0	0	0	0	0	0	0	0	0	0	0	0	0	0	0	0	0	0	0	3.0779e-29	2.79321e-30	8.7456e-29	5.98982e-29	7.93676e-29	3.58869e-30	8.66628e-29	6.50333e-29	2.42333e-30	3.58049e-27	1.65515e-26	7.26236e-27	1.05963e-26	0	0	0	0	0	0	0	0	0	0	0
4930548K13Rik	0	0	0	0	0	0	0	0	0	0	0	0	0	0	0	0	0	0	0	0	0	0	0	0	0	0	0	0	0	0	0	0	0	0	0	0	0	0	0	0	0	0	0	0	0	0	0	0	0
4930549C01Rik	0	0	0	0.0264541	0	2.66212e-07	0	0	0	0	1.84097e-05	4.37457e-07	6.85249e-07	0.000191277	0	0	0	0	0	0.000451304	0	0	0	0	0	0	0	0	0	0	0	0	0	0	0	0	0	0	0	0	0	0	0	0	0	0	0	0	0
4930549G23Rik	1.37088	0.116115	0.051043	0.571365	0	0.00363481	0.00022381	0.265122	0.0310141	0.123905	0.0818964	0.0536269	1.9642	0.0185262	0	0.0204613	4.03142	3.64558e-30	0.0328064	0.207261	0.000151129	0.00955954	0.00018009	0.0109312	2.46707	3.41672e-29	3.10069e-30	0.177794	6.64918e-29	8.81045e-29	3.98374e-30	9.62027e-29	7.21922e-29	2.6901e-30	1.43219e-26	6.62062e-26	2.90494e-26	4.23851e-26	0	6.38909e-06	0	0	0.559035	2.2956	0	0	0	5.87417e-05	1.68424
4930550C14Rik	0.0917903	9.10203e-30	0.110508	0.0759191	8.02368e-28	0.00098285	4.32977e-05	0.0521577	0.00211809	1.48801	0.212266	4.12367e-05	0.58843	0.00181988	0	0.154812	8.95578	0	0.00156898	0.0265403	0.0900654	0.277623	0	0.598582	24.8985	1.71532e-27	1.55666e-28	4.87395e-27	2.704	1.59377e-05	1.99999e-28	4.82974e-27	3.62432e-27	1.35053e-28	1.79024e-26	8.27577e-26	3.63118e-26	5.29814e-26	3.7237e-31	3.91853	3.40017e-31	3.29221e-29	0.840761	0.213339	2.60974e-31	2.9126e-31	0.000307967	2.62262e-31	0.917897
4930550L24Rik	2.35875e-29	1.01138e-30	1.62674e-29	1.46368e-28	8.91555e-29	6.3158e-29	1.85553e-29	7.43175e-29	1.65041e-29	7.94997e-31	2.68065e-26	2.86455e-28	9.2083e-27	0.000856653	2.37181e-27	1.45739e-27	2.13303e-26	0	0	0	0	0	0	0	0	0	0	0	0	0	0	0	0	0	0	0	0	0	0	0	0	0	0	0	0	0	0	0	0
4930552N02Rik	0	0	0	0	0	0	0	0	0	0	0	0	0	0	0	0.00256943	0	0	0	0	0	0	0	0	0	0	0	0	0	0	0	0	0	0	0	0	0	0	0	0	0	0	0	0	0	0	0	0	0
4930552P12Rik	4.57764e-29	1.96278e-30	0.257754	0.0321694	0.109862	0.000222136	3.60103e-29	0.0237073	0.0576649	1.54285e-30	0.165365	0.000421702	9.63479	0.0534174	0	0	0	6.00757e-29	0.00030001	0.00549696	4.60056e-28	3.1534e-27	0.00103476	9.10708e-28	3.86516e-29	0	0	0	0	0	0	0	0	0	1.43219e-26	6.62062e-26	2.90494e-26	4.23851e-26	7.08431e-33	4.50075e-32	0.000203699	6.26341e-31	1.31595e-30	0.111586	4.965e-33	5.5412e-33	1.40689e-31	4.98951e-33	0.0011052
4930553E22Rik	0	0	0	0	0	0	0	0	0	0	0	0	5.96262e-06	0	0	0	0	0	0	0	0	0	0	0	0	0	0	0	0	0	0	0	0	0	0	0	0	0	0	0	0	0	0	0	0	0	0	0	0
4930554C24Rik	0	0	0	0	0	0	0	0	0	0	0	0	0	0	0	0	0	0	0	0	0	0	0	0	0	0	0	0	0	0	0	0	0	0	0	0	0	0	0	0	0	0	0	0	0	0	0	0	0
4930555B11Rik	0.000547739	8.46235e-31	1.36112e-29	1.22468e-28	7.45979e-29	1.04016e-06	1.55255e-29	0.044122	1.38093e-29	0.0130115	0	0	0	0	0	0	0	0	0	0	0	0	0	0	0	0	0	0	0	0	0	0	0	0	0	0	0	0	0	0	0	0	0	0	0	0	0	0	0
4930555G01Rik	7.075e-29	3.03359e-30	4.87937e-29	6.1291e-05	2.67419e-28	2.78892e-05	5.56559e-29	2.22913e-28	4.95036e-29	2.38457e-30	2.29302e-06	0	0.0888339	0.00224453	0	0	0	6.18257e-30	1.24099e-28	0.394958	4.73458e-29	3.24526e-28	1.86184e-29	9.37237e-29	3.97775e-30	0	0	0	0	0	0	0	0	0	0	0	0	0	5.53771e-33	3.51818e-32	5.05657e-33	4.89602e-31	1.02866e-30	8.27238e-31	3.88107e-33	4.33148e-33	1.09975e-31	3.90023e-33	1.0839e-30
4930556C24Rik	0	0	0	7.65159e-05	0	3.70187e-07	0	0	0	0	0.00257487	0	0.00185306	0	0	0	0	0	0	0	0	0	0	0	0	0	0	0	0	0	0	0	0	0	0	0	0	0	0	0	0	0	0	0	0	0	0	0	0
4930556G01Rik	0.00278655	0	2.98921e-06	0	0	0	0	0	0	0	0	0	0	0.00025652	0	0	0	0	0	0	0	0	0	0	0	0	0	0	0	0	0	0	0	0	0	0	0	0	0	0	0	0	0	0	0	0	0	0	0
4930556J02Rik	0	0	0	0	0	0.000150454	0	0	0	0	0	0	0	0	0	0	0	0	0	5.38901e-06	0	0	0	0	0	0	0	0	0	0	0	0	0	0	0	0	0	0	0	0	0	0	0	0	0	0	0	0	0
4930556M19Rik	5.37075e-06	1.30022e-29	1.38608	0.00318208	1.14618e-27	0.000359208	1.64441e-06	6.28274e-05	2.12176e-28	0.121975	0.0647441	1.66391e-27	12.7355	0.000189651	1.3777e-26	8.46541e-27	0.000783735	3.04174e-29	1.97065e-05	0.81138	0.00728907	0.000636534	9.15998e-29	4.61107e-28	1.957e-29	5.63378e-27	5.11269e-28	5.90582	1.09638e-26	0.422716	6.56874e-28	1.58627e-26	3.0842	4.43567e-28	0.271054	0.355413	1.11297e-24	1.6239e-24	0	23.8017	0	0	10.5525	101.57	0	0.00195134	0	0	0.403112
4930556N09Rik	0	0	0.00272552	0	0	2.20047e-06	0	0.0282315	0	0	0	0	0	0	0	0	0	0	0	0	0	0	0	0	0	0	0	0	0	0	0	0	0	0	0	0	0	0	0	0	0	0	0	0	0	0	0	0	0
4930557A04Rik	0	0	0	0	0	0	0	0	0	0	7.7387e-05	0	5.96262e-06	0	0	0	0	0	0	0	0	0	0	0	0	0	0	0	0	0	0	0	0	0	0	0	0	0	0	0	0	0	0	0	0	0	0	0	0
4930557J02Rik	0	0	0	0	0	7.35383e-06	0	0.0521444	0	0	0.0045803	0	2.90705e-05	0	0	0	0	0	0	0.000116892	0	3.58776e-07	0	0	0	0	0	0	0	0	0	0	0	0	0	0	0	0	0	0	0	0	0	0	0	0	0	0	0.0268134
4930558C23Rik	0	0	0	0	0	0	0	0	0	0	0	0	0	0	0	0	0	0	0	0	0	0	0	0	0	0	0	0	0	0	0	0	0	0	0	0	0	0	1.1046e-32	7.01769e-32	1.00863e-32	9.76606e-31	0.000669072	1.65009e-30	7.74156e-33	8.63998e-33	2.19366e-31	7.77977e-33	2.16205e-30
4930558G05Rik	0	0	0	0	0	0	0	0	0	0	0	0	0	0	0	0	0	0	0	0	0	0	0	0	0	0	0	0	0	0	0	0	0	0	0	0	0	0	0	0	0	0	0	0	0	0	0	0	0
4930558J18Rik	0	0	0.00130229	0.0104778	0	0	0	0.000138955	0.0433456	0	9.88778e-06	0.00714004	0.332405	0.0193429	0	0	0	0	0	0	0	0	0	0	0	6.1558e-29	5.58642e-30	1.74912e-28	1.19796e-28	1.58735e-28	7.17739e-30	1.73326e-28	1.30067e-28	4.84667e-30	0	0	0	0	0.00235421	0	0	0	0	0	0	0	0	0	0
4930558K02Rik	0	0	0	0.0340146	0.0900379	1.82659e-05	0	0.251079	6.94254e-05	0.00116052	0.00565247	5.87865e-29	0.188659	0.00472197	4.86746e-28	2.99086e-28	4.37744e-27	4.62982e-30	9.29315e-29	1.67763e-28	3.54549e-29	2.43021e-28	1.1134e-05	7.0185e-29	2.97874e-30	0	0	0	0	0.145753	0	0.337651	0	0	0	0	0	0	0.00015225	3.51815e-32	5.05654e-33	4.89599e-31	1.02866e-30	8.27233e-31	3.88105e-33	4.33145e-33	1.09974e-31	3.9002e-33	1.08389e-30
4930562C15Rik	0.0361061	0	0.705866	8.44905	0.0425607	0.000378721	0	0.247832	0.0691179	2.28414	0.539946	2.35384	0.481934	0.143102	0.00673951	0.193157	16.5129	1.08494e-30	0.837078	0.089115	0.00637583	0.0703426	8.76752e-06	0.000337518	6.9803e-31	0	0	0	0	0.513046	0	30.3647	0	0	0	0	0	0	1.88716e-30	56.9488	0.000158976	0.000147168	55.521	6.45964	1.32261e-30	1.4761e-30	3.74776e-29	1.32914e-30	0.645143
4930562F07Rik	0.019257	8.56248e-31	0.00342412	0.00458113	7.54806e-29	8.10402e-05	1.40348e-05	6.29184e-29	1.39727e-29	2.41046	0.434819	0.5004	0.356375	0.219217	0.0165537	0.0192322	0.00620219	0	0	0.0497336	0.00033136	0.00230375	0.0003637	0.156859	0.115271	3.05884e-29	2.77591e-30	8.69144e-29	5.95273e-29	7.88762e-29	3.56647e-30	0.00124843	6.46306e-29	2.40833e-30	0	0	0	0	0.0236815	2.95956e-31	4.25369e-32	0.00434121	0.0976397	0.200748	3.26484e-32	3.64373e-32	9.25129e-31	5.73658e-06	0.0617467
4930563D23Rik	0	0	2.91887e-05	0	0	4.96483e-06	0	0	0	0	0	0	0	0	0	0	0	1.38895e-29	2.78796e-28	5.03292e-28	1.06365e-28	1.35408e-07	4.18272e-29	2.10556e-28	8.93625e-30	1.29272e-27	1.17315e-28	3.67315e-27	2.51572e-27	3.33344e-27	1.50725e-28	3.63984e-27	2.7314e-27	1.0178e-28	0	0	0	0	1.66131e-32	1.05545e-31	1.51697e-32	1.46881e-30	3.08599e-30	2.48171e-30	1.16432e-32	1.29944e-32	3.29924e-31	1.17007e-32	3.2517e-30
4930563E18Rik	0.350137	0.021166	0.00529156	0.028076	2.76739e-28	1.96042e-28	5.75955e-29	0.0746062	0.0061272	2.46767e-30	0.00233751	8.58924e-28	2.76107e-26	6.38675e-06	7.11179e-27	4.36992e-27	6.39583e-26	0	0	0	0	0.203834	0	0	0	6.1558e-29	5.58642e-30	1.74912e-28	1.19796e-28	1.58735e-28	7.17739e-30	1.73326e-28	1.30067e-28	4.84667e-30	3.58049e-27	1.65515e-26	7.26236e-27	1.05963e-26	0	0	0	0	0	0	0	0	0	0	0
4930563E22Rik	5.84871	0.0482195	0.243982	0.772293	6.51556	0.00875925	7.78871e-29	0.951999	2.34329	0.853887	0.0741071	0.000792157	2.89763	0.126404	0	1.6764	0	0	2.9585	0.090897	4.27765e-05	0.0329279	1.66847e-06	0.0270807	14.4994	3.68946e-28	3.3482e-29	1.04833e-27	7.17996e-28	0.223023	4.30175e-29	1.03882e-27	7.7955e-28	2.90484e-29	1.43219e-26	6.62062e-26	2.90494e-26	4.23851e-26	3.10114e-32	1.9702e-31	2.8317e-32	2.74179e-30	0.000190632	0.212326	2.17342e-32	2.42565e-32	6.15863e-31	2.18415e-32	2.39935
4930563F08Rik	7.71569	24.4681	0.126465	4.86993	6.47746	2.16345e-05	0	0.964058	0.000166243	0.144936	1.13014	0.000174053	2.2924	0	0	0	0.849599	0	0	0.1387	0	0.0123376	4.65585e-05	12.1477	0	0	0	0	0	0	0	0	0	0	0	0	0	0	0	0	0	0	0.0139841	0	0	0	0	0	6.99382
4930563M20Rik	2.35872e-29	1.01136e-30	1.62672e-29	1.46365e-28	8.91543e-29	4.53784e-06	1.8555e-29	7.43164e-29	1.65039e-29	7.94986e-31	4.65106e-05	0	0	0	0	0	0	0	0	0	0	0	0	0	0	0	0	0	0	0	0	0	0	0	0	0	0	0	0	0	0	0	0	0	0	0	0	0	0
4930563M21Rik	0.00828422	2.00585e-30	0.000693614	0.00085582	1.76821e-28	6.53663e-06	3.68005e-29	1.47393e-28	7.56854e-05	0.00544527	2.33691e-07	0.00334477	1.01925e-06	0.0138518	0	4.73114e-06	0	0	0	0.017873	0	0.00128203	4.98224e-05	0	0	0	0	0	0	0	0	0.00111562	0	0	0	0	0	0	5.4945e-33	3.49073e-32	5.01712e-33	4.85782e-31	1.02064e-30	8.20784e-31	3.85079e-33	4.29768e-33	1.09117e-31	3.8698e-33	0.000933837
4930564B18Rik	0	0	0	0	0	1.53005e-07	0	0	0	0	5.18303e-07	0	0	0	0	0	0	0	0	0	0	0	0	0	0	2.2229e-28	2.01729e-29	6.31618e-28	4.32592e-28	5.73203e-28	2.5918e-29	6.2589e-28	12.8365	1.75016e-29	0	0	0	0	0	0	0	0	0	0	0	0	0	0	0
4930564D02Rik	0	0	0	0	0	0	0	0	0	0	0	0	0	0	0	0	0	0	0	0	0	0	0	0	0	0	0	0	0	0	0	0	0	0	0	0	0	0	0	0	0	0	0.000658535	0	0	0	0	0	0
4930565D16Rik	0	0	0	0	0	0	0	0	0	0	0	0	0	0	0	0	0	0	0	0	0	0	0	0	0	0	0	0	0	0	0	0	0	0	0	0	0	0	0	0	0	0	0	0	0	0	0	0	0
4930565N06Rik	2.25953	5.47784e-30	0.000334175	0.0160789	0.000137068	0.00740338	1.005e-28	0.218843	1.14757e-06	0.10284	0.0802394	2.66178e-05	0.000322292	4.26385e-05	9.22729e-28	0.0010265	0.406927	2.00697e-29	4.02846e-28	0.0459253	1.53692e-28	0.00513078	5.49933e-05	0.000172017	5.87881	4.92464e-28	4.46914e-29	1.3993e-27	9.58371e-28	1.26988e-27	5.74191e-29	1.3866e-27	1.04053e-27	3.87733e-29	7.16097e-26	3.31031e-25	1.45247e-25	2.11925e-25	9.9573e-32	6.326e-31	0.000434187	8.80348e-30	0.000138783	1.48745e-29	6.97852e-32	0.00153514	1.97744e-30	7.01297e-32	0.00214611
4930567H12Rik	1.65689e-05	2.02273e-30	3.25346e-29	2.92732e-28	1.78309e-28	1.26315e-28	3.71102e-29	1.48634e-28	3.30079e-29	1.58998e-30	0	0	0.00381285	1.33575e-07	0	0	18.0648	9.25968e-30	1.85864e-28	3.35528e-28	7.091e-29	4.86044e-28	2.78848e-29	1.4037e-28	5.9575e-30	0	0	0	0	0	0	0	0	0	0	0	0	0	0	1.17409	0	0	0	47.6058	0	0	0	0	0
4930567H17Rik	0	0	0	0	0	0	0	0	0	0	0	0	0	0	0	0	0	0	0	0	0	0	0	0	0	0	0	0	0	0	0	0	0	0	0	0	0	0	0	0	0	0	0	0	0	0	0	0	0
4930567J20Rik	0	0	0	0	0	0	0	0	0	0	0	0	0	0	0	0	0	0	0	0	0	0	0	0	0	0	0	0	0	0	0	0	0	0	0	0	0	0	0	0	0	0	0	0	0	0	0	0	0
4930567K20Rik	0	0	0	0	0.000130874	0	0	0	0	0	0	0	0	0	0	0	0	0	0	5.38901e-06	0	0	0	0	0	0	0	0	0	0	0	0	0	0	0	0	0	0	0	0	0	0	0	0	0	0	0	0	0
4930568D16Rik	0	0.62247	0	1.57492e-06	0	0	0	0	0	0	0.000244596	0	0.0112411	0.00174943	0	0	0	0	0	0	0	0	0	0	0	0	0	0	0	0	0	0	0	0	0	0	0	0	0	0	0	0	0	0	0	0	0	0	0
4930568E12Rik	0	0	0	0	0	7.6725e-08	0	0	0	0	0	0	0	0	0	0	0	0	0	0.0129359	0	0	0	0	0	0	0	0	0	0	0	0	0	0	0	0	0	0	0	0	0	0	0	0	0	0	0	0	0
4930568G15Rik	0	0	0	3.27981	0	0	0	0	0	0	0	0	7.42566e-05	0	0	0	1.32885	0	0	0	0	0	0	0	0	0	0	0	0	0	0	0	0	0	0	0	0	0	0	0	0	0	0	0	0	0	0	0	0
4930570G19Rik	8.21458	15.5255	0.000108411	6.05918	1.34481	4.08411e-07	4.96677e-27	0.0799304	2.32314	2.12801e-28	0.044951	6.55412e-27	2.10687e-25	6.07187e-05	5.42674e-26	3.33452e-26	4.88041e-25	6.36266e-30	1.27714e-28	0.00223853	4.87248e-29	0.10092	0.000405819	9.64536e-29	4.09361e-30	1.23116e-28	1.11728e-29	3.49824e-28	2.39593e-28	3.17471e-28	1.43548e-29	3.46651e-28	2.60133e-28	9.69333e-30	0	0	0	0	8.16564e-32	5.18774e-31	0.00404086	5.77355e-05	1.51682e-29	1.21981e-29	5.72285e-32	6.38699e-32	0.000162107	5.7511e-32	0.150099
4930571K23Rik	0	0	0	0	0	0	0	0	0	0	0.000132325	0	7.53598e-07	0	0	0	0	0	0	0	0	0	0	0	0	3.0779e-29	2.79321e-30	8.7456e-29	5.98982e-29	7.93676e-29	3.58869e-30	8.66628e-29	6.50333e-29	2.42333e-30	0	0	0	0	0	0	0	0	0	0	0	0	0	0	0
4930572K03Rik	0	0	0	0	0	1.08899e-06	0	0	0	0	0	0	0	0	0	0	0	0	0	0	0	0	0	0	0	0	0	0	0	0	0	0	0	0	0	0	0	0	0	0	0	0	0	0	0	0	0	0	0
4930572O13Rik	0.0564192	2.19206e-30	3.52581e-29	0.0159489	1.93236e-28	1.36889e-28	4.02167e-29	0.177265	3.57711e-29	1.72308e-30	1.34382e-26	1.43601e-28	4.61616e-27	1.02377e-26	1.189e-27	7.30595e-28	1.0693e-26	0	0	0	0	0	0	0	0	0	0	0	0	0	0	0	0	0	0	0	0	0	0	0	0	0	0	0	0	0	0	0	0
4930573O16Rik	0	0	0	0	0	0	0	0.000143676	0	0	0	0	0	0	0	0.000149597	0	0	0	0	0	0	0	0	0	0	0	0	0	0	0	0	0	0	0	0	0	0	0	0	0	0	0	0	0	0	0	0	0
4930578C19Rik	2.68522e-28	1.15136e-29	14.3591	0.00908645	1.01495e-27	1.85715e-05	2.11234e-28	0.000130541	1.87884e-28	0.00405012	9.55846e-07	0	121.74	0.00118572	0	0	0	0	0.923008	36.4726	3.59973e-06	6.12438e-06	8.46409e-07	0.210196	0	4.05518e-28	3.6801e-29	1.15225e-27	7.89167e-28	1.28233	4.72816e-29	1.14179e-27	8.56823e-28	3.19278e-29	0	0	0	0	0	0.723854	0	0	34.6259	0.0521958	9.62553e-05	0	0	0	0.0184778
[truncated: 22,148 more rows]
[truncated: 27 more columns]
