# Supplementary material for: Cell type-specific weighting-factors to solve solid organs-specific limitations of single cell RNA-sequencing
Source: PLoS Genet. 2024 Nov 18;20(11):e1011436. doi: 10.1371/journal.pgen.1011436 (PMC11573148; doi:10.1371/journal.pgen.1011436)
Supplement: S13 Table — (XLSX) [file pgen.1011436.s022.xlsx]

## Sheet: mRNAvs.cWFs
PBMC mRNA amount per cell vs. cWFs
		cWFs mean of mean				cWFs SE of mean
		Signature genes#				Signature genes#
Cell type	RNA amount in the literature mRNA per cell [pg]	100	300	500		100	300	500
B	0.4	0.347811	0.890315	0.960733		0.0894445	0.239664	0.247242
CD14Mono	1.4	2.02697	2.08825	2.08959		0.226816	0.223194	0.216556
CD16Mono	-	0.402775	1.29567	1.232		0.214503	0.415082	0.367497
DC	-	3.80366	5.46926	5.47826		0.76972	1.23848	1.16986
Neu	0.13	0.000971961	0.334062	0.41098		0.000101288	0.332764	0.409814
NK	0.4	0.0296775	0.0881035	0.0954951		0.0181368	0.0420156	0.0443957
Others	-	2.66031	2.79948	2.71322		0.659982	0.710525	0.663829
PB	-	0.00102535	0.00119618	0.00109107		0.000282896	0.00031501	0.000276388
T	0.4	0.289189	0.5716	0.548418		0.109439	0.153255	0.142066
