# Supplementary material for: Cell type-specific weighting-factors to solve solid organs-specific limitations of single cell RNA-sequencing
Source: PLoS Genet. 2024 Nov 18;20(11):e1011436. doi: 10.1371/journal.pgen.1011436 (PMC11573148; doi:10.1371/journal.pgen.1011436)
Supplement: S16 Table — The deconvolution results for each signature gene numbers (100, 300, 500) and the reference cell type ratios of human PBMC are shown in Sheet A in S16 Table. The abbreviations of cell types are described in Sheet B in S16 Table. (XLSX) [file pgen.1011436.s025.xlsx]

## Sheet: Deconvolution_results
Human PBMC
The optimal signature gene#
		Signature genes #
Cell type	Reference	100	300	500
B	0.0581	0.0384082	0.0132987	0.0174859
CD14Mono	0.2001	0.0475345	0.0530636	0.0585806
CD16Mono	0.0721	0.0276104	0.101368	0.0109867
DC	0.0016	0.0379787	0.00733682	0.0104203
Neu	0.0245	0.102428	0.00960742	0.00917503
NK	0.0675	0.121844	0.0635541	0.0323625
Others	0.0377	0.11783	0.141426	0.148929
PB	0.0024	0.117025	0.391998	0.282846
T	0.536	0.389341	0.218347	0.429214
RMSE		0.0925332	0.178948	0.1199
Pearson cor.		0.836571	0.20614	0.69111

## Sheet: Celltype_abbreviation
Abbreviation	Cell type full name
B	B cells
CD14Mono	CD14+ Monocytes
CD16Mono	CD16+ Monocytes
DC	Dendritic cells
Neu	Neutrophils
NK	Natural Killer cells
Others	Others (RBC, Platelet, Granulocytes etc.)
PB	Plasmablasts
T	T cells
