# Supplementary material for: Cell type-specific weighting-factors to solve solid organs-specific limitations of single cell RNA-sequencing
Source: PLoS Genet. 2024 Nov 18;20(11):e1011436. doi: 10.1371/journal.pgen.1011436 (PMC11573148; doi:10.1371/journal.pgen.1011436)
Supplement: S17 Table — (XLSX) [file pgen.1011436.s026.xlsx]

## Sheet: Sheet1
HEK293T : Jurkat = 20 : 80														HEK293T : Jurkat = 80 : 20
Raw in the box plot							Raw in the bar graph							Raw in the box plot							Raw in the bar graph
sample_label	Cell Type	Sampling#	mean	variance	Signature genes#		Cell Type	Signature genes#	mean_cWF	SE_cWF				sample_label	Cell Type	Sampling#	mean	variance	Signature genes#		Cell Type	Signature genes#	mean_cWF	SE_cWF
AAACATACAGCTAC-1	HEK293T	229	0.0149369	0.00345737	100		HEK293T	100	1.0936	0.0246916				AAACATACAGCTAC-1	HEK293T	1123	0.0334449	0.0267882	100		HEK293T	100	0.395588	0.0147238
AAACATTGTAAGGA-1	Jurkat	893	0.26525	0.114845	100		HEK293T	300	1.03342	0.0179787				AAACATTGTAAGGA-1	Jurkat	233	1.93611e-05	1.28911e-09	100		HEK293T	300	0.398972	0.0124684
AAACCGTGGCGTAT-1	Jurkat	936	0.0446799	0.0371097	100		HEK293T	500	1.02992	0.0178606				AAACCGTGGCGTAT-1	Jurkat	291	0.0900904	0.0210042	100		HEK293T	500	0.391383	0.0111948
AAACGCACTACTGG-1	Jurkat	972	0.000106866	4.11543e-07	100		Jurkat	100	0.160191	0.00622054				AAACGCACTACTGG-1	Jurkat	235	0.00151708	4.96413e-05	100		Jurkat	100	0.0599069	0.00251663
AAACGCTGAAGATG-1	Jurkat	1117	0.0147004	0.00448818	100		Jurkat	300	0.150262	0.00549366				AAACGCTGAAGATG-1	Jurkat	335	0.258852	0.0747597	100		Jurkat	300	0.0710784	0.00330636
AAACGCTGCGCATA-1	HEK293T	277	1.06618	0.704038	100		Jurkat	500	0.147001	0.0056222				AAACGCTGCGCATA-1	HEK293T	1149	1.22305	0.607094	100		Jurkat	500	0.0680404	0.00293607
AAACGGCTCTGGAT-1	Jurkat	988	0.0389424	0.0155935	100									AAACGGCTCTGGAT-1	Jurkat	260	2.06605e-05	9.14051e-10	100
AAACGGCTTCGCTC-1	Jurkat	879	0.000627132	4.31389e-05	100									AAACGGCTTCGCTC-1	Jurkat	216	0.0452059	0.00934861	100
AAACGGCTTGCCCT-1	Jurkat	854	0.0345695	0.0132106	100									AAACGGCTTGCCCT-1	Jurkat	187	0.0306539	0.00607704	100
AAACTTGAAAGAAC-1	HEK293T	245	1.08629	0.447142	100									AAACTTGAAAGAAC-1	HEK293T	1187	0.424832	0.280781	100
AAACTTGAAGCCAT-1	HEK293T	310	0.807189	0.539938	100									AAACTTGAAGCCAT-1	HEK293T	1353	0.102926	0.0785555	100
AAACTTGAGTCTTT-1	Jurkat	936	0.0310586	0.0191697	100									AAACTTGAGTCTTT-1	Jurkat	277	0.198305	0.0806896	100
AAAGACGACTCAAG-1	Jurkat	662	0.103855	0.0761216	100									AAAGACGACTCAAG-1	Jurkat	244	0.00433468	0.000232403	100
AAAGACGATATCGG-1	HEK293T	257	0.0632271	0.023721	100									AAAGACGATATCGG-1	HEK293T	1253	4.21861e-05	7.84764e-09	100
AAAGAGACACTGTG-1	HEK293T	240	3.88333	0.523304	100									AAAGAGACACTGTG-1	HEK293T	1211	1.44792	0.553797	100
AAAGAGACTGGTGT-1	HEK293T	187	0.873524	0.461689	100									AAAGAGACTGGTGT-1	HEK293T	1097	0.61191	0.373701	100
AAAGATCTCATTTC-1	HEK293T	277	0.654953	0.39134	100									AAAGATCTCATTTC-1	HEK293T	1157	0.010272	0.00609833	100
AAAGATCTCTTATC-1	HEK293T	254	0.865458	0.351482	100									AAAGATCTCTTATC-1	HEK293T	860	0.185436	0.0994851	100
AAAGATCTCTTGAG-1	Jurkat	951	0.113549	0.0657078	100									AAAGATCTCTTGAG-1	Jurkat	290	0.00964991	0.0026038	100
AAAGATCTGCGTAT-1	Jurkat	962	0.0779877	0.0196785	100									AAAGATCTGCGTAT-1	Jurkat	261	0.00416415	0.000173393	100
AAAGATCTGCGTTA-1	Jurkat	854	0.0930779	0.0576273	100									AAAGATCTGCGTTA-1	Jurkat	238	0.255345	0.089173	100
AAAGCAGAATTGGC-1	Jurkat	931	5.404e-05	9.44333e-09	100									AAAGCAGAATTGGC-1	Jurkat	240	0.00769104	0.00136012	100
AAAGCCTGCCTATT-1	Jurkat	944	0.0116093	0.00729361	100									AAAGCCTGCCTATT-1	Jurkat	300	0.022276	0.00367427	100
AAAGCCTGGCAAGG-1	Jurkat	921	0.0203283	0.00803086	100									AAAGCCTGGCAAGG-1	Jurkat	168	0.106736	0.0338347	100
AAAGCCTGTCACGA-1	Jurkat	950	0.0513181	0.0147175	100									AAAGCCTGTCACGA-1	Jurkat	296	0.00864943	0.000907018	100
AAAGGCCTAACCTG-1	HEK293T	267	2.58488	1.02468	100									AAAGGCCTAACCTG-1	HEK293T	1241	1.02845	0.473296	100
AAAGTTTGCTGACA-1	HEK293T	231	2.13133	0.563669	100									AAAGTTTGCTGACA-1	HEK293T	1211	0.511326	0.324446	100
AAAGTTTGCTTGAG-1	Jurkat	849	0.173169	0.0767666	100									AAAGTTTGCTTGAG-1	Jurkat	326	0.0439476	0.0075928	100
AAAGTTTGGGAAAT-1	Jurkat	850	0.0721693	0.0470154	100									AAAGTTTGGGAAAT-1	Jurkat	197	0.0153234	0.00319453	100
AAATACTGAAAGCA-1	Jurkat	819	2.53821e-05	2.73673e-09	100									AAATACTGAAAGCA-1	Jurkat	268	0.000196593	6.98329e-07	100
AAATACTGACACAC-1	Jurkat	1013	0.0332589	0.0213845	100									AAATACTGACACAC-1	Jurkat	256	0.0810033	0.0254395	100
AAATACTGCCCTTG-1	HEK293T	212	0.994028	0.27938	100									AAATACTGCCCTTG-1	HEK293T	1128	0.367917	0.266532	100
AAATACTGGAAGGC-1	Jurkat	801	0.0415879	0.0179649	100									AAATACTGGAAGGC-1	Jurkat	267	0.0650649	0.0207216	100
AAATACTGGAGAGC-1	Jurkat	955	2.94928e-05	2.59768e-09	100									AAATACTGGAGAGC-1	Jurkat	287	1.74059e-05	4.96612e-10	100
AAATACTGGTGTTG-1	Jurkat	1036	0.0580872	0.0247369	100									AAATACTGGTGTTG-1	Jurkat	330	0.0920887	0.0164872	100
AAATACTGTTCTGT-1	Jurkat	854	0.0347193	0.0213273	100									AAATACTGTTCTGT-1	Jurkat	254	0.0167509	0.00348735	100
AAATCAACACCGAT-1	HEK293T	243	0.0390457	0.0160438	100									AAATCAACACCGAT-1	HEK293T	1251	2.96407e-05	3.28351e-09	100
AAATCAACCTCCAC-1	HEK293T	269	2.36215	0.723244	100									AAATCAACCTCCAC-1	HEK293T	1202	0.431251	0.274487	100
AAATCAACTCAGGT-1	HEK293T	151	0.125101	0.0514352	100									AAATCAACTCAGGT-1	HEK293T	1173	2.39681e-05	2.95607e-09	100
AAATCAACTCTCTA-1	HEK293T	304	0.496038	0.182008	100									AAATCAACTCTCTA-1	HEK293T	1213	0.478615	0.148779	100
AAATCATGCTCGAA-1	HEK293T	309	1.37356	0.982912	100									AAATCATGCTCGAA-1	HEK293T	1077	2.26054e-05	2.19259e-09	100
AAATGGGAACCAGT-1	Jurkat	849	0.106434	0.053705	100									AAATGGGAACCAGT-1	Jurkat	224	0.0197843	0.00404341	100
AAATGGGACTTGGA-1	HEK293T	207	1.54998	0.604703	100									AAATGGGACTTGGA-1	HEK293T	1131	0.338238	0.217956	100
AAATGGGAGAATCC-1	HEK293T	239	1.62706	0.915053	100									AAATGGGAGAATCC-1	HEK293T	1035	0.393752	0.287037	100
AAATGGGAGCTAAC-1	Jurkat	903	0.0808493	0.0336373	100									AAATGGGAGCTAAC-1	Jurkat	304	0.0156642	0.00115698	100
AAATGGGATTCATC-1	Jurkat	1047	2.75782	1.3279	100									AAATGGGATTCATC-1	Jurkat	224	0.0456597	0.0384911	100
AAATGTTGACCCTC-1	Jurkat	878	0.0139885	0.00363968	100									AAATGTTGACCCTC-1	Jurkat	249	0.00384423	0.000351735	100
AAATGTTGACTTTC-1	Jurkat	805	0.00133612	0.00013608	100									AAATGTTGACTTTC-1	Jurkat	232	0.0248368	0.00601821	100
AAATGTTGCTGAAC-1	HEK293T	259	3.08225	1.01758	100									AAATGTTGCTGAAC-1	HEK293T	1223	0.133027	0.0939785	100
AAATGTTGGAGATA-1	Jurkat	923	0.518752	0.292628	100									AAATGTTGGAGATA-1	Jurkat	249	0.323766	0.0837509	100
AAATGTTGTGCCCT-1	HEK293T	241	2.52618	0.683823	100									AAATGTTGTGCCCT-1	HEK293T	1003	0.021707	0.0167021	100
AAATGTTGTTGCGA-1	HEK293T	240	2.78777	0.819401	100									AAATGTTGTTGCGA-1	HEK293T	1199	0.167411	0.158577	100
AAATTCGACACTCC-1	HEK293T	347	1.95132	0.48189	100									AAATTCGACACTCC-1	HEK293T	1349	2.42761	0.40239	100
AAATTCGACATACG-1	Jurkat	886	0.918674	0.564602	100									AAATTCGACATACG-1	Jurkat	290	0.00182963	9.05512e-05	100
AAATTGACATCACG-1	HEK293T	245	3.13787	1.33021	100									AAATTGACATCACG-1	HEK293T	1073	2.22029	0.859908	100
AAATTGACTAGCCA-1	HEK293T	208	1.57995	0.369531	100									AAATTGACTAGCCA-1	HEK293T	1135	1.27178	0.548519	100
AACAAACTCGACAT-1	HEK293T	279	0.384356	0.38344	100									AACAAACTCGACAT-1	HEK293T	1208	0.028742	0.0146559	100
AACAAACTCTGGTA-1	Jurkat	934	0.216538	0.122153	100									AACAAACTCTGGTA-1	Jurkat	200	0.0104871	0.0020835	100
AACAAACTGAATGA-1	HEK293T	204	1.60738	0.524519	100									AACAAACTGAATGA-1	HEK293T	1307	1.37668	0.76554	100
AACAAACTGTGCAT-1	Jurkat	942	0.0940595	0.0608232	100									AACAAACTGTGCAT-1	Jurkat	304	0.0684045	0.0165142	100
AACAAACTTCGACA-1	HEK293T	248	0.0576025	0.0205953	100									AACAAACTTCGACA-1	HEK293T	1159	0.128243	0.0522158	100
AACAATACAACGTC-1	Jurkat	1026	0.0141839	0.0049076	100									AACAATACAACGTC-1	Jurkat	197	0.120992	0.0442527	100
AACAATACCAAGCT-1	Jurkat	711	0.0206372	0.0102915	100									AACAATACCAAGCT-1	Jurkat	188	3.79785e-05	6.19034e-09	100
AACAATACTAACCG-1	HEK293T	252	0.49881	0.363627	100									AACAATACTAACCG-1	HEK293T	994	0.00315152	0.000954806	100
AACAATACTCCAAG-1	HEK293T	212	0.288268	0.19936	100									AACAATACTCCAAG-1	HEK293T	1214	0.872025	0.353383	100
AACAATACTCGATG-1	HEK293T	269	1.29172	0.510557	100									AACAATACTCGATG-1	HEK293T	1168	0.723807	0.400587	100
AACACGTGACTGGT-1	Jurkat	1019	0.106708	0.0378994	100									AACACGTGACTGGT-1	Jurkat	260	0.0277781	0.00509683	100
AACACGTGCTCGCT-1	HEK293T	221	0.588154	0.600278	100									AACACGTGCTCGCT-1	HEK293T	1119	0.235638	0.185594	100
AACACGTGGAGGCA-1	Jurkat	1029	0.0512854	0.0192185	100									AACACGTGGAGGCA-1	Jurkat	285	0.0680463	0.014868	100
AACACGTGTACGCA-1	HEK293T	264	1.81405	0.242286	100									AACACGTGTACGCA-1	HEK293T	1188	0.832292	0.204025	100
AACACGTGTTCGGA-1	HEK293T	200	0.585236	0.126894	100									AACACGTGTTCGGA-1	HEK293T	1369	0.238362	0.0699324	100
AACACTCTTAGCCA-1	Jurkat	879	0.829895	0.680095	100									AACACTCTTAGCCA-1	Jurkat	267	0.118151	0.120539	100
AACAGAGAATCTTC-1	Jurkat	1016	0.0185839	0.0110251	100									AACAGAGAATCTTC-1	Jurkat	232	0.312631	0.0598041	100
AACAGAGATACTTC-1	Jurkat	915	0.236385	0.176405	100									AACAGAGATACTTC-1	Jurkat	153	0.115002	0.0361517	100
AACAGAGATGCACA-1	HEK293T	165	0.35413	0.290084	100									AACAGAGATGCACA-1	HEK293T	985	0.284124	0.212962	100
AACAGCACAGTGCT-1	HEK293T	267	1.131	0.60754	100									AACAGCACAGTGCT-1	HEK293T	1249	1.20475	0.7916	100
AACAGCACCCTAAG-1	Jurkat	951	0.0311242	0.0162761	100									AACAGCACCCTAAG-1	Jurkat	259	0.0754119	0.0443788	100
AACAGCACCGTGTA-1	Jurkat	1018	0.0586172	0.0364616	100									AACAGCACCGTGTA-1	Jurkat	280	0.217375	0.0660466	100
AACAGCACTCTCGC-1	Jurkat	992	0.000957688	6.77587e-05	100									AACAGCACTCTCGC-1	Jurkat	264	0.0122128	0.00304415	100
AACATATGACGTTG-1	HEK293T	283	3.90555	1.2727	100									AACATATGACGTTG-1	HEK293T	1185	1.964	1.25963	100
AACATATGCTTACT-1	HEK293T	225	2.79047	0.745051	100									AACATATGCTTACT-1	HEK293T	1237	0.00988491	0.010136	100
AACATATGTCGTGA-1	Jurkat	904	0.105305	0.0589926	100									AACATATGTCGTGA-1	Jurkat	217	0.0400782	0.00784344	100
AACATATGTGCTGA-1	Jurkat	771	0.0374666	0.0155233	100									AACATATGTGCTGA-1	Jurkat	236	4.04963e-05	4.28192e-09	100
AACATTGAGCCATA-1	Jurkat	964	0.00730946	0.00501089	100									AACATTGAGCCATA-1	Jurkat	324	0.08081	0.0419797	100
AACATTGAGGGCAA-1	HEK293T	232	0.106751	0.136877	100									AACATTGAGGGCAA-1	HEK293T	1277	0.0225835	0.0190359	100
AACATTGATCCTGC-1	HEK293T	190	1.4847	0.61685	100									AACATTGATCCTGC-1	HEK293T	1106	0.875998	0.692472	100
AACCACGACTTGAG-1	Jurkat	851	0.0293106	0.0143276	100									AACCACGACTTGAG-1	Jurkat	249	0.00231836	0.000125522	100
AACCACGATCCGAA-1	Jurkat	795	1.00739	0.246805	100									AACCACGATCCGAA-1	Jurkat	314	0.0488239	0.0086407	100
AACCCAGAGACTAC-1	Jurkat	914	3.94969e-05	4.38202e-09	100									AACCCAGAGACTAC-1	Jurkat	171	0.00404837	0.000262888	100
AACCGATGAAAACG-1	HEK293T	279	1.0651	0.547516	100									AACCGATGAAAACG-1	HEK293T	1236	0.402698	0.263559	100
AACCGATGCTTCGC-1	HEK293T	283	0.614327	0.546251	100									AACCGATGCTTCGC-1	HEK293T	1268	0.730979	0.482094	100
AACCGATGGCCAAT-1	Jurkat	952	0.461864	0.262316	100									AACCGATGGCCAAT-1	Jurkat	378	0.0178088	0.00566584	100
AACCGATGTATCTC-1	HEK293T	230	0.832773	0.494286	100									AACCGATGTATCTC-1	HEK293T	1290	0.439626	0.209556	100
AACCGATGTTGTCT-1	Jurkat	896	0.339761	0.130957	100									AACCGATGTTGTCT-1	Jurkat	379	0.00628706	0.000572358	100
AACCGCCTATTCGG-1	HEK293T	220	1.93994	1.97836	100									AACCGCCTATTCGG-1	HEK293T	1189	0.0114473	0.00492439	100
AACCGCCTGTAAAG-1	HEK293T	198	1.77362	1.4446	100									AACCGCCTGTAAAG-1	HEK293T	1096	0.00382488	0.000862602	100
AACCGCCTGTATGC-1	Jurkat	772	0.284145	0.143599	100									AACCGCCTGTATGC-1	Jurkat	250	0.0656953	0.0211595	100
AACCGCCTTAGTCG-1	Jurkat	952	0.499865	0.323882	100									AACCGCCTTAGTCG-1	Jurkat	283	1.41754e-05	8.53406e-10	100
AACCTTACCCCTAC-1	Jurkat	1185	0.0481285	0.0281593	100									AACCTTACCCCTAC-1	Jurkat	305	0.0114364	0.00156968	100
AACCTTACCTACCC-1	Jurkat	1147	0.453026	0.219707	100									AACCTTACCTACCC-1	Jurkat	322	0.108833	0.0186106	100
AACCTTTGAAAGCA-1	Jurkat	914	0.324316	0.211801	100									AACCTTTGAAAGCA-1	Jurkat	230	0.155293	0.0702441	100
AACCTTTGAGTGCT-1	Jurkat	673	0.14004	0.0925624	100									AACCTTTGAGTGCT-1	Jurkat	150	4.05709e-05	3.73547e-09	100
AACCTTTGTGTCAG-1	Jurkat	914	3.63896e-05	4.20593e-09	100									AACCTTTGTGTCAG-1	Jurkat	301	0.0864253	0.0185375	100
AACGCAACCAGAAA-1	Jurkat	864	0.304614	0.112749	100									AACGCAACCAGAAA-1	Jurkat	189	0.0450899	0.00892194	100
AACGCAACGTTACG-1	HEK293T	321	0.210796	0.158007	100									AACGCAACGTTACG-1	HEK293T	1215	0.3392	0.269207	100
AACGCAACTTCAGG-1	HEK293T	232	3.15894	1.36665	100									AACGCAACTTCAGG-1	HEK293T	1093	0.0269168	0.0102701	100
AACGCATGTGAGAA-1	HEK293T	297	1.91891	0.52623	100									AACGCATGTGAGAA-1	HEK293T	1046	1.16549	0.33014	100
AACGCCCTACACGT-1	Jurkat	1023	0.474997	0.376854	100									AACGCCCTACACGT-1	Jurkat	304	0.142192	0.0336709	100
AACGGTACGGAAAT-1	Jurkat	1075	1.49849	0.309313	100									AACGGTACGGAAAT-1	Jurkat	359	1.94267e-05	2.40262e-09	100
AACGGTACTCAAGC-1	Jurkat	908	0.0426671	0.0165164	100									AACGGTACTCAAGC-1	Jurkat	302	0.0158731	0.00261261	100
AACGGTACTGTCTT-1	Jurkat	942	0.444208	0.243851	100									AACGGTACTGTCTT-1	Jurkat	271	0.0235784	0.00533478	100
AACGGTACTTCATC-1	HEK293T	154	0.962775	0.945942	100									AACGGTACTTCATC-1	HEK293T	1180	0.0234749	0.00968057	100
AACGGTTGAATCGC-1	Jurkat	963	2.68494e-05	2.2667e-09	100									AACGGTTGAATCGC-1	Jurkat	319	1.11109e-05	7.67109e-10	100
AACGGTTGGGGCAA-1	HEK293T	334	1.12458	0.497052	100									AACGGTTGGGGCAA-1	HEK293T	1213	0.0279146	0.0144427	100
AACGTCGAAACCTG-1	Jurkat	916	0.064343	0.0320699	100									AACGTCGAAACCTG-1	Jurkat	330	0.0231318	0.00478137	100
AACGTCGAACACTG-1	Jurkat	966	0.0266052	0.00861159	100									AACGTCGAACACTG-1	Jurkat	281	0.0397565	0.00749526	100
AACGTGTGAGTGTC-1	Jurkat	955	0.118999	0.0811642	100									AACGTGTGAGTGTC-1	Jurkat	297	0.251374	0.145911	100
AACGTGTGATGACC-1	HEK293T	319	1.07169	0.655907	100									AACGTGTGATGACC-1	HEK293T	1190	2.51208	0.722519	100
AACGTGTGCCCTAC-1	Jurkat	852	0.312195	0.241287	100									AACGTGTGCCCTAC-1	Jurkat	284	3.04188e-05	4.51413e-09	100
AACGTGTGCGTTGA-1	HEK293T	244	0.30514	0.115144	100									AACGTGTGCGTTGA-1	HEK293T	987	0.00821844	0.00655853	100
AACGTGTGTCGCTC-1	Jurkat	999	0.239896	0.14464	100									AACGTGTGTCGCTC-1	Jurkat	294	0.202528	0.0410514	100
AACGTGTGTTACTC-1	HEK293T	267	0.899403	0.390869	100									AACGTGTGTTACTC-1	HEK293T	1165	0.0648922	0.0295536	100
AACGTTCTTCCGAA-1	Jurkat	830	3.32257e-05	5.82724e-09	100									AACGTTCTTCCGAA-1	Jurkat	248	6.70155e-05	1.05625e-08	100
AACGTTCTTTGAGC-1	Jurkat	1054	0.0448907	0.0125089	100									AACGTTCTTTGAGC-1	Jurkat	354	0.0084335	0.00243829	100
AACTACCTAGACTC-1	Jurkat	1111	0.0406354	0.0209344	100									AACTACCTAGACTC-1	Jurkat	353	0.0605159	0.0177255	100
AACTACCTAGAGGC-1	Jurkat	862	0.332204	0.210794	100									AACTACCTAGAGGC-1	Jurkat	217	0.0573425	0.0346257	100
AACTACCTCACTGA-1	Jurkat	977	0.424791	0.141438	100									AACTACCTCACTGA-1	Jurkat	249	0.00163893	5.29256e-05	100
AACTACCTCTTGAG-1	Jurkat	835	0.144299	0.078342	100									AACTACCTCTTGAG-1	Jurkat	274	0.0242565	0.00745429	100
AACTCACTTCCCAC-1	HEK293T	301	0.618937	0.407482	100									AACTCACTTCCCAC-1	HEK293T	1457	0.00811517	0.00192194	100
AACTCGGAACCACA-1	Jurkat	849	0.0976686	0.0597387	100									AACTCGGAACCACA-1	Jurkat	261	2.37383e-05	1.93879e-09	100
AACTCGGAGCGATT-1	Jurkat	969	0.00995044	0.00178105	100									AACTCGGAGCGATT-1	Jurkat	290	0.0175451	0.00543412	100
AACTCTTGACACTG-1	HEK293T	302	1.93425	0.764397	100									AACTCTTGACACTG-1	HEK293T	1431	0.159221	0.0991346	100
AACTCTTGATGACC-1	HEK293T	204	1.18372	0.525276	100									AACTCTTGATGACC-1	HEK293T	1213	0.822773	0.293735	100
AACTCTTGCGAGAG-1	HEK293T	151	1.11906	0.632918	100									AACTCTTGCGAGAG-1	HEK293T	911	0.0711046	0.0489149	100
AACTCTTGTCGCAA-1	HEK293T	307	0.0348232	0.0164964	100									AACTCTTGTCGCAA-1	HEK293T	1115	0.231869	0.122082	100
AACTGTCTCAATCG-1	Jurkat	1094	0.0141324	0.0070585	100									AACTGTCTCAATCG-1	Jurkat	224	2.48641e-05	3.07992e-09	100
AACTTGCTGTATGC-1	Jurkat	1085	0.0305616	0.0128977	100									AACTTGCTGTATGC-1	Jurkat	287	1.92982e-05	6.37329e-10	100
AACTTGCTTCTCCG-1	Jurkat	726	0.375035	0.169402	100									AACTTGCTTCTCCG-1	Jurkat	174	0.207468	0.0422338	100
AACTTGCTTGGTTG-1	HEK293T	202	0.210865	0.07905	100									AACTTGCTTGGTTG-1	HEK293T	1078	0.232476	0.0922213	100
AAGAACGATCACCC-1	HEK293T	304	0.0131051	0.00726282	100									AAGAACGATCACCC-1	HEK293T	1291	2.439e-05	2.55257e-09	100
AAGAAGACAAAGCA-1	HEK293T	352	0.233913	0.223499	100									AAGAAGACAAAGCA-1	HEK293T	1437	0.00639761	0.00265066	100
AAGAAGACACTTTC-1	HEK293T	244	0.0893001	0.0314147	100									AAGAAGACACTTTC-1	HEK293T	1183	0.000947269	9.81155e-05	100
AAGAAGACGGAGTG-1	Jurkat	999	0.00131116	0.000161998	100									AAGAAGACGGAGTG-1	Jurkat	321	0.00812691	0.00205116	100
AAGAAGACTTTACC-1	HEK293T	257	3.11483	0.680776	100									AAGAAGACTTTACC-1	HEK293T	1214	0.0530529	0.0373351	100
AAGAATCTATGACC-1	HEK293T	266	1.95299	0.840994	100									AAGAATCTATGACC-1	HEK293T	1227	1.97853	0.772473	100
AAGAATCTCGACTA-1	Jurkat	1093	0.0800261	0.0629893	100									AAGAATCTCGACTA-1	Jurkat	236	0.249915	0.144477	100
AAGAGATGCGTGTA-1	Jurkat	1012	0.249847	0.196342	100									AAGAGATGCGTGTA-1	Jurkat	257	0.0863517	0.0471257	100
AAGATGGAGCATAC-1	Jurkat	971	6.16116e-05	1.80101e-08	100									AAGATGGAGCATAC-1	Jurkat	205	2.93656e-05	1.55092e-09	100
AAGATTACATAAGG-1	HEK293T	294	0.033317	0.0152167	100									AAGATTACATAAGG-1	HEK293T	1118	0.0173164	0.00918972	100
AAGATTACATTCGG-1	HEK293T	291	0.709905	0.659571	100									AAGATTACATTCGG-1	HEK293T	1236	0.111494	0.0639783	100
AAGATTACCTAGTG-1	HEK293T	298	0.362469	0.433013	100									AAGATTACCTAGTG-1	HEK293T	1332	0.0760131	0.0452573	100
AAGATTACTGCCTC-1	Jurkat	770	0.00326806	0.000400521	100									AAGATTACTGCCTC-1	Jurkat	270	3.20379e-05	5.90015e-09	100
AAGCAAGAAATCGC-1	Jurkat	891	0.0245593	0.0110066	100									AAGCAAGAAATCGC-1	Jurkat	237	0.0971985	0.0219181	100
AAGCAAGACCCTCA-1	HEK293T	273	0.733624	0.645184	100									AAGCAAGACCCTCA-1	HEK293T	1169	0.23953	0.269618	100
AAGCCAACCAATCG-1	HEK293T	277	0.0964149	0.0662861	100									AAGCCAACCAATCG-1	HEK293T	1272	0.00499398	0.00312231	100
AAGCCATGAACCTG-1	Jurkat	916	0.914767	0.420315	100									AAGCCATGAACCTG-1	Jurkat	271	1.02128	0.261816	100
AAGCCATGACTCTT-1	HEK293T	235	1.46098	1.1984	100									AAGCCATGACTCTT-1	HEK293T	1104	0.224446	0.318924	100
AAGCCATGCTGTTT-1	Jurkat	800	0.0278792	0.017184	100									AAGCCATGCTGTTT-1	Jurkat	227	0.0744455	0.0249376	100
AAGCCTGAACCTGA-1	Jurkat	911	0.0251178	0.0104714	100									AAGCCTGAACCTGA-1	Jurkat	307	0.0945429	0.0186054	100
AAGCGACTAAAAGC-1	HEK293T	341	0.420039	0.282751	100									AAGCGACTAAAAGC-1	HEK293T	1330	0.0383891	0.0202391	100
AAGCGTACGTGTTG-1	Jurkat	945	0.282969	0.126906	100									AAGCGTACGTGTTG-1	Jurkat	259	0.231075	0.0368082	100
AAGCGTACTCTGGA-1	HEK293T	322	2.93011	0.701826	100									AAGCGTACTCTGGA-1	HEK293T	1363	1.61076	0.549031	100
AAGGCTACTTACTC-1	Jurkat	1005	0.118933	0.0893708	100									AAGGCTACTTACTC-1	Jurkat	271	0.201939	0.0809488	100
AAGGTCACAAGGGC-1	Jurkat	878	0.0745217	0.0474602	100									AAGGTCACAAGGGC-1	Jurkat	263	1.90836e-05	1.1274e-09	100
AAGGTCACTGAAGA-1	HEK293T	201	0.226633	0.204636	100									AAGGTCACTGAAGA-1	HEK293T	1089	2.67836e-05	3.0787e-09	100
AAGGTCTGGCCCTT-1	HEK293T	236	0.212063	0.148711	100									AAGGTCTGGCCCTT-1	HEK293T	1137	0.053471	0.0528356	100
AAGGTGCTCAACTG-1	Jurkat	1002	0.901846	0.161316	100									AAGGTGCTCAACTG-1	Jurkat	237	4.81136e-05	8.57451e-09	100
AAGGTGCTGCTGAT-1	HEK293T	264	2.22164	1.08974	100									AAGGTGCTGCTGAT-1	HEK293T	1086	2.35746	0.857215	100
AAGGTGCTGTAGGG-1	Jurkat	981	0.096559	0.0451068	100									AAGGTGCTGTAGGG-1	Jurkat	283	0.0171229	0.00247823	100
AAGGTGCTTACTGG-1	HEK293T	220	0.117613	0.0394984	100									AAGGTGCTTACTGG-1	HEK293T	1076	0.00588131	0.00255469	100
AAGTAACTAGCCTA-1	HEK293T	269	1.28284	1.22613	100									AAGTAACTAGCCTA-1	HEK293T	1184	0.160148	0.185846	100
AAGTAACTGATAAG-1	HEK293T	240	0.605154	0.362936	100									AAGTAACTGATAAG-1	HEK293T	1369	0.0915057	0.0620203	100
AAGTAACTTATCGG-1	HEK293T	297	0.612654	0.352545	100									AAGTAACTTATCGG-1	HEK293T	1288	0.785235	0.533658	100
AAGTAGGACATCAG-1	HEK293T	160	0.590828	0.460387	100									AAGTAGGACATCAG-1	HEK293T	969	0.599317	0.36312	100
AAGTAGGACGAACT-1	Jurkat	835	0.00171471	0.000580473	100									AAGTAGGACGAACT-1	Jurkat	195	0.126351	0.0460514	100
AAGTATACCCAACA-1	HEK293T	324	2.61702	0.548948	100									AAGTATACCCAACA-1	HEK293T	1294	0.257841	0.158779	100
AAGTATACGAGGCA-1	Jurkat	886	0.0752107	0.0548069	100									AAGTATACGAGGCA-1	Jurkat	248	2.97427e-05	3.25712e-09	100
AAGTATACTGAGGG-1	HEK293T	266	0.325163	0.224736	100									AAGTATACTGAGGG-1	HEK293T	1280	0.496775	0.305903	100
AAGTCCGAAATCGC-1	Jurkat	919	0.0120434	0.00303153	100									AAGTCCGAAATCGC-1	Jurkat	197	0.00858449	0.000372412	100
AAGTCCGAAGAACA-1	HEK293T	294	0.661543	0.720509	100									AAGTCCGAAGAACA-1	HEK293T	1219	0.0530759	0.0359826	100
AAGTCCGACTGTCC-1	Jurkat	899	0.445116	0.195463	100									AAGTCCGACTGTCC-1	Jurkat	224	0.00864174	0.000360577	100
AAGTCCGATCAGTG-1	Jurkat	888	0.12538	0.0573366	100									AAGTCCGATCAGTG-1	Jurkat	227	0.0320563	0.00515574	100
AAGTCTCTAGTGTC-1	HEK293T	205	2.4451	0.679249	100									AAGTCTCTAGTGTC-1	HEK293T	1141	0.359965	0.27092	100
AAGTCTCTCTTGCC-1	HEK293T	221	0.525456	0.259092	100									AAGTCTCTCTTGCC-1	HEK293T	1088	0.361435	0.241524	100
AAGTCTCTTTTACC-1	HEK293T	223	0.587347	0.300142	100									AAGTCTCTTTTACC-1	HEK293T	1139	0.325221	0.168102	100
AAGTGCACAGTCTG-1	HEK293T	240	3.2756e-05	2.5639e-09	100									AAGTGCACAGTCTG-1	HEK293T	1253	0.0830652	0.075323	100
AAGTGCACATGTGC-1	HEK293T	207	1.0041	0.562346	100									AAGTGCACATGTGC-1	HEK293T	1058	1.12034	0.633736	100
AAGTGCACGGAAGC-1	HEK293T	287	0.627892	0.470431	100									AAGTGCACGGAAGC-1	HEK293T	1134	0.0676247	0.0436479	100
AAGTTATGGCAGAG-1	Jurkat	913	0.0902884	0.0429736	100									AAGTTATGGCAGAG-1	Jurkat	242	0.0988615	0.0153141	100
AAGTTATGGCTGTA-1	HEK293T	239	2.93502	1.15987	100									AAGTTATGGCTGTA-1	HEK293T	1282	0.308651	0.210117	100
AAGTTATGTCTATC-1	Jurkat	1015	0.307178	0.229442	100									AAGTTATGTCTATC-1	Jurkat	277	0.0624458	0.0103184	100
AAGTTATGTTCGGA-1	HEK293T	264	0.981932	0.987787	100									AAGTTATGTTCGGA-1	HEK293T	1214	0.543192	0.428691	100
AAGTTCCTCAAGCT-1	Jurkat	1001	0.162274	0.143369	100									AAGTTCCTCAAGCT-1	Jurkat	220	0.0110699	0.00257158	100
AAGTTCCTCCTCCA-1	HEK293T	221	3.60195	0.340812	100									AAGTTCCTCCTCCA-1	HEK293T	1106	2.1129	0.681749	100
AAGTTCCTTCCGTC-1	Jurkat	1144	0.601108	0.456922	100									AAGTTCCTTCCGTC-1	Jurkat	291	0.0844822	0.0247468	100
AATAAGCTTGATGC-1	HEK293T	263	2.00513	0.846937	100									AATAAGCTTGATGC-1	HEK293T	1326	0.0500745	0.0334173	100
AATACCCTAAGTGA-1	Jurkat	779	0.180915	0.13334	100									AATACCCTAAGTGA-1	Jurkat	160	0.0993422	0.0366148	100
AATACCCTCCGCTT-1	Jurkat	996	0.00504183	0.0024791	100									AATACCCTCCGCTT-1	Jurkat	343	0.0983225	0.0219019	100
AATACCCTGTACAC-1	Jurkat	933	0.227002	0.193515	100									AATACCCTGTACAC-1	Jurkat	251	0.0176056	0.00636462	100
AATACTGAAAGTAG-1	Jurkat	742	0.153801	0.0986968	100									AATACTGAAAGTAG-1	Jurkat	182	0.0720196	0.0180386	100
AATACTGAGCATAC-1	Jurkat	974	0.0233296	0.0105675	100									AATACTGAGCATAC-1	Jurkat	257	0.00301687	0.000221072	100
AATACTGAGGGACA-1	HEK293T	273	0.139537	0.0733934	100									AATACTGAGGGACA-1	HEK293T	1178	0.207757	0.150204	100
AATACTGATTCTCA-1	HEK293T	168	1.08772	1.04439	100									AATACTGATTCTCA-1	HEK293T	1081	0.0680652	0.0617895	100
AATAGGGATTCATC-1	Jurkat	1103	0.011721	0.00436479	100									AATAGGGATTCATC-1	Jurkat	301	0.0503056	0.0153522	100
AATAGGGATTTCAC-1	HEK293T	258	0.490316	0.489589	100									AATAGGGATTTCAC-1	HEK293T	1150	0.0416923	0.040184	100
AATATCGACCCGTT-1	HEK293T	201	0.834709	0.540221	100									AATATCGACCCGTT-1	HEK293T	1193	0.0565213	0.0273737	100
AATATCGACGACTA-1	HEK293T	200	8.13596e-05	2.04859e-08	100									AATATCGACGACTA-1	HEK293T	1207	3.46749e-05	4.51621e-09	100
AATATCGAGCAGTT-1	HEK293T	201	0.285597	0.18426	100									AATATCGAGCAGTT-1	HEK293T	1229	0.00660095	0.00206636	100
AATCAAACGCAGTT-1	HEK293T	238	0.442531	0.2364	100									AATCAAACGCAGTT-1	HEK293T	1124	0.0338764	0.0146491	100
AATCAAACGCTTAG-1	HEK293T	280	2.3085	0.941718	100									AATCAAACGCTTAG-1	HEK293T	1289	0.534308	0.394388	100
AATCCGGACATTTC-1	HEK293T	210	1.64786	0.515358	100									AATCCGGACATTTC-1	HEK293T	1196	1.2291	0.307196	100
AATCCGGATGTAGC-1	Jurkat	890	0.357094	0.178847	100									AATCCGGATGTAGC-1	Jurkat	300	0.0314874	0.00959548	100
AATCCTACACCTAG-1	Jurkat	977	0.234575	0.180659	100									AATCCTACACCTAG-1	Jurkat	214	0.111788	0.0213552	100
AATCCTACCCCTCA-1	Jurkat	872	0.00146225	6.643e-05	100									AATCCTACCCCTCA-1	Jurkat	289	0.023321	0.00358332	100
AATCCTACGGGCAA-1	HEK293T	340	0.916778	0.521861	100									AATCCTACGGGCAA-1	HEK293T	1359	0.116205	0.0783886	100
AATCCTTGAACGGG-1	Jurkat	892	0.146081	0.11444	100									AATCCTTGAACGGG-1	Jurkat	257	0.09716	0.0334979	100
AATCCTTGAACTGC-1	Jurkat	794	0.789423	0.343741	100									AATCCTTGAACTGC-1	Jurkat	225	0.0215747	0.0100342	100
AATCCTTGTTGCGA-1	HEK293T	167	3.64079	0.748501	100									AATCCTTGTTGCGA-1	HEK293T	1057	1.80566	1.07225	100
AATCGGTGACGCAT-1	HEK293T	290	0.445496	0.290416	100									AATCGGTGACGCAT-1	HEK293T	1205	0.120655	0.0726394	100
AATCGGTGAGTACC-1	Jurkat	831	0.000292894	5.06189e-06	100									AATCGGTGAGTACC-1	Jurkat	278	0.0137729	0.00155504	100
AATCGGTGCACTCC-1	HEK293T	271	0.416316	0.436214	100									AATCGGTGCACTCC-1	HEK293T	1080	0.217832	0.167275	100
AATCGGTGCCAAGT-1	Jurkat	893	0.0231829	0.0111973	100									AATCGGTGCCAAGT-1	Jurkat	282	0.138724	0.0574566	100
AATCTAGAAGTCTG-1	Jurkat	966	3.25266e-05	3.22015e-09	100									AATCTAGAAGTCTG-1	Jurkat	316	0.0198682	0.0121013	100
AATCTAGAATTGGC-1	Jurkat	1056	0.038517	0.00981301	100									AATCTAGAATTGGC-1	Jurkat	265	0.00172487	7.44034e-05	100
AATCTCACACCATG-1	Jurkat	947	3.94825e-05	5.09477e-09	100									AATCTCACACCATG-1	Jurkat	247	0.018331	0.00265815	100
AATCTCACACCCTC-1	HEK293T	162	1.20056	0.661874	100									AATCTCACACCCTC-1	HEK293T	967	3.14057e-05	5.03452e-09	100
AATCTCTGATCACG-1	Jurkat	988	0.219421	0.0906077	100									AATCTCTGATCACG-1	Jurkat	360	0.054242	0.010553	100
AATCTCTGCGTTGA-1	HEK293T	255	0.137796	0.0741496	100									AATCTCTGCGTTGA-1	HEK293T	1254	0.0003086	1.05597e-05	100
AATGAGGACGCTAA-1	Jurkat	967	0.0565558	0.0415974	100									AATGAGGACGCTAA-1	Jurkat	298	0.197007	0.0737444	100
AATGAGGATTTCGT-1	HEK293T	277	1.65406	0.50071	100									AATGAGGATTTCGT-1	HEK293T	1372	1.39059	0.611855	100
AATGCGTGAACAGA-1	HEK293T	295	4.36728	1.70453	100									AATGCGTGAACAGA-1	HEK293T	1103	0.392847	0.358064	100
AATGCGTGAAGGGC-1	HEK293T	197	0.46937	0.319879	100									AATGCGTGAAGGGC-1	HEK293T	1172	0.703972	0.370111	100
AATGCGTGATAAGG-1	HEK293T	239	1.56989	0.882195	100									AATGCGTGATAAGG-1	HEK293T	1125	0.140488	0.106768	100
AATGCGTGGCAAGG-1	HEK293T	230	0.221551	0.125418	100									AATGCGTGGCAAGG-1	HEK293T	1169	1.23001	0.5378	100
AATGCGTGTGGTTG-1	HEK293T	208	1.10037	0.910955	100									AATGCGTGTGGTTG-1	HEK293T	1026	0.4135	0.250658	100
AATGGAGATGCATG-1	HEK293T	253	0.673836	0.233797	100									AATGGAGATGCATG-1	HEK293T	1148	0.468757	0.170845	100
AATGTAACAGTGCT-1	Jurkat	1166	0.0296042	0.0127609	100									AATGTAACAGTGCT-1	Jurkat	284	0.00230055	0.000144339	100
AATGTAACATCGTG-1	HEK293T	245	2.21376	0.468078	100									AATGTAACATCGTG-1	HEK293T	1094	0.422593	0.331525	100
AATGTAACTTCCGC-1	Jurkat	985	0.0381078	0.0292697	100									AATGTAACTTCCGC-1	Jurkat	411	3.31963e-05	2.63168e-09	100
AATGTCCTAAGGCG-1	Jurkat	863	0.0123197	0.0129051	100									AATGTCCTAAGGCG-1	Jurkat	185	0.0857044	0.032508	100
AATGTCCTTTCCGC-1	Jurkat	1081	0.613715	0.331411	100									AATGTCCTTTCCGC-1	Jurkat	284	0.197433	0.0471328	100
AATGTTGAACCTGA-1	Jurkat	792	0.130773	0.135696	100									AATGTTGAACCTGA-1	Jurkat	243	0.0994224	0.0516361	100
AATGTTGAAGCTCA-1	Jurkat	885	1.26903	0.655102	100									AATGTTGAAGCTCA-1	Jurkat	258	0.0474541	0.0211002	100
AATGTTGACCACCT-1	HEK293T	296	1.3984	0.487939	100									AATGTTGACCACCT-1	HEK293T	1252	3.431e-05	5.28968e-09	100
AATGTTGACCTACC-1	Jurkat	1090	3.03186e-05	3.56563e-09	100									AATGTTGACCTACC-1	Jurkat	297	0.000863298	2.06579e-05	100
AATGTTGACTGCTC-1	HEK293T	302	0.81983	0.204617	100									AATGTTGACTGCTC-1	HEK293T	1267	0.676648	0.180368	100
AATTACGACGAATC-1	HEK293T	231	2.24581	0.977659	100									AATTACGACGAATC-1	HEK293T	1259	0.0495089	0.0317625	100
AATTCCTGAAAGCA-1	Jurkat	992	0.199612	0.14522	100									AATTCCTGAAAGCA-1	Jurkat	259	0.0206706	0.00604769	100
AATTGATGGTCTAG-1	Jurkat	628	0.000678263	6.48383e-05	100									AATTGATGGTCTAG-1	Jurkat	145	1.92574e-05	1.40477e-09	100
AATTGTGAAACCAC-1	HEK293T	351	0.572294	0.362579	100									AATTGTGAAACCAC-1	HEK293T	1301	0.158411	0.0967526	100
AATTGTGAACCTTT-1	HEK293T	318	0.638947	0.418823	100									AATTGTGAACCTTT-1	HEK293T	1206	0.329011	0.290042	100
AATTGTGAATTTCC-1	Jurkat	909	0.0774989	0.0813687	100									AATTGTGAATTTCC-1	Jurkat	218	0.179015	0.0692892	100
AATTGTGATGTCGA-1	Jurkat	1027	0.00641103	0.00415153	100									AATTGTGATGTCGA-1	Jurkat	306	0.12684	0.0329516	100
ACAAAGGAGGTCTA-1	Jurkat	1010	0.0720715	0.0536112	100									ACAAAGGAGGTCTA-1	Jurkat	298	0.127527	0.066486	100
ACAAAGGAGTTGGT-1	HEK293T	317	1.89004	0.639049	100									ACAAAGGAGTTGGT-1	HEK293T	1401	1.12158	0.622977	100
ACAAAGGATGTAGC-1	Jurkat	894	0.195209	0.100137	100									ACAAAGGATGTAGC-1	Jurkat	261	0.0692446	0.016529	100
ACAAATTGAACGAA-1	Jurkat	917	0.715371	0.345786	100									ACAAATTGAACGAA-1	Jurkat	272	0.0197883	0.00440252	100
ACAAATTGGGGATG-1	HEK293T	376	0.255603	0.137292	100									ACAAATTGGGGATG-1	HEK293T	1282	0.0035644	0.000853772	100
ACAACCGACCTTGC-1	HEK293T	158	0.0350076	0.00565327	100									ACAACCGACCTTGC-1	HEK293T	1070	0.0786968	0.0356253	100
ACAACCGAGTAGGG-1	HEK293T	300	0.353693	0.460171	100									ACAACCGAGTAGGG-1	HEK293T	1390	0.0637183	0.0708229	100
ACAAGAGAACGACT-1	HEK293T	220	0.868704	0.286547	100									ACAAGAGAACGACT-1	HEK293T	1043	0.298587	0.195876	100
ACAAGAGACTCAGA-1	HEK293T	267	0.306318	0.184714	100									ACAAGAGACTCAGA-1	HEK293T	1128	0.184411	0.126669	100
ACAAGAGACTGTTT-1	Jurkat	921	2.69996e-05	3.17681e-09	100									ACAAGAGACTGTTT-1	Jurkat	271	0.0145311	0.00361633	100
ACAAGAGAGCATCA-1	HEK293T	305	0.367081	0.244556	100									ACAAGAGAGCATCA-1	HEK293T	1317	0.262588	0.181584	100
ACAAGCACTCTTTG-1	HEK293T	255	0.280752	0.229213	100									ACAAGCACTCTTTG-1	HEK293T	1242	0.00351489	0.00149966	100
ACAAGCACTTACTC-1	Jurkat	769	0.00150009	0.000162461	100									ACAAGCACTTACTC-1	Jurkat	214	3.37428e-05	2.53017e-09	100
ACAATAACTCTCAT-1	HEK293T	168	3.00167	0.941619	100									ACAATAACTCTCAT-1	HEK293T	849	3.16246	0.721923	100
ACAATCCTCGTGTA-1	Jurkat	903	0.432452	0.200739	100									ACAATCCTCGTGTA-1	Jurkat	220	0.0509211	0.0163564	100
ACAATCCTGTCCTC-1	HEK293T	185	0.0433689	0.024161	100									ACAATCCTGTCCTC-1	HEK293T	1159	0.0401257	0.0163796	100
ACAATTGACCCTCA-1	Jurkat	918	0.510617	0.376849	100									ACAATTGACCCTCA-1	Jurkat	279	2.76766e-05	2.92261e-09	100
ACAATTGATTCCGC-1	Jurkat	933	0.0756654	0.0673379	100									ACAATTGATTCCGC-1	Jurkat	257	0.50982	0.276368	100
ACACATCTCCATAG-1	Jurkat	955	0.000290571	5.68879e-06	100									ACACATCTCCATAG-1	Jurkat	190	0.135444	0.0645516	100
ACACATCTGTGAGG-1	HEK293T	256	0.288252	0.249085	100									ACACATCTGTGAGG-1	HEK293T	1317	0.889869	0.529612	100
ACACATCTTGGGAG-1	HEK293T	264	0.208013	0.1175	100									ACACATCTTGGGAG-1	HEK293T	1188	2.83201e-05	2.98107e-09	100
ACACCCTGGAGGGT-1	HEK293T	221	1.75391	0.631272	100									ACACCCTGGAGGGT-1	HEK293T	1114	0.118239	0.0926397	100
ACACCCTGGCTACA-1	HEK293T	269	0.138302	0.104233	100									ACACCCTGGCTACA-1	HEK293T	1200	2.56168e-05	1.96233e-09	100
ACACGAACCTGATG-1	HEK293T	274	0.713141	0.374343	100									ACACGAACCTGATG-1	HEK293T	1153	0.571514	0.344629	100
ACACGAACTGTGAC-1	HEK293T	214	0.115608	0.0699882	100									ACACGAACTGTGAC-1	HEK293T	1094	0.192294	0.17796	100
ACACGATGAGCGTT-1	HEK293T	217	0.532369	0.379565	100									ACACGATGAGCGTT-1	HEK293T	1150	0.0191428	0.00478176	100
ACACGATGGGTCAT-1	Jurkat	875	0.482692	0.310463	100									ACACGATGGGTCAT-1	Jurkat	230	0.0712599	0.0161776	100
ACACGATGTGGATC-1	HEK293T	270	0.741262	0.539049	100									ACACGATGTGGATC-1	HEK293T	1177	0.0209403	0.00869391	100
ACACGTGACACTCC-1	Jurkat	945	0.0146875	0.00521646	100									ACACGTGACACTCC-1	Jurkat	261	2.41765e-05	1.46172e-09	100
ACACGTGAGCTAAC-1	Jurkat	789	0.0125105	0.00263559	100									ACACGTGAGCTAAC-1	Jurkat	268	0.14544	0.0509611	100
ACACGTGATGACCA-1	HEK293T	234	0.749163	0.473286	100									ACACGTGATGACCA-1	HEK293T	1172	0.907935	0.5592	100
ACAGACACCGTCTC-1	Jurkat	868	0.490392	0.236175	100									ACAGACACCGTCTC-1	Jurkat	269	0.000977465	2.16149e-05	100
ACAGACACCTCAGA-1	HEK293T	210	0.463134	0.411857	100									ACAGACACCTCAGA-1	HEK293T	1174	0.225486	0.155244	100
ACAGCAACCCCTCA-1	Jurkat	1020	0.125345	0.0678206	100									ACAGCAACCCCTCA-1	Jurkat	320	0.201005	0.0730485	100
ACAGCAACCCGTAA-1	Jurkat	1025	0.0135981	0.00660726	100									ACAGCAACCCGTAA-1	Jurkat	290	2.03886e-05	1.37809e-09	100
ACAGGTACTCTTCA-1	HEK293T	247	0.219081	0.151716	100									ACAGGTACTCTTCA-1	HEK293T	1228	0.038956	0.0221816	100
ACAGTCGAAGCTAC-1	HEK293T	240	0.345344	0.297627	100									ACAGTCGAAGCTAC-1	HEK293T	1194	0.0195643	0.00885222	100
ACAGTCGAATCAGC-1	Jurkat	966	0.169629	0.080272	100									ACAGTCGAATCAGC-1	Jurkat	250	0.0481038	0.00961679	100
ACAGTCGAATCTCT-1	HEK293T	232	0.0979889	0.0702889	100									ACAGTCGAATCTCT-1	HEK293T	1027	0.0205994	0.0168649	100
ACAGTCGATGAGAA-1	Jurkat	974	0.0449954	0.025101	100									ACAGTCGATGAGAA-1	Jurkat	332	0.217942	0.0448389	100
ACAGTGACACTACG-1	Jurkat	927	0.209324	0.123444	100									ACAGTGACACTACG-1	Jurkat	318	0.00284294	0.00024752	100
ACAGTGACATTCTC-1	Jurkat	777	0.342482	0.152496	100									ACAGTGACATTCTC-1	Jurkat	267	0.0117999	0.00357979	100
ACAGTGACCCCACT-1	HEK293T	282	2.26779	0.623224	100									ACAGTGACCCCACT-1	HEK293T	1201	0.655677	0.267496	100
ACAGTGTGAACCAC-1	Jurkat	839	0.104718	0.068659	100									ACAGTGTGAACCAC-1	Jurkat	317	0.00437324	0.000388715	100
ACAGTGTGCTGGTA-1	Jurkat	866	0.00128897	0.000133119	100									ACAGTGTGCTGGTA-1	Jurkat	244	2.70823e-05	2.45147e-09	100
ACAGTTCTTTTACC-1	HEK293T	297	0.45453	0.175025	100									ACAGTTCTTTTACC-1	HEK293T	1325	0.136634	0.0750307	100
ACATACCTTGTAGC-1	HEK293T	253	1.6162	0.463072	100									ACATACCTTGTAGC-1	HEK293T	1280	0.0157542	0.013223	100
ACATCACTCACAAC-1	HEK293T	237	0.213003	0.231375	100									ACATCACTCACAAC-1	HEK293T	1183	2.32254e-05	2.47156e-09	100
ACATCACTCCTCCA-1	HEK293T	327	0.461273	0.355729	100									ACATCACTCCTCCA-1	HEK293T	1222	0.309612	0.194916	100
ACATCACTTATGCG-1	HEK293T	284	2.16171	1.22638	100									ACATCACTTATGCG-1	HEK293T	1236	1.73091	1.02443	100
ACATGGTGTCTCCG-1	Jurkat	859	0.0447371	0.0371141	100									ACATGGTGTCTCCG-1	Jurkat	187	0.186045	0.0896147	100
ACATTCTGACGACT-1	HEK293T	244	0.827046	0.693357	100									ACATTCTGACGACT-1	HEK293T	973	0.0104284	0.00320787	100
ACCAACGACGATAC-1	Jurkat	1059	0.363553	0.219114	100									ACCAACGACGATAC-1	Jurkat	283	0.00890002	0.00168009	100
ACCACAGAATGGTC-1	HEK293T	303	1.61818	0.632398	100									ACCACAGAATGGTC-1	HEK293T	1130	0.00579013	0.00181323	100
ACCACAGACTTCCG-1	HEK293T	252	1.05469	0.466953	100									ACCACAGACTTCCG-1	HEK293T	1092	0.00970059	0.00346305	100
ACCACAGAGGAAAT-1	HEK293T	187	0.143612	0.0574515	100									ACCACAGAGGAAAT-1	HEK293T	1129	0.0224493	0.0114277	100
ACCACAGAGTTTGG-1	Jurkat	876	0.580409	0.29932	100									ACCACAGAGTTTGG-1	Jurkat	234	0.100989	0.0245681	100
ACCACAGATGGTAC-1	Jurkat	929	0.015115	0.00705355	100									ACCACAGATGGTAC-1	Jurkat	318	0.129318	0.100263	100
ACCACAGATGTCTT-1	Jurkat	778	0.2318	0.155554	100									ACCACAGATGTCTT-1	Jurkat	303	0.337434	0.145268	100
ACCACCTGAAAACG-1	HEK293T	267	0.381647	0.158537	100									ACCACCTGAAAACG-1	HEK293T	1321	0.0572944	0.0294328	100
ACCACCTGCACAAC-1	Jurkat	868	0.0171597	0.006379	100									ACCACCTGCACAAC-1	Jurkat	287	0.18332	0.065408	100
ACCACCTGCCCTAC-1	Jurkat	965	0.249837	0.381949	100									ACCACCTGCCCTAC-1	Jurkat	348	2.2462e-05	1.26081e-09	100
ACCACCTGCCCTCA-1	HEK293T	241	1.56659	0.84284	100									ACCACCTGCCCTCA-1	HEK293T	1088	0.0314732	0.0199595	100
ACCACCTGTGTGCA-1	HEK293T	338	0.236903	0.125791	100									ACCACCTGTGTGCA-1	HEK293T	1123	3.71751e-05	5.61728e-09	100
ACCACGCTAACGGG-1	Jurkat	937	0.00192947	0.000335555	100									ACCACGCTAACGGG-1	Jurkat	251	0.0316734	0.0114024	100
ACCAGCCTGAATCC-1	Jurkat	1017	0.0175589	0.0124638	100									ACCAGCCTGAATCC-1	Jurkat	358	0.0954907	0.0328631	100
ACCAGCCTGTTGAC-1	Jurkat	806	0.113082	0.0473584	100									ACCAGCCTGTTGAC-1	Jurkat	179	0.0230678	0.00380081	100
ACCAGCCTTGGTGT-1	HEK293T	283	0.0595708	0.0478017	100									ACCAGCCTTGGTGT-1	HEK293T	990	0.000846504	0.000197557	100
ACCAGTGACTCTCG-1	Jurkat	838	0.0371925	0.0176713	100									ACCAGTGACTCTCG-1	Jurkat	204	0.00207139	8.20474e-05	100
ACCAGTGAGCCAAT-1	Jurkat	952	0.0307479	0.0149551	100									ACCAGTGAGCCAAT-1	Jurkat	254	0.135301	0.0414069	100
ACCAGTGAGTTCAG-1	Jurkat	909	0.0172563	0.0102709	100									ACCAGTGAGTTCAG-1	Jurkat	283	0.000731743	1.29601e-05	100
ACCAGTGATGCTAG-1	HEK293T	234	0.968408	1.31745	100									ACCAGTGATGCTAG-1	HEK293T	1150	0.0534717	0.0278142	100
ACCATTACCCAATG-1	HEK293T	358	1.54758	0.625757	100									ACCATTACCCAATG-1	HEK293T	1117	0.0200354	0.0106839	100
ACCATTACCGGAGA-1	HEK293T	228	0.828903	0.699694	100									ACCATTACCGGAGA-1	HEK293T	1180	0.353548	0.284327	100
ACCATTACTCTCCG-1	HEK293T	369	0.0580165	0.0897982	100									ACCATTACTCTCCG-1	HEK293T	1335	0.000340285	1.32766e-05	100
ACCATTACTGCCCT-1	HEK293T	172	0.151061	0.121552	100									ACCATTACTGCCCT-1	HEK293T	1006	0.125141	0.0799936	100
ACCATTTGAACCGT-1	Jurkat	926	0.0739865	0.0407803	100									ACCATTTGAACCGT-1	Jurkat	328	0.0278832	0.0048672	100
ACCATTTGCTCAAG-1	Jurkat	897	0.310338	0.0697079	100									ACCATTTGCTCAAG-1	Jurkat	270	0.0315939	0.00482846	100
ACCATTTGCTGTAG-1	HEK293T	221	0.0215474	0.00431048	100									ACCATTTGCTGTAG-1	HEK293T	1135	0.061911	0.0474653	100
ACCCAAGAATGGTC-1	Jurkat	843	0.0255362	0.0181454	100									ACCCAAGAATGGTC-1	Jurkat	317	1.31737e-05	4.57731e-10	100
ACCCAAGACTCGCT-1	Jurkat	1015	2.84185e-05	3.34683e-09	100									ACCCAAGACTCGCT-1	Jurkat	276	2.52777e-05	1.45748e-09	100
ACCCAAGATAACGC-1	Jurkat	1083	0.062046	0.0263002	100									ACCCAAGATAACGC-1	Jurkat	276	0.0528312	0.0103329	100
ACCCACTGAGAATG-1	HEK293T	271	0.184258	0.111554	100									ACCCACTGAGAATG-1	HEK293T	1180	0.00628105	0.00433725	100
ACCCACTGCCAAGT-1	Jurkat	811	3.30587e-05	4.10968e-09	100									ACCCACTGCCAAGT-1	Jurkat	247	0.0197892	0.00448337	100
ACCCAGCTAATGCC-1	Jurkat	948	0.12701	0.0764151	100									ACCCAGCTAATGCC-1	Jurkat	204	0.0224236	0.00574936	100
ACCCAGCTCCCACT-1	Jurkat	916	0.0670932	0.053209	100									ACCCAGCTCCCACT-1	Jurkat	308	0.016676	0.00828728	100
ACCCAGCTCGAGTT-1	Jurkat	740	0.00580489	0.00243325	100									ACCCAGCTCGAGTT-1	Jurkat	256	0.173875	0.0423628	100
ACCCAGCTGTGCTA-1	HEK293T	263	1.64568	0.375293	100									ACCCAGCTGTGCTA-1	HEK293T	1131	0.119902	0.0590709	100
ACCCGTACACCTAG-1	Jurkat	940	0.0507737	0.0236039	100									ACCCGTACACCTAG-1	Jurkat	237	0.00219566	0.000107873	100
ACCCGTACGTGTAC-1	HEK293T	301	0.264403	0.0627613	100									ACCCGTACGTGTAC-1	HEK293T	1146	0.267479	0.120854	100
ACCCGTTGACACCA-1	HEK293T	264	0.682221	0.403089	100									ACCCGTTGACACCA-1	HEK293T	1140	0.00614496	0.00182646	100
ACCCGTTGAGCGGA-1	HEK293T	287	2.35264	0.464309	100									ACCCGTTGAGCGGA-1	HEK293T	1060	0.0354387	0.0225081	100
ACCCGTTGCTATGG-1	HEK293T	270	3.38791	0.555353	100									ACCCGTTGCTATGG-1	HEK293T	1247	1.62674	0.532031	100
ACCCGTTGGAGAGC-1	Jurkat	949	0.0448489	0.0142808	100									ACCCGTTGGAGAGC-1	Jurkat	250	0.000706437	1.51058e-05	100
ACCCGTTGGGATTC-1	HEK293T	256	0.0909185	0.0359818	100									ACCCGTTGGGATTC-1	HEK293T	1347	3.39367e-05	3.3386e-09	100
ACCCGTTGTAACGC-1	HEK293T	240	2.00879	0.844175	100									ACCCGTTGTAACGC-1	HEK293T	984	0.0387525	0.0275012	100
ACCCTCGACATGGT-1	HEK293T	220	0.322233	0.151203	100									ACCCTCGACATGGT-1	HEK293T	1297	0.044515	0.0221632	100
ACCCTCGAGACGAG-1	HEK293T	311	3.2457	1.21391	100									ACCCTCGAGACGAG-1	HEK293T	1154	3.201	1.29057	100
ACCGAAACACACAC-1	Jurkat	982	0.0632395	0.0251933	100									ACCGAAACACACAC-1	Jurkat	271	0.0331966	0.0118961	100
ACCGAAACGAATGA-1	Jurkat	813	0.796341	0.368854	100									ACCGAAACGAATGA-1	Jurkat	228	0.462672	0.0698463	100
ACCGAAACTAAGCC-1	HEK293T	220	0.166585	0.106214	100									ACCGAAACTAAGCC-1	HEK293T	1023	0.0717707	0.0461195	100
ACCGAAACTCCCAC-1	HEK293T	227	0.522583	0.25144	100									ACCGAAACTCCCAC-1	HEK293T	1257	0.0252816	0.00853144	100
ACCGAAACTGCATG-1	HEK293T	246	0.720096	0.686009	100									ACCGAAACTGCATG-1	HEK293T	1228	0.196774	0.204344	100
ACCGCGGAATCAGC-1	HEK293T	234	0.54532	0.868989	100									ACCGCGGAATCAGC-1	HEK293T	1260	0.0112528	0.00600385	100
ACCGCGGACAGAGG-1	Jurkat	1157	0.0599197	0.0352552	100									ACCGCGGACAGAGG-1	Jurkat	385	9.3223e-06	4.35232e-10	100
ACCGCGGATGACAC-1	HEK293T	201	0.236246	0.159974	100									ACCGCGGATGACAC-1	HEK293T	1088	9.63956e-05	4.04419e-07	100
ACCGCGGATGGCAT-1	Jurkat	890	0.0515833	0.0559697	100									ACCGCGGATGGCAT-1	Jurkat	271	1.71973e-05	1.3477e-09	100
ACCGCGGATTGAGC-1	HEK293T	382	0.0834713	0.0579566	100									ACCGCGGATTGAGC-1	HEK293T	1363	2.35397e-05	3.05398e-09	100
ACCGTGCTGGATTC-1	HEK293T	237	0.671954	0.373177	100									ACCGTGCTGGATTC-1	HEK293T	1229	0.486929	0.318373	100
ACCGTGCTGTAAGA-1	HEK293T	277	2.57065	0.73151	100									ACCGTGCTGTAAGA-1	HEK293T	1131	1.54285	0.622472	100
ACCTATTGGTTCGA-1	Jurkat	937	0.00993213	0.00496325	100									ACCTATTGGTTCGA-1	Jurkat	294	0.113883	0.0279302	100
ACCTCCGAAAGGCG-1	HEK293T	278	0.0806444	0.0303978	100									ACCTCCGAAAGGCG-1	HEK293T	1222	0.00916739	0.0101532	100
ACCTCCGAAGCGGA-1	Jurkat	917	2.55772e-05	2.15781e-09	100									ACCTCCGAAGCGGA-1	Jurkat	316	0.00592793	0.0010664	100
ACCTCCGACGAATC-1	HEK293T	231	1.37042	0.737639	100									ACCTCCGACGAATC-1	HEK293T	1116	0.0845437	0.0619365	100
ACCTCGTGAACGAA-1	Jurkat	915	0.357118	0.238392	100									ACCTCGTGAACGAA-1	Jurkat	246	3.36298e-05	2.96351e-09	100
ACCTCGTGGGCATT-1	HEK293T	303	1.10322	0.731769	100									ACCTCGTGGGCATT-1	HEK293T	1159	0.00274043	0.00050775	100
ACCTCGTGTCGTGA-1	HEK293T	197	1.65576	0.922114	100									ACCTCGTGTCGTGA-1	HEK293T	1244	0.16285	0.102899	100
ACCTCGTGTGCATG-1	HEK293T	173	3.70786	0.62153	100									ACCTCGTGTGCATG-1	HEK293T	1117	1.55616	0.742777	100
ACCTGGCTACGCTA-1	HEK293T	301	2.70979	1.0665	100									ACCTGGCTACGCTA-1	HEK293T	1076	0.212708	0.137679	100
ACCTGGCTCGACTA-1	HEK293T	230	0.868188	0.338981	100									ACCTGGCTCGACTA-1	HEK293T	1132	0.100506	0.0492773	100
ACCTGGCTTATCGG-1	HEK293T	211	1.20302	0.713864	100									ACCTGGCTTATCGG-1	HEK293T	1079	0.00615832	0.00138395	100
ACCTGGCTTGCCTC-1	HEK293T	247	2.51037	1.90682	100									ACCTGGCTTGCCTC-1	HEK293T	1108	0.179038	0.160016	100
ACCTGGCTTGTGGT-1	Jurkat	906	0.605043	0.199981	100									ACCTGGCTTGTGGT-1	Jurkat	266	0.0992756	0.0209686	100
ACCTTTGAAAAAGC-1	HEK293T	277	0.121748	0.0977693	100									ACCTTTGAAAAAGC-1	HEK293T	1049	3.31027e-05	2.80566e-09	100
ACCTTTGAACACTG-1	HEK293T	151	0.605005	0.455323	100									ACCTTTGAACACTG-1	HEK293T	1086	0.168832	0.125892	100
ACGAACACTGAAGA-1	Jurkat	1029	0.168837	0.0811952	100									ACGAACACTGAAGA-1	Jurkat	217	0.0138979	0.00141857	100
ACGAACTGCTGTGA-1	HEK293T	250	0.0719921	0.0880624	100									ACGAACTGCTGTGA-1	HEK293T	1213	0.000885289	8.87845e-05	100
ACGAACTGTGCTGA-1	Jurkat	846	0.632493	0.20798	100									ACGAACTGTGCTGA-1	Jurkat	200	0.0944201	0.0206132	100
ACGAACTGTTGAGC-1	Jurkat	805	0.506659	0.331709	100									ACGAACTGTTGAGC-1	Jurkat	317	0.0908477	0.030564	100
ACGAAGCTTCCAAG-1	Jurkat	980	0.103386	0.0916624	100									ACGAAGCTTCCAAG-1	Jurkat	207	0.125294	0.0908962	100
ACGAAGCTTGTCAG-1	HEK293T	361	0.239191	0.154209	100									ACGAAGCTTGTCAG-1	HEK293T	1197	0.103208	0.0517359	100
ACGACAACGAACCT-1	Jurkat	698	0.0950132	0.0785219	100									ACGACAACGAACCT-1	Jurkat	261	0.0617549	0.0484003	100
ACGACAACGCCTTC-1	HEK293T	256	1.76005	0.919107	100									ACGACAACGCCTTC-1	HEK293T	1123	0.315606	0.506958	100
ACGACAACTTGAGC-1	Jurkat	847	2.30262e-05	1.6372e-09	100									ACGACAACTTGAGC-1	Jurkat	267	0.0153528	0.0024023	100
ACGACCCTAACGTC-1	HEK293T	296	0.975678	0.211566	100									ACGACCCTAACGTC-1	HEK293T	1112	0.177918	0.132061	100
ACGACCCTCTGCTC-1	HEK293T	307	0.388273	0.378262	100									ACGACCCTCTGCTC-1	HEK293T	1405	0.110735	0.0684794	100
ACGACCCTGGAGGT-1	HEK293T	257	3.37399	2.33058	100									ACGACCCTGGAGGT-1	HEK293T	1223	2.74732	1.31788	100
ACGACCCTTAAGCC-1	Jurkat	829	0.25694	0.150187	100									ACGACCCTTAAGCC-1	Jurkat	277	0.128303	0.0345888	100
ACGACCCTTCAGAC-1	HEK293T	221	0.21461	0.0947538	100									ACGACCCTTCAGAC-1	HEK293T	1294	0.00815863	0.00351853	100
ACGACCCTTGCAAC-1	HEK293T	301	1.79609	1.14485	100									ACGACCCTTGCAAC-1	HEK293T	1210	0.0686452	0.0590836	100
ACGACCCTTTGCGA-1	Jurkat	808	0.494063	0.256451	100									ACGACCCTTTGCGA-1	Jurkat	237	0.0432832	0.00879789	100
ACGAGTACCTGAGT-1	Jurkat	966	0.0196228	0.00881354	100									ACGAGTACCTGAGT-1	Jurkat	257	0.0225218	0.0125639	100
ACGAGTACGTCATG-1	HEK293T	287	1.52842	0.595047	100									ACGAGTACGTCATG-1	HEK293T	1136	1.29254	0.758422	100
ACGAGTACTGCAGT-1	HEK293T	241	1.47926	0.49086	100									ACGAGTACTGCAGT-1	HEK293T	1154	0.607368	0.39672	100
ACGAGTACTTTACC-1	Jurkat	1035	0.00267174	0.000723127	100									ACGAGTACTTTACC-1	Jurkat	347	0.112931	0.0487971	100
ACGATCGACGAGAG-1	Jurkat	895	0.0386753	0.014586	100									ACGATCGACGAGAG-1	Jurkat	270	1.23429e-05	4.7252e-10	100
ACGATCGATGCTGA-1	HEK293T	208	0.841921	1.02383	100									ACGATCGATGCTGA-1	HEK293T	1177	0.0405771	0.0231896	100
ACGATGACATAAGG-1	Jurkat	893	0.134645	0.117034	100									ACGATGACATAAGG-1	Jurkat	309	0.250841	0.0790426	100
ACGATGACGAGAGC-1	HEK293T	212	1.40412	0.738706	100									ACGATGACGAGAGC-1	HEK293T	1217	0.266456	0.139733	100
ACGATTCTAGCCAT-1	Jurkat	1126	0.00841913	0.00582917	100									ACGATTCTAGCCAT-1	Jurkat	273	0.0713769	0.022706	100
ACGATTCTATGCCA-1	Jurkat	969	0.0645385	0.0321042	100									ACGATTCTATGCCA-1	Jurkat	267	0.249853	0.054763	100
ACGATTCTGGTACT-1	HEK293T	226	0.328097	0.185968	100									ACGATTCTGGTACT-1	HEK293T	1166	0.00827034	0.00319445	100
ACGATTCTTAGCGT-1	HEK293T	284	0.115059	0.0431206	100									ACGATTCTTAGCGT-1	HEK293T	1146	0.198632	0.0865208	100
ACGCAATGCCTTAT-1	HEK293T	240	2.00386	0.399794	100									ACGCAATGCCTTAT-1	HEK293T	1045	1.30968	0.40237	100
ACGCAATGTATCTC-1	HEK293T	252	0.558262	0.596568	100									ACGCAATGTATCTC-1	HEK293T	919	0.23045	0.203305	100
ACGCAATGTCTTAC-1	Jurkat	1009	0.00356994	0.00125488	100									ACGCAATGTCTTAC-1	Jurkat	224	0.0773358	0.0304694	100
ACGCACCTACCAAC-1	HEK293T	180	1.85146	1.20755	100									ACGCACCTACCAAC-1	HEK293T	953	0.0286722	0.0311123	100
ACGCCACTAACTGC-1	Jurkat	915	0.00720371	0.00172882	100									ACGCCACTAACTGC-1	Jurkat	300	0.142931	0.0508018	100
ACGCCACTAAGGCG-1	Jurkat	852	0.417386	0.163026	100									ACGCCACTAAGGCG-1	Jurkat	291	0.0105889	0.00101557	100
ACGCCACTCCTTTA-1	HEK293T	161	3.47742	0.239443	100									ACGCCACTCCTTTA-1	HEK293T	1128	1.11914	0.427739	100
ACGCCACTGGAGTG-1	Jurkat	861	0.0166934	0.00608322	100									ACGCCACTGGAGTG-1	Jurkat	284	0.00854484	0.00137845	100
ACGCCACTGTTCTT-1	Jurkat	873	0.199186	0.134235	100									ACGCCACTGTTCTT-1	Jurkat	242	0.00790284	0.00209236	100
ACGCCGGAACAGCT-1	Jurkat	936	0.640098	0.42099	100									ACGCCGGAACAGCT-1	Jurkat	232	9.22599e-06	6.99048e-10	100
ACGCCGGACGGGAA-1	HEK293T	300	1.26001	0.356733	100									ACGCCGGACGGGAA-1	HEK293T	1251	1.22631	0.34449	100
ACGCCGGACTCGAA-1	Jurkat	907	0.0240484	0.00760584	100									ACGCCGGACTCGAA-1	Jurkat	243	0.0449697	0.0134554	100
ACGCCGGATGGAGG-1	HEK293T	254	0.298928	0.294668	100									ACGCCGGATGGAGG-1	HEK293T	1212	0.00430982	0.00221094	100
ACGCCTTGCGATAC-1	HEK293T	273	1.04666	0.682953	100									ACGCCTTGCGATAC-1	HEK293T	1216	0.222734	0.136234	100
ACGCCTTGTTTACC-1	HEK293T	279	1.74366	0.697911	100									ACGCCTTGTTTACC-1	HEK293T	1223	2.50292e-05	2.10509e-09	100
ACGCGGTGATAAGG-1	Jurkat	882	0.0768364	0.0349019	100									ACGCGGTGATAAGG-1	Jurkat	277	0.0452764	0.0111699	100
ACGCGGTGGTCTTT-1	Jurkat	825	0.22998	0.0696214	100									ACGCGGTGGTCTTT-1	Jurkat	240	0.0686339	0.0206523	100
ACGCTGCTACCTCC-1	Jurkat	748	2.55759e-05	1.55053e-09	100									ACGCTGCTACCTCC-1	Jurkat	234	2.88724e-05	6.53462e-09	100
ACGCTGCTTGTCTT-1	HEK293T	287	3.44408	0.82032	100									ACGCTGCTTGTCTT-1	HEK293T	1209	1.88317	0.853275	100
ACGGAACTAGGTCT-1	Jurkat	796	0.0812989	0.0597582	100									ACGGAACTAGGTCT-1	Jurkat	194	0.0432241	0.0140462	100
ACGGAACTCATTTC-1	Jurkat	804	0.473864	0.367521	100									ACGGAACTCATTTC-1	Jurkat	170	0.0250766	0.010107	100
ACGGAACTCCTAAG-1	HEK293T	233	0.922799	0.355677	100									ACGGAACTCCTAAG-1	HEK293T	1171	3.29478e-05	5.47353e-09	100
ACGGAACTTAGCCA-1	HEK293T	227	0.874102	0.573593	100									ACGGAACTTAGCCA-1	HEK293T	1038	0.212043	0.162285	100
ACGGAACTTGCATG-1	HEK293T	254	0.636618	0.253234	100									ACGGAACTTGCATG-1	HEK293T	1159	0.0487984	0.0373628	100
ACGGATTGGAAGGC-1	Jurkat	1097	0.23532	0.121462	100									ACGGATTGGAAGGC-1	Jurkat	264	0.695373	0.09068	100
ACGGATTGGGGTGA-1	Jurkat	949	0.0499545	0.0257502	100									ACGGATTGGGGTGA-1	Jurkat	287	0.187131	0.0475584	100
ACGGATTGGGTTAC-1	HEK293T	252	2.37199	0.945776	100									ACGGATTGGGTTAC-1	HEK293T	1218	1.1253	1.05743	100
ACGGATTGTATTCC-1	Jurkat	949	0.305514	0.124961	100									ACGGATTGTATTCC-1	Jurkat	290	0.0517217	0.00757272	100
ACGGATTGTTAGGC-1	Jurkat	932	0.00676054	0.00124123	100									ACGGATTGTTAGGC-1	Jurkat	255	0.000383563	1.61424e-06	100
ACGGCTCTACTCAG-1	HEK293T	271	4.82673	0.484529	100									ACGGCTCTACTCAG-1	HEK293T	1199	1.83259	0.675112	100
ACGGCTCTGATAAG-1	HEK293T	267	1.93348	0.859141	100									ACGGCTCTGATAAG-1	HEK293T	1130	0.0712888	0.0502721	100
ACGGGAGAACGACT-1	Jurkat	997	0.0342238	0.0137215	100									ACGGGAGAACGACT-1	Jurkat	304	0.00150017	9.46222e-05	100
ACGGGAGAGACAAA-1	HEK293T	291	0.164112	0.188507	100									ACGGGAGAGACAAA-1	HEK293T	1164	3.61828e-05	7.4796e-09	100
ACGGGAGATCCGAA-1	Jurkat	930	0.725017	0.283463	100									ACGGGAGATCCGAA-1	Jurkat	206	2.47385e-05	3.85488e-09	100
ACGGTAACAAAAGC-1	Jurkat	803	0.0145058	0.00572214	100									ACGGTAACAAAAGC-1	Jurkat	251	2.67907e-05	1.45348e-09	100
ACGGTAACCATCAG-1	Jurkat	898	0.115223	0.0561863	100									ACGGTAACCATCAG-1	Jurkat	284	0.1167	0.0158484	100
ACGGTAACGGAAGC-1	HEK293T	280	0.208267	0.110965	100									ACGGTAACGGAAGC-1	HEK293T	1284	0.0323388	0.0116695	100
ACGGTAACGTGTCA-1	HEK293T	320	0.297005	0.245639	100									ACGGTAACGTGTCA-1	HEK293T	1398	0.100547	0.0622169	100
ACGGTAACTACAGC-1	HEK293T	193	1.35328	0.386652	100									ACGGTAACTACAGC-1	HEK293T	1193	0.220284	0.140203	100
ACGGTAACTTATCC-1	HEK293T	278	0.591222	0.536093	100									ACGGTAACTTATCC-1	HEK293T	1120	0.2274	0.206137	100
ACGGTATGAACGGG-1	Jurkat	985	1.17992	0.355025	100									ACGGTATGAACGGG-1	Jurkat	279	0.032368	0.00552822	100
ACGGTATGTGCTCC-1	HEK293T	294	0.012341	0.00240069	100									ACGGTATGTGCTCC-1	HEK293T	1252	0.00158966	0.000437434	100
ACGGTATGTGGGAG-1	HEK293T	230	0.634793	0.714648	100									ACGGTATGTGGGAG-1	HEK293T	987	0.211846	0.216975	100
ACGTAGACCGCATA-1	Jurkat	962	0.378952	0.200174	100									ACGTAGACCGCATA-1	Jurkat	285	0.0274662	0.0157245	100
ACGTAGACTGTCGA-1	Jurkat	925	0.0227792	0.00612261	100									ACGTAGACTGTCGA-1	Jurkat	247	0.0529494	0.0166234	100
ACGTCAGAAGTCAC-1	HEK293T	294	0.102785	0.0716176	100									ACGTCAGAAGTCAC-1	HEK293T	1180	0.00799167	0.00231439	100
ACGTCAGATCTCTA-1	HEK293T	246	1.54131e-05	4.68355e-10	100									ACGTCAGATCTCTA-1	HEK293T	1076	0.00777523	0.00282673	100
ACGTCAGATGACAC-1	HEK293T	222	0.184492	0.125793	100									ACGTCAGATGACAC-1	HEK293T	1323	0.0175349	0.0127603	100
ACGTCCTGGAAAGT-1	Jurkat	920	0.0439461	0.0248331	100									ACGTCCTGGAAAGT-1	Jurkat	274	0.0718143	0.00875032	100
ACGTCGCTACGGAG-1	HEK293T	260	0.353748	0.26805	100									ACGTCGCTACGGAG-1	HEK293T	1025	0.00418021	0.00175208	100
ACGTCGCTCAGTCA-1	HEK293T	320	0.289963	0.245868	100									ACGTCGCTCAGTCA-1	HEK293T	1300	0.0225043	0.0125695	100
ACGTCGCTTTATCC-1	Jurkat	1010	2.29035e-05	1.63401e-09	100									ACGTCGCTTTATCC-1	Jurkat	310	0.000135551	2.22365e-07	100
ACGTGATGATTCCT-1	Jurkat	1106	0.114827	0.0530143	100									ACGTGATGATTCCT-1	Jurkat	327	1.89465e-05	1.30005e-09	100
ACGTGCCTAGATCC-1	Jurkat	901	0.116281	0.0963221	100									ACGTGCCTAGATCC-1	Jurkat	187	0.0004693	3.47644e-06	100
ACGTGCCTCCTCCA-1	HEK293T	269	0.0648711	0.0256417	100									ACGTGCCTCCTCCA-1	HEK293T	1186	0.0164858	0.00714526	100
ACGTGCCTCGTTGA-1	Jurkat	926	0.0177027	0.00655087	100									ACGTGCCTCGTTGA-1	Jurkat	265	0.0647792	0.0233452	100
ACGTGCCTGTAAGA-1	Jurkat	1004	0.0114602	0.0121292	100									ACGTGCCTGTAAGA-1	Jurkat	304	0.0100349	0.00295724	100
ACGTTACTCGTTAG-1	Jurkat	799	0.0285602	0.018434	100									ACGTTACTCGTTAG-1	Jurkat	254	0.0895385	0.0248569	100
ACGTTACTGATAAG-1	Jurkat	909	0.00945164	0.00508468	100									ACGTTACTGATAAG-1	Jurkat	331	0.0321349	0.0113339	100
ACGTTGGACTGCTC-1	Jurkat	856	0.000181358	2.1398e-06	100									ACGTTGGACTGCTC-1	Jurkat	236	0.0110843	0.00278228	100
ACGTTGGATCACCC-1	Jurkat	1079	0.00863148	0.00792164	100									ACGTTGGATCACCC-1	Jurkat	226	0.024541	0.00628026	100
ACGTTGGATCGCAA-1	HEK293T	251	0.117036	0.0455377	100									ACGTTGGATCGCAA-1	HEK293T	1009	0.109071	0.0797103	100
ACGTTGGATGTCCC-1	HEK293T	227	0.0238258	0.0107096	100									ACGTTGGATGTCCC-1	HEK293T	1097	0.000140571	1.44666e-06	100
ACGTTTACCTGGAT-1	HEK293T	233	0.339167	0.206718	100									ACGTTTACCTGGAT-1	HEK293T	1160	0.317454	0.275869	100
ACGTTTACGGAGTG-1	Jurkat	838	0.324552	0.178473	100									ACGTTTACGGAGTG-1	Jurkat	267	0.420983	0.132379	100
ACTAAAACTGGAAA-1	Jurkat	1070	0.0389216	0.0231744	100									ACTAAAACTGGAAA-1	Jurkat	317	0.269935	0.0749725	100
ACTACTACCTGAAC-1	Jurkat	904	0.0137326	0.00718296	100									ACTACTACCTGAAC-1	Jurkat	275	0.0263167	0.00890621	100
ACTACTACGGAACG-1	Jurkat	760	0.0373684	0.0229523	100									ACTACTACGGAACG-1	Jurkat	288	0.011181	0.00169483	100
ACTAGGTGGAATAG-1	Jurkat	841	0.148818	0.0707593	100									ACTAGGTGGAATAG-1	Jurkat	247	0.148471	0.0468383	100
ACTAGGTGGGTAAA-1	Jurkat	864	0.0593485	0.0257859	100									ACTAGGTGGGTAAA-1	Jurkat	213	0.0460654	0.0129222	100
ACTATCACAGCCAT-1	Jurkat	793	0.0117435	0.00374003	100									ACTATCACAGCCAT-1	Jurkat	275	2.85546e-05	3.39999e-09	100
ACTATCACGGTAGG-1	HEK293T	244	3.6989	2.34215	100									ACTATCACGGTAGG-1	HEK293T	1213	0.997062	0.836532	100
ACTCAGGAGGTCTA-1	Jurkat	940	0.00237843	0.000514516	100									ACTCAGGAGGTCTA-1	Jurkat	270	0.00605273	0.000365168	100
ACTCAGGATTCTGT-1	Jurkat	920	0.029863	0.0122608	100									ACTCAGGATTCTGT-1	Jurkat	255	0.0525556	0.0168459	100
ACTCCCGACCTATT-1	Jurkat	1080	3.26558e-05	3.99342e-09	100									ACTCCCGACCTATT-1	Jurkat	297	0.00323904	0.000266494	100
ACTCCCGAGAAACA-1	Jurkat	969	3.01905e-05	3.77515e-09	100									ACTCCCGAGAAACA-1	Jurkat	297	0.0741236	0.0197835	100
ACTCCTCTCTATGG-1	HEK293T	270	1.30718	0.381094	100									ACTCCTCTCTATGG-1	HEK293T	1117	0.140865	0.0468947	100
ACTCCTCTGACGTT-1	Jurkat	983	0.105094	0.0729481	100									ACTCCTCTGACGTT-1	Jurkat	271	0.127314	0.0392538	100
ACTCGAGAAACTGC-1	Jurkat	955	0.911995	0.176081	100									ACTCGAGAAACTGC-1	Jurkat	361	0.00368164	0.000471538	100
ACTCGCACGCTGAT-1	Jurkat	1035	0.128217	0.0646298	100									ACTCGCACGCTGAT-1	Jurkat	333	0.0667272	0.0336246	100
ACTCGCACGGACAG-1	Jurkat	991	0.145685	0.127125	100									ACTCGCACGGACAG-1	Jurkat	266	0.0498313	0.0136513	100
ACTCGCACTGCAAC-1	Jurkat	835	0.0160642	0.00813673	100									ACTCGCACTGCAAC-1	Jurkat	211	0.206153	0.0340166	100
ACTCGCACTTTCTG-1	Jurkat	806	0.000720874	3.68699e-05	100									ACTCGCACTTTCTG-1	Jurkat	214	0.231771	0.117195	100
ACTCTATGCTATTC-1	HEK293T	257	1.66088e-05	1.05895e-09	100									ACTCTATGCTATTC-1	HEK293T	1160	0.0709478	0.0376507	100
ACTCTATGGAACTC-1	Jurkat	894	0.0594928	0.0268269	100									ACTCTATGGAACTC-1	Jurkat	274	1.79114e-05	1.13804e-09	100
ACTCTATGTGCAGT-1	HEK293T	277	2.20075	0.674237	100									ACTCTATGTGCAGT-1	HEK293T	1270	0.173994	0.122711	100
ACTCTCCTCGCTAA-1	Jurkat	960	2.77174e-05	2.17562e-09	100									ACTCTCCTCGCTAA-1	Jurkat	282	2.38037e-05	1.36594e-09	100
ACTGAGACACACAC-1	Jurkat	1034	0.149242	0.107444	100									ACTGAGACACACAC-1	Jurkat	357	0.00360421	0.000447754	100
ACTGAGACTACTTC-1	Jurkat	937	4.4297e-05	4.32902e-09	100									ACTGAGACTACTTC-1	Jurkat	237	4.49977e-05	7.04712e-09	100
ACTGCCACAAGCAA-1	HEK293T	277	0.898243	0.251598	100									ACTGCCACAAGCAA-1	HEK293T	1326	0.282045	0.109649	100
ACTGCCACCATGAC-1	Jurkat	803	0.146432	0.0880912	100									ACTGCCACCATGAC-1	Jurkat	241	0.044295	0.0160354	100
ACTGCCACTCTCAT-1	Jurkat	1106	0.0190389	0.00708616	100									ACTGCCACTCTCAT-1	Jurkat	284	0.00159009	6.79028e-05	100
ACTGCCTGATCTTC-1	Jurkat	976	0.0295127	0.0258507	100									ACTGCCTGATCTTC-1	Jurkat	263	2.02014e-05	1.35347e-09	100
ACTGTGGAGCGTTA-1	HEK293T	255	0.0254862	0.0141325	100									ACTGTGGAGCGTTA-1	HEK293T	1215	0.00175404	0.00035608	100
ACTGTGGAGTCAAC-1	HEK293T	357	0.252319	0.103699	100									ACTGTGGAGTCAAC-1	HEK293T	1249	0.0455378	0.0251372	100
ACTGTGGATTCCAT-1	Jurkat	969	0.149694	0.099357	100									ACTGTGGATTCCAT-1	Jurkat	311	0.190776	0.100345	100
ACTGTTACGACTAC-1	Jurkat	1056	0.37463	0.14882	100									ACTGTTACGACTAC-1	Jurkat	225	0.146826	0.083395	100
ACTTAAGATCTCTA-1	HEK293T	330	0.342382	0.224957	100									ACTTAAGATCTCTA-1	HEK293T	1419	0.838902	0.449435	100
ACTTAGCTATACCG-1	HEK293T	246	1.4048	0.479816	100									ACTTAGCTATACCG-1	HEK293T	1197	0.0567972	0.0380851	100
ACTTAGCTCAAGCT-1	Jurkat	1079	0.184457	0.180621	100									ACTTAGCTCAAGCT-1	Jurkat	310	0.103489	0.0411545	100
ACTTCAACGAGCAG-1	Jurkat	837	0.215162	0.12951	100									ACTTCAACGAGCAG-1	Jurkat	307	0.0268819	0.00824417	100
ACTTCAACGATAAG-1	Jurkat	788	0.0839394	0.061787	100									ACTTCAACGATAAG-1	Jurkat	225	0.0192247	0.00447622	100
ACTTCAACGTACAC-1	HEK293T	228	0.2653	0.144792	100									ACTTCAACGTACAC-1	HEK293T	1158	0.00267946	0.000624084	100
ACTTCAACTGATGC-1	Jurkat	1020	0.106698	0.0376962	100									ACTTCAACTGATGC-1	Jurkat	219	0.00848502	0.000713534	100
ACTTCAACTTCTAC-1	HEK293T	220	1.49232	0.3529	100									ACTTCAACTTCTAC-1	HEK293T	1101	0.3183	0.133409	100
ACTTCCCTAAAGCA-1	Jurkat	855	3.40345e-05	4.15205e-09	100									ACTTCCCTAAAGCA-1	Jurkat	177	2.43808e-05	1.40042e-09	100
ACTTCTGAACCGAT-1	HEK293T	261	2.87276	1.44288	100									ACTTCTGAACCGAT-1	HEK293T	1241	0.28963	0.253828	100
ACTTCTGATCTCCG-1	Jurkat	849	0.0990463	0.0460242	100									ACTTCTGATCTCCG-1	Jurkat	247	0.00590358	0.000713899	100
ACTTGACTATCGGT-1	Jurkat	874	0.0510689	0.0200206	100									ACTTGACTATCGGT-1	Jurkat	197	0.0309109	0.00756107	100
ACTTGACTGAAACA-1	HEK293T	255	1.08639	0.557298	100									ACTTGACTGAAACA-1	HEK293T	1258	0.253725	0.228743	100
ACTTGGGAGCTGTA-1	HEK293T	337	1.31904	0.830195	100									ACTTGGGAGCTGTA-1	HEK293T	1275	0.668258	0.439036	100
ACTTGGGAGTTCTT-1	Jurkat	959	2.75415e-05	3.44461e-09	100									ACTTGGGAGTTCTT-1	Jurkat	253	0.00125868	2.19431e-05	100
ACTTGTACCCTACC-1	HEK293T	237	0.348201	0.243012	100									ACTTGTACCCTACC-1	HEK293T	1208	0.283613	0.115527	100
ACTTGTACCGTACA-1	Jurkat	1084	0.00954255	0.00329973	100									ACTTGTACCGTACA-1	Jurkat	310	0.0156162	0.0028713	100
ACTTTGTGCAGCTA-1	Jurkat	1003	0.758039	0.425717	100									ACTTTGTGCAGCTA-1	Jurkat	337	0.134944	0.0382393	100
ACTTTGTGGATAGA-1	HEK293T	230	0.488829	0.229691	100									ACTTTGTGGATAGA-1	HEK293T	1074	0.460717	0.132612	100
ACTTTGTGTCTTTG-1	Jurkat	815	0.274825	0.240756	100									ACTTTGTGTCTTTG-1	Jurkat	160	0.0436362	0.0136776	100
AGAAACGAAAACGA-1	HEK293T	300	2.43306	0.941134	100									AGAAACGAAAACGA-1	HEK293T	1345	0.479992	0.272745	100
AGAAACGACCTCCA-1	HEK293T	273	0.110316	0.115084	100									AGAAACGACCTCCA-1	HEK293T	1151	0.00708253	0.00142871	100
AGAAACGACTAGTG-1	HEK293T	364	0.0769485	0.0438034	100									AGAAACGACTAGTG-1	HEK293T	1193	0.428431	0.3134	100
AGAAAGTGACACGT-1	Jurkat	931	0.0694263	0.0626087	100									AGAAAGTGACACGT-1	Jurkat	267	0.00231816	0.000135224	100
AGAAAGTGACTAGC-1	HEK293T	226	1.46369	0.588282	100									AGAAAGTGACTAGC-1	HEK293T	1265	0.190337	0.157149	100
AGAAAGTGGCGATT-1	HEK293T	311	1.20944	0.976841	100									AGAAAGTGGCGATT-1	HEK293T	1222	0.487236	0.292758	100
AGAAAGTGGTCCTC-1	Jurkat	857	0.0301545	0.0248192	100									AGAAAGTGGTCCTC-1	Jurkat	284	0.030626	0.0111458	100
AGAAAGTGTAACGC-1	Jurkat	921	0.0620315	0.0380184	100									AGAAAGTGTAACGC-1	Jurkat	288	0.00812681	0.000933416	100
AGAAAGTGTGCATG-1	HEK293T	283	0.858667	0.54458	100									AGAAAGTGTGCATG-1	HEK293T	1099	1.70962	0.716158	100
AGAACAGAGGGTGA-1	Jurkat	1016	0.529124	0.264869	100									AGAACAGAGGGTGA-1	Jurkat	372	0.00536337	0.000363335	100
AGAACAGATCTGGA-1	Jurkat	907	0.00998862	0.00705773	100									AGAACAGATCTGGA-1	Jurkat	274	1.93243e-05	2.45276e-09	100
AGAACAGATTTGGG-1	HEK293T	249	2.70228	0.742987	100									AGAACAGATTTGGG-1	HEK293T	1001	0.193769	0.150284	100
AGAACGCTTGCAAC-1	HEK293T	202	0.953792	0.486937	100									AGAACGCTTGCAAC-1	HEK293T	1255	0.069167	0.0353507	100
AGAAGATGTTGGTG-1	Jurkat	1023	0.19544	0.102685	100									AGAAGATGTTGGTG-1	Jurkat	284	4.28579e-05	3.78102e-09	100
AGAATACTAGGAGC-1	Jurkat	842	0.00766042	0.00221188	100									AGAATACTAGGAGC-1	Jurkat	304	0.00121524	4.24264e-05	100
AGAATACTCAGTCA-1	HEK293T	157	0.478976	0.527345	100									AGAATACTCAGTCA-1	HEK293T	973	1.29945	0.460578	100
AGAATACTCCACCT-1	Jurkat	1027	0.288297	0.0938072	100									AGAATACTCCACCT-1	Jurkat	260	0.0326092	0.00362904	100
AGAATACTCCCTTG-1	Jurkat	895	0.285882	0.237101	100									AGAATACTCCCTTG-1	Jurkat	237	0.013354	0.00134464	100
AGAATGGATTCTTG-1	HEK293T	233	2.43809	1.29516	100									AGAATGGATTCTTG-1	HEK293T	1076	0.37481	0.288889	100
AGAATTTGAAAAGC-1	HEK293T	240	0.575979	0.330923	100									AGAATTTGAAAAGC-1	HEK293T	1056	1.26994	0.622029	100
AGAATTTGAGTCAC-1	HEK293T	263	3.04913	0.740004	100									AGAATTTGAGTCAC-1	HEK293T	1244	1.03486	0.679676	100
AGAATTTGCGAGAG-1	Jurkat	959	0.0075486	0.00365963	100									AGAATTTGCGAGAG-1	Jurkat	222	0.0767607	0.0175835	100
AGAATTTGTGCCTC-1	Jurkat	970	0.133244	0.115135	100									AGAATTTGTGCCTC-1	Jurkat	333	0.204325	0.074463	100
AGACACACACGCAT-1	Jurkat	1165	0.0107187	0.00455724	100									AGACACACACGCAT-1	Jurkat	336	0.0157669	0.0013509	100
AGACACACATCGAC-1	HEK293T	307	2.51548	0.643179	100									AGACACACATCGAC-1	HEK293T	1327	0.0674466	0.0566982	100
AGACACACCGATAC-1	Jurkat	950	0.0777012	0.0195529	100									AGACACACCGATAC-1	Jurkat	199	0.0666956	0.0143935	100
AGACACACGCTTCC-1	Jurkat	819	3.9588e-05	9.00553e-09	100									AGACACACGCTTCC-1	Jurkat	195	0.0771134	0.0228902	100
AGACACACGTGCTA-1	HEK293T	330	0.563851	0.484395	100									AGACACACGTGCTA-1	HEK293T	1218	0.00901993	0.00330074	100
AGACACTGCCGAAT-1	HEK293T	170	0.270267	0.151084	100									AGACACTGCCGAAT-1	HEK293T	997	0.252144	0.164682	100
AGACACTGTCAGTG-1	HEK293T	253	0.642949	0.424726	100									AGACACTGTCAGTG-1	HEK293T	1133	0.24738	0.151805	100
AGACACTGTGGATC-1	HEK293T	297	0.23318	0.127666	100									AGACACTGTGGATC-1	HEK293T	1137	1.99799e-05	2.06472e-09	100
AGACCTGACAATCG-1	HEK293T	215	2.7425	1.40947	100									AGACCTGACAATCG-1	HEK293T	1222	0.596694	0.443359	100
AGACGTACTGCTGA-1	Jurkat	880	0.0129784	0.00621489	100									AGACGTACTGCTGA-1	Jurkat	282	0.0679541	0.0186683	100
AGACGTACTGTTTC-1	Jurkat	968	1.88561e-05	1.51767e-09	100									AGACGTACTGTTTC-1	Jurkat	334	0.0163331	0.00464929	100
AGACTCGATGATGC-1	Jurkat	932	0.00872512	0.00417989	100									AGACTCGATGATGC-1	Jurkat	271	0.0251983	0.00438688	100
AGACTGACAAGTAG-1	HEK293T	356	0.109107	0.0926686	100									AGACTGACAAGTAG-1	HEK293T	1328	3.34896e-05	4.26393e-09	100
AGACTTCTCCTGTC-1	HEK293T	254	0.623759	0.305242	100									AGACTTCTCCTGTC-1	HEK293T	1148	2.14352	0.348466	100
AGAGAAACACGGAG-1	Jurkat	967	0.0147049	0.00246929	100									AGAGAAACACGGAG-1	Jurkat	303	0.0510957	0.00454632	100
AGAGAAACCGGAGA-1	HEK293T	265	0.881009	0.976763	100									AGAGAAACCGGAGA-1	HEK293T	1267	0.4205	0.37442	100
AGAGAAACCGTAGT-1	HEK293T	267	1.95922	0.793286	100									AGAGAAACCGTAGT-1	HEK293T	1130	2.40794	0.547187	100
AGAGAAACGAACCT-1	Jurkat	847	3.819e-05	7.41007e-09	100									AGAGAAACGAACCT-1	Jurkat	210	0.0149316	0.00213944	100
AGAGAAACGTTGCA-1	Jurkat	828	0.00103141	8.33086e-05	100									AGAGAAACGTTGCA-1	Jurkat	207	3.21474e-05	2.72156e-09	100
AGAGAATGCTTGTT-1	Jurkat	1223	0.0908054	0.0457859	100									AGAGAATGCTTGTT-1	Jurkat	368	0.0258858	0.0074276	100
AGAGAATGTACTGG-1	HEK293T	260	1.12066	0.48957	100									AGAGAATGTACTGG-1	HEK293T	1202	0.0606317	0.0542046	100
AGAGATGAACGGTT-1	Jurkat	905	0.216556	0.13263	100									AGAGATGAACGGTT-1	Jurkat	248	0.161141	0.0665149	100
AGAGCGGAGCTATG-1	Jurkat	1096	0.138576	0.0904764	100									AGAGCGGAGCTATG-1	Jurkat	277	0.0200815	0.00542985	100
AGAGCTACACGGAG-1	Jurkat	984	0.167447	0.0858082	100									AGAGCTACACGGAG-1	Jurkat	211	0.0468397	0.00829572	100
AGAGCTACCGTCTC-1	HEK293T	227	0.395495	0.256522	100									AGAGCTACCGTCTC-1	HEK293T	1163	0.016419	0.00919915	100
AGAGCTACTGCATG-1	HEK293T	212	1.59762	1.07921	100									AGAGCTACTGCATG-1	HEK293T	1293	0.314046	0.316811	100
AGAGGTCTCGAATC-1	HEK293T	340	0.26596	0.174244	100									AGAGGTCTCGAATC-1	HEK293T	1229	0.0122095	0.00462192	100
AGAGGTCTCGTGTA-1	HEK293T	346	0.319185	0.274578	100									AGAGGTCTCGTGTA-1	HEK293T	1452	3.43556e-05	3.98159e-09	100
AGAGGTCTTCCTCG-1	HEK293T	225	0.139436	0.157264	100									AGAGGTCTTCCTCG-1	HEK293T	1269	0.00458721	0.00129414	100
AGAGTCACACGGGA-1	Jurkat	834	2.66592e-05	2.59847e-09	100									AGAGTCACACGGGA-1	Jurkat	255	1.61707e-05	7.81518e-10	100
AGAGTCACGGCGAA-1	Jurkat	914	0.00624224	0.00196671	100									AGAGTCACGGCGAA-1	Jurkat	304	3.55042e-05	3.31321e-09	100
AGAGTCTGAACCGT-1	Jurkat	895	0.331181	0.267568	100									AGAGTCTGAACCGT-1	Jurkat	240	1.29808e-05	3.30767e-10	100
AGAGTGCTCTTGTT-1	HEK293T	172	0.0076469	0.000526931	100									AGAGTGCTCTTGTT-1	HEK293T	1026	0.00347044	0.000401719	100
AGATATACGAACCT-1	HEK293T	274	0.879909	0.530718	100									AGATATACGAACCT-1	HEK293T	1160	1.24676	0.632654	100
AGATATTGCACACA-1	Jurkat	991	0.0935574	0.0457868	100									AGATATTGCACACA-1	Jurkat	287	0.0118856	0.00136271	100
AGATCGTGAGAGTA-1	HEK293T	310	0.675077	0.490474	100									AGATCGTGAGAGTA-1	HEK293T	1265	0.159405	0.124931	100
AGATCGTGCCGTTC-1	HEK293T	277	1.92994	0.677701	100									AGATCGTGCCGTTC-1	HEK293T	1164	2.1583	0.522642	100
AGATCGTGGGGAGT-1	Jurkat	1133	0.0216732	0.0114522	100									AGATCGTGGGGAGT-1	Jurkat	257	0.0696031	0.0122638	100
AGATCTCTGGTATC-1	HEK293T	350	1.48425	0.849947	100									AGATCTCTGGTATC-1	HEK293T	1263	0.01621	0.00770942	100
AGATCTCTTCCAGA-1	Jurkat	991	3.17181e-05	3.39774e-09	100									AGATCTCTTCCAGA-1	Jurkat	323	0.0144097	0.00315564	100
AGATTAACACCACA-1	Jurkat	1036	0.0978543	0.0450384	100									AGATTAACACCACA-1	Jurkat	233	0.0205844	0.00419282	100
AGATTAACTAGCGT-1	Jurkat	961	4.69963e-05	6.1226e-09	100									AGATTAACTAGCGT-1	Jurkat	287	0.0295696	0.00770842	100
AGATTAACTCGTAG-1	Jurkat	995	0.0386576	0.0107086	100									AGATTAACTCGTAG-1	Jurkat	244	0.329027	0.0613348	100
AGATTCCTAAGGTA-1	HEK293T	220	0.0506687	0.0133068	100									AGATTCCTAAGGTA-1	HEK293T	1144	0.147311	0.0576778	100
AGATTCCTTCCAGA-1	Jurkat	719	0.10991	0.0715482	100									AGATTCCTTCCAGA-1	Jurkat	167	0.042109	0.00832301	100
AGATTCCTTGCAGT-1	HEK293T	207	0.267455	0.0447478	100									AGATTCCTTGCAGT-1	HEK293T	1089	0.00910883	0.00373637	100
AGCAAAGAGCGAGA-1	Jurkat	1143	0.61038	0.290423	100									AGCAAAGAGCGAGA-1	Jurkat	326	0.0142483	0.00246703	100
AGCAAGCTGGACTT-1	Jurkat	950	0.0318291	0.0192325	100									AGCAAGCTGGACTT-1	Jurkat	299	2.05198e-05	1.19584e-09	100
AGCAAGCTTGGATC-1	Jurkat	930	0.0490246	0.0188286	100									AGCAAGCTTGGATC-1	Jurkat	239	0.0651332	0.016361	100
AGCACAACCGAACT-1	HEK293T	400	0.15648	0.0947756	100									AGCACAACCGAACT-1	HEK293T	1482	0.0200268	0.00889027	100
AGCACTGAATTTCC-1	Jurkat	853	0.0265299	0.0155806	100									AGCACTGAATTTCC-1	Jurkat	262	0.00681414	0.00115927	100
AGCACTGATGGAGG-1	Jurkat	957	0.354433	0.166992	100									AGCACTGATGGAGG-1	Jurkat	187	0.116534	0.0457025	100
AGCATCGAAAAACG-1	HEK293T	217	0.106923	0.0823508	100									AGCATCGAAAAACG-1	HEK293T	1186	0.0536341	0.0347125	100
AGCATCGAACTCAG-1	HEK293T	247	0.0688994	0.0712415	100									AGCATCGAACTCAG-1	HEK293T	1424	0.282884	0.181293	100
AGCATCGAGTTGCA-1	Jurkat	975	0.0246137	0.00625522	100									AGCATCGAGTTGCA-1	Jurkat	277	0.0576323	0.0160218	100
AGCATGACCCCTAC-1	Jurkat	1048	0.591981	0.459492	100									AGCATGACCCCTAC-1	Jurkat	236	0.0176135	0.00429702	100
AGCATGACCGGTAT-1	HEK293T	190	0.756248	0.887499	100									AGCATGACCGGTAT-1	HEK293T	1194	2.42427e-05	1.99181e-09	100
AGCATGACCGTCTC-1	HEK293T	265	0.49581	0.346317	100									AGCATGACCGTCTC-1	HEK293T	1051	0.000981849	9.26652e-05	100
AGCATGACTCGTAG-1	Jurkat	861	0.0137486	0.00658953	100									AGCATGACTCGTAG-1	Jurkat	289	1.95793e-05	1.16025e-09	100
AGCATGACTCTCCG-1	Jurkat	883	0.0296874	0.0122031	100									AGCATGACTCTCCG-1	Jurkat	251	0.0807398	0.0379668	100
AGCATTCTACTGGT-1	Jurkat	964	0.00902943	0.00383066	100									AGCATTCTACTGGT-1	Jurkat	263	0.0419023	0.00727385	100
AGCATTCTCCTCGT-1	HEK293T	280	2.26582	1.15764	100									AGCATTCTCCTCGT-1	HEK293T	1177	0.417438	0.353907	100
AGCCAATGATCTCT-1	Jurkat	904	0.0060011	0.00227378	100									AGCCAATGATCTCT-1	Jurkat	318	0.00528023	0.000855214	100
AGCCAATGTACTCT-1	HEK293T	227	0.336645	0.296819	100									AGCCAATGTACTCT-1	HEK293T	1078	0.641944	0.666904	100
AGCCACCTACTCAG-1	Jurkat	968	0.0877208	0.0509479	100									AGCCACCTACTCAG-1	Jurkat	286	0.103679	0.0182927	100
AGCCACCTGTATGC-1	HEK293T	287	1.03847	0.429648	100									AGCCACCTGTATGC-1	HEK293T	1253	1.14021	0.254404	100
AGCCACCTTCTCAT-1	HEK293T	240	2.26201	1.07728	100									AGCCACCTTCTCAT-1	HEK293T	1362	1.4673	0.611464	100
AGCCGGACAGGTTC-1	Jurkat	907	1.41896e-05	1.27618e-09	100									AGCCGGACAGGTTC-1	Jurkat	304	2.84399e-05	3.91984e-09	100
AGCCGGACGCGTTA-1	HEK293T	296	1.71546	0.530976	100									AGCCGGACGCGTTA-1	HEK293T	1271	0.0254709	0.00997015	100
AGCCGGACTCTCCG-1	Jurkat	984	0.0290048	0.00832131	100									AGCCGGACTCTCCG-1	Jurkat	291	3.79521e-05	9.73596e-09	100
AGCCGGTGAAGTAG-1	Jurkat	883	0.220586	0.106955	100									AGCCGGTGAAGTAG-1	Jurkat	221	0.0114989	0.00123214	100
AGCCGGTGACCTTT-1	Jurkat	1038	0.00828585	0.00203592	100									AGCCGGTGACCTTT-1	Jurkat	288	0.0307418	0.00704443	100
AGCCGTCTGTTGCA-1	Jurkat	897	0.165643	0.0710644	100									AGCCGTCTGTTGCA-1	Jurkat	295	0.0106222	0.0018462	100
AGCCGTCTTGCCTC-1	Jurkat	887	0.287128	0.0880573	100									AGCCGTCTTGCCTC-1	Jurkat	228	0.0381657	0.0053072	100
AGCCTCACAGGAGC-1	HEK293T	229	1.57166	0.48389	100									AGCCTCACAGGAGC-1	HEK293T	1249	0.300574	0.221646	100
AGCCTCACTACTGG-1	HEK293T	247	3.63366	0.613488	100									AGCCTCACTACTGG-1	HEK293T	1262	2.1895	0.632242	100
AGCCTCACTCCTAT-1	Jurkat	942	0.241323	0.157905	100									AGCCTCACTCCTAT-1	Jurkat	303	0.0273597	0.00849518	100
AGCCTCTGTTACCT-1	HEK293T	267	1.67837	0.70144	100									AGCCTCTGTTACCT-1	HEK293T	1197	0.272126	0.231079	100
AGCGAACTAGAATG-1	Jurkat	955	0.0350081	0.00994044	100									AGCGAACTAGAATG-1	Jurkat	310	0.16669	0.0300833	100
AGCGAACTCTAGTG-1	HEK293T	177	0.075624	0.031262	100									AGCGAACTCTAGTG-1	HEK293T	940	0.0489195	0.0109899	100
AGCGAACTGGACGA-1	HEK293T	333	2.5342	0.555374	100									AGCGAACTGGACGA-1	HEK293T	1303	0.182692	0.137791	100
AGCGAACTTAAGGA-1	HEK293T	299	0.468848	0.430601	100									AGCGAACTTAAGGA-1	HEK293T	1236	0.0524943	0.0237837	100
AGCGATACCAAAGA-1	HEK293T	218	1.99516	0.428204	100									AGCGATACCAAAGA-1	HEK293T	1229	0.255914	0.146159	100
AGCGATACGCTTAG-1	HEK293T	247	0.412105	0.468322	100									AGCGATACGCTTAG-1	HEK293T	1149	0.17967	0.130973	100
AGCGATACTCTCTA-1	HEK293T	160	2.20218	1.3556	100									AGCGATACTCTCTA-1	HEK293T	1235	0.0942099	0.0678541	100
AGCGCCGAAACGTC-1	HEK293T	280	0.551633	0.337596	100									AGCGCCGAAACGTC-1	HEK293T	1267	0.0573417	0.0689742	100
AGCGCCGAAGTGTC-1	Jurkat	957	0.00483396	0.00219528	100									AGCGCCGAAGTGTC-1	Jurkat	251	0.00650919	0.00102082	100
AGCGCTCTCCTCGT-1	Jurkat	815	0.165052	0.0605267	100									AGCGCTCTCCTCGT-1	Jurkat	200	4.1889e-05	4.26328e-09	100
AGCGGCACACTCAG-1	HEK293T	259	0.35272	0.182197	100									AGCGGCACACTCAG-1	HEK293T	1317	0.249767	0.14763	100
AGCGGCACGGTATC-1	Jurkat	1001	0.0434584	0.0153672	100									AGCGGCACGGTATC-1	Jurkat	237	0.036701	0.00924835	100
AGCGGCTGCCAACA-1	HEK293T	266	1.1715	0.494714	100									AGCGGCTGCCAACA-1	HEK293T	1165	0.871057	0.374137	100
AGCGGCTGGGACGA-1	Jurkat	1065	0.898608	0.507689	100									AGCGGCTGGGACGA-1	Jurkat	263	0.666042	0.22956	100
AGCGGCTGTGGATC-1	HEK293T	221	1.92312	1.03479	100									AGCGGCTGTGGATC-1	HEK293T	1123	0.147533	0.0852222	100
AGCGGGCTCTAGAC-1	HEK293T	269	0.336167	0.251498	100									AGCGGGCTCTAGAC-1	HEK293T	1213	0.050772	0.0446998	100
AGCGGGCTCTTTAC-1	Jurkat	1007	0.126925	0.082174	100									AGCGGGCTCTTTAC-1	Jurkat	247	0.187612	0.0675968	100
AGCGGGCTGGTACT-1	Jurkat	901	0.0244513	0.0109588	100									AGCGGGCTGGTACT-1	Jurkat	284	0.119881	0.0308966	100
AGCGGGCTTGTTTC-1	HEK293T	312	2.5704	0.361553	100									AGCGGGCTTGTTTC-1	HEK293T	1135	0.688069	0.335105	100
AGCGTAACCTTGAG-1	Jurkat	903	0.0228531	0.0109712	100									AGCGTAACCTTGAG-1	Jurkat	226	0.00456552	0.000242036	100
AGCTCGCTGTCAAC-1	HEK293T	279	0.309094	0.358994	100									AGCTCGCTGTCAAC-1	HEK293T	1264	0.0343254	0.0123519	100
AGCTCGCTGTTTGG-1	HEK293T	278	1.51576	0.760203	100									AGCTCGCTGTTTGG-1	HEK293T	1211	1.70228	0.810976	100
AGCTGCCTGACAAA-1	Jurkat	914	0.287503	0.185176	100									AGCTGCCTGACAAA-1	Jurkat	283	0.0063517	0.00109765	100
AGCTGCCTTGACAC-1	HEK293T	267	0.555826	0.592079	100									AGCTGCCTTGACAC-1	HEK293T	1154	0.522637	0.399938	100
AGCTGCCTTTCGGA-1	Jurkat	816	0.0353108	0.0240067	100									AGCTGCCTTTCGGA-1	Jurkat	272	2.17533e-05	2.06614e-09	100
AGCTGCCTTTTCTG-1	Jurkat	755	0.00194055	0.000273405	100									AGCTGCCTTTTCTG-1	Jurkat	298	0.0171108	0.00437504	100
AGCTGTGAGAACCT-1	Jurkat	1064	0.109303	0.0833061	100									AGCTGTGAGAACCT-1	Jurkat	298	7.88589e-06	2.83826e-10	100
AGCTGTGAGGAAGC-1	HEK293T	224	1.19391	0.838232	100									AGCTGTGAGGAAGC-1	HEK293T	1088	1.91971	0.701638	100
AGCTTACTAGGCGA-1	Jurkat	969	0.158794	0.0895953	100									AGCTTACTAGGCGA-1	Jurkat	307	0.0738969	0.0193188	100
AGCTTTACCTCGCT-1	Jurkat	1045	0.234285	0.203162	100									AGCTTTACCTCGCT-1	Jurkat	296	0.00152952	6.50024e-05	100
AGCTTTACCTTCCG-1	Jurkat	843	0.0100599	0.0083946	100									AGCTTTACCTTCCG-1	Jurkat	245	0.0446717	0.012497	100
AGGAACCTCACTTT-1	HEK293T	272	0.403018	0.39629	100									AGGAACCTCACTTT-1	HEK293T	1380	2.3943e-05	2.01388e-09	100
AGGAACCTCCATGA-1	HEK293T	302	0.510635	0.157187	100									AGGAACCTCCATGA-1	HEK293T	1138	0.229683	0.0948834	100
AGGAACCTGACAAA-1	Jurkat	702	0.0730294	0.0341582	100									AGGAACCTGACAAA-1	Jurkat	235	0.00649007	0.000785349	100
AGGAACCTGTTGCA-1	Jurkat	988	0.0955411	0.0862294	100									AGGAACCTGTTGCA-1	Jurkat	340	0.00491297	0.000754132	100
AGGAACCTTTTGCT-1	HEK293T	214	0.100343	0.0561114	100									AGGAACCTTTTGCT-1	HEK293T	1169	0.00996919	0.00390011	100
AGGAATGACTGATG-1	HEK293T	303	0.361445	0.246996	100									AGGAATGACTGATG-1	HEK293T	1209	0.0194751	0.0107896	100
AGGAATGAGTCTGA-1	HEK293T	304	0.109607	0.0806591	100									AGGAATGAGTCTGA-1	HEK293T	1195	0.0879603	0.0617371	100
AGGACACTACCAAC-1	HEK293T	234	3.4364e-05	1.53047e-09	100									AGGACACTACCAAC-1	HEK293T	1325	2.98881e-05	3.15526e-09	100
AGGACACTCGTGAT-1	HEK293T	200	1.22521	0.737935	100									AGGACACTCGTGAT-1	HEK293T	1055	0.742065	0.42792	100
AGGACACTGTCTAG-1	Jurkat	857	0.0247603	0.0170747	100									AGGACACTGTCTAG-1	Jurkat	205	0.0334577	0.00714383	100
AGGACTTGTATCTC-1	Jurkat	882	0.0251916	0.0293566	100									AGGACTTGTATCTC-1	Jurkat	247	0.0785202	0.0273424	100
AGGAGTCTAGCGTT-1	HEK293T	236	0.303196	0.226942	100									AGGAGTCTAGCGTT-1	HEK293T	1302	0.0138642	0.00786044	100
AGGATAGAAACCGT-1	Jurkat	831	0.0788008	0.037632	100									AGGATAGAAACCGT-1	Jurkat	245	0.0250336	0.00315356	100
AGGATAGACCGAAT-1	Jurkat	960	0.00463688	0.00113217	100									AGGATAGACCGAAT-1	Jurkat	258	5.32734e-05	1.82287e-08	100
AGGATAGACTAGTG-1	HEK293T	264	2.87903	0.614815	100									AGGATAGACTAGTG-1	HEK293T	1360	2.30407	0.548609	100
AGGATGCTATTTCC-1	HEK293T	277	0.866663	0.371761	100									AGGATGCTATTTCC-1	HEK293T	1244	1.07083	0.596224	100
AGGCAACTCCGAAT-1	Jurkat	1043	0.507597	0.201714	100									AGGCAACTCCGAAT-1	Jurkat	287	0.0209277	0.0041541	100
AGGCAACTGACGTT-1	Jurkat	991	2.73e-05	2.3038e-09	100									AGGCAACTGACGTT-1	Jurkat	337	0.00282489	0.000257735	100
AGGCAACTTTCGTT-1	HEK293T	244	0.433988	0.215338	100									AGGCAACTTTCGTT-1	HEK293T	1230	0.300687	0.202367	100
AGGCAGGAAGGTCT-1	HEK293T	203	2.34374	0.481132	100									AGGCAGGAAGGTCT-1	HEK293T	1219	0.340809	0.229312	100
AGGCCTCTCCCAAA-1	HEK293T	293	0.232441	0.13112	100									AGGCCTCTCCCAAA-1	HEK293T	1114	0.478415	0.216507	100
AGGCCTCTGGTGTT-1	Jurkat	985	0.203675	0.115295	100									AGGCCTCTGGTGTT-1	Jurkat	348	0.0759195	0.0182594	100
AGGCTAACAGTGTC-1	HEK293T	270	1.93151	1.10621	100									AGGCTAACAGTGTC-1	HEK293T	1147	0.678124	0.657613	100
AGGCTAACCTCGAA-1	HEK293T	277	1.30535	0.600926	100									AGGCTAACCTCGAA-1	HEK293T	961	2.58847	0.510701	100
AGGCTAACGTGTCA-1	Jurkat	883	0.110744	0.0571526	100									AGGCTAACGTGTCA-1	Jurkat	365	0.00844325	0.00252699	100
AGGGACGAAGCTAC-1	HEK293T	297	0.604694	0.506565	100									AGGGACGAAGCTAC-1	HEK293T	1354	0.0121778	0.00606674	100
AGGGAGTGAAGCCT-1	HEK293T	308	2.7367	3.13841	100									AGGGAGTGAAGCCT-1	HEK293T	1238	2.90029	2.09792	100
AGGGAGTGCTCCAC-1	HEK293T	313	0.035933	0.0137204	100									AGGGAGTGCTCCAC-1	HEK293T	1273	0.00844116	0.00236882	100
AGGGAGTGTCGTTT-1	Jurkat	901	0.0300237	0.00971355	100									AGGGAGTGTCGTTT-1	Jurkat	200	0.0473808	0.00643535	100
AGGGCCACAAACAG-1	Jurkat	899	0.0675342	0.0435437	100									AGGGCCACAAACAG-1	Jurkat	270	2.73982e-05	1.93373e-09	100
AGGGCCACACGTGT-1	Jurkat	1036	0.203413	0.0948114	100									AGGGCCACACGTGT-1	Jurkat	219	4.99149e-05	5.76962e-09	100
AGGGCCTGTGTTCT-1	Jurkat	901	0.00312138	0.000855112	100									AGGGCCTGTGTTCT-1	Jurkat	214	3.17065e-05	2.55334e-09	100
AGGGCGCTTGATGC-1	Jurkat	915	0.0108034	0.00342451	100									AGGGCGCTTGATGC-1	Jurkat	286	2.46518e-05	1.49804e-09	100
AGGGTGGAAGTTCG-1	Jurkat	925	0.0286063	0.0178518	100									AGGGTGGAAGTTCG-1	Jurkat	282	3.44281e-05	3.32265e-09	100
AGGGTGGACAGCTA-1	Jurkat	1040	0.220344	0.127885	100									AGGGTGGACAGCTA-1	Jurkat	300	0.246801	0.0551502	100
AGGGTGGAGTTGGT-1	Jurkat	798	0.753186	0.44697	100									AGGGTGGAGTTGGT-1	Jurkat	290	0.0204565	0.0060146	100
AGGGTGGATCAGTG-1	Jurkat	846	0.0112438	0.00339275	100									AGGGTGGATCAGTG-1	Jurkat	174	3.65178e-05	4.6841e-09	100
AGGGTGGATGATGC-1	Jurkat	947	0.124633	0.0536404	100									AGGGTGGATGATGC-1	Jurkat	277	0.0147754	0.00197789	100
AGGGTGGATGCGTA-1	Jurkat	1019	0.585506	0.417683	100									AGGGTGGATGCGTA-1	Jurkat	305	0.376031	0.100258	100
AGGGTTTGCGTCTC-1	HEK293T	221	0.0482384	0.0196727	100									AGGGTTTGCGTCTC-1	HEK293T	1106	0.00547023	0.00214625	100
AGGGTTTGTTCATC-1	HEK293T	201	1.6144	0.61482	100									AGGGTTTGTTCATC-1	HEK293T	982	0.253748	0.195091	100
AGGTACACGGGATG-1	HEK293T	320	0.329724	0.25461	100									AGGTACACGGGATG-1	HEK293T	1330	0.15286	0.107714	100
AGGTACACTCTTTG-1	Jurkat	930	0.213689	0.126569	100									AGGTACACTCTTTG-1	Jurkat	269	0.0105308	0.000807401	100
AGGTACTGGCTTAG-1	HEK293T	201	2.0491	0.572521	100									AGGTACTGGCTTAG-1	HEK293T	1091	2.19836	0.562655	100
AGGTACTGTTGACG-1	Jurkat	1073	0.00537676	0.0011918	100									AGGTACTGTTGACG-1	Jurkat	340	0.00164879	8.92219e-05	100
AGGTCATGCAGATC-1	HEK293T	213	0.159132	0.100453	100									AGGTCATGCAGATC-1	HEK293T	1186	0.0381005	0.0225715	100
AGGTCATGCCGTTC-1	Jurkat	920	0.108567	0.0587289	100									AGGTCATGCCGTTC-1	Jurkat	248	0.012234	0.00356563	100
AGGTCATGCTCTAT-1	Jurkat	1017	0.0148119	0.0121125	100									AGGTCATGCTCTAT-1	Jurkat	241	0.00598241	0.000684893	100
AGGTCTGAGTGCTA-1	Jurkat	962	0.60341	0.295844	100									AGGTCTGAGTGCTA-1	Jurkat	320	3.25717e-05	2.15416e-09	100
AGGTCTGATCAGGT-1	Jurkat	944	0.00960977	0.00311967	100									AGGTCTGATCAGGT-1	Jurkat	213	1.00429e-05	4.85471e-10	100
AGGTGGGAACACAC-1	Jurkat	893	0.0282464	0.00832998	100									AGGTGGGAACACAC-1	Jurkat	194	0.0210153	0.00499264	100
AGGTGGGAATTGGC-1	HEK293T	224	1.57162	0.169961	100									AGGTGGGAATTGGC-1	HEK293T	1046	0.147961	0.0641209	100
AGGTGGGACCCACT-1	Jurkat	902	0.00624421	0.00123584	100									AGGTGGGACCCACT-1	Jurkat	157	0.00308176	0.000137157	100
AGGTGGGACGTAGT-1	HEK293T	241	0.714754	0.182487	100									AGGTGGGACGTAGT-1	HEK293T	1265	0.623486	0.179873	100
AGGTGGGATCACCC-1	HEK293T	285	1.83052	0.822735	100									AGGTGGGATCACCC-1	HEK293T	1385	0.17287	0.142039	100
AGGTGTTGGTTGGT-1	HEK293T	313	0.798688	0.553907	100									AGGTGTTGGTTGGT-1	HEK293T	1246	0.188008	0.179898	100
AGGTGTTGTCATTC-1	Jurkat	804	2.49545e-05	2.8785e-09	100									AGGTGTTGTCATTC-1	Jurkat	278	1.33359e-05	5.36898e-10	100
AGGTGTTGTCCCGT-1	Jurkat	946	0.160391	0.097941	100									AGGTGTTGTCCCGT-1	Jurkat	310	0.0271441	0.00641378	100
AGGTTCGAGCTGTA-1	Jurkat	899	0.213591	0.120133	100									AGGTTCGAGCTGTA-1	Jurkat	302	0.121571	0.0262622	100
AGGTTGTGGGTGAG-1	Jurkat	874	3.01372e-05	3.08227e-09	100									AGGTTGTGGGTGAG-1	Jurkat	170	0.021332	0.00362474	100
AGTAAGGAATGGTC-1	Jurkat	911	0.20528	0.179499	100									AGTAAGGAATGGTC-1	Jurkat	272	0.0117987	0.0017643	100
AGTAAGGATGCTTT-1	Jurkat	1099	0.00965889	0.0101184	100									AGTAAGGATGCTTT-1	Jurkat	267	0.00273952	0.000163221	100
AGTAATACCCTGAA-1	HEK293T	345	1.92626	0.84047	100									AGTAATACCCTGAA-1	HEK293T	1224	0.299787	0.180072	100
AGTAATACCGTAAC-1	Jurkat	861	0.0256319	0.00915391	100									AGTAATACCGTAAC-1	Jurkat	324	0.00607715	0.000853078	100
AGTAATACTCAGAC-1	Jurkat	815	0.130321	0.0746975	100									AGTAATACTCAGAC-1	Jurkat	215	0.0470975	0.0121033	100
AGTAATTGAGATCC-1	Jurkat	726	1.31751e-05	8.25817e-10	100									AGTAATTGAGATCC-1	Jurkat	184	4.10875e-05	3.14002e-09	100
AGTACGTGTCTTTG-1	Jurkat	875	1.34086	0.599786	100									AGTACGTGTCTTTG-1	Jurkat	214	0.191639	0.0584556	100
AGTACGTGTTGGTG-1	HEK293T	345	0.32033	0.169901	100									AGTACGTGTTGGTG-1	HEK293T	1154	0.0438607	0.0175765	100
AGTACTCTCAAAGA-1	HEK293T	204	0.573325	0.49039	100									AGTACTCTCAAAGA-1	HEK293T	1068	0.0630466	0.0708019	100
AGTAGAGATTCTGT-1	HEK293T	257	1.13473	0.198484	100									AGTAGAGATTCTGT-1	HEK293T	1128	0.88056	0.252414	100
AGTAGGCTAGAATG-1	Jurkat	894	0.64231	0.413685	100									AGTAGGCTAGAATG-1	Jurkat	187	0.00643134	0.000495806	100
AGTATAACCACACA-1	Jurkat	925	0.0150914	0.0080604	100									AGTATAACCACACA-1	Jurkat	300	1.45845e-05	1.10886e-09	100
AGTATAACCACTTT-1	HEK293T	245	0.0965585	0.0569413	100									AGTATAACCACTTT-1	HEK293T	1282	0.0224176	0.0419502	100
AGTATCCTCAAGCT-1	Jurkat	717	0.147807	0.0702107	100									AGTATCCTCAAGCT-1	Jurkat	198	0.0951175	0.0226231	100
AGTATCCTGAATCC-1	Jurkat	937	0.278959	0.133187	100									AGTATCCTGAATCC-1	Jurkat	345	0.0158982	0.00305309	100
AGTATCCTTGAACC-1	Jurkat	957	0.179534	0.099484	100									AGTATCCTTGAACC-1	Jurkat	198	0.0320199	0.0192424	100
AGTCACGAAGCATC-1	HEK293T	221	0.660764	0.687083	100									AGTCACGAAGCATC-1	HEK293T	1135	0.0528568	0.0488692	100
AGTCACGAAGTGTC-1	HEK293T	273	1.58539	0.58572	100									AGTCACGAAGTGTC-1	HEK293T	1079	2.70198	0.490873	100
AGTCACGAATGACC-1	Jurkat	874	0.89425	0.37607	100									AGTCACGAATGACC-1	Jurkat	207	0.0360793	0.00641302	100
AGTCACGAGGTACT-1	HEK293T	301	0.0231502	0.0155995	100									AGTCACGAGGTACT-1	HEK293T	1233	0.0479966	0.018778	100
AGTCACGATGTCCC-1	Jurkat	912	0.0200254	0.00939333	100									AGTCACGATGTCCC-1	Jurkat	264	0.0310119	0.0177768	100
AGTCCAGACCTAAG-1	HEK293T	286	0.884214	0.616032	100									AGTCCAGACCTAAG-1	HEK293T	1318	0.00151449	0.000290632	100
AGTCCAGATGTGAC-1	Jurkat	1071	0.0372841	0.0207474	100									AGTCCAGATGTGAC-1	Jurkat	264	0.015365	0.00387455	100
AGTCGAACATCACG-1	Jurkat	795	3.98468e-05	7.55841e-09	100									AGTCGAACATCACG-1	Jurkat	237	0.0224348	0.00704901	100
AGTCGCCTAGAACA-1	HEK293T	254	2.70363	0.601981	100									AGTCGCCTAGAACA-1	HEK293T	1102	0.044418	0.0183431	100
AGTCGCCTAGAGTA-1	Jurkat	876	0.0934853	0.0398219	100									AGTCGCCTAGAGTA-1	Jurkat	267	1.47301e-05	7.20547e-10	100
AGTCGCCTTACGAC-1	Jurkat	1035	0.0290971	0.00748964	100									AGTCGCCTTACGAC-1	Jurkat	288	0.0045949	0.000184086	100
AGTCGCCTTTACCT-1	HEK293T	204	0.640961	0.612453	100									AGTCGCCTTTACCT-1	HEK293T	1122	0.622219	0.41119	100
AGTCTACTCAAGCT-1	Jurkat	913	3.9758e-05	4.82834e-09	100									AGTCTACTCAAGCT-1	Jurkat	254	0.0367433	0.00593136	100
AGTCTACTCCGAAT-1	Jurkat	1019	4.48354e-05	1.97336e-08	100									AGTCTACTCCGAAT-1	Jurkat	312	3.97357e-05	4.69267e-09	100
AGTCTACTCTATTC-1	HEK293T	279	1.60769	0.749543	100									AGTCTACTCTATTC-1	HEK293T	1338	0.205819	0.17588	100
AGTCTACTTGCTTT-1	HEK293T	265	3.11112	0.998347	100									AGTCTACTTGCTTT-1	HEK293T	1294	1.29479	0.771258	100
AGTCTTACCAGAAA-1	HEK293T	258	0.266071	0.187473	100									AGTCTTACCAGAAA-1	HEK293T	1234	0.408544	0.303041	100
AGTGACACCCTCGT-1	Jurkat	914	0.107101	0.060731	100									AGTGACACCCTCGT-1	Jurkat	245	0.0146894	0.00289052	100
AGTGACACTGTAGC-1	HEK293T	300	1.99065	0.717974	100									AGTGACACTGTAGC-1	HEK293T	1413	1.51964	0.819005	100
AGTGACACTGTGGT-1	Jurkat	878	0.00590293	0.00199013	100									AGTGACACTGTGGT-1	Jurkat	296	0.0867768	0.0315227	100
AGTGCAACCGTACA-1	Jurkat	1121	0.0199797	0.0126823	100									AGTGCAACCGTACA-1	Jurkat	200	0.00620602	0.000723738	100
AGTGCAACTGGAGG-1	Jurkat	1025	0.0995433	0.047463	100									AGTGCAACTGGAGG-1	Jurkat	235	0.505192	0.0743816	100
AGTGTGACAGCAAA-1	Jurkat	975	0.516364	0.210037	100									AGTGTGACAGCAAA-1	Jurkat	293	0.167271	0.047134	100
AGTGTGACATCGGT-1	Jurkat	854	0.309506	0.200282	100									AGTGTGACATCGGT-1	Jurkat	237	0.0986776	0.029391	100
AGTGTGACTGTCTT-1	HEK293T	238	0.133592	0.113395	100									AGTGTGACTGTCTT-1	HEK293T	1239	2.75604e-05	3.68238e-09	100
AGTGTTCTACCCTC-1	Jurkat	908	0.030679	0.019434	100									AGTGTTCTACCCTC-1	Jurkat	248	0.0121272	0.00143208	100
AGTGTTCTTCCTCG-1	HEK293T	235	0.338694	0.26907	100									AGTGTTCTTCCTCG-1	HEK293T	1257	0.759202	0.598659	100
AGTTAAACCATCAG-1	Jurkat	1007	0.0410352	0.0131038	100									AGTTAAACCATCAG-1	Jurkat	299	0.0587231	0.0110932	100
AGTTAAACCGTACA-1	Jurkat	944	0.150792	0.078421	100									AGTTAAACCGTACA-1	Jurkat	280	0.0214058	0.00434777	100
AGTTAAACTGTCCC-1	Jurkat	689	3.36741e-05	3.76275e-09	100									AGTTAAACTGTCCC-1	Jurkat	177	0.0154773	0.0040194	100
AGTTATGAGTCACA-1	HEK293T	337	1.3383	0.63024	100									AGTTATGAGTCACA-1	HEK293T	1264	0.851723	0.497025	100
AGTTATGAGTCGTA-1	Jurkat	1008	0.538444	0.326029	100									AGTTATGAGTCGTA-1	Jurkat	363	0.000949957	3.0982e-05	100
AGTTATGAGTCTGA-1	HEK293T	233	0.114363	0.0462849	100									AGTTATGAGTCTGA-1	HEK293T	1171	0.00873037	0.00229847	100
AGTTCTACGGGAGT-1	HEK293T	218	1.67553	1.46865	100									AGTTCTACGGGAGT-1	HEK293T	1129	0.10729	0.0916444	100
AGTTCTTGTGCCCT-1	Jurkat	893	0.023139	0.0124094	100									AGTTCTTGTGCCCT-1	Jurkat	300	1.92309e-05	1.25279e-09	100
AGTTGTCTAGGAGC-1	Jurkat	955	0.0180927	0.00529972	100									AGTTGTCTAGGAGC-1	Jurkat	284	0.0357416	0.0306612	100
AGTTGTCTCTTGTT-1	HEK293T	167	0.337809	0.148551	100									AGTTGTCTCTTGTT-1	HEK293T	1033	0.0176574	0.0123348	100
AGTTTAGAGAACCT-1	HEK293T	230	1.21128	0.531861	100									AGTTTAGAGAACCT-1	HEK293T	1076	0.730946	0.34762	100
AGTTTAGAGCCATA-1	Jurkat	859	0.27883	0.16208	100									AGTTTAGAGCCATA-1	Jurkat	203	0.500422	0.112678	100
AGTTTAGAGGTACT-1	Jurkat	1126	0.562321	0.378138	100									AGTTTAGAGGTACT-1	Jurkat	286	0.0217305	0.00440908	100
AGTTTCACCTTGAG-1	Jurkat	941	0.218296	0.164874	100									AGTTTCACCTTGAG-1	Jurkat	321	0.201293	0.0696052	100
AGTTTGCTTTTGTC-1	HEK293T	297	3.02998	0.818894	100									AGTTTGCTTTTGTC-1	HEK293T	1294	0.793835	0.458932	100
ATAAACACAACCGT-1	Jurkat	1080	0.301001	0.251697	100									ATAAACACAACCGT-1	Jurkat	294	0.319056	0.142205	100
ATAAACACACCACA-1	Jurkat	931	0.0265397	0.00955307	100									ATAAACACACCACA-1	Jurkat	277	0.0104344	0.00220632	100
ATAAACACGGTTAC-1	Jurkat	928	2.39276e-05	2.1651e-09	100									ATAAACACGGTTAC-1	Jurkat	206	0.0158662	0.00494536	100
ATAAACACTATGGC-1	Jurkat	870	0.0287167	0.0175287	100									ATAAACACTATGGC-1	Jurkat	237	0.00615427	0.000621066	100
ATAACATGAGTCTG-1	HEK293T	258	3.39627	1.19881	100									ATAACATGAGTCTG-1	HEK293T	1173	0.372238	0.303111	100
ATAACATGCACCAA-1	HEK293T	207	2.46586	1.131	100									ATAACATGCACCAA-1	HEK293T	1008	0.0515001	0.0277975	100
ATAACCCTGAATCC-1	HEK293T	212	0.454263	0.333523	100									ATAACCCTGAATCC-1	HEK293T	1181	0.00842401	0.00450243	100
ATAACCCTTAGCCA-1	Jurkat	837	0.377774	0.305601	100									ATAACCCTTAGCCA-1	Jurkat	170	0.0356534	0.0204192	100
ATAAGTACTGTCTT-1	Jurkat	961	0.238236	0.149209	100									ATAAGTACTGTCTT-1	Jurkat	275	0.0126031	0.0028342	100
ATAAGTTGCGTTGA-1	Jurkat	822	0.124339	0.0852557	100									ATAAGTTGCGTTGA-1	Jurkat	242	0.0157219	0.00291134	100
ATAAGTTGCTAGAC-1	HEK293T	280	0.570769	0.424217	100									ATAAGTTGCTAGAC-1	HEK293T	1400	0.00146562	0.000284968	100
ATAAGTTGGCTATG-1	Jurkat	1025	0.0221269	0.00641681	100									ATAAGTTGGCTATG-1	Jurkat	357	0.0978995	0.0302152	100
ATAAGTTGTCACCC-1	Jurkat	891	0.248784	0.165951	100									ATAAGTTGTCACCC-1	Jurkat	240	0.0336126	0.00801372	100
ATAATCGAACAGCT-1	HEK293T	318	1.26868	0.505717	100									ATAATCGAACAGCT-1	HEK293T	1055	0.447111	0.255025	100
ATAATCGAGGCATT-1	Jurkat	892	0.0212393	0.00549341	100									ATAATCGAGGCATT-1	Jurkat	240	2.475e-05	2.43761e-09	100
ATAATCGAGTAAAG-1	Jurkat	1022	0.0292138	0.0130679	100									ATAATCGAGTAAAG-1	Jurkat	286	0.0180265	0.00279811	100
ATAATCGAGTAGGG-1	HEK293T	198	0.574495	0.235919	100									ATAATCGAGTAGGG-1	HEK293T	1040	0.160374	0.122171	100
ATAATGACCCGTTC-1	HEK293T	124	2.88742	0.974297	100									ATAATGACCCGTTC-1	HEK293T	990	3.06539e-05	3.80264e-09	100
ATAATGACTGCAAC-1	Jurkat	1090	0.0125527	0.00508839	100									ATAATGACTGCAAC-1	Jurkat	367	0.00400947	0.000426934	100
ATACAATGGGCAAG-1	HEK293T	180	0.845237	0.625718	100									ATACAATGGGCAAG-1	HEK293T	1143	0.107548	0.0864274	100
ATACAATGTCTTAC-1	Jurkat	848	0.157968	0.0965028	100									ATACAATGTCTTAC-1	Jurkat	279	0.230683	0.120356	100
ATACACCTTCCTGC-1	HEK293T	197	0.0683759	0.0435092	100									ATACACCTTCCTGC-1	HEK293T	1130	0.00104944	0.000109553	100
ATACCGGAGATGAA-1	Jurkat	936	3.21747e-05	4.93054e-09	100									ATACCGGAGATGAA-1	Jurkat	366	0.0161193	0.00294222	100
ATACCTACTGATGC-1	Jurkat	865	0.00555333	0.0019751	100									ATACCTACTGATGC-1	Jurkat	316	0.0134301	0.00142268	100
ATACCTTGTGCCAA-1	HEK293T	283	0.962656	0.869732	100									ATACCTTGTGCCAA-1	HEK293T	1241	0.263418	0.206688	100
ATACGGACAAGCAA-1	Jurkat	1122	0.912987	0.749893	100									ATACGGACAAGCAA-1	Jurkat	309	0.0423883	0.00856997	100
ATACGGACCTTGGA-1	Jurkat	878	5.72728e-05	1.42867e-08	100									ATACGGACCTTGGA-1	Jurkat	352	0.0119654	0.00232063	100
ATACGGACTTTGGG-1	Jurkat	920	4.01429e-05	7.21835e-09	100									ATACGGACTTTGGG-1	Jurkat	238	0.0158458	0.00450873	100
ATACTCTGGAACCT-1	Jurkat	1204	0.00022487	3.4535e-06	100									ATACTCTGGAACCT-1	Jurkat	320	0.00462009	0.000363234	100
ATACTCTGGCCTTC-1	HEK293T	194	0.224681	0.16744	100									ATACTCTGGCCTTC-1	HEK293T	950	0.18202	0.12658	100
ATACTCTGTCCAGA-1	Jurkat	1070	0.213388	0.174974	100									ATACTCTGTCCAGA-1	Jurkat	250	0.0326702	0.00642447	100
ATACTCTGTCCTTA-1	HEK293T	356	0.890072	0.45939	100									ATACTCTGTCCTTA-1	HEK293T	1191	0.163697	0.0829061	100
ATAGAACTACCACA-1	Jurkat	883	0.0585087	0.0236634	100									ATAGAACTACCACA-1	Jurkat	256	0.0151457	0.00293833	100
ATAGAACTCAGAGG-1	HEK293T	188	1.19086	0.483664	100									ATAGAACTCAGAGG-1	HEK293T	1243	0.160763	0.0907151	100
ATAGAACTTTGTGG-1	HEK293T	194	1.01428	0.185167	100									ATAGAACTTTGTGG-1	HEK293T	1109	0.96383	0.211895	100
ATAGAACTTTTCAC-1	HEK293T	260	0.00340341	0.000280918	100									ATAGAACTTTTCAC-1	HEK293T	1123	0.04557	0.0291405	100
ATAGATACCTGAGT-1	HEK293T	266	1.48086	0.565215	100									ATAGATACCTGAGT-1	HEK293T	1282	0.123943	0.0597917	100
ATAGATTGATCACG-1	Jurkat	1008	0.257754	0.125259	100									ATAGATTGATCACG-1	Jurkat	330	0.0363081	0.0120706	100
ATAGCCGAATGACC-1	Jurkat	965	0.0252775	0.0223537	100									ATAGCCGAATGACC-1	Jurkat	266	0.0125676	0.00195651	100
ATAGCGTGACACTG-1	Jurkat	1008	0.0363673	0.0351353	100									ATAGCGTGACACTG-1	Jurkat	279	0.0127595	0.00437818	100
ATAGCGTGAGTCTG-1	HEK293T	234	1.81903	0.306049	100									ATAGCGTGAGTCTG-1	HEK293T	1069	0.175712	0.0782306	100
ATAGCGTGGGGATG-1	HEK293T	250	4.11444	0.343599	100									ATAGCGTGGGGATG-1	HEK293T	1100	1.1144	0.679732	100
ATAGCTCTAGATCC-1	HEK293T	332	0.189631	0.0903842	100									ATAGCTCTAGATCC-1	HEK293T	1253	0.0136845	0.00377139	100
ATAGCTCTCCGTAA-1	Jurkat	908	0.0200044	0.00766935	100									ATAGCTCTCCGTAA-1	Jurkat	261	0.0498235	0.0123914	100
ATAGCTCTCGCTAA-1	Jurkat	1029	0.310055	0.164436	100									ATAGCTCTCGCTAA-1	Jurkat	339	0.00498681	0.000814405	100
ATAGCTCTTCGCCT-1	HEK293T	224	1.24509	0.822173	100									ATAGCTCTTCGCCT-1	HEK293T	1216	0.23392	0.176428	100
ATAGGAGATGCGTA-1	Jurkat	874	0.143479	0.0730817	100									ATAGGAGATGCGTA-1	Jurkat	229	0.023338	0.0150796	100
ATAGGCTGCTGGTA-1	HEK293T	312	0.0122071	0.00450161	100									ATAGGCTGCTGGTA-1	HEK293T	1302	0.435816	0.200654	100
ATAGTCCTCTGCAA-1	HEK293T	258	0.299601	0.396665	100									ATAGTCCTCTGCAA-1	HEK293T	1128	0.00124132	8.26776e-05	100
ATAGTTGACAAAGA-1	HEK293T	295	0.388242	0.216619	100									ATAGTTGACAAAGA-1	HEK293T	1143	0.0494681	0.037275	100
ATAGTTGACTTCTA-1	Jurkat	1017	0.004475	0.000933873	100									ATAGTTGACTTCTA-1	Jurkat	361	0.120547	0.0468978	100
ATAGTTGATCATTC-1	Jurkat	783	0.00193834	0.000283546	100									ATAGTTGATCATTC-1	Jurkat	187	0.0828538	0.036181	100
ATAGTTGATCTCAT-1	HEK293T	242	0.0178815	0.00741035	100									ATAGTTGATCTCAT-1	HEK293T	1256	0.0563308	0.0503521	100
ATAGTTGATGCCTC-1	HEK293T	272	2.3747	1.00644	100									ATAGTTGATGCCTC-1	HEK293T	1254	0.238511	0.148324	100
ATATACGAGAACCT-1	Jurkat	902	0.0701509	0.0302102	100									ATATACGAGAACCT-1	Jurkat	288	0.132061	0.0474138	100
ATATACGAGTAGCT-1	HEK293T	251	0.0515085	0.0171431	100									ATATACGAGTAGCT-1	HEK293T	1246	0.917786	0.653665	100
ATATACGAGTTCAG-1	HEK293T	262	2.02465	0.970193	100									ATATACGAGTTCAG-1	HEK293T	1088	0.0516125	0.0247793	100
ATATACGATGAGGG-1	HEK293T	198	0.335562	0.427664	100									ATATACGATGAGGG-1	HEK293T	1174	0.0805762	0.0470046	100
ATATAGTGAGTACC-1	HEK293T	292	0.521016	0.480259	100									ATATAGTGAGTACC-1	HEK293T	1194	2.40409e-05	2.86094e-09	100
ATATAGTGCGTTAG-1	Jurkat	962	0.0365944	0.0237932	100									ATATAGTGCGTTAG-1	Jurkat	188	1.69259e-05	5.72481e-10	100
ATATAGTGTTTCGT-1	HEK293T	252	2.14115	0.596966	100									ATATAGTGTTTCGT-1	HEK293T	1158	0.409649	0.219973	100
ATATGAACGTGTCA-1	Jurkat	900	1.01651	0.546715	100									ATATGAACGTGTCA-1	Jurkat	197	0.000832053	1.75919e-05	100
ATATGAACTGGATC-1	HEK293T	204	0.100735	0.0404801	100									ATATGAACTGGATC-1	HEK293T	981	2.3217e-05	2.63619e-09	100
ATATGCCTCACACA-1	HEK293T	342	0.1012	0.0648145	100									ATATGCCTCACACA-1	HEK293T	1286	0.0207841	0.0165842	100
ATATGCCTTCATTC-1	Jurkat	932	0.139638	0.0754177	100									ATATGCCTTCATTC-1	Jurkat	314	0.00677567	0.00138911	100
ATATGCCTTCCGTC-1	HEK293T	269	0.683566	0.505853	100									ATATGCCTTCCGTC-1	HEK293T	1148	1.61156e-05	1.2587e-09	100
ATCAAATGTCAAGC-1	Jurkat	881	0.130361	0.0647164	100									ATCAAATGTCAAGC-1	Jurkat	231	0.11515	0.0470223	100
ATCAACCTAACCGT-1	HEK293T	247	1.40306	1.07228	100									ATCAACCTAACCGT-1	HEK293T	1249	0.538741	0.570829	100
ATCAACCTACCCTC-1	HEK293T	183	0.38763	0.3519	100									ATCAACCTACCCTC-1	HEK293T	1100	0.0143814	0.00756969	100
ATCAACCTCCAACA-1	Jurkat	1020	0.014182	0.00513843	100									ATCAACCTCCAACA-1	Jurkat	271	0.00292085	0.000319816	100
ATCAACCTCCGCTT-1	HEK293T	303	0.892045	0.642466	100									ATCAACCTCCGCTT-1	HEK293T	1385	0.0771336	0.0400269	100
ATCAACCTGGTTAC-1	HEK293T	294	1.51836	0.704517	100									ATCAACCTGGTTAC-1	HEK293T	1305	1.11244	0.428549	100
ATCACACTCTATGG-1	HEK293T	247	0.0829433	0.0538452	100									ATCACACTCTATGG-1	HEK293T	1400	0.0489188	0.0293342	100
ATCACGGACTCTCG-1	HEK293T	266	0.245544	0.157233	100									ATCACGGACTCTCG-1	HEK293T	1183	0.0100141	0.00311819	100
ATCACGGAGGTGAG-1	HEK293T	203	3.00222	0.425051	100									ATCACGGAGGTGAG-1	HEK293T	1135	0.973173	0.400644	100
ATCACGGATGAACC-1	HEK293T	190	0.0418116	0.0156441	100									ATCACGGATGAACC-1	HEK293T	1153	1.40483	0.409336	100
ATCACTACAGGAGC-1	Jurkat	765	0.0266956	0.013457	100									ATCACTACAGGAGC-1	Jurkat	190	1.64029e-05	9.11555e-10	100
ATCACTACATCGAC-1	HEK293T	150	2.10259	0.427483	100									ATCACTACATCGAC-1	HEK293T	1014	0.374839	0.242044	100
ATCACTACCAGTTG-1	HEK293T	242	2.23964	0.978311	100									ATCACTACCAGTTG-1	HEK293T	1112	0.524217	0.439649	100
ATCACTTGGCGATT-1	HEK293T	240	2.51703	1.39383	100									ATCACTTGGCGATT-1	HEK293T	1113	3.56375	1.19752	100
ATCACTTGTATCTC-1	HEK293T	324	0.596386	0.204598	100									ATCACTTGTATCTC-1	HEK293T	1289	0.398702	0.156791	100
ATCAGGTGGAAAGT-1	HEK293T	247	0.386848	0.158023	100									ATCAGGTGGAAAGT-1	HEK293T	1121	0.112431	0.0473228	100
ATCAGGTGGTACCA-1	HEK293T	206	0.442135	0.276847	100									ATCAGGTGGTACCA-1	HEK293T	1124	0.0247171	0.0133629	100
ATCATCTGAAGAGT-1	Jurkat	956	0.419846	0.173848	100									ATCATCTGAAGAGT-1	Jurkat	264	0.0255342	0.00503786	100
ATCATCTGACCTGA-1	Jurkat	1069	0.110571	0.0453124	100									ATCATCTGACCTGA-1	Jurkat	328	1.49166e-05	6.77912e-10	100
ATCATCTGAGAAGT-1	HEK293T	306	1.42331	0.709628	100									ATCATCTGAGAAGT-1	HEK293T	1365	1.22844	0.734468	100
ATCATCTGCCGAAT-1	Jurkat	997	0.346248	0.184903	100									ATCATCTGCCGAAT-1	Jurkat	257	0.0421389	0.017039	100
ATCATCTGGAATAG-1	Jurkat	1052	0.212525	0.109989	100									ATCATCTGGAATAG-1	Jurkat	322	1.64451e-05	4.88578e-10	100
ATCATCTGTGCTAG-1	Jurkat	801	0.0645454	0.0306348	100									ATCATCTGTGCTAG-1	Jurkat	201	0.021389	0.00316467	100
ATCATCTGTTCGGA-1	Jurkat	993	0.494085	0.213176	100									ATCATCTGTTCGGA-1	Jurkat	287	0.22977	0.0804771	100
ATCATGCTAAACAG-1	HEK293T	340	1.28416	0.556202	100									ATCATGCTAAACAG-1	HEK293T	1461	0.008547	0.00261023	100
ATCATGCTGCTTCC-1	Jurkat	979	0.298439	0.348707	100									ATCATGCTGCTTCC-1	Jurkat	194	0.0628765	0.0572628	100
ATCCATACTAGTCG-1	Jurkat	1035	0.154833	0.0905489	100									ATCCATACTAGTCG-1	Jurkat	297	3.94169e-05	3.66932e-09	100
ATCCCGTGGTCCTC-1	Jurkat	1018	3.35677e-05	4.50547e-09	100									ATCCCGTGGTCCTC-1	Jurkat	287	0.0185531	0.00307519	100
ATCCCGTGTTGGCA-1	HEK293T	249	0.912376	0.864385	100									ATCCCGTGTTGGCA-1	HEK293T	1086	0.0273943	0.0123404	100
ATCCTAACAGGTTC-1	HEK293T	380	4.65818	1.58987	100									ATCCTAACAGGTTC-1	HEK293T	1233	0.0407016	0.0282343	100
ATCGACGAGAACCT-1	Jurkat	958	0.00315657	0.000610599	100									ATCGACGAGAACCT-1	Jurkat	214	0.037895	0.00783365	100
ATCGACGAGAGGAC-1	Jurkat	989	0.134063	0.0398585	100									ATCGACGAGAGGAC-1	Jurkat	270	0.042826	0.0103914	100
ATCGAGTGCTACTT-1	HEK293T	296	2.87088	1.31976	100									ATCGAGTGCTACTT-1	HEK293T	1122	1.94997	1.18158	100
ATCGCAGATCGCAA-1	Jurkat	940	0.0999604	0.0689937	100									ATCGCAGATCGCAA-1	Jurkat	230	0.175519	0.0539073	100
ATCGCCACAAGAGT-1	HEK293T	282	3.23215e-05	4.42067e-09	100									ATCGCCACAAGAGT-1	HEK293T	1409	0.00503295	0.00242459	100
ATCGCCACCCGCTT-1	HEK293T	314	2.06631	0.989684	100									ATCGCCACCCGCTT-1	HEK293T	1170	1.43807	0.747135	100
ATCGCCACTAGCGT-1	HEK293T	217	0.15897	0.0475573	100									ATCGCCACTAGCGT-1	HEK293T	1181	0.200312	0.130944	100
ATCGCGCTACCGAT-1	Jurkat	924	0.196132	0.125643	100									ATCGCGCTACCGAT-1	Jurkat	267	0.083145	0.0194561	100
ATCGCGCTCATTTC-1	HEK293T	313	1.99811	0.678005	100									ATCGCGCTCATTTC-1	HEK293T	1386	0.374902	0.262278	100
ATCGCGCTGCTGAT-1	HEK293T	257	0.0651893	0.0348088	100									ATCGCGCTGCTGAT-1	HEK293T	1362	3.29864e-05	3.39116e-09	100
ATCGGAACATGTCG-1	Jurkat	963	1.76179e-05	8.16843e-10	100									ATCGGAACATGTCG-1	Jurkat	258	6.06977e-06	2.22518e-10	100
ATCGGAACGCCCTT-1	HEK293T	228	0.491935	0.131445	100									ATCGGAACGCCCTT-1	HEK293T	1191	0.209008	0.0866236	100
ATCGGTGAAAGTAG-1	Jurkat	975	0.0560545	0.0300828	100									ATCGGTGAAAGTAG-1	Jurkat	298	0.00660006	0.00125407	100
ATCGGTGAGGTTAC-1	HEK293T	324	0.742315	0.481628	100									ATCGGTGAGGTTAC-1	HEK293T	1278	2.11494	0.689271	100
ATCGGTGATCAAGC-1	Jurkat	944	0.0984374	0.057214	100									ATCGGTGATCAAGC-1	Jurkat	240	0.0629447	0.014568	100
ATCGTTTGGGCAAG-1	Jurkat	916	0.0476071	0.017071	100									ATCGTTTGGGCAAG-1	Jurkat	276	1.72735e-05	1.79353e-09	100
ATCTACACGCGATT-1	Jurkat	1010	0.17596	0.0693826	100									ATCTACACGCGATT-1	Jurkat	299	0.131434	0.040696	100
ATCTACACTCCCAC-1	HEK293T	230	0.411564	0.238394	100									ATCTACACTCCCAC-1	HEK293T	1238	0.151926	0.0766884	100
ATCTACTGATCGTG-1	HEK293T	248	0.0572569	0.0175518	100									ATCTACTGATCGTG-1	HEK293T	1325	0.0660596	0.0207839	100
ATCTGACTAAGCAA-1	HEK293T	268	0.66874	0.56873	100									ATCTGACTAAGCAA-1	HEK293T	1159	0.00139329	0.000214356	100
ATCTGACTGGAGCA-1	Jurkat	949	0.0420324	0.0194313	100									ATCTGACTGGAGCA-1	Jurkat	298	0.0342328	0.00393701	100
ATCTGACTTAGAGA-1	HEK293T	313	1.78224	0.422073	100									ATCTGACTTAGAGA-1	HEK293T	1381	0.485619	0.313761	100
ATCTGACTTGCAGT-1	HEK293T	178	0.325657	0.156301	100									ATCTGACTTGCAGT-1	HEK293T	1147	0.0919579	0.0442051	100
ATCTGGGAACCCTC-1	Jurkat	1015	0.0220126	0.0103859	100									ATCTGGGAACCCTC-1	Jurkat	250	0.00486522	0.000347205	100
ATCTGGGACTTCTA-1	Jurkat	962	0.233706	0.156351	100									ATCTGGGACTTCTA-1	Jurkat	249	0.0518044	0.0333665	100
ATCTGTTGAAGCAA-1	Jurkat	757	0.274823	0.19029	100									ATCTGTTGAAGCAA-1	Jurkat	225	0.00430403	0.000287174	100
ATCTGTTGCGACAT-1	HEK293T	355	1.04495	0.518714	100									ATCTGTTGCGACAT-1	HEK293T	1267	0.192756	0.11789	100
ATCTGTTGGCTTCC-1	HEK293T	168	2.41833	1.00428	100									ATCTGTTGGCTTCC-1	HEK293T	1091	0.138844	0.11945	100
ATCTTGACAGTCGT-1	Jurkat	944	0.000904024	3.67688e-05	100									ATCTTGACAGTCGT-1	Jurkat	294	0.0453	0.0170147	100
ATCTTGACGTTTGG-1	Jurkat	865	0.105364	0.0869616	100									ATCTTGACGTTTGG-1	Jurkat	230	1.53289e-05	6.63593e-10	100
ATCTTGACTGACAC-1	Jurkat	960	3.98887e-05	5.90174e-09	100									ATCTTGACTGACAC-1	Jurkat	335	0.00208714	0.000137585	100
ATCTTTCTAAGTGA-1	Jurkat	775	0.00529918	0.00212989	100									ATCTTTCTAAGTGA-1	Jurkat	238	0.103158	0.0307749	100
ATCTTTCTTGAGGG-1	HEK293T	270	0.230621	0.164606	100									ATCTTTCTTGAGGG-1	HEK293T	1096	0.00601135	0.00168587	100
ATCTTTCTTGCAGT-1	HEK293T	221	0.654642	0.629865	100									ATCTTTCTTGCAGT-1	HEK293T	1241	0.015122	0.00948678	100
ATGAAACTCCATGA-1	Jurkat	808	0.00705772	0.00185668	100									ATGAAACTCCATGA-1	Jurkat	260	0.00970152	0.00121851	100
ATGAAACTCGGAGA-1	HEK293T	227	2.1494	0.29473	100									ATGAAACTCGGAGA-1	HEK293T	1144	0.116793	0.0651712	100
ATGAAGGAACTACG-1	Jurkat	925	0.00111924	0.000109303	100									ATGAAGGAACTACG-1	Jurkat	262	1.92152e-05	8.97068e-10	100
ATGAAGGAGTTCTT-1	Jurkat	916	0.00841757	0.00226433	100									ATGAAGGAGTTCTT-1	Jurkat	270	0.0018661	6.31491e-05	100
ATGACGTGAAGGTA-1	Jurkat	902	2.51486e-05	1.7957e-09	100									ATGACGTGAAGGTA-1	Jurkat	231	0.251814	0.145079	100
ATGACGTGTCAGTG-1	Jurkat	860	0.0249398	0.0113409	100									ATGACGTGTCAGTG-1	Jurkat	257	0.0369755	0.011668	100
ATGAGAGAGACGTT-1	Jurkat	1089	0.0102515	0.00459071	100									ATGAGAGAGACGTT-1	Jurkat	251	3.68705e-05	7.64177e-09	100
ATGAGAGAGCGTTA-1	Jurkat	959	0.0361178	0.0145766	100									ATGAGAGAGCGTTA-1	Jurkat	360	2.16451e-05	2.03021e-09	100
ATGAGCACAGATGA-1	Jurkat	780	0.0286941	0.0168508	100									ATGAGCACAGATGA-1	Jurkat	178	0.236874	0.125716	100
ATGAGCACCCCACT-1	HEK293T	297	2.10828	0.435057	100									ATGAGCACCCCACT-1	HEK293T	1144	0.704587	0.327222	100
ATGAGCACCCGAAT-1	Jurkat	1222	0.000774145	4.80776e-05	100									ATGAGCACCCGAAT-1	Jurkat	261	0.141625	0.0660516	100
ATGAGCACTCGTAG-1	Jurkat	1013	3.72975e-05	4.83336e-09	100									ATGAGCACTCGTAG-1	Jurkat	349	0.0121784	0.00144	100
ATGATAACCGGAGA-1	HEK293T	227	0.503671	0.356153	100									ATGATAACCGGAGA-1	HEK293T	1185	0.00841348	0.00194016	100
ATGATAACTGACCA-1	Jurkat	1001	0.000724984	4.90315e-05	100									ATGATAACTGACCA-1	Jurkat	360	1.82371e-05	2.01897e-09	100
ATGATATGGGAAAT-1	Jurkat	840	0.0588568	0.0258394	100									ATGATATGGGAAAT-1	Jurkat	111	0.019356	0.00278963	100
ATGATATGTACTGG-1	Jurkat	831	0.641187	0.278849	100									ATGATATGTACTGG-1	Jurkat	253	0.000210842	1.19095e-06	100
ATGCACGAGTGCAT-1	HEK293T	284	1.7297	0.482085	100									ATGCACGAGTGCAT-1	HEK293T	1231	0.502662	0.259171	100
ATGCAGTGGGACTT-1	Jurkat	870	0.0282581	0.00974367	100									ATGCAGTGGGACTT-1	Jurkat	227	0.00937166	0.000535153	100
ATGCAGTGTTTGTC-1	Jurkat	1036	0.000647603	4.02863e-05	100									ATGCAGTGTTTGTC-1	Jurkat	346	0.0129111	0.00323166	100
ATGCCAGAAGAGAT-1	Jurkat	980	0.0913273	0.0412385	100									ATGCCAGAAGAGAT-1	Jurkat	300	0.0122779	0.00304925	100
ATGCCAGAAGGTTC-1	Jurkat	1032	0.0429577	0.0185044	100									ATGCCAGAAGGTTC-1	Jurkat	270	0.222439	0.113684	100
ATGCCAGACGTAAC-1	HEK293T	174	1.35982	1.44187	100									ATGCCAGACGTAAC-1	HEK293T	967	0.00656246	0.0019786	100
ATGCCAGATACTGG-1	HEK293T	270	0.00889106	0.00205586	100									ATGCCAGATACTGG-1	HEK293T	1208	0.0113259	0.00239758	100
ATGCCGCTCCCAAA-1	Jurkat	846	0.0225327	0.00599271	100									ATGCCGCTCCCAAA-1	Jurkat	187	0.0902106	0.01836	100
ATGCCGCTCCGTTC-1	Jurkat	991	2.64906e-05	2.35318e-09	100									ATGCCGCTCCGTTC-1	Jurkat	267	0.0188378	0.00193844	100
ATGCCGCTTACGAC-1	Jurkat	1003	0.0339965	0.0187947	100									ATGCCGCTTACGAC-1	Jurkat	208	4.62527e-05	6.2288e-09	100
ATGCCGCTTATGGC-1	Jurkat	1067	0.0799339	0.0467082	100									ATGCCGCTTATGGC-1	Jurkat	291	0.0443849	0.00939473	100
ATGCGATGATCAGC-1	Jurkat	1000	0.253611	0.178844	100									ATGCGATGATCAGC-1	Jurkat	278	0.097567	0.0281879	100
ATGCGATGCCTTAT-1	HEK293T	314	0.026142	0.0157735	100									ATGCGATGCCTTAT-1	HEK293T	1424	0.17988	0.146084	100
ATGCGATGTATGGC-1	HEK293T	247	0.44424	0.238635	100									ATGCGATGTATGGC-1	HEK293T	1190	0.0254291	0.01374	100
ATGCGATGTCTGGA-1	HEK293T	270	2.98562	1.51893	100									ATGCGATGTCTGGA-1	HEK293T	1337	0.0164661	0.00627308	100
ATGCGCCTGTTGAC-1	HEK293T	200	0.666378	0.486903	100									ATGCGCCTGTTGAC-1	HEK293T	1067	0.137234	0.103198	100
ATGCTTTGACGGAG-1	Jurkat	962	0.0403216	0.0125986	100									ATGCTTTGACGGAG-1	Jurkat	354	0.00659164	0.00106534	100
ATGCTTTGTCCTTA-1	HEK293T	270	0.46831	0.398015	100									ATGCTTTGTCCTTA-1	HEK293T	1246	0.395369	0.326144	100
ATGGGTACGAGCTT-1	HEK293T	180	0.961017	0.62167	100									ATGGGTACGAGCTT-1	HEK293T	1233	0.00792757	0.00324194	100
ATGGGTACGTTGAC-1	Jurkat	1012	0.0398494	0.0126276	100									ATGGGTACGTTGAC-1	Jurkat	239	4.14179e-05	5.93631e-09	100
ATGGTGACACCATG-1	HEK293T	290	0.0302289	0.00850966	100									ATGGTGACACCATG-1	HEK293T	1300	0.00904139	0.0018378	100
ATGGTGACGAATAG-1	Jurkat	1014	0.0693576	0.0450332	100									ATGGTGACGAATAG-1	Jurkat	296	0.126562	0.0691828	100
ATGTAAACCGAGAG-1	Jurkat	1098	0.155867	0.076035	100									ATGTAAACCGAGAG-1	Jurkat	304	2.94397e-05	2.57085e-09	100
ATGTAAACTTTACC-1	Jurkat	1016	0.0522778	0.0227067	100									ATGTAAACTTTACC-1	Jurkat	325	0.162908	0.0559635	100
ATGTACCTCTATTC-1	Jurkat	969	0.0115819	0.0060743	100									ATGTACCTCTATTC-1	Jurkat	227	1.35818e-05	4.8622e-10	100
ATGTACCTGCTTAG-1	Jurkat	818	0.115773	0.0801064	100									ATGTACCTGCTTAG-1	Jurkat	263	2.06569e-05	8.98184e-10	100
ATGTCACTCACTAG-1	HEK293T	260	0.14404	0.0575559	100									ATGTCACTCACTAG-1	HEK293T	1373	0.010452	0.00805552	100
ATGTCGGAACACCA-1	Jurkat	1058	0.0175205	0.0075895	100									ATGTCGGAACACCA-1	Jurkat	367	0.0682883	0.0220089	100
ATGTCGGAAGAATG-1	HEK293T	237	2.69769	1.2212	100									ATGTCGGAAGAATG-1	HEK293T	1312	0.968219	0.958616	100
ATGTCGGACTGTGA-1	Jurkat	826	0.0749898	0.0404768	100									ATGTCGGACTGTGA-1	Jurkat	211	0.014367	0.00238472	100
ATGTCGGATAGAGA-1	HEK293T	284	0.244962	0.168024	100									ATGTCGGATAGAGA-1	HEK293T	1256	0.0393677	0.0219119	100
ATGTCGGATGACTG-1	HEK293T	192	0.284982	0.30106	100									ATGTCGGATGACTG-1	HEK293T	1235	0.96711	0.525666	100
ATGTTAGACCTCGT-1	HEK293T	280	1.31683	0.934605	100									ATGTTAGACCTCGT-1	HEK293T	1139	0.984016	0.686666	100
ATGTTAGACTCGAA-1	HEK293T	248	0.942009	0.371675	100									ATGTTAGACTCGAA-1	HEK293T	1162	0.0953682	0.09449	100
ATGTTAGAGTGTAC-1	Jurkat	995	0.00238609	0.000437636	100									ATGTTAGAGTGTAC-1	Jurkat	294	0.0020082	0.000287925	100
ATGTTCACAACCTG-1	HEK293T	270	1.1084	0.409812	100									ATGTTCACAACCTG-1	HEK293T	1169	0.712228	0.316508	100
ATGTTCACCTCAGA-1	Jurkat	1034	0.112709	0.0701823	100									ATGTTCACCTCAGA-1	Jurkat	430	2.34289e-05	2.13736e-09	100
ATGTTCACGTGTCA-1	Jurkat	838	0.861392	0.98161	100									ATGTTCACGTGTCA-1	Jurkat	211	0.051287	0.0531005	100
ATGTTGCTATCACG-1	HEK293T	254	0.349041	0.314609	100									ATGTTGCTATCACG-1	HEK293T	1181	0.0766872	0.0472713	100
ATGTTGCTCTCATT-1	HEK293T	236	1.11087	0.668233	100									ATGTTGCTCTCATT-1	HEK293T	1254	2.55488e-05	3.14409e-09	100
ATTAACGAATGTCG-1	Jurkat	906	0.00857932	0.00251071	100									ATTAACGAATGTCG-1	Jurkat	268	0.00630046	0.00102393	100
ATTAACGACAACCA-1	HEK293T	302	0.134447	0.105214	100									ATTAACGACAACCA-1	HEK293T	1244	0.634077	0.414834	100
ATTAACGAGAGCTT-1	Jurkat	906	0.277998	0.201954	100									ATTAACGAGAGCTT-1	Jurkat	199	0.00746232	0.00104788	100
ATTAAGACCTACGA-1	Jurkat	1011	0.0187633	0.00664757	100									ATTAAGACCTACGA-1	Jurkat	380	2.1777e-05	1.19974e-09	100
ATTAAGACGAGATA-1	Jurkat	1004	0.0445876	0.011669	100									ATTAAGACGAGATA-1	Jurkat	274	0.0260001	0.00358795	100
ATTAAGACTGAGGG-1	HEK293T	247	0.161934	0.0559026	100									ATTAAGACTGAGGG-1	HEK293T	1232	0.74987	0.265654	100
ATTAAGACTTGGTG-1	Jurkat	938	0.19259	0.115741	100									ATTAAGACTTGGTG-1	Jurkat	274	0.0787171	0.0397129	100
ATTACCACAAAACG-1	Jurkat	1026	0.650504	0.441068	100									ATTACCACAAAACG-1	Jurkat	266	0.418187	0.19027	100
ATTACCACACCGAT-1	HEK293T	247	0.880098	0.576037	100									ATTACCACACCGAT-1	HEK293T	1204	0.0808371	0.0527711	100
ATTACCACGCTCCT-1	HEK293T	240	1.50002	2.09198	100									ATTACCACGCTCCT-1	HEK293T	1279	2.29648e-05	1.88359e-09	100
ATTACCTGACCCAA-1	HEK293T	181	1.51566	0.60098	100									ATTACCTGACCCAA-1	HEK293T	1168	0.671532	0.667469	100
ATTACCTGCTCATT-1	HEK293T	284	2.1209	0.644829	100									ATTACCTGCTCATT-1	HEK293T	1279	1.38848	0.475984	100
ATTACCTGCTGTTT-1	Jurkat	851	0.00113074	0.000144429	100									ATTACCTGCTGTTT-1	Jurkat	204	1.34949e-05	3.09215e-10	100
ATTACCTGGTTCTT-1	HEK293T	194	0.0627198	0.0343741	100									ATTACCTGGTTCTT-1	HEK293T	1129	0.0428772	0.0321795	100
ATTACCTGTAACCG-1	HEK293T	292	1.55728	0.489935	100									ATTACCTGTAACCG-1	HEK293T	1252	0.0290383	0.0166663	100
ATTAGATGACCAAC-1	HEK293T	204	0.597444	0.235357	100									ATTAGATGACCAAC-1	HEK293T	957	0.351304	0.15389	100
ATTAGATGCTACCC-1	Jurkat	926	0.177516	0.0622333	100									ATTAGATGCTACCC-1	Jurkat	194	0.0709392	0.0152166	100
ATTAGATGTGAGAA-1	HEK293T	257	2.59696	0.900829	100									ATTAGATGTGAGAA-1	HEK293T	1059	0.169511	0.160326	100
ATTAGTGACATGAC-1	HEK293T	255	0.0130986	0.004202	100									ATTAGTGACATGAC-1	HEK293T	1206	0.00118503	0.000160262	100
ATTAGTGACATTGG-1	Jurkat	938	0.0172549	0.00451442	100									ATTAGTGACATTGG-1	Jurkat	257	0.546867	0.097667	100
ATTATGGACACTCC-1	Jurkat	941	0.0273117	0.0144745	100									ATTATGGACACTCC-1	Jurkat	306	0.0303304	0.00440414	100
ATTATGGATTCTTG-1	Jurkat	929	0.0111236	0.00451336	100									ATTATGGATTCTTG-1	Jurkat	230	0.162797	0.0530635	100
ATTCAAGAAAAGTG-1	Jurkat	1121	3.01289e-05	3.66454e-09	100									ATTCAAGAAAAGTG-1	Jurkat	330	0.0622651	0.0428462	100
ATTCAAGACATTGG-1	HEK293T	251	0.0577377	0.0359277	100									ATTCAAGACATTGG-1	HEK293T	1142	0.00116518	0.000142796	100
ATTCAAGATACGCA-1	HEK293T	212	0.152841	0.0829417	100									ATTCAAGATACGCA-1	HEK293T	1171	4.24417e-05	5.3295e-09	100
ATTCAAGATGCTAG-1	HEK293T	234	1.82645	1.32234	100									ATTCAAGATGCTAG-1	HEK293T	1152	0.145237	0.0950146	100
ATTCAAGATGTGCA-1	Jurkat	959	0.0604269	0.0358111	100									ATTCAAGATGTGCA-1	Jurkat	251	2.15562e-05	2.88979e-09	100
ATTCAAGATTCGCC-1	HEK293T	244	0.79926	0.832451	100									ATTCAAGATTCGCC-1	HEK293T	1346	0.028008	0.0200074	100
ATTCAGCTACCCTC-1	HEK293T	327	0.868297	0.612983	100									ATTCAGCTACCCTC-1	HEK293T	1202	0.0639627	0.0342844	100
ATTCAGCTCTCTTA-1	Jurkat	843	0.0343222	0.0154703	100									ATTCAGCTCTCTTA-1	Jurkat	260	1.14438e-05	4.31207e-10	100
ATTCCAACAAGAAC-1	HEK293T	178	0.0657298	0.0681567	100									ATTCCAACAAGAAC-1	HEK293T	981	0.00282023	0.000757975	100
ATTCCAACGCATAC-1	Jurkat	957	0.00513787	0.000906234	100									ATTCCAACGCATAC-1	Jurkat	257	2.9202e-05	3.67099e-09	100
ATTCCAACGTATCG-1	Jurkat	945	0.00708883	0.00245633	100									ATTCCAACGTATCG-1	Jurkat	277	0.165588	0.0491612	100
ATTCCAACTGGTTG-1	Jurkat	935	0.0032945	0.000981382	100									ATTCCAACTGGTTG-1	Jurkat	356	0.00710596	0.000792207	100
ATTCCATGAAGCCT-1	Jurkat	1020	0.0937422	0.0387479	100									ATTCCATGAAGCCT-1	Jurkat	308	0.0279999	0.00601525	100
ATTCCATGCACTAG-1	Jurkat	798	0.00737538	0.00146797	100									ATTCCATGCACTAG-1	Jurkat	243	0.0226633	0.00561472	100
ATTCGACTTCCGAA-1	HEK293T	271	0.587784	0.537937	100									ATTCGACTTCCGAA-1	HEK293T	1382	0.0778777	0.0362719	100
ATTCGACTTCTCGC-1	Jurkat	823	0.45409	0.178734	100									ATTCGACTTCTCGC-1	Jurkat	310	0.0231985	0.00213893	100
ATTCGGGAACGGGA-1	Jurkat	879	0.438219	0.334701	100									ATTCGGGAACGGGA-1	Jurkat	189	0.0355124	0.0129951	100
ATTCGGGACGGTAT-1	HEK293T	349	2.23453	0.680322	100									ATTCGGGACGGTAT-1	HEK293T	1231	0.381039	0.276654	100
ATTCGGGATCATTC-1	Jurkat	940	0.275528	0.240333	100									ATTCGGGATCATTC-1	Jurkat	238	0.0618701	0.0293427	100
ATTCGGGATGTGGT-1	HEK293T	320	2.75335	0.859453	100									ATTCGGGATGTGGT-1	HEK293T	1292	2.78789	0.701705	100
ATTCTGACAGAGGC-1	Jurkat	1059	2.29732	1.20201	100									ATTCTGACAGAGGC-1	Jurkat	284	0.0506827	0.0167565	100
ATTCTGACTGGCAT-1	Jurkat	810	0.109566	0.047346	100									ATTCTGACTGGCAT-1	Jurkat	231	0.0525014	0.0240489	100
ATTCTTCTAGCTAC-1	Jurkat	967	0.333839	0.123461	100									ATTCTTCTAGCTAC-1	Jurkat	274	0.211201	0.0741264	100
ATTCTTCTAGGGTG-1	HEK293T	111	7.91637e-06	4.58316e-10	100									ATTCTTCTAGGGTG-1	HEK293T	1029	2.2422e-05	2.51977e-09	100
ATTCTTCTCTCCCA-1	Jurkat	831	0.0938639	0.0747472	100									ATTCTTCTCTCCCA-1	Jurkat	293	0.0424347	0.00942426	100
ATTCTTCTCTCTTA-1	Jurkat	942	0.281708	0.128395	100									ATTCTTCTCTCTTA-1	Jurkat	294	0.0160751	0.00232576	100
ATTCTTCTGATAGA-1	HEK293T	242	3.70515	0.515049	100									ATTCTTCTGATAGA-1	HEK293T	1116	1.13107	0.535314	100
ATTCTTCTTCCAAG-1	HEK293T	204	0.555591	0.50848	100									ATTCTTCTTCCAAG-1	HEK293T	1085	0.00998187	0.00194161	100
ATTGAAACAACCGT-1	Jurkat	1052	0.0119299	0.00253818	100									ATTGAAACAACCGT-1	Jurkat	277	0.00271919	0.000191876	100
ATTGAAACACGTAC-1	Jurkat	902	3.4747e-05	3.32805e-09	100									ATTGAAACACGTAC-1	Jurkat	190	0.00761784	0.000794163	100
ATTGAATGGCTAAC-1	HEK293T	326	0.807168	0.785261	100									ATTGAATGGCTAAC-1	HEK293T	1299	0.0334938	0.0200625	100
ATTGAATGGGGCAA-1	HEK293T	297	0.195706	0.147313	100									ATTGAATGGGGCAA-1	HEK293T	1252	0.108673	0.0848749	100
ATTGAATGTGCAAC-1	Jurkat	1090	5.21499e-05	1.22432e-08	100									ATTGAATGTGCAAC-1	Jurkat	303	0.00886826	0.00220714	100
ATTGAATGTTCCGC-1	Jurkat	1042	0.0898129	0.0553499	100									ATTGAATGTTCCGC-1	Jurkat	311	0.0194783	0.00301701	100
ATTGATGAAAGAGT-1	Jurkat	830	0.0359816	0.0183961	100									ATTGATGAAAGAGT-1	Jurkat	238	0.00682626	0.00076226	100
ATTGATGACAGTTG-1	HEK293T	273	0.678369	0.509346	100									ATTGATGACAGTTG-1	HEK293T	1359	0.0727355	0.0469219	100
ATTGATGACGAGAG-1	Jurkat	936	0.00376076	0.000815706	100									ATTGATGACGAGAG-1	Jurkat	339	1.84266e-05	3.27798e-09	100
ATTGATGAGGTAAA-1	HEK293T	214	1.17544	0.824859	100									ATTGATGAGGTAAA-1	HEK293T	1059	0.0499268	0.043075	100
ATTGCACTACACGT-1	HEK293T	267	1.826	0.640547	100									ATTGCACTACACGT-1	HEK293T	1262	1.55832	0.769972	100
ATTGCACTAGTCGT-1	Jurkat	1065	3.18695e-05	8.89047e-09	100									ATTGCACTAGTCGT-1	Jurkat	300	1.58041e-05	7.0598e-10	100
ATTGCGGAAAAGTG-1	HEK293T	201	0.364272	0.205471	100									ATTGCGGAAAAGTG-1	HEK293T	1234	0.111564	0.05789	100
ATTGCGGACTTAGG-1	Jurkat	955	0.0154373	0.0097239	100									ATTGCGGACTTAGG-1	Jurkat	219	0.00867462	0.00076454	100
ATTGCGGAGTCTGA-1	Jurkat	1004	0.264687	0.112012	100									ATTGCGGAGTCTGA-1	Jurkat	327	0.0030144	0.000260356	100
ATTGCGGATAGAAG-1	Jurkat	1014	0.0235488	0.0144946	100									ATTGCGGATAGAAG-1	Jurkat	301	0.02469	0.00415383	100
ATTGCGGATTTCGT-1	Jurkat	896	0.0233287	0.0121288	100									ATTGCGGATTTCGT-1	Jurkat	240	0.0416891	0.0103912	100
ATTGCTACATGCCA-1	HEK293T	261	0.0367436	0.0111035	100									ATTGCTACATGCCA-1	HEK293T	1294	0.00353508	0.00158493	100
ATTGCTACCAGTCA-1	HEK293T	322	4.17373	1.48533	100									ATTGCTACCAGTCA-1	HEK293T	1186	1.40075	1.2393	100
ATTGCTACCTTGGA-1	HEK293T	330	0.726391	0.793061	100									ATTGCTACCTTGGA-1	HEK293T	1292	0.107672	0.0909362	100
ATTGCTACGCTGTA-1	Jurkat	976	0.0308167	0.0145987	100									ATTGCTACGCTGTA-1	Jurkat	236	0.0033459	0.000249403	100
ATTGCTACGTTCGA-1	HEK293T	248	0.206732	0.0595582	100									ATTGCTACGTTCGA-1	HEK293T	1318	0.683542	0.377317	100
ATTGCTACTGACCA-1	Jurkat	856	0.0347535	0.0201172	100									ATTGCTACTGACCA-1	Jurkat	218	0.0930635	0.0490934	100
ATTGCTTGTTCACT-1	HEK293T	252	0.0775265	0.0522835	100									ATTGCTTGTTCACT-1	HEK293T	1195	0.00199646	0.0004606	100
ATTGGGTGCTAGTG-1	Jurkat	1011	0.260245	0.164554	100									ATTGGGTGCTAGTG-1	Jurkat	234	2.12433e-05	1.20161e-09	100
ATTGGGTGGAAACA-1	Jurkat	1015	0.0392204	0.0196088	100									ATTGGGTGGAAACA-1	Jurkat	295	0.00728683	0.0015093	100
ATTGGGTGTTTGTC-1	HEK293T	307	0.405979	0.307103	100									ATTGGGTGTTTGTC-1	HEK293T	1383	0.0381681	0.0276165	100
ATTGGTCTCTCGCT-1	Jurkat	950	0.105291	0.0562959	100									ATTGGTCTCTCGCT-1	Jurkat	223	0.0240583	0.00543599	100
ATTGTAGAGCTCCT-1	Jurkat	890	0.144711	0.0775734	100									ATTGTAGAGCTCCT-1	Jurkat	250	1.98045e-05	7.82294e-10	100
ATTGTAGAGGAGTG-1	Jurkat	892	0.730635	0.590157	100									ATTGTAGAGGAGTG-1	Jurkat	281	0.278479	0.162272	100
ATTGTCTGCGATAC-1	Jurkat	779	0.0646009	0.0334038	100									ATTGTCTGCGATAC-1	Jurkat	177	0.0408256	0.00877768	100
ATTGTCTGCTGGTA-1	Jurkat	935	0.0341543	0.0184626	100									ATTGTCTGCTGGTA-1	Jurkat	230	0.117734	0.051274	100
ATTGTCTGTGAAGA-1	Jurkat	852	0.203434	0.134944	100									ATTGTCTGTGAAGA-1	Jurkat	274	0.0026118	8.57633e-05	100
ATTTAGGAACAGTC-1	HEK293T	308	1.06874	0.536349	100									ATTTAGGAACAGTC-1	HEK293T	1290	0.496042	0.331523	100
ATTTAGGAATGCCA-1	HEK293T	210	0.280171	0.159195	100									ATTTAGGAATGCCA-1	HEK293T	1176	0.0556637	0.0216205	100
ATTTAGGAGTAGGG-1	HEK293T	222	0.813343	0.412383	100									ATTTAGGAGTAGGG-1	HEK293T	1114	0.0307996	0.0160134	100
ATTTCCGACAGTCA-1	Jurkat	985	0.0418989	0.0212049	100									ATTTCCGACAGTCA-1	Jurkat	279	0.251311	0.0746171	100
ATTTCCGACTACCC-1	Jurkat	1003	0.473792	0.260283	100									ATTTCCGACTACCC-1	Jurkat	257	1.90877e-05	1.96192e-09	100
ATTTCCGACTACTT-1	HEK293T	361	0.14698	0.174159	100									ATTTCCGACTACTT-1	HEK293T	1335	0.041555	0.0511767	100
ATTTCCGATGCTCC-1	HEK293T	204	0.348496	0.34055	100									ATTTCCGATGCTCC-1	HEK293T	1044	3.26283e-05	5.23538e-08	100
ATTTCGTGTGTGAC-1	Jurkat	888	0.00651273	0.00369966	100									ATTTCGTGTGTGAC-1	Jurkat	228	0.218426	0.112162	100
ATTTCTCTCAACCA-1	Jurkat	873	0.425309	0.286807	100									ATTTCTCTCAACCA-1	Jurkat	273	0.148169	0.0385547	100
ATTTCTCTCACTAG-1	Jurkat	884	0.0150924	0.00722152	100									ATTTCTCTCACTAG-1	Jurkat	223	0.0324988	0.00372887	100
ATTTGCACCAAAGA-1	HEK293T	304	1.5171	1.18336	100									ATTTGCACCAAAGA-1	HEK293T	1313	0.207005	0.134902	100
ATTTGCACGCGAGA-1	Jurkat	1211	0.0128088	0.0101038	100									ATTTGCACGCGAGA-1	Jurkat	352	1.9104e-05	1.75362e-09	100
ATTTGCACTTGGCA-1	Jurkat	958	0.0943263	0.0442509	100									ATTTGCACTTGGCA-1	Jurkat	320	0.158151	0.0325847	100
CAAACTCTGTGCTA-1	HEK293T	408	0.117699	0.0659872	100									CAAACTCTGTGCTA-1	HEK293T	1253	0.00261504	0.000438449	100
CAAAGCACATTTCC-1	Jurkat	989	3.10384e-05	1.94373e-09	100									CAAAGCACATTTCC-1	Jurkat	264	0.0140171	0.00138498	100
CAAAGCACCTTCTA-1	Jurkat	1014	0.0131721	0.0106875	100									CAAAGCACCTTCTA-1	Jurkat	285	0.000283723	2.47315e-06	100
CAAAGCACTCTGGA-1	HEK293T	214	0.593371	0.357958	100									CAAAGCACTCTGGA-1	HEK293T	1076	0.138029	0.0757494	100
CAAAGCTGATCGGT-1	HEK293T	238	3.54462	0.38217	100									CAAAGCTGATCGGT-1	HEK293T	1157	0.189049	0.141575	100
CAAAGCTGCACTTT-1	HEK293T	209	0.506318	0.350946	100									CAAAGCTGCACTTT-1	HEK293T	1104	0.0621477	0.0438868	100
CAAAGCTGTACTTC-1	Jurkat	1107	0.00712394	0.0015235	100									CAAAGCTGTACTTC-1	Jurkat	344	0.0130259	0.00150369	100
CAAATATGAACCAC-1	HEK293T	356	0.550589	0.276578	100									CAAATATGAACCAC-1	HEK293T	1317	0.440238	0.285683	100
CAAATATGTGGGAG-1	Jurkat	951	0.608059	0.217894	100									CAAATATGTGGGAG-1	Jurkat	323	0.0223135	0.0043814	100
CAAATTGATCTCTA-1	HEK293T	277	0.0829351	0.0316495	100									CAAATTGATCTCTA-1	HEK293T	1349	0.00841935	0.003408	100
CAACAGACGAGCTT-1	Jurkat	1000	0.00243019	0.0005596	100									CAACAGACGAGCTT-1	Jurkat	274	0.0165065	0.00719222	100
CAACCAGAGTCCTC-1	Jurkat	892	0.234872	0.222924	100									CAACCAGAGTCCTC-1	Jurkat	267	0.0470333	0.0188488	100
CAACCGCTAGAGAT-1	Jurkat	790	0.0342421	0.0152344	100									CAACCGCTAGAGAT-1	Jurkat	253	0.130708	0.0269881	100
CAACCGCTCTGTTT-1	HEK293T	254	1.13624	0.412503	100									CAACCGCTCTGTTT-1	HEK293T	1221	0.0732118	0.0311409	100
CAACCGCTGGGACA-1	Jurkat	863	0.329622	0.25735	100									CAACCGCTGGGACA-1	Jurkat	217	0.0129677	0.00236659	100
CAACGAACCTGAAC-1	HEK293T	229	0.0957459	0.0490834	100									CAACGAACCTGAAC-1	HEK293T	1342	0.687143	0.273638	100
CAACGATGAACCTG-1	Jurkat	926	0.217452	0.13627	100									CAACGATGAACCTG-1	Jurkat	234	0.00865329	0.00162733	100
CAACGATGCGTGTA-1	HEK293T	210	0.915859	0.47079	100									CAACGATGCGTGTA-1	HEK293T	1087	0.344814	0.25233	100
CAACGTGAACCCTC-1	HEK293T	177	0.169842	0.104115	100									CAACGTGAACCCTC-1	HEK293T	1206	0.00229707	0.000609122	100
CAACGTGACCGTTC-1	HEK293T	237	0.50305	0.318795	100									CAACGTGACCGTTC-1	HEK293T	1301	0.0990058	0.0646827	100
CAACGTGACTACCC-1	HEK293T	299	0.310011	0.133984	100									CAACGTGACTACCC-1	HEK293T	1227	0.178641	0.125707	100
CAACGTGAGAAAGT-1	Jurkat	1097	0.436619	0.188667	100									CAACGTGAGAAAGT-1	Jurkat	314	0.00205014	0.000115049	100
CAACGTGAGTTCAG-1	Jurkat	864	0.00144504	8.45866e-05	100									CAACGTGAGTTCAG-1	Jurkat	247	0.0391076	0.00496677	100
CAACTTTGGGCATT-1	Jurkat	834	0.0933563	0.0360102	100									CAACTTTGGGCATT-1	Jurkat	167	0.0190896	0.00347139	100
CAAGAAGACCAGTA-1	Jurkat	981	0.0262716	0.00625075	100									CAAGAAGACCAGTA-1	Jurkat	288	0.00706478	0.000698074	100
CAAGACACACTAGC-1	Jurkat	918	0.515112	0.214699	100									CAAGACACACTAGC-1	Jurkat	254	0.06835	0.0163464	100
CAAGACACCACTCC-1	HEK293T	190	1.70929	0.707745	100									CAAGACACCACTCC-1	HEK293T	1197	1.91116	0.949416	100
CAAGACACTCGCCT-1	Jurkat	845	0.24265	0.130397	100									CAAGACACTCGCCT-1	Jurkat	270	0.0210284	0.00574235	100
CAAGACACTTTGGG-1	HEK293T	312	3.00373	0.753665	100									CAAGACACTTTGGG-1	HEK293T	1334	3.16552	0.921859	100
CAAGACTGCAAAGA-1	Jurkat	1016	0.0745158	0.0307621	100									CAAGACTGCAAAGA-1	Jurkat	280	0.0227555	0.00528144	100
CAAGACTGCTGTTT-1	HEK293T	254	0.441026	0.130231	100									CAAGACTGCTGTTT-1	HEK293T	1191	0.567657	0.178448	100
CAAGACTGCTTCGC-1	HEK293T	280	0.429786	0.327935	100									CAAGACTGCTTCGC-1	HEK293T	1060	0.0140981	0.00574971	100
CAAGACTGGACACT-1	Jurkat	932	0.00807242	0.00150095	100									CAAGACTGGACACT-1	Jurkat	327	0.0749453	0.0162492	100
CAAGCATGAGCTAC-1	HEK293T	210	0.677027	0.586376	100									CAAGCATGAGCTAC-1	HEK293T	1190	0.633676	0.518243	100
CAAGCATGCAGATC-1	HEK293T	294	2.18015	0.743819	100									CAAGCATGCAGATC-1	HEK293T	1200	0.850972	0.506275	100
CAAGCATGGACGAG-1	Jurkat	1090	0.355189	0.137501	100									CAAGCATGGACGAG-1	Jurkat	374	0.1918	0.0395396	100
CAAGCCCTAGCACT-1	HEK293T	332	0.664183	0.913005	100									CAAGCCCTAGCACT-1	HEK293T	1170	0.142546	0.153496	100
CAAGCTGACAGTTG-1	HEK293T	274	3.64642	0.852548	100									CAAGCTGACAGTTG-1	HEK293T	1258	1.55565	0.648758	100
CAAGCTGACGGGAA-1	Jurkat	818	0.0874289	0.0379796	100									CAAGCTGACGGGAA-1	Jurkat	284	0.189591	0.0384186	100
CAAGCTGATCTTAC-1	Jurkat	802	0.573274	0.328058	100									CAAGCTGATCTTAC-1	Jurkat	240	0.0629678	0.0153967	100
CAAGGACTAGGGTG-1	Jurkat	943	0.073089	0.0412835	100									CAAGGACTAGGGTG-1	Jurkat	182	0.0350039	0.00795883	100
CAAGGACTTACTCT-1	HEK293T	246	0.408575	0.318711	100									CAAGGACTTACTCT-1	HEK293T	1019	0.352138	0.197375	100
CAAGGTTGTCCCAC-1	HEK293T	259	3.61215	0.854848	100									CAAGGTTGTCCCAC-1	HEK293T	1086	1.33378	0.746708	100
CAAGGTTGTGTGCA-1	HEK293T	185	1.19764	0.683818	100									CAAGGTTGTGTGCA-1	HEK293T	1129	0.423431	0.287602	100
CAAGTCGAGCTGAT-1	HEK293T	222	2.76173	0.86897	100									CAAGTCGAGCTGAT-1	HEK293T	1092	0.37231	0.321404	100
CAAGTCGATCGTAG-1	Jurkat	777	0.0113279	0.00328086	100									CAAGTCGATCGTAG-1	Jurkat	252	0.00141221	4.61918e-05	100
CAAGTCGATCTACT-1	HEK293T	275	0.0957463	0.0394557	100									CAAGTCGATCTACT-1	HEK293T	1341	0.101326	0.0615102	100
CAAGTCGATTGGTG-1	HEK293T	191	1.03358	0.351665	100									CAAGTCGATTGGTG-1	HEK293T	1058	0.0193362	0.00867854	100
CAATAAACCATTTC-1	HEK293T	268	3.7665	1.1987	100									CAATAAACCATTTC-1	HEK293T	1265	0.213599	0.200083	100
CAATAAACGTTCAG-1	HEK293T	266	0.368871	0.28504	100									CAATAAACGTTCAG-1	HEK293T	1005	0.0221524	0.0112738	100
CAATAAACTACTCT-1	Jurkat	918	3.37934e-05	5.3055e-09	100									CAATAAACTACTCT-1	Jurkat	242	0.0107645	0.00269099	100
CAATAATGTCCTCG-1	Jurkat	999	0.0343182	0.0172928	100									CAATAATGTCCTCG-1	Jurkat	286	0.0451433	0.0140062	100
CAATAATGTGAGAA-1	HEK293T	287	0.388799	0.193234	100									CAATAATGTGAGAA-1	HEK293T	1173	0.471799	0.271556	100
CAATCGGACTTCTA-1	HEK293T	284	1.43663	0.531809	100									CAATCGGACTTCTA-1	HEK293T	1231	0.0640995	0.0297535	100
CAATCTACAAGAGT-1	Jurkat	1044	0.588122	0.333583	100									CAATCTACAAGAGT-1	Jurkat	305	0.0025687	0.000191984	100
CAATCTACAGCTAC-1	Jurkat	1002	0.0398913	0.0164054	100									CAATCTACAGCTAC-1	Jurkat	236	0.00182778	7.52948e-05	100
CAATCTACCGATAC-1	HEK293T	197	3.00229	0.689454	100									CAATCTACCGATAC-1	HEK293T	1109	0.72181	0.43398	100
CAATTCACAAAAGC-1	Jurkat	962	0.219809	0.137599	100									CAATTCACAAAAGC-1	Jurkat	330	0.0630106	0.0217619	100
CAATTCACGACAGG-1	Jurkat	962	0.0220311	0.00683045	100									CAATTCACGACAGG-1	Jurkat	314	3.46464e-05	3.06348e-09	100
CAATTCACTATTCC-1	HEK293T	302	0.416851	0.327352	100									CAATTCACTATTCC-1	HEK293T	1382	1.07888	0.870634	100
CACAACGAAACCTG-1	Jurkat	824	0.158884	0.0938966	100									CACAACGAAACCTG-1	Jurkat	231	0.0835783	0.0633523	100
CACAACGACCAGTA-1	Jurkat	971	0.0306727	0.0153487	100									CACAACGACCAGTA-1	Jurkat	310	0.143536	0.0375002	100
CACAACGACGACAT-1	HEK293T	273	1.99836	0.733688	100									CACAACGACGACAT-1	HEK293T	1350	0.825044	0.579435	100
CACAATCTCAACTG-1	Jurkat	985	0.00855078	0.00395802	100									CACAATCTCAACTG-1	Jurkat	304	0.00210052	0.000117702	100
CACAATCTGAAAGT-1	Jurkat	936	0.451698	0.214189	100									CACAATCTGAAAGT-1	Jurkat	207	0.14268	0.0198767	100
CACAATCTTTCGTT-1	Jurkat	875	0.0151092	0.0045214	100									CACAATCTTTCGTT-1	Jurkat	266	0.00138062	4.71289e-05	100
CACACCTGGCTAAC-1	HEK293T	234	0.871789	0.360722	100									CACACCTGGCTAAC-1	HEK293T	1122	0.767918	0.279538	100
CACACCTGTCTACT-1	Jurkat	1160	4.38829e-05	6.41316e-09	100									CACACCTGTCTACT-1	Jurkat	310	2.85854e-05	2.15549e-09	100
CACAGAACGACGAG-1	HEK293T	312	0.13548	0.0638989	100									CACAGAACGACGAG-1	HEK293T	1192	0.00706168	0.00215725	100
CACAGCCTACTTTC-1	HEK293T	288	2.25867	0.915218	100									CACAGCCTACTTTC-1	HEK293T	1357	0.77912	0.416384	100
CACAGTGACCTCCA-1	Jurkat	825	0.252459	0.14672	100									CACAGTGACCTCCA-1	Jurkat	164	0.0223217	0.00242667	100
CACAGTGAGAATGA-1	Jurkat	1023	0.0210306	0.00705394	100									CACAGTGAGAATGA-1	Jurkat	307	0.00598415	0.0003897	100
CACAGTGAGTCTGA-1	Jurkat	1019	0.00427034	0.00140697	100									CACAGTGAGTCTGA-1	Jurkat	287	0.0247411	0.00388048	100
CACATACTCGGAGA-1	Jurkat	861	0.164279	0.0921299	100									CACATACTCGGAGA-1	Jurkat	283	0.0297993	0.00521351	100
CACATACTCTGCAA-1	HEK293T	215	1.7734	1.00459	100									CACATACTCTGCAA-1	HEK293T	1233	0.0126173	0.00462284	100
CACATACTTCGACA-1	Jurkat	857	0.0160789	0.0218333	100									CACATACTTCGACA-1	Jurkat	308	2.73023e-05	2.4675e-09	100
CACATACTTGACTG-1	Jurkat	983	0.286853	0.149997	100									CACATACTTGACTG-1	Jurkat	255	0.119802	0.0271248	100
CACATGGAGGTCTA-1	Jurkat	907	0.133006	0.0611146	100									CACATGGAGGTCTA-1	Jurkat	312	0.00693484	0.000448255	100
CACATGGAGTGCTA-1	Jurkat	872	0.049467	0.0260751	100									CACATGGAGTGCTA-1	Jurkat	244	0.146752	0.0433436	100
CACCACTGCACAAC-1	Jurkat	989	0.00257764	0.000623564	100									CACCACTGCACAAC-1	Jurkat	314	0.0185262	0.00362442	100
CACCACTGCGTACA-1	HEK293T	314	0.200363	0.10077	100									CACCACTGCGTACA-1	HEK293T	1254	0.0875148	0.0515745	100
CACCCATGGTACCA-1	Jurkat	659	0.589374	0.26003	100									CACCCATGGTACCA-1	Jurkat	210	0.136072	0.0414026	100
CACCCATGTCTTCA-1	HEK293T	324	0.370005	0.308846	100									CACCCATGTCTTCA-1	HEK293T	1164	0.00546746	0.00172763	100
CACCGTACATTCCT-1	HEK293T	206	1.48595	0.826433	100									CACCGTACATTCCT-1	HEK293T	1163	1.54581	0.978225	100
CACCGTACCTCAAG-1	Jurkat	1027	2.78418e-05	3.1579e-09	100									CACCGTACCTCAAG-1	Jurkat	322	0.00657072	0.0007077	100
CACCGTACGTGAGG-1	Jurkat	1008	0.255048	0.102545	100									CACCGTACGTGAGG-1	Jurkat	344	0.275111	0.0264079	100
CACCGTTGAGCACT-1	HEK293T	256	3.47844	1.54871	100									CACCGTTGAGCACT-1	HEK293T	1212	0.00843739	0.00351227	100
CACCGTTGTAGAGA-1	HEK293T	181	0.234395	0.10881	100									CACCGTTGTAGAGA-1	HEK293T	1090	0.33848	0.123837	100
CACCGTTGTGAGGG-1	HEK293T	224	3.80084	1.01757	100									CACCGTTGTGAGGG-1	HEK293T	1249	0.82019	0.627812	100
CACCGTTGTTACTC-1	Jurkat	936	0.0334164	0.0137818	100									CACCGTTGTTACTC-1	Jurkat	334	0.00362699	0.000420724	100
CACCTGACACGGTT-1	HEK293T	260	0.670726	0.558881	100									CACCTGACACGGTT-1	HEK293T	1285	0.00646629	0.00201107	100
CACCTGACAGATGA-1	HEK293T	223	0.37005	0.399993	100									CACCTGACAGATGA-1	HEK293T	1154	0.221136	0.172557	100
CACCTGACCATTCT-1	Jurkat	1009	0.0213483	0.0106098	100									CACCTGACCATTCT-1	Jurkat	269	3.86902e-05	5.41026e-09	100
CACCTGACGAACTC-1	HEK293T	270	3.53988	0.737729	100									CACCTGACGAACTC-1	HEK293T	1247	2.9356	0.457441	100
CACCTGACTGATGC-1	Jurkat	1007	0.854845	0.404602	100									CACCTGACTGATGC-1	Jurkat	181	0.225411	0.0570549	100
CACGAAACACCCTC-1	Jurkat	937	0.148837	0.133518	100									CACGAAACACCCTC-1	Jurkat	330	0.0221482	0.00477645	100
CACGACCTACCATG-1	Jurkat	894	0.0150001	0.00751937	100									CACGACCTACCATG-1	Jurkat	278	0.00567462	0.000861961	100
CACGATGACGAGTT-1	HEK293T	264	0.172827	0.101609	100									CACGATGACGAGTT-1	HEK293T	1186	0.0047502	0.00262436	100
CACGGGACGAGGTG-1	Jurkat	863	0.0099212	0.00631195	100									CACGGGACGAGGTG-1	Jurkat	286	5.36806e-05	9.25863e-09	100
CACGGGACGTTGTG-1	Jurkat	900	3.39965e-05	4.00583e-09	100									CACGGGACGTTGTG-1	Jurkat	286	0.087505	0.02121	100
CACGGGACTGCTGA-1	Jurkat	922	0.00378448	0.000581785	100									CACGGGACTGCTGA-1	Jurkat	357	0.00435568	0.000315403	100
CACGGGACTTCCAT-1	Jurkat	824	0.11739	0.0653454	100									CACGGGACTTCCAT-1	Jurkat	262	0.0180742	0.00406755	100
CACGGGTGTTATCC-1	HEK293T	147	0.842786	0.585691	100									CACGGGTGTTATCC-1	HEK293T	1034	0.312564	0.184202	100
CACTAACTAGGTCT-1	HEK293T	221	1.01971	1.2349	100									CACTAACTAGGTCT-1	HEK293T	1183	0.234356	0.247796	100
CACTAACTGACGTT-1	Jurkat	901	0.0330137	0.0187889	100									CACTAACTGACGTT-1	Jurkat	261	3.10005e-05	1.83182e-09	100
CACTAACTTGTGGT-1	Jurkat	1012	0.061762	0.0314967	100									CACTAACTTGTGGT-1	Jurkat	338	0.418646	0.105293	100
CACTAACTTTGACG-1	Jurkat	1010	0.262803	0.0805493	100									CACTAACTTTGACG-1	Jurkat	292	0.267773	0.0380279	100
CACTAGGAAATGCC-1	Jurkat	1096	0.0187167	0.0122771	100									CACTAGGAAATGCC-1	Jurkat	289	0.00456124	0.000578653	100
CACTAGGAAGTGTC-1	HEK293T	287	2.3062	0.543045	100									CACTAGGAAGTGTC-1	HEK293T	1065	0.275002	0.159671	100
CACTAGGAGCCTTC-1	Jurkat	746	3.29182e-05	3.27621e-09	100									CACTAGGAGCCTTC-1	Jurkat	176	0.029362	0.00588812	100
CACTCTCTGTTGAC-1	Jurkat	929	0.00344743	0.00106914	100									CACTCTCTGTTGAC-1	Jurkat	210	0.0103997	0.00216782	100
CACTCTCTTGTAGC-1	Jurkat	966	0.126523	0.0774076	100									CACTCTCTTGTAGC-1	Jurkat	308	0.00982737	0.00284492	100
CACTGAGACGAGTT-1	HEK293T	266	0.460088	0.259471	100									CACTGAGACGAGTT-1	HEK293T	1229	0.184353	0.14985	100
CACTGAGATATGGC-1	HEK293T	230	0.432691	0.423966	100									CACTGAGATATGGC-1	HEK293T	1206	0.00144607	0.000146695	100
CACTGAGATCTAGG-1	Jurkat	895	0.0251945	0.00510575	100									CACTGAGATCTAGG-1	Jurkat	318	0.00181924	6.12632e-05	100
CACTGCACTAACCG-1	Jurkat	966	0.0146733	0.0157453	100									CACTGCACTAACCG-1	Jurkat	271	2.67572e-05	4.2178e-09	100
CACTGCACTTCCAT-1	HEK293T	191	0.879007	0.537274	100									CACTGCACTTCCAT-1	HEK293T	1096	0.797815	0.390045	100
CACTGCTGGATAAG-1	HEK293T	243	0.47897	0.259173	100									CACTGCTGGATAAG-1	HEK293T	1130	0.0290028	0.0159646	100
CACTGCTGGGAGTG-1	Jurkat	824	0.0308061	0.0126515	100									CACTGCTGGGAGTG-1	Jurkat	239	0.0141484	0.00222673	100
CACTGCTGGTACCA-1	Jurkat	886	0.0955994	0.0386308	100									CACTGCTGGTACCA-1	Jurkat	169	3.98136e-05	5.5576e-09	100
CACTGCTGTCGCAA-1	HEK293T	210	1.53472	0.619132	100									CACTGCTGTCGCAA-1	HEK293T	1132	0.036443	0.0167062	100
CACTTAACCTGAGT-1	Jurkat	835	0.0151974	0.00510004	100									CACTTAACCTGAGT-1	Jurkat	269	2.09828e-05	1.17032e-09	100
CACTTAACGCCTTC-1	Jurkat	953	0.261832	0.174756	100									CACTTAACGCCTTC-1	Jurkat	320	0.00870391	0.00158387	100
CACTTATGACTTTC-1	HEK293T	342	0.0853165	0.0366782	100									CACTTATGACTTTC-1	HEK293T	1414	0.106626	0.0638425	100
CACTTATGTGCGTA-1	Jurkat	973	0.315085	0.194686	100									CACTTATGTGCGTA-1	Jurkat	258	0.277852	0.0840787	100
CAGAAGCTACTCAG-1	HEK293T	337	0.707649	0.234234	100									CAGAAGCTACTCAG-1	HEK293T	1221	0.0520053	0.0182251	100
CAGAAGCTCTCAGA-1	Jurkat	965	0.0298892	0.0147159	100									CAGAAGCTCTCAGA-1	Jurkat	201	0.424754	0.149248	100
CAGAAGCTGCAGTT-1	Jurkat	1067	0.0440231	0.0147288	100									CAGAAGCTGCAGTT-1	Jurkat	325	0.00585796	0.000945315	100
CAGAAGCTTGTGAC-1	HEK293T	264	1.79939	0.986578	100									CAGAAGCTTGTGAC-1	HEK293T	1186	0.000947916	0.000101133	100
CAGACAACAACCAC-1	Jurkat	832	4.46775e-05	6.62617e-09	100									CAGACAACAACCAC-1	Jurkat	197	0.011601	0.00120888	100
CAGACAACACTCTT-1	Jurkat	994	0.0347622	0.0101191	100									CAGACAACACTCTT-1	Jurkat	294	0.0896745	0.0113764	100
CAGACAACGCATAC-1	Jurkat	858	0.173017	0.0980067	100									CAGACAACGCATAC-1	Jurkat	174	0.298373	0.100431	100
CAGACATGGGATTC-1	Jurkat	1062	0.105785	0.0391787	100									CAGACATGGGATTC-1	Jurkat	365	0.0920049	0.0172897	100
CAGACATGTGGTCA-1	HEK293T	256	0.077352	0.0205361	100									CAGACATGTGGTCA-1	HEK293T	1201	0.135698	0.0679302	100
CAGACCCTCCATGA-1	Jurkat	1012	0.0173397	0.00963466	100									CAGACCCTCCATGA-1	Jurkat	315	0.0296705	0.00596275	100
CAGACCCTCGACTA-1	Jurkat	1164	0.0236698	0.0133004	100									CAGACCCTCGACTA-1	Jurkat	362	3.44364e-05	6.56407e-09	100
CAGACTGACGAACT-1	Jurkat	1046	0.0854722	0.035457	100									CAGACTGACGAACT-1	Jurkat	284	0.166358	0.0385563	100
CAGACTGAGGACTT-1	HEK293T	348	1.21117	0.822669	100									CAGACTGAGGACTT-1	HEK293T	1304	1.52911	0.41314	100
CAGACTGATGAGGG-1	HEK293T	320	3.20316	0.590624	100									CAGACTGATGAGGG-1	HEK293T	1150	0.269855	0.163321	100
CAGACTGATTCACT-1	HEK293T	275	1.57411	0.799223	100									CAGACTGATTCACT-1	HEK293T	1227	0.713513	0.43291	100
CAGAGGGACTTATC-1	HEK293T	250	0.89541	0.567328	100									CAGAGGGACTTATC-1	HEK293T	1098	0.31603	0.199143	100
CAGATCGAAGAACA-1	Jurkat	766	0.322557	0.210964	100									CAGATCGAAGAACA-1	Jurkat	241	0.0158819	0.00319618	100
CAGATCGATTTGGG-1	HEK293T	260	1.07691	0.513064	100									CAGATCGATTTGGG-1	HEK293T	1035	0.0193846	0.0103416	100
CAGATGACACCGAT-1	Jurkat	1029	0.0502378	0.0259119	100									CAGATGACACCGAT-1	Jurkat	202	0.0243936	0.0105104	100
CAGATGACCTTGCC-1	Jurkat	810	0.0821869	0.0423563	100									CAGATGACCTTGCC-1	Jurkat	256	0.00922409	0.00181824	100
CAGCAATGGACTAC-1	HEK293T	234	2.17419	0.700172	100									CAGCAATGGACTAC-1	HEK293T	1192	0.25333	0.16341	100
CAGCAATGTTAGGC-1	Jurkat	956	0.55581	0.225012	100									CAGCAATGTTAGGC-1	Jurkat	289	0.0679749	0.0142625	100
CAGCAATGTTGACG-1	Jurkat	871	0.0365217	0.0119578	100									CAGCAATGTTGACG-1	Jurkat	238	0.00780547	0.00127937	100
CAGCACCTACCAAC-1	HEK293T	211	3.98867	0.745678	100									CAGCACCTACCAAC-1	HEK293T	1163	0.127141	0.101287	100
CAGCACCTACTTTC-1	Jurkat	943	0.0636683	0.0228653	100									CAGCACCTACTTTC-1	Jurkat	236	0.0360015	0.00473116	100
CAGCACCTGTTTGG-1	Jurkat	1020	0.0186617	0.00622869	100									CAGCACCTGTTTGG-1	Jurkat	300	0.0490931	0.0179972	100
CAGCACCTTCTCGC-1	HEK293T	320	0.688828	0.30505	100									CAGCACCTTCTCGC-1	HEK293T	1309	0.0060284	0.0046823	100
CAGCATGAACCACA-1	HEK293T	211	0.406496	0.374149	100									CAGCATGAACCACA-1	HEK293T	1082	0.0255107	0.0149899	100
CAGCATGAACTCAG-1	Jurkat	785	0.679665	0.453952	100									CAGCATGAACTCAG-1	Jurkat	243	0.125674	0.055319	100
CAGCATGAAGAACA-1	Jurkat	960	1.16962	0.346537	100									CAGCATGAAGAACA-1	Jurkat	291	0.241309	0.039558	100
CAGCATGAGACGGA-1	HEK293T	137	0.446688	0.284333	100									CAGCATGAGACGGA-1	HEK293T	1017	0.68573	0.329728	100
CAGCATGATACAGC-1	Jurkat	918	0.670011	0.255807	100									CAGCATGATACAGC-1	Jurkat	255	0.178467	0.0380424	100
CAGCCTACAAACAG-1	HEK293T	241	3.20137	1.16006	100									CAGCCTACAAACAG-1	HEK293T	1302	0.194762	0.161936	100
CAGCCTACTAGTCG-1	HEK293T	273	3.65216	0.729597	100									CAGCCTACTAGTCG-1	HEK293T	1154	0.653992	0.52506	100
CAGCCTTGCTACTT-1	HEK293T	277	0.421647	0.347962	100									CAGCCTTGCTACTT-1	HEK293T	1086	3.67581e-05	3.8016e-09	100
CAGCCTTGGGTCTA-1	HEK293T	286	1.56741	0.77664	100									CAGCCTTGGGTCTA-1	HEK293T	1344	0.436891	0.358201	100
CAGCGGACGAACCT-1	Jurkat	867	3.1208e-05	2.69817e-09	100									CAGCGGACGAACCT-1	Jurkat	287	0.00543673	0.000554745	100
CAGCGGACGCGGAA-1	Jurkat	1054	0.0563411	0.0368233	100									CAGCGGACGCGGAA-1	Jurkat	256	0.00325807	0.000290742	100
CAGCTAGACAGCTA-1	HEK293T	320	1.07984	0.328652	100									CAGCTAGACAGCTA-1	HEK293T	1192	0.521013	0.288326	100
CAGCTAGACTGAAC-1	HEK293T	417	0.245178	0.170542	100									CAGCTAGACTGAAC-1	HEK293T	1329	0.000567326	3.96138e-05	100
CAGCTCACAAAACG-1	Jurkat	1037	0.035349	0.0464535	100									CAGCTCACAAAACG-1	Jurkat	205	3.15312e-05	2.39112e-09	100
CAGCTCACGCCCTT-1	Jurkat	893	0.0191071	0.00798784	100									CAGCTCACGCCCTT-1	Jurkat	283	2.66316e-05	1.91655e-09	100
CAGCTCACGTGTTG-1	Jurkat	1003	0.779443	0.390577	100									CAGCTCACGTGTTG-1	Jurkat	253	2.81256e-05	2.99578e-09	100
CAGCTCACGTTCTT-1	HEK293T	267	3.41196	0.673239	100									CAGCTCACGTTCTT-1	HEK293T	1082	3.7964	0.646422	100
CAGCTCACTGCATG-1	Jurkat	885	0.267524	0.24606	100									CAGCTCACTGCATG-1	Jurkat	291	0.0283197	0.0077481	100
CAGCTCACTGTCAG-1	Jurkat	935	0.0369323	0.0203761	100									CAGCTCACTGTCAG-1	Jurkat	279	0.211326	0.0921951	100
CAGCTCTGGCCATA-1	HEK293T	209	1.47005	0.477347	100									CAGCTCTGGCCATA-1	HEK293T	1052	1.05787	0.355771	100
CAGCTCTGGGCATT-1	HEK293T	208	0.474397	0.218739	100									CAGCTCTGGGCATT-1	HEK293T	1207	0.383912	0.283659	100
CAGCTCTGGGTTAC-1	Jurkat	969	0.0357874	0.0158816	100									CAGCTCTGGGTTAC-1	Jurkat	239	3.83412e-05	3.80629e-09	100
CAGCTCTGTTGAGC-1	Jurkat	997	0.253745	0.179879	100									CAGCTCTGTTGAGC-1	Jurkat	295	0.138535	0.0368495	100
CAGGAACTCCGCTT-1	Jurkat	934	0.144175	0.14192	100									CAGGAACTCCGCTT-1	Jurkat	234	0.00843995	0.000932827	100
CAGGGCACGACGAG-1	HEK293T	218	0.630721	0.379472	100									CAGGGCACGACGAG-1	HEK293T	1054	1.35186	0.642767	100
CAGGGCACTGGTTG-1	HEK293T	226	3.30815	1.93092	100									CAGGGCACTGGTTG-1	HEK293T	1164	2.69997	0.874347	100
CAGGTATGAAACGA-1	HEK293T	286	2.22051	2.29407	100									CAGGTATGAAACGA-1	HEK293T	1273	0.303059	0.300402	100
CAGGTATGGCCTTC-1	Jurkat	893	0.00139259	0.000160778	100									CAGGTATGGCCTTC-1	Jurkat	254	0.0111191	0.00300904	100
CAGGTATGGTGCTA-1	Jurkat	766	0.501575	0.279373	100									CAGGTATGGTGCTA-1	Jurkat	220	0.149597	0.0941548	100
CAGGTATGGTTAGC-1	HEK293T	264	0.482475	0.281866	100									CAGGTATGGTTAGC-1	HEK293T	1312	0.183807	0.140241	100
CAGGTATGTTGCAG-1	Jurkat	986	0.00568623	0.00273059	100									CAGGTATGTTGCAG-1	Jurkat	298	0.0438741	0.0138856	100
CAGGTTGAACACGT-1	HEK293T	246	0.66507	0.495228	100									CAGGTTGAACACGT-1	HEK293T	1230	0.022307	0.00924973	100
CAGGTTGACCTCAC-1	Jurkat	935	2.53754e-05	3.15669e-09	100									CAGGTTGACCTCAC-1	Jurkat	271	0.103927	0.0344808	100
CAGGTTGAGTTTCT-1	Jurkat	1087	0.0933691	0.0761121	100									CAGGTTGAGTTTCT-1	Jurkat	301	0.000373469	3.42898e-06	100
CAGTCAGAATGTGC-1	Jurkat	905	0.00145071	0.000182089	100									CAGTCAGAATGTGC-1	Jurkat	235	0.00132029	3.85809e-05	100
CAGTCAGACATACG-1	Jurkat	847	0.279826	0.237873	100									CAGTCAGACATACG-1	Jurkat	208	0.0233287	0.0107771	100
CAGTCAGATCATTC-1	HEK293T	300	0.285239	0.149316	100									CAGTCAGATCATTC-1	HEK293T	1214	3.16373e-05	3.3058e-09	100
CAGTGATGACACTG-1	Jurkat	1058	0.00235429	0.000563915	100									CAGTGATGACACTG-1	Jurkat	379	0.0311491	0.00504667	100
CAGTGATGCGAGAG-1	Jurkat	948	0.116609	0.0758644	100									CAGTGATGCGAGAG-1	Jurkat	173	0.0237233	0.00394934	100
CAGTGATGCGATAC-1	HEK293T	307	0.0439577	0.0142014	100									CAGTGATGCGATAC-1	HEK293T	1224	0.55117	0.531223	100
CAGTGATGGTTACG-1	HEK293T	180	1.37512	0.976281	100									CAGTGATGGTTACG-1	HEK293T	1132	0.280806	0.197625	100
CAGTGATGTCTTTG-1	Jurkat	906	0.256894	0.153754	100									CAGTGATGTCTTTG-1	Jurkat	217	3.03616e-05	2.34487e-09	100
CAGTGATGTGTTTC-1	Jurkat	980	0.000373038	9.96815e-06	100									CAGTGATGTGTTTC-1	Jurkat	349	1.6844e-05	6.92786e-10	100
CAGTGTGATGACTG-1	Jurkat	1002	0.423828	0.293681	100									CAGTGTGATGACTG-1	Jurkat	311	0.00390121	0.000261373	100
CAGTGTGATGGTGT-1	Jurkat	848	0.0337917	0.0198432	100									CAGTGTGATGGTGT-1	Jurkat	252	0.163632	0.0681138	100
CAGTTACTCTAAGC-1	Jurkat	1018	0.241597	0.142484	100									CAGTTACTCTAAGC-1	Jurkat	217	1.60015e-05	1.20338e-09	100
CAGTTACTGCATCA-1	HEK293T	338	0.758069	0.549027	100									CAGTTACTGCATCA-1	HEK293T	1268	0.801674	0.43255	100
CAGTTGGATACGCA-1	Jurkat	955	0.549762	0.391856	100									CAGTTGGATACGCA-1	Jurkat	295	0.121608	0.0457579	100
CAGTTTACCCCAAA-1	HEK293T	304	2.3457	1.47279	100									CAGTTTACCCCAAA-1	HEK293T	1156	0.00902724	0.00230193	100
CAGTTTACGGAGCA-1	HEK293T	234	1.86577	0.67068	100									CAGTTTACGGAGCA-1	HEK293T	1205	0.0697088	0.0394486	100
CAGTTTACGGGCAA-1	Jurkat	935	1.51644	0.473814	100									CAGTTTACGGGCAA-1	Jurkat	234	0.148574	0.0408698	100
CATAAAACCAGATC-1	HEK293T	287	0.388736	0.27196	100									CATAAAACCAGATC-1	HEK293T	1107	3.41806e-05	2.83464e-09	100
CATAAATGGCAGAG-1	HEK293T	344	0.12865	0.129139	100									CATAAATGGCAGAG-1	HEK293T	1340	0.112033	0.10046	100
CATAAATGTCGCAA-1	Jurkat	972	0.0104083	0.00268783	100									CATAAATGTCGCAA-1	Jurkat	241	0.0362683	0.0222921	100
CATAACCTAATCGC-1	Jurkat	1058	0.0369203	0.025999	100									CATAACCTAATCGC-1	Jurkat	224	2.76045e-05	2.63196e-09	100
CATAACCTAGTGTC-1	HEK293T	180	0.987563	0.623917	100									CATAACCTAGTGTC-1	HEK293T	1054	0.983284	0.840097	100
CATAACCTTCTATC-1	HEK293T	334	0.732178	0.628011	100									CATAACCTTCTATC-1	HEK293T	1192	0.0938544	0.0642059	100
CATAACCTTGACAC-1	Jurkat	1005	0.020074	0.0153768	100									CATAACCTTGACAC-1	Jurkat	324	0.0105404	0.00234847	100
CATAGTCTAGCTAC-1	HEK293T	281	1.85273	0.645897	100									CATAGTCTAGCTAC-1	HEK293T	1288	0.316844	0.234343	100
CATAGTCTCCATGA-1	Jurkat	1038	0.130161	0.0661091	100									CATAGTCTCCATGA-1	Jurkat	219	0.0181026	0.00481683	100
CATATAGATGTTTC-1	HEK293T	250	1.6786	0.922143	100									CATATAGATGTTTC-1	HEK293T	1163	0.0587901	0.0600137	100
CATCAACTCCCTTG-1	HEK293T	294	2.54795	0.935634	100									CATCAACTCCCTTG-1	HEK293T	1092	0.891407	0.469551	100
CATCAACTTCCCAC-1	HEK293T	228	0.105331	0.116188	100									CATCAACTTCCCAC-1	HEK293T	1234	3.30467e-05	4.68019e-09	100
CATCAGGAACGGAG-1	Jurkat	857	0.00543456	0.00123011	100									CATCAGGAACGGAG-1	Jurkat	358	0.070871	0.0197635	100
CATCAGGACAGTTG-1	Jurkat	892	3.88842e-05	4.56481e-09	100									CATCAGGACAGTTG-1	Jurkat	281	2.36225e-05	1.45901e-09	100
CATCAGGATCGTTT-1	HEK293T	256	2.17887	1.09843	100									CATCAGGATCGTTT-1	HEK293T	1223	0.00440407	0.00141009	100
CATCAGGATTCTTG-1	HEK293T	250	1.50368	0.50913	100									CATCAGGATTCTTG-1	HEK293T	1126	0.29967	0.191749	100
CATCATACTTGCAG-1	Jurkat	681	0.0469459	0.0234314	100									CATCATACTTGCAG-1	Jurkat	207	0.0114182	0.00125225	100
CATCCCGAAACGAA-1	Jurkat	949	0.0178458	0.0050859	100									CATCCCGAAACGAA-1	Jurkat	267	0.0363738	0.00772828	100
CATCCCGAGTTACG-1	HEK293T	287	2.22373	0.880201	100									CATCCCGAGTTACG-1	HEK293T	1200	0.750913	0.568676	100
CATCCCGATAACGC-1	Jurkat	874	0.00579918	0.00288796	100									CATCCCGATAACGC-1	Jurkat	226	0.0247014	0.00486808	100
CATCCCGATGTGAC-1	HEK293T	159	2.02567	0.620954	100									CATCCCGATGTGAC-1	HEK293T	926	1.37779	1.03527	100
CATCGGCTACCACA-1	HEK293T	282	1.43431	0.599384	100									CATCGGCTACCACA-1	HEK293T	1286	0.516522	0.266302	100
CATCGGCTAGAACA-1	Jurkat	924	0.0565332	0.0260193	100									CATCGGCTAGAACA-1	Jurkat	260	0.0448898	0.0115649	100
CATCGGCTGAACCT-1	HEK293T	311	0.454695	0.285989	100									CATCGGCTGAACCT-1	HEK293T	1294	0.0510529	0.0318596	100
CATCGGCTTCAAGC-1	HEK293T	293	0.200644	0.154929	100									CATCGGCTTCAAGC-1	HEK293T	1176	0.0391853	0.0269687	100
CATCTCCTGGTAAA-1	HEK293T	273	0.288692	0.167643	100									CATCTCCTGGTAAA-1	HEK293T	1198	0.189272	0.114018	100
CATCTCCTTCTACT-1	HEK293T	194	0.644778	0.230955	100									CATCTCCTTCTACT-1	HEK293T	1168	0.215109	0.11389	100
CATCTTGAGTACCA-1	Jurkat	936	3.63429e-05	5.35364e-09	100									CATCTTGAGTACCA-1	Jurkat	191	0.192994	0.0754927	100
CATCTTGATCACGA-1	HEK293T	303	0.299855	0.285331	100									CATCTTGATCACGA-1	HEK293T	1195	0.00838267	0.00582992	100
CATCTTGATCGTAG-1	HEK293T	243	0.975968	0.364514	100									CATCTTGATCGTAG-1	HEK293T	1231	0.15573	0.0865064	100
CATGAGACAGACTC-1	Jurkat	973	2.79579e-05	2.35883e-09	100									CATGAGACAGACTC-1	Jurkat	315	1.07355e-05	4.22433e-10	100
CATGAGACGGTGAG-1	HEK293T	289	1.80951	0.937032	100									CATGAGACGGTGAG-1	HEK293T	1098	0.104049	0.0846219	100
CATGAGACTATCTC-1	HEK293T	289	0.22803	0.138236	100									CATGAGACTATCTC-1	HEK293T	1257	0.05022	0.0266059	100
CATGCCACGGAACG-1	HEK293T	344	1.11148	0.764319	100									CATGCCACGGAACG-1	HEK293T	1289	0.631253	0.432471	100
CATGCCACTTCCGC-1	HEK293T	248	0.248425	0.11058	100									CATGCCACTTCCGC-1	HEK293T	1128	0.00366227	0.00147694	100
CATGCGCTAGAGTA-1	HEK293T	198	3.4713	1.41332	100									CATGCGCTAGAGTA-1	HEK293T	1178	0.745978	0.673414	100
CATGCGCTCCCTCA-1	Jurkat	844	0.383152	0.333005	100									CATGCGCTCCCTCA-1	Jurkat	285	0.638728	0.23783	100
CATGCGCTGTTACG-1	HEK293T	328	1.29691	0.523006	100									CATGCGCTGTTACG-1	HEK293T	1189	0.977539	0.468913	100
CATGGATGCCCAAA-1	Jurkat	942	0.0804168	0.0320264	100									CATGGATGCCCAAA-1	Jurkat	236	0.04422	0.00860599	100
CATGGATGTGCGTA-1	HEK293T	267	0.950704	0.626028	100									CATGGATGTGCGTA-1	HEK293T	1316	0.0118471	0.00967113	100
CATGGCCTCTTCCG-1	Jurkat	842	0.306925	0.105465	100									CATGGCCTCTTCCG-1	Jurkat	117	1.80869e-05	3.23563e-09	100
CATGGCCTGGTCAT-1	Jurkat	939	0.517902	0.27836	100									CATGGCCTGGTCAT-1	Jurkat	257	0.000613768	8.68271e-06	100
CATGGCCTGGTTTG-1	Jurkat	894	0.0668204	0.0194124	100									CATGGCCTGGTTTG-1	Jurkat	209	0.070513	0.0403063	100
CATGGCCTTTACTC-1	Jurkat	885	0.273237	0.209581	100									CATGGCCTTTACTC-1	Jurkat	286	0.0872659	0.0348887	100
CATGTACTTCGACA-1	Jurkat	933	0.0055795	0.00154848	100									CATGTACTTCGACA-1	Jurkat	246	0.00356347	0.000299699	100
CATGTTACCCGCTT-1	HEK293T	269	2.60598	1.38229	100									CATGTTACCCGCTT-1	HEK293T	1377	0.431161	0.375749	100
CATGTTACGGACTT-1	HEK293T	162	1.59545	0.388525	100									CATGTTACGGACTT-1	HEK293T	977	0.644663	0.382531	100
CATGTTTGACGTAC-1	Jurkat	973	0.564555	0.310803	100									CATGTTTGACGTAC-1	Jurkat	277	0.0390716	0.00685035	100
CATGTTTGTTACCT-1	HEK293T	219	0.579754	0.275819	100									CATGTTTGTTACCT-1	HEK293T	1226	0.127737	0.0614589	100
CATTACACAGTACC-1	HEK293T	291	0.333926	0.182195	100									CATTACACAGTACC-1	HEK293T	1253	0.73141	0.440677	100
CATTACACGACACT-1	HEK293T	338	2.48481	0.502847	100									CATTACACGACACT-1	HEK293T	1146	1.14233	0.489105	100
CATTACACGGTTAC-1	Jurkat	1015	0.00143131	0.000283556	100									CATTACACGGTTAC-1	Jurkat	321	0.00652775	0.00131666	100
CATTACACTAACCG-1	HEK293T	274	0.0875829	0.0593167	100									CATTACACTAACCG-1	HEK293T	1190	3.41785e-05	5.31807e-09	100
CATTAGCTAGAGTA-1	Jurkat	754	0.0017555	0.000227687	100									CATTAGCTAGAGTA-1	Jurkat	182	0.0718044	0.0280555	100
CATTAGCTGTGTTG-1	Jurkat	876	0.147715	0.0402217	100									CATTAGCTGTGTTG-1	Jurkat	214	2.56196e-05	2.2664e-09	100
CATTGACTAGCCTA-1	HEK293T	302	0.952382	0.257504	100									CATTGACTAGCCTA-1	HEK293T	1128	0.00549209	0.000953644	100
CATTGGGACTGCTC-1	Jurkat	991	0.0655963	0.0390915	100									CATTGGGACTGCTC-1	Jurkat	347	2.69611e-05	1.50784e-09	100
CATTGTACATGTCG-1	Jurkat	1113	0.75481	0.23929	100									CATTGTACATGTCG-1	Jurkat	390	0.198159	0.0406961	100
CATTGTACCATGGT-1	Jurkat	762	0.12791	0.0780102	100									CATTGTACCATGGT-1	Jurkat	213	0.000599894	8.43679e-06	100
CATTGTACGCCCTT-1	Jurkat	1096	0.00211259	0.000475962	100									CATTGTACGCCCTT-1	Jurkat	301	2.49703e-05	2.74419e-09	100
CATTGTACGGGCAA-1	HEK293T	172	0.0671667	0.0286587	100									CATTGTACGGGCAA-1	HEK293T	1120	0.00813691	0.00317439	100
CATTGTACTGGAGG-1	Jurkat	976	0.000798118	5.61632e-05	100									CATTGTACTGGAGG-1	Jurkat	189	0.0197571	0.00330858	100
CATTGTACTTCTAC-1	HEK293T	221	2.4698	1.30082	100									CATTGTACTTCTAC-1	HEK293T	1095	1.56841	0.895576	100
CATTGTTGAGGAGC-1	Jurkat	954	0.07836	0.0538396	100									CATTGTTGAGGAGC-1	Jurkat	264	2.91062e-05	2.13495e-09	100
CATTGTTGGTAAAG-1	HEK293T	272	0.601523	0.672947	100									CATTGTTGGTAAAG-1	HEK293T	1211	0.0177616	0.00752252	100
CATTTCGAAGCTAC-1	Jurkat	964	0.0970187	0.0438526	100									CATTTCGAAGCTAC-1	Jurkat	217	0.00735095	0.000988646	100
CATTTGACGGTTTG-1	Jurkat	989	1.55719	0.77459	100									CATTTGACGGTTTG-1	Jurkat	341	0.284897	0.128329	100
CATTTGTGAGTCAC-1	HEK293T	244	1.54262	1.51148	100									CATTTGTGAGTCAC-1	HEK293T	1237	0.912432	0.922647	100
CATTTGTGCATGCA-1	Jurkat	1012	0.176759	0.150109	100									CATTTGTGCATGCA-1	Jurkat	257	0.026518	0.0051968	100
CATTTGTGCTAGCA-1	HEK293T	187	0.36916	0.413743	100									CATTTGTGCTAGCA-1	HEK293T	1212	0.149543	0.105414	100
CATTTGTGGTCGTA-1	Jurkat	1024	0.0251035	0.00782014	100									CATTTGTGGTCGTA-1	Jurkat	252	3.84306e-05	1.14479e-08	100
CCAAAGTGATTTCC-1	HEK293T	299	1.09246	0.731737	100									CCAAAGTGATTTCC-1	HEK293T	1344	0.0111427	0.00543616	100
CCAAAGTGTCCTAT-1	HEK293T	204	1.60042	0.432881	100									CCAAAGTGTCCTAT-1	HEK293T	1087	0.0827348	0.0404745	100
CCAACCTGCACACA-1	HEK293T	270	1.40801	0.455828	100									CCAACCTGCACACA-1	HEK293T	1229	0.275474	0.135785	100
CCAACCTGGGGAGT-1	Jurkat	858	0.208523	0.0887868	100									CCAACCTGGGGAGT-1	Jurkat	277	0.0418978	0.00961989	100
CCAACCTGTAGCGT-1	Jurkat	854	2.96512e-05	3.13931e-09	100									CCAACCTGTAGCGT-1	Jurkat	311	0.00412252	0.000511476	100
CCAACCTGTCTAGG-1	HEK293T	162	1.68205	1.25467	100									CCAACCTGTCTAGG-1	HEK293T	1115	1.35512	0.811585	100
CCAAGAACTGTCTT-1	HEK293T	343	2.46942e-05	3.0164e-09	100									CCAAGAACTGTCTT-1	HEK293T	1375	3.61331e-05	5.34596e-09	100
CCAAGATGTGTCGA-1	Jurkat	1032	2.50382e-05	3.30251e-09	100									CCAAGATGTGTCGA-1	Jurkat	300	0.00234448	0.000157309	100
CCAAGTGATCGCTC-1	Jurkat	944	0.0217888	0.00920894	100									CCAAGTGATCGCTC-1	Jurkat	253	0.00863258	0.00180411	100
CCAAGTGATTGCTT-1	HEK293T	291	2.71783	1.21306	100									CCAAGTGATTGCTT-1	HEK293T	1245	0.537238	0.487923	100
CCAATGGACTTCTA-1	Jurkat	716	0.323276	0.257964	100									CCAATGGACTTCTA-1	Jurkat	254	0.0768457	0.0212546	100
CCAATGGAGGTAAA-1	Jurkat	982	0.122123	0.100709	100									CCAATGGAGGTAAA-1	Jurkat	318	0.0190225	0.00603958	100
CCAATTTGCGGAGA-1	HEK293T	319	2.04924	1.19424	100									CCAATTTGCGGAGA-1	HEK293T	1476	0.16796	0.168986	100
CCAATTTGCTGAAC-1	HEK293T	294	0.121981	0.0466056	100									CCAATTTGCTGAAC-1	HEK293T	1243	0.228947	0.148703	100
CCACCATGCATACG-1	Jurkat	990	0.0130006	0.00450227	100									CCACCATGCATACG-1	Jurkat	227	4.6037e-05	9.93262e-09	100
CCACCATGGACACT-1	Jurkat	988	0.0899298	0.0483357	100									CCACCATGGACACT-1	Jurkat	297	0.260746	0.132851	100
CCACCATGTCCAGA-1	HEK293T	205	2.55549	1.1361	100									CCACCATGTCCAGA-1	HEK293T	1073	0.662525	0.556092	100
CCACCATGTGCGTA-1	Jurkat	855	3.30436e-05	5.4381e-09	100									CCACCATGTGCGTA-1	Jurkat	224	0.0369107	0.0220535	100
CCACCTGAGCGAGA-1	Jurkat	1049	0.152508	0.139435	100									CCACCTGAGCGAGA-1	Jurkat	227	0.000759139	1.1929e-05	100
CCACGGGAGGAAGC-1	HEK293T	175	0.670977	0.342487	100									CCACGGGAGGAAGC-1	HEK293T	1254	0.091041	0.0544358	100
CCACTGACCCCGTT-1	HEK293T	257	0.689811	0.572864	100									CCACTGACCCCGTT-1	HEK293T	1091	3.19924e-05	4.86047e-09	100
CCACTGACGGACTT-1	Jurkat	1115	0.502052	0.403265	100									CCACTGACGGACTT-1	Jurkat	250	0.000215132	9.40806e-07	100
CCACTGTGCGAGTT-1	Jurkat	929	0.0535717	0.0198838	100									CCACTGTGCGAGTT-1	Jurkat	234	1.46356e-05	1.1881e-09	100
CCACTTCTTCCTGC-1	HEK293T	303	0.983383	0.466404	100									CCACTTCTTCCTGC-1	HEK293T	1137	0.0808803	0.045921	100
CCAGAAACCCCTTG-1	Jurkat	941	0.131939	0.0851239	100									CCAGAAACCCCTTG-1	Jurkat	355	0.0929526	0.0288393	100
CCAGAAACTGGTGT-1	Jurkat	985	0.046064	0.0309059	100									CCAGAAACTGGTGT-1	Jurkat	295	0.00168444	7.92171e-05	100
CCAGAAACTGTAGC-1	HEK293T	265	4.17152	0.802092	100									CCAGAAACTGTAGC-1	HEK293T	1056	0.777014	0.387541	100
CCAGACCTTACAGC-1	Jurkat	854	0.00459903	0.00121106	100									CCAGACCTTACAGC-1	Jurkat	287	0.0154368	0.00189764	100
CCAGCACTACCCTC-1	HEK293T	233	2.3466	0.832883	100									CCAGCACTACCCTC-1	HEK293T	1167	0.640657	0.357374	100
CCAGCACTCATGCA-1	Jurkat	805	0.0191724	0.00724732	100									CCAGCACTCATGCA-1	Jurkat	265	0.0637927	0.0369045	100
CCAGCTACTACAGC-1	Jurkat	927	0.0889419	0.0456405	100									CCAGCTACTACAGC-1	Jurkat	240	0.0533074	0.0061194	100
CCAGGTCTAGCATC-1	HEK293T	280	0.416006	0.25464	100									CCAGGTCTAGCATC-1	HEK293T	1298	0.204862	0.0924382	100
CCAGGTCTGCTATG-1	HEK293T	210	2.24481	0.591743	100									CCAGGTCTGCTATG-1	HEK293T	961	1.02286	0.668858	100
CCAGTCACAGTCTG-1	Jurkat	984	0.0514451	0.0206457	100									CCAGTCACAGTCTG-1	Jurkat	304	0.0104416	0.00282101	100
CCAGTCACCCCAAA-1	HEK293T	274	1.6938	0.430512	100									CCAGTCACCCCAAA-1	HEK293T	1154	2.06622	0.527894	100
CCAGTCACTACTGG-1	Jurkat	775	3.4739e-05	3.47519e-09	100									CCAGTCACTACTGG-1	Jurkat	154	0.0254209	0.0136316	100
CCAGTCTGGTTCGA-1	Jurkat	950	0.0015033	0.000201577	100									CCAGTCTGGTTCGA-1	Jurkat	250	6.22316e-05	7.06598e-09	100
CCAGTCTGTTCCCG-1	HEK293T	258	0.136447	0.0913119	100									CCAGTCTGTTCCCG-1	HEK293T	1172	0.370715	0.212747	100
CCAGTGCTCTTGTT-1	Jurkat	840	0.123965	0.0934612	100									CCAGTGCTCTTGTT-1	Jurkat	290	0.0135353	0.00513293	100
CCAGTGCTGAGCAG-1	HEK293T	260	1.08993	0.721475	100									CCAGTGCTGAGCAG-1	HEK293T	1120	0.217414	0.197164	100
CCAGTGCTTCACCC-1	Jurkat	934	0.46361	0.280643	100									CCAGTGCTTCACCC-1	Jurkat	272	0.274873	0.0536553	100
CCATAGGACGTAAC-1	HEK293T	253	1.14725	0.49897	100									CCATAGGACGTAAC-1	HEK293T	1347	1.72506	0.736717	100
CCATAGGATCGACA-1	HEK293T	205	0.426328	0.382499	100									CCATAGGATCGACA-1	HEK293T	1276	0.0925819	0.0939498	100
CCATATACATGTGC-1	HEK293T	260	0.747898	0.214991	100									CCATATACATGTGC-1	HEK293T	1128	0.000709763	3.8597e-05	100
CCATCCGATGCAGT-1	HEK293T	310	0.204467	0.235402	100									CCATCCGATGCAGT-1	HEK293T	1156	0.0135799	0.00540702	100
CCATCCGATGGGAG-1	Jurkat	1083	0.0961619	0.0893909	100									CCATCCGATGGGAG-1	Jurkat	190	0.0105642	0.00076721	100
CCATCGTGCGGAGA-1	HEK293T	250	1.32217	0.35602	100									CCATCGTGCGGAGA-1	HEK293T	1117	1.61129	0.368428	100
CCATGCTGCTTGCC-1	HEK293T	279	0.318547	0.178614	100									CCATGCTGCTTGCC-1	HEK293T	1196	0.417436	0.300537	100
CCATTAACTTACTC-1	HEK293T	236	2.93388	1.48741	100									CCATTAACTTACTC-1	HEK293T	1210	2.05085e-05	1.99335e-09	100
CCCAAAGACCCACT-1	HEK293T	286	0.520601	0.51705	100									CCCAAAGACCCACT-1	HEK293T	1327	2.06441e-05	1.28991e-09	100
CCCAACACACCTGA-1	HEK293T	237	0.375613	0.252895	100									CCCAACACACCTGA-1	HEK293T	1203	4.53431e-05	7.83746e-09	100
CCCAACACCTACTT-1	Jurkat	897	0.0571842	0.0286091	100									CCCAACACCTACTT-1	Jurkat	268	0.0230697	0.00472828	100
CCCAACTGCACAAC-1	Jurkat	954	0.292738	0.185737	100									CCCAACTGCACAAC-1	Jurkat	243	0.0154556	0.00556235	100
CCCAACTGGATGAA-1	Jurkat	940	0.0186059	0.00873698	100									CCCAACTGGATGAA-1	Jurkat	190	0.0483407	0.0162658	100
CCCAACTGGTTAGC-1	HEK293T	270	2.38676	0.770378	100									CCCAACTGGTTAGC-1	HEK293T	1175	1.10955	0.453586	100
CCCAGACTGAACTC-1	Jurkat	757	0.0427373	0.0568176	100									CCCAGACTGAACTC-1	Jurkat	300	0.043225	0.0142151	100
CCCAGACTGCCATA-1	Jurkat	887	0.021717	0.0147621	100									CCCAGACTGCCATA-1	Jurkat	220	0.272345	0.0964061	100
CCCAGTTGAAAAGC-1	HEK293T	197	1.56179	1.39539	100									CCCAGTTGAAAAGC-1	HEK293T	962	0.0559907	0.0435167	100
CCCAGTTGTTCAGG-1	Jurkat	1061	0.00858175	0.00312434	100									CCCAGTTGTTCAGG-1	Jurkat	223	0.0228176	0.00373149	100
CCCATCGACCAATG-1	HEK293T	255	0.233476	0.181305	100									CCCATCGACCAATG-1	HEK293T	1249	2.64161e-05	3.29781e-09	100
CCCATCGACTACGA-1	Jurkat	873	0.0159286	0.00938021	100									CCCATCGACTACGA-1	Jurkat	247	0.00265974	0.0001657	100
CCCATCGAGGGAGT-1	HEK293T	257	2.97185	0.903004	100									CCCATCGAGGGAGT-1	HEK293T	1179	0.23847	0.169408	100
CCCATCGATGTTCT-1	HEK293T	291	0.46946	0.222758	100									CCCATCGATGTTCT-1	HEK293T	1337	0.188438	0.153911	100
CCCATGTGCGAGTT-1	Jurkat	788	0.128368	0.0834818	100									CCCATGTGCGAGTT-1	Jurkat	311	1.10604e-05	9.85751e-10	100
CCCATGTGCTACTT-1	HEK293T	255	0.38178	0.313531	100									CCCATGTGCTACTT-1	HEK293T	1146	0.0426938	0.0207846	100
CCCATGTGCTCGCT-1	HEK293T	215	0.119625	0.0953041	100									CCCATGTGCTCGCT-1	HEK293T	1092	0.000920924	8.69589e-05	100
CCCATGTGGACGTT-1	Jurkat	909	0.0142748	0.00849877	100									CCCATGTGGACGTT-1	Jurkat	233	2.56946e-05	2.06972e-09	100
CCCATGTGTCTTTG-1	HEK293T	316	0.213937	0.145062	100									CCCATGTGTCTTTG-1	HEK293T	1382	0.34369	0.284598	100
CCCATGTGTTCTAC-1	HEK293T	180	0.0547642	0.0226154	100									CCCATGTGTTCTAC-1	HEK293T	1235	0.0434125	0.0367632	100
CCCGAACTGGAACG-1	HEK293T	230	1.47167	0.270427	100									CCCGAACTGGAACG-1	HEK293T	1104	1.11346	0.478432	100
CCCGAACTGTTTCT-1	Jurkat	823	0.0237188	0.00761014	100									CCCGAACTGTTTCT-1	Jurkat	140	2.2729e-05	2.43592e-09	100
CCCGAACTTTGCAG-1	HEK293T	313	0.155773	0.112405	100									CCCGAACTTTGCAG-1	HEK293T	1292	0.0962191	0.0611273	100
CCCGATTGCTCGCT-1	HEK293T	291	1.38351	0.532294	100									CCCGATTGCTCGCT-1	HEK293T	1331	1.14585	0.451872	100
CCCGATTGGTATGC-1	Jurkat	962	0.624294	0.298828	100									CCCGATTGGTATGC-1	Jurkat	197	0.0667345	0.0158194	100
CCCGGAGAACGACT-1	Jurkat	946	0.0925945	0.0528918	100									CCCGGAGAACGACT-1	Jurkat	237	0.0763285	0.0206255	100
CCCGGAGACGTAGT-1	Jurkat	986	0.0125673	0.0056689	100									CCCGGAGACGTAGT-1	Jurkat	300	1.69858e-05	5.4588e-10	100
CCCGGAGACTTCTA-1	Jurkat	779	2.77326e-05	4.55798e-09	100									CCCGGAGACTTCTA-1	Jurkat	202	0.0375692	0.010377	100
CCCGGAGATGTCCC-1	Jurkat	1048	0.34737	0.174555	100									CCCGGAGATGTCCC-1	Jurkat	320	0.498321	0.113307	100
CCCTACGATGATGC-1	Jurkat	843	2.58756e-05	2.45837e-09	100									CCCTACGATGATGC-1	Jurkat	245	0.00837047	0.00164881	100
CCCTAGTGACCTAG-1	Jurkat	869	0.0364036	0.0128782	100									CCCTAGTGACCTAG-1	Jurkat	284	0.0105249	0.00303306	100
CCCTAGTGATGCTG-1	Jurkat	777	0.0818516	0.030825	100									CCCTAGTGATGCTG-1	Jurkat	209	0.0750707	0.0117061	100
CCCTAGTGGATACC-1	HEK293T	235	0.440541	0.320346	100									CCCTAGTGGATACC-1	HEK293T	1082	0.352545	0.31844	100
CCCTCAGAAACCAC-1	HEK293T	244	0.990178	0.34314	100									CCCTCAGAAACCAC-1	HEK293T	1286	0.132864	0.0582707	100
CCCTCAGAAAGCCT-1	Jurkat	1099	0.749935	0.359085	100									CCCTCAGAAAGCCT-1	Jurkat	321	0.213662	0.081174	100
CCCTCAGAAAGGGC-1	HEK293T	292	1.25509	0.387044	100									CCCTCAGAAAGGGC-1	HEK293T	1225	0.331727	0.212544	100
CCCTCAGACATGGT-1	HEK293T	229	0.654023	0.187382	100									CCCTCAGACATGGT-1	HEK293T	1189	0.000708932	3.56823e-05	100
CCCTCAGAGTTGGT-1	HEK293T	237	1.04301	0.686783	100									CCCTCAGAGTTGGT-1	HEK293T	1233	0.0146421	0.00575306	100
CCCTGAACATAAGG-1	HEK293T	234	2.38265	1.50399	100									CCCTGAACATAAGG-1	HEK293T	1288	0.543048	0.441714	100
CCCTGATGAAGGGC-1	Jurkat	914	0.0210486	0.00844187	100									CCCTGATGAAGGGC-1	Jurkat	246	0.00202013	9.51627e-05	100
CCCTGATGACACGT-1	HEK293T	280	1.20568	0.340165	100									CCCTGATGACACGT-1	HEK293T	1264	0.644341	0.312589	100
CCCTGATGGTTTCT-1	HEK293T	252	0.203759	0.150458	100									CCCTGATGGTTTCT-1	HEK293T	1222	0.00231322	0.000632112	100
CCGAAAACCCCGTT-1	Jurkat	859	0.657074	0.548713	100									CCGAAAACCCCGTT-1	Jurkat	256	0.0123205	0.00263332	100
CCGAAAACTTACTC-1	Jurkat	1068	0.0431557	0.0121234	100									CCGAAAACTTACTC-1	Jurkat	321	0.0234215	0.00495406	100
CCGACACTGCGTAT-1	Jurkat	1116	0.0207791	0.00708208	100									CCGACACTGCGTAT-1	Jurkat	335	0.0832006	0.0222453	100
CCGACTACGTCATG-1	HEK293T	352	0.667205	0.634813	100									CCGACTACGTCATG-1	HEK293T	1116	0.0342374	0.0234091	100
CCGATAGAAACCTG-1	HEK293T	256	1.23767	1.27645	100									CCGATAGAAACCTG-1	HEK293T	1206	0.00981717	0.00401002	100
CCGATAGACATTCT-1	HEK293T	191	0.0202915	0.00747637	100									CCGATAGACATTCT-1	HEK293T	932	3.44431e-05	2.71988e-09	100
CCGATAGACTTGCC-1	Jurkat	922	0.0463376	0.0232025	100									CCGATAGACTTGCC-1	Jurkat	320	0.0608626	0.00945733	100
CCGATAGATCGCCT-1	Jurkat	952	0.0314221	0.0103514	100									CCGATAGATCGCCT-1	Jurkat	277	0.0054617	0.000433548	100
CCGCGAGAAACGAA-1	Jurkat	1106	0.0281663	0.00573935	100									CCGCGAGAAACGAA-1	Jurkat	320	0.0208435	0.00484133	100
CCGCGAGATTCCCG-1	HEK293T	301	1.58139	0.388365	100									CCGCGAGATTCCCG-1	HEK293T	1196	0.0602285	0.0220493	100
CCGCTATGACGGTT-1	Jurkat	834	0.126157	0.0675458	100									CCGCTATGACGGTT-1	Jurkat	238	0.0263428	0.00417004	100
CCGCTATGCCACAA-1	Jurkat	1014	0.0825062	0.040412	100									CCGCTATGCCACAA-1	Jurkat	196	0.199962	0.0460706	100
CCGCTATGGTTAGC-1	HEK293T	219	1.04184	0.724877	100									CCGCTATGGTTAGC-1	HEK293T	1208	0.0621998	0.0340763	100
CCGCTATGTACTGG-1	Jurkat	960	0.344898	0.256211	100									CCGCTATGTACTGG-1	Jurkat	277	0.0303032	0.0138691	100
CCGGAGTGCAGAAA-1	HEK293T	230	0.960905	0.338953	100									CCGGAGTGCAGAAA-1	HEK293T	1164	0.0580753	0.0474755	100
CCGGAGTGCTAGCA-1	HEK293T	194	0.704453	0.365406	100									CCGGAGTGCTAGCA-1	HEK293T	1185	0.000617579	3.62473e-05	100
CCGGAGTGGAGGAC-1	HEK293T	315	4.0211	1.5366	100									CCGGAGTGGAGGAC-1	HEK293T	1228	2.48524	1.30566	100
CCGGAGTGGGACTT-1	Jurkat	955	0.037132	0.0207025	100									CCGGAGTGGGACTT-1	Jurkat	233	0.125022	0.0484339	100
CCGGAGTGTGAAGA-1	Jurkat	810	0.223964	0.136569	100									CCGGAGTGTGAAGA-1	Jurkat	207	0.172967	0.0220859	100
CCGGAGTGTTTACC-1	Jurkat	996	0.118311	0.0208627	100									CCGGAGTGTTTACC-1	Jurkat	396	0.00249131	0.000142157	100
CCGGTACTAGCAAA-1	Jurkat	951	0.0188338	0.00579574	100									CCGGTACTAGCAAA-1	Jurkat	208	0.0378763	0.00932911	100
CCGTAAGACCCTAC-1	Jurkat	776	0.000656724	2.92573e-05	100									CCGTAAGACCCTAC-1	Jurkat	214	0.0217695	0.00407089	100
CCGTAAGAGTGAGG-1	HEK293T	271	0.780971	0.290023	100									CCGTAAGAGTGAGG-1	HEK293T	1088	0.00842391	0.00676536	100
CCGTACACCGTCTC-1	HEK293T	189	3.50648	1.26669	100									CCGTACACCGTCTC-1	HEK293T	1203	1.00345	0.904347	100
CCGTACACTTATCC-1	HEK293T	151	1.73684	1.13697	100									CCGTACACTTATCC-1	HEK293T	1097	0.19454	0.119487	100
CCTAAACTGAGATA-1	Jurkat	924	0.00983067	0.00445907	100									CCTAAACTGAGATA-1	Jurkat	325	2.70297e-05	2.93719e-09	100
CCTAAGGACGATAC-1	Jurkat	986	0.00112347	5.92489e-05	100									CCTAAGGACGATAC-1	Jurkat	268	0.0534149	0.0171692	100
CCTAAGGAGAACTC-1	Jurkat	930	0.591198	0.356478	100									CCTAAGGAGAACTC-1	Jurkat	264	0.0740288	0.0224321	100
CCTAAGGAGTAAGA-1	Jurkat	910	0.251379	0.198377	100									CCTAAGGAGTAAGA-1	Jurkat	244	0.316677	0.0403239	100
CCTACCGACATGCA-1	Jurkat	960	0.00252965	0.000597503	100									CCTACCGACATGCA-1	Jurkat	264	0.0394845	0.0214242	100
CCTATAACGCTAAC-1	Jurkat	818	0.00607462	0.0023635	100									CCTATAACGCTAAC-1	Jurkat	227	1.3119e-05	6.3537e-10	100
CCTATTGACACACA-1	HEK293T	279	0.0579341	0.0279764	100									CCTATTGACACACA-1	HEK293T	1153	0.00986625	0.00544772	100
CCTATTGAGCATCA-1	Jurkat	927	0.0541134	0.023963	100									CCTATTGAGCATCA-1	Jurkat	229	0.222399	0.0864207	100
CCTCATCTCACTTT-1	Jurkat	840	0.75193	0.385754	100									CCTCATCTCACTTT-1	Jurkat	272	3.4731e-05	1.75271e-09	100
CCTCATCTCTTGCC-1	Jurkat	905	0.0453332	0.0312994	100									CCTCATCTCTTGCC-1	Jurkat	321	0.0418919	0.0126262	100
CCTCATCTTCGATG-1	HEK293T	182	0.728875	0.365026	100									CCTCATCTTCGATG-1	HEK293T	1134	0.645395	0.542178	100
CCTCGAACAGAAGT-1	HEK293T	260	1.15345	0.341547	100									CCTCGAACAGAAGT-1	HEK293T	1098	0.0281447	0.00952989	100
CCTCGAACGAGGAC-1	HEK293T	280	1.56119	0.681086	100									CCTCGAACGAGGAC-1	HEK293T	1144	0.380569	0.255503	100
CCTCGAACTAAGGA-1	Jurkat	885	0.00663134	0.00144574	100									CCTCGAACTAAGGA-1	Jurkat	206	0.0114892	0.00166484	100
CCTCTACTCGATAC-1	HEK293T	287	0.862535	0.211567	100									CCTCTACTCGATAC-1	HEK293T	1204	0.356957	0.140081	100
CCTCTACTGTTTGG-1	HEK293T	267	0.0874534	0.114962	100									CCTCTACTGTTTGG-1	HEK293T	1230	0.0200758	0.0116695	100
CCTGACTGCCCTTG-1	Jurkat	972	0.00815878	0.00261545	100									CCTGACTGCCCTTG-1	Jurkat	308	0.00478106	0.000391303	100
CCTGAGCTAGTCAC-1	HEK293T	182	0.73044	0.58015	100									CCTGAGCTAGTCAC-1	HEK293T	944	0.0776498	0.0410266	100
CCTGAGCTGGAGTG-1	HEK293T	224	0.0435868	0.0201993	100									CCTGAGCTGGAGTG-1	HEK293T	1095	0.0735419	0.0893368	100
CCTGAGCTTCCAGA-1	Jurkat	938	0.151454	0.0964851	100									CCTGAGCTTCCAGA-1	Jurkat	198	1.14412e-05	8.97792e-10	100
CCTGCAACCTACTT-1	HEK293T	291	0.253103	0.0912819	100									CCTGCAACCTACTT-1	HEK293T	1285	0.0109341	0.00360226	100
CCTGGACTAGGTTC-1	Jurkat	1004	0.0263502	0.0169608	100									CCTGGACTAGGTTC-1	Jurkat	284	0.52758	0.24593	100
CCTGGACTGTTCAG-1	Jurkat	966	0.407491	0.214079	100									CCTGGACTGTTCAG-1	Jurkat	277	0.130293	0.0279143	100
CCTGGACTTACAGC-1	HEK293T	335	1.84958	0.600768	100									CCTGGACTTACAGC-1	HEK293T	1437	0.0743947	0.0595014	100
CCTTAATGCTCAGA-1	HEK293T	225	2.04564	0.39571	100									CCTTAATGCTCAGA-1	HEK293T	1025	0.807776	0.421194	100
CCTTAATGGCTATG-1	Jurkat	919	0.189159	0.146525	100									CCTTAATGGCTATG-1	Jurkat	368	0.0638685	0.0235252	100
CCTTAATGGTAAAG-1	Jurkat	823	0.0312055	0.024919	100									CCTTAATGGTAAAG-1	Jurkat	295	0.122283	0.0254257	100
CCTTAATGTGACAC-1	Jurkat	781	0.253164	0.14114	100									CCTTAATGTGACAC-1	Jurkat	277	0.03974	0.00902281	100
CCTTCACTATTCGG-1	Jurkat	1005	0.013474	0.00302449	100									CCTTCACTATTCGG-1	Jurkat	340	2.3249e-05	7.56328e-09	100
CCTTCACTCAGGAG-1	HEK293T	305	2.31167	0.987318	100									CCTTCACTCAGGAG-1	HEK293T	1298	0.0103332	0.00532627	100
CCTTCACTTTTACC-1	Jurkat	846	0.237377	0.202398	100									CCTTCACTTTTACC-1	Jurkat	250	0.0702679	0.0223646	100
CCTTTAGAAAGGTA-1	HEK293T	202	0.672121	0.210677	100									CCTTTAGAAAGGTA-1	HEK293T	1190	0.194016	0.0805611	100
CGAACATGACGCAT-1	HEK293T	250	0.443608	0.394022	100									CGAACATGACGCAT-1	HEK293T	1185	0.000247183	5.43657e-06	100
CGAACATGCCTTTA-1	HEK293T	214	1.28567	0.6195	100									CGAACATGCCTTTA-1	HEK293T	1189	1.10229	0.563357	100
CGAACATGGACAGG-1	HEK293T	354	1.97584	1.32999	100									CGAACATGGACAGG-1	HEK293T	1191	0.000826541	0.000126442	100
CGAACATGGGTAGG-1	HEK293T	247	0.0643268	0.0577564	100									CGAACATGGGTAGG-1	HEK293T	1225	0.00466843	0.00174311	100
CGAACATGTTCTCA-1	HEK293T	272	1.11435	0.500942	100									CGAACATGTTCTCA-1	HEK293T	1224	0.69653	0.380131	100
CGAAGACTCAAGCT-1	HEK293T	234	0.676529	0.271081	100									CGAAGACTCAAGCT-1	HEK293T	1070	0.0802653	0.030179	100
CGAAGACTCTGAAC-1	Jurkat	901	0.0666019	0.023914	100									CGAAGACTCTGAAC-1	Jurkat	174	0.0441123	0.0073585	100
CGAAGACTGACGAG-1	Jurkat	1024	0.116714	0.0338296	100									CGAAGACTGACGAG-1	Jurkat	250	2.88195e-05	3.78025e-09	100
CGAAGACTGTTGTG-1	Jurkat	930	0.228703	0.160028	100									CGAAGACTGTTGTG-1	Jurkat	291	0.189938	0.0570347	100
CGAAGACTTACTCT-1	Jurkat	901	0.000875736	6.1244e-05	100									CGAAGACTTACTCT-1	Jurkat	274	0.0689067	0.011325	100
CGAAGACTTCGCTC-1	HEK293T	287	0.849607	0.700844	100									CGAAGACTTCGCTC-1	HEK293T	1086	0.00253891	0.000669435	100
CGAAGGGAAGTAGA-1	Jurkat	819	0.0045732	0.00141246	100									CGAAGGGAAGTAGA-1	Jurkat	343	0.0184412	0.00499096	100
CGAAGGGAATCTTC-1	Jurkat	988	0.262239	0.257974	100									CGAAGGGAATCTTC-1	Jurkat	331	0.00223676	0.00015795	100
CGAAGGGAGGATCT-1	HEK293T	290	0.0256301	0.00916729	100									CGAAGGGAGGATCT-1	HEK293T	1262	0.00994428	0.0029084	100
CGAAGGGATAGCCA-1	HEK293T	254	0.203889	0.132625	100									CGAAGGGATAGCCA-1	HEK293T	1244	2.65679e-05	4.26382e-09	100
CGAAGTACCGTACA-1	Jurkat	1070	0.0121065	0.00353045	100									CGAAGTACCGTACA-1	Jurkat	282	0.0164317	0.00358244	100
CGAATCGAAAGAAC-1	Jurkat	954	0.0101432	0.00605754	100									CGAATCGAAAGAAC-1	Jurkat	264	1.83837e-05	2.02786e-09	100
CGAATCGACCCTCA-1	Jurkat	918	0.0489724	0.0205737	100									CGAATCGACCCTCA-1	Jurkat	233	3.3742e-05	2.89903e-09	100
CGAATCGAGCTATG-1	HEK293T	217	2.61507	0.987291	100									CGAATCGAGCTATG-1	HEK293T	987	0.10419	0.0898701	100
CGAATCGATGTGCA-1	HEK293T	335	2.73739	0.9441	100									CGAATCGATGTGCA-1	HEK293T	1252	1.17766	0.589766	100
CGACAAACCATACG-1	Jurkat	1000	0.000383262	1.24073e-05	100									CGACAAACCATACG-1	Jurkat	225	0.0172323	0.00395457	100
CGACCACTGGTACT-1	HEK293T	220	3.53073	0.979994	100									CGACCACTGGTACT-1	HEK293T	1258	0.857679	0.574654	100
CGACCGGACCGCTT-1	HEK293T	261	0.56411	0.615158	100									CGACCGGACCGCTT-1	HEK293T	1271	0.032129	0.0174798	100
CGACCTACAAAAGC-1	HEK293T	217	0.142051	0.0429698	100									CGACCTACAAAAGC-1	HEK293T	1181	0.0538992	0.026016	100
CGACCTACTGCAGT-1	HEK293T	230	0.343033	0.42716	100									CGACCTACTGCAGT-1	HEK293T	1230	0.00680765	0.00430323	100
CGACCTTGATTCTC-1	Jurkat	783	0.00143499	0.000172822	100									CGACCTTGATTCTC-1	Jurkat	313	1.29152e-05	5.00192e-10	100
CGACCTTGGAAGGC-1	HEK293T	231	0.0238558	0.00623216	100									CGACCTTGGAAGGC-1	HEK293T	1335	0.00906964	0.00339076	100
CGACGTCTTCAAGC-1	Jurkat	981	0.141045	0.110752	100									CGACGTCTTCAAGC-1	Jurkat	277	0.091036	0.0418366	100
CGACGTCTTCACCC-1	Jurkat	878	3.60948e-05	3.77411e-09	100									CGACGTCTTCACCC-1	Jurkat	271	0.0763461	0.0283765	100
CGACTCACCCTATT-1	Jurkat	1130	0.0234722	0.0108932	100									CGACTCACCCTATT-1	Jurkat	270	9.77873e-06	4.48406e-10	100
CGACTCACGAGGCA-1	HEK293T	221	0.446529	0.336247	100									CGACTCACGAGGCA-1	HEK293T	1220	0.0433299	0.0243039	100
CGACTCACGGTTTG-1	HEK293T	301	0.0425848	0.0153115	100									CGACTCACGGTTTG-1	HEK293T	1266	0.140138	0.0861145	100
CGACTGCTAGGAGC-1	HEK293T	266	1.77332	0.732594	100									CGACTGCTAGGAGC-1	HEK293T	1247	0.515404	0.455133	100
CGACTGCTAGTGTC-1	HEK293T	264	0.914583	0.455009	100									CGACTGCTAGTGTC-1	HEK293T	1112	0.349025	0.217534	100
CGACTGCTGTAGGG-1	HEK293T	212	1.13598	0.556428	100									CGACTGCTGTAGGG-1	HEK293T	1072	0.201355	0.132743	100
CGACTGCTTGAGGG-1	Jurkat	730	0.0341348	0.021164	100									CGACTGCTTGAGGG-1	Jurkat	224	0.00491281	0.000515549	100
CGAGAACTGACGGA-1	HEK293T	261	0.487133	0.351968	100									CGAGAACTGACGGA-1	HEK293T	1161	0.0721437	0.0770484	100
CGAGAACTTATTCC-1	Jurkat	859	0.00769236	0.00714283	100									CGAGAACTTATTCC-1	Jurkat	200	0.0236676	0.00894846	100
CGAGAACTTGCGTA-1	HEK293T	284	0.298877	0.18632	100									CGAGAACTTGCGTA-1	HEK293T	1207	0.440385	0.244713	100
CGAGAACTTTTACC-1	HEK293T	147	0.370179	0.218898	100									CGAGAACTTTTACC-1	HEK293T	1069	0.0164923	0.0112411	100
CGAGATTGCCCAAA-1	HEK293T	264	1.3063	0.646448	100									CGAGATTGCCCAAA-1	HEK293T	1151	0.0080254	0.00177306	100
CGAGATTGCTAGAC-1	HEK293T	230	0.91082	0.822508	100									CGAGATTGCTAGAC-1	HEK293T	1105	0.191613	0.155393	100
CGAGATTGTGGTCA-1	HEK293T	225	1.04734	0.593404	100									CGAGATTGTGGTCA-1	HEK293T	1244	0.724527	0.448726	100
CGAGCCGAAGTCAC-1	HEK293T	207	0.00991343	0.00193478	100									CGAGCCGAAGTCAC-1	HEK293T	1347	0.00215702	0.000603964	100
CGAGCCGATTCAGG-1	HEK293T	248	0.625559	0.380382	100									CGAGCCGATTCAGG-1	HEK293T	1223	0.0253555	0.0192953	100
CGAGCGTGCCTAAG-1	HEK293T	230	0.356686	0.25611	100									CGAGCGTGCCTAAG-1	HEK293T	1232	0.214278	0.124195	100
CGAGGAGAAGAAGT-1	Jurkat	1033	0.0113849	0.0079304	100									CGAGGAGAAGAAGT-1	Jurkat	312	0.0138666	0.00363241	100
CGAGGAGACCAAGT-1	HEK293T	184	0.130857	0.0639263	100									CGAGGAGACCAAGT-1	HEK293T	1243	0.189399	0.131265	100
CGAGGAGATTCTCA-1	Jurkat	992	0.0136206	0.00708008	100									CGAGGAGATTCTCA-1	Jurkat	283	1.60399e-05	7.85466e-10	100
CGAGGCACATGCCA-1	Jurkat	1055	2.87961e-05	2.66983e-09	100									CGAGGCACATGCCA-1	Jurkat	253	0.0190759	0.00501705	100
CGAGGCACCCATAG-1	Jurkat	1083	0.00331434	0.000678875	100									CGAGGCACCCATAG-1	Jurkat	250	0.0854483	0.024369	100
CGAGGCTGCATTGG-1	Jurkat	741	0.190398	0.149937	100									CGAGGCTGCATTGG-1	Jurkat	153	0.469068	0.104623	100
CGAGGCTGTCGCCT-1	HEK293T	259	0.485156	0.375662	100									CGAGGCTGTCGCCT-1	HEK293T	1076	0.319192	0.175533	100
CGAGGCTGTGCTGA-1	HEK293T	207	0.0202344	0.00493204	100									CGAGGCTGTGCTGA-1	HEK293T	1189	0.0142291	0.00727677	100
CGAGGGCTCAAAGA-1	HEK293T	232	0.0338366	0.0131322	100									CGAGGGCTCAAAGA-1	HEK293T	1241	3.01049e-05	4.19541e-09	100
CGAGGGCTGTCTAG-1	Jurkat	999	0.230839	0.119147	100									CGAGGGCTGTCTAG-1	Jurkat	369	0.0056676	0.000743149	100
CGAGTATGAGAACA-1	HEK293T	267	0.370245	0.419814	100									CGAGTATGAGAACA-1	HEK293T	1126	0.102021	0.0778201	100
CGAGTATGGGAAGC-1	Jurkat	988	0.140129	0.10523	100									CGAGTATGGGAAGC-1	Jurkat	219	0.00678678	0.00139604	100
CGATACGAGCTACA-1	HEK293T	281	1.33464	0.961748	100									CGATACGAGCTACA-1	HEK293T	1044	0.0680369	0.0713422	100
CGATACGATCAAGC-1	HEK293T	240	0.0163273	0.00611277	100									CGATACGATCAAGC-1	HEK293T	1132	0.058645	0.0240394	100
CGATACGATCTATC-1	Jurkat	1039	0.147659	0.139102	100									CGATACGATCTATC-1	Jurkat	265	0.00873664	0.0010828	100
CGATAGACGTTACG-1	HEK293T	140	0.00448352	0.000255397	100									CGATAGACGTTACG-1	HEK293T	1075	3.22287e-05	3.03812e-09	100
CGATCAGAAGCAAA-1	HEK293T	207	0.0421734	0.0286407	100									CGATCAGAAGCAAA-1	HEK293T	1240	0.270122	0.197845	100
CGATCAGAAGCTAC-1	Jurkat	912	0.00925406	0.00455977	100									CGATCAGAAGCTAC-1	Jurkat	311	0.00589425	0.00104219	100
CGATCCACGGTCTA-1	Jurkat	849	0.00515302	0.00108697	100									CGATCCACGGTCTA-1	Jurkat	271	1.32789e-05	7.42558e-10	100
CGCAACCTTTGAGC-1	HEK293T	215	2.08222	0.54304	100									CGCAACCTTTGAGC-1	HEK293T	1181	1.04775	0.558547	100
CGCACGGAAGAGGC-1	Jurkat	933	0.0201876	0.00698761	100									CGCACGGAAGAGGC-1	Jurkat	257	0.112615	0.0259796	100
CGCACGGAGCTAAC-1	HEK293T	297	0.307884	0.226589	100									CGCACGGAGCTAAC-1	HEK293T	1202	0.229436	0.155916	100
CGCACGGAGGGATG-1	HEK293T	212	1.32088	0.921351	100									CGCACGGAGGGATG-1	HEK293T	1044	1.31214	0.614608	100
CGCACTACCTGACA-1	Jurkat	862	0.337975	0.211666	100									CGCACTACCTGACA-1	Jurkat	160	0.0216797	0.00266332	100
CGCACTTGTTCTTG-1	Jurkat	869	0.0429342	0.0191803	100									CGCACTTGTTCTTG-1	Jurkat	308	0.0447672	0.0153134	100
CGCAGGACCCACCT-1	Jurkat	765	0.0151161	0.00462745	100									CGCAGGACCCACCT-1	Jurkat	187	0.0171072	0.00313701	100
CGCAGGACTCGCCT-1	Jurkat	812	0.0176045	0.0063725	100									CGCAGGACTCGCCT-1	Jurkat	261	0.0754383	0.0247798	100
CGCATAGAACCAAC-1	HEK293T	314	1.38422	0.636658	100									CGCATAGAACCAAC-1	HEK293T	1270	0.398354	0.337324	100
CGCCATACACTCAG-1	Jurkat	767	0.00113346	9.36763e-05	100									CGCCATACACTCAG-1	Jurkat	221	0.0123721	0.00241149	100
CGCCATACGCTACA-1	Jurkat	857	0.0383055	0.023524	100									CGCCATACGCTACA-1	Jurkat	367	0.0831586	0.0159726	100
CGCCATTGGCCATA-1	Jurkat	905	0.341264	0.184941	100									CGCCATTGGCCATA-1	Jurkat	287	0.0203593	0.00461846	100
CGCCATTGGTTGTG-1	Jurkat	916	0.0154875	0.00894496	100									CGCCATTGGTTGTG-1	Jurkat	276	0.000425258	8.94735e-06	100
CGCCGAGAAGATGA-1	HEK293T	245	1.5896	0.909006	100									CGCCGAGAAGATGA-1	HEK293T	1047	0.44687	0.405869	100
CGCGAGACCATGGT-1	HEK293T	280	0.0112947	0.0034357	100									CGCGAGACCATGGT-1	HEK293T	1109	4.71152e-05	6.3218e-09	100
CGCGAGACGGACTT-1	Jurkat	872	0.565208	0.318306	100									CGCGAGACGGACTT-1	Jurkat	260	0.0404094	0.0131151	100
CGCGAGACTCCCAC-1	Jurkat	788	0.0975451	0.0522022	100									CGCGAGACTCCCAC-1	Jurkat	207	0.016039	0.00507558	100
CGCGATCTTGAGCT-1	Jurkat	970	0.0468138	0.0302517	100									CGCGATCTTGAGCT-1	Jurkat	260	0.039055	0.0106855	100
CGCGGATGACCAGT-1	Jurkat	832	0.318595	0.211384	100									CGCGGATGACCAGT-1	Jurkat	337	0.126745	0.0545465	100
CGCGGATGCCTTCG-1	HEK293T	175	0.75802	0.450597	100									CGCGGATGCCTTCG-1	HEK293T	1054	0.162944	0.0713812	100
CGCGGATGGGCGAA-1	Jurkat	989	0.0543665	0.0270751	100									CGCGGATGGGCGAA-1	Jurkat	257	0.0121026	0.00361975	100
CGCGGATGTGCCCT-1	Jurkat	949	0.0671701	0.0679728	100									CGCGGATGTGCCCT-1	Jurkat	325	0.127144	0.0403195	100
CGCTAAGAGGAACG-1	HEK293T	277	0.325619	0.127012	100									CGCTAAGAGGAACG-1	HEK293T	1426	0.166075	0.0851132	100
CGCTACACGGAAGC-1	HEK293T	220	1.6879	1.02257	100									CGCTACACGGAAGC-1	HEK293T	1155	0.136545	0.106434	100
CGCTACACTTATCC-1	Jurkat	1068	0.262242	0.0737236	100									CGCTACACTTATCC-1	Jurkat	341	0.064051	0.0184105	100
CGCTACACTTGTCT-1	Jurkat	998	0.386053	0.184189	100									CGCTACACTTGTCT-1	Jurkat	274	0.00773224	0.000971542	100
CGCTACTGAGCTCA-1	HEK293T	268	2.25517	1.4515	100									CGCTACTGAGCTCA-1	HEK293T	1127	0.608099	0.574109	100
CGCTACTGCCCAAA-1	Jurkat	776	0.0458681	0.0303542	100									CGCTACTGCCCAAA-1	Jurkat	230	2.39733e-05	2.51103e-09	100
CGCTACTGTATGCG-1	Jurkat	955	0.389275	0.166351	100									CGCTACTGTATGCG-1	Jurkat	246	0.112146	0.0245233	100
CGCTCATGCTCATT-1	HEK293T	334	0.7145	0.548973	100									CGCTCATGCTCATT-1	HEK293T	1334	0.0674575	0.0412771	100
CGGAATTGGTAAGA-1	HEK293T	301	2.79127	1.28035	100									CGGAATTGGTAAGA-1	HEK293T	1455	0.845667	0.5484	100
CGGACCGATAAAGG-1	HEK293T	326	0.291299	0.218627	100									CGGACCGATAAAGG-1	HEK293T	1224	2.83301e-05	5.46438e-09	100
CGGACCGATGCCTC-1	Jurkat	869	0.212302	0.120916	100									CGGACCGATGCCTC-1	Jurkat	311	0.0909124	0.0444505	100
CGGACCGATTCTCA-1	Jurkat	907	0.305848	0.141881	100									CGGACCGATTCTCA-1	Jurkat	287	0.26508	0.0721286	100
CGGACTCTAGTACC-1	HEK293T	310	0.578367	0.261685	100									CGGACTCTAGTACC-1	HEK293T	1170	0.42676	0.203994	100
CGGACTCTATCGTG-1	Jurkat	998	0.11797	0.118464	100									CGGACTCTATCGTG-1	Jurkat	252	0.150779	0.0454545	100
CGGACTCTGTCACA-1	Jurkat	1029	0.00862171	0.00179233	100									CGGACTCTGTCACA-1	Jurkat	262	0.00459575	0.000641199	100
CGGACTCTTTTGGG-1	Jurkat	847	3.89773e-05	4.53187e-09	100									CGGACTCTTTTGGG-1	Jurkat	235	2.33622e-05	2.22491e-09	100
CGGATAACATTTCC-1	HEK293T	350	1.44714	0.444666	100									CGGATAACATTTCC-1	HEK293T	1386	1.66491	0.768625	100
CGGATAACGTCGTA-1	Jurkat	1013	0.147362	0.112855	100									CGGATAACGTCGTA-1	Jurkat	327	4.29609e-05	7.62103e-09	100
CGGCACGAATCGAC-1	Jurkat	945	1.47594	0.175006	100									CGGCACGAATCGAC-1	Jurkat	318	0.150423	0.0332177	100
CGGCACGACCTCGT-1	HEK293T	225	1.2829	0.759959	100									CGGCACGACCTCGT-1	HEK293T	1103	1.99924	0.799765	100
CGGCACGATGGATC-1	Jurkat	817	0.220644	0.138328	100									CGGCACGATGGATC-1	Jurkat	260	0.0526764	0.0173934	100
CGGCATCTCTTACT-1	Jurkat	973	0.597584	0.309325	100									CGGCATCTCTTACT-1	Jurkat	241	0.00156324	5.57222e-05	100
CGGCATCTGCAGTT-1	Jurkat	862	0.16505	0.14464	100									CGGCATCTGCAGTT-1	Jurkat	227	0.00419656	0.000377342	100
CGGCATCTGCTTAG-1	HEK293T	179	0.239787	0.276502	100									CGGCATCTGCTTAG-1	HEK293T	1271	2.22518e-05	1.36571e-09	100
CGGCATCTTCGATG-1	Jurkat	1037	0.0156733	0.00766559	100									CGGCATCTTCGATG-1	Jurkat	331	0.0019082	0.000114673	100
CGGCCAGAAGCCAT-1	HEK293T	241	2.5009	1.06092	100									CGGCCAGAAGCCAT-1	HEK293T	1249	0.315369	0.206255	100
CGGCCAGAGTTCGA-1	Jurkat	953	0.123973	0.088253	100									CGGCCAGAGTTCGA-1	Jurkat	219	1.38004e-05	5.93142e-10	100
CGGCGAACCAAAGA-1	HEK293T	213	1.05172	0.683814	100									CGGCGAACCAAAGA-1	HEK293T	1229	0.162053	0.0993121	100
CGGCGAACCCACAA-1	Jurkat	825	0.0170131	0.0149333	100									CGGCGAACCCACAA-1	Jurkat	291	0.00325985	0.000295602	100
CGGCGAACGTCTGA-1	Jurkat	960	3.03615e-05	6.1099e-09	100									CGGCGAACGTCTGA-1	Jurkat	267	3.48741e-05	2.02549e-09	100
CGGCGATGCTCGAA-1	HEK293T	190	2.52949	0.640263	100									CGGCGATGCTCGAA-1	HEK293T	1137	0.732412	0.38932	100
CGGGACTGACCTTT-1	HEK293T	346	3.18115	1.32153	100									CGGGACTGACCTTT-1	HEK293T	1297	0.18002	0.175067	100
CGGGACTGGCCTTC-1	Jurkat	847	0.0105862	0.0025633	100									CGGGACTGGCCTTC-1	Jurkat	266	0.0929851	0.0349446	100
CGGGACTGTCTACT-1	HEK293T	194	0.544567	0.464264	100									CGGGACTGTCTACT-1	HEK293T	1308	0.166665	0.0756927	100
CGGGACTGTGTGGT-1	Jurkat	934	0.0388207	0.0229817	100									CGGGACTGTGTGGT-1	Jurkat	284	0.0577547	0.0159476	100
CGGGCATGCCGATA-1	Jurkat	836	0.0950669	0.0534476	100									CGGGCATGCCGATA-1	Jurkat	218	3.82563e-05	5.37312e-09	100
CGGGCATGGGAAGC-1	Jurkat	968	0.0973289	0.0557539	100									CGGGCATGGGAAGC-1	Jurkat	344	0.0203657	0.00527467	100
CGGGCATGGGTAAA-1	Jurkat	807	0.457087	0.298724	100									CGGGCATGGGTAAA-1	Jurkat	235	0.0759298	0.0408302	100
CGGTAAACGGTGGA-1	Jurkat	981	0.0026532	0.000674288	100									CGGTAAACGGTGGA-1	Jurkat	250	0.0158857	0.00879075	100
CGGTAAACTCACCC-1	HEK293T	161	0.534737	0.665123	100									CGGTAAACTCACCC-1	HEK293T	1136	0.00350242	0.00136292	100
CGGTAAACTTACTC-1	Jurkat	930	0.00791399	0.00296768	100									CGGTAAACTTACTC-1	Jurkat	243	0.0436778	0.0123556	100
CGGTACCTTTTACC-1	Jurkat	899	0.352182	0.235811	100									CGGTACCTTTTACC-1	Jurkat	313	0.140154	0.0529605	100
CGTAACGACCTTTA-1	Jurkat	1008	0.369652	0.0860813	100									CGTAACGACCTTTA-1	Jurkat	335	0.191411	0.0227361	100
CGTAACGACGAGAG-1	Jurkat	880	0.0319468	0.011768	100									CGTAACGACGAGAG-1	Jurkat	220	0.00460159	0.000441999	100
CGTAACGATGTAGC-1	Jurkat	900	0.00445959	0.00146262	100									CGTAACGATGTAGC-1	Jurkat	368	3.77468e-05	1.02156e-08	100
CGTACCACCTACCC-1	Jurkat	996	0.00551987	0.00247647	100									CGTACCACCTACCC-1	Jurkat	309	0.00150632	9.60094e-05	100
CGTACCTGGCGAAG-1	HEK293T	292	1.01407	0.416495	100									CGTACCTGGCGAAG-1	HEK293T	1205	0.0468339	0.0272627	100
CGTAGCCTACAGTC-1	HEK293T	251	1.01528	0.541242	100									CGTAGCCTACAGTC-1	HEK293T	1217	0.61773	0.344556	100
CGTAGCCTAGCGGA-1	HEK293T	251	0.631747	0.539102	100									CGTAGCCTAGCGGA-1	HEK293T	1280	0.00594524	0.00156528	100
CGTAGCCTCCTAAG-1	HEK293T	217	0.213302	0.102433	100									CGTAGCCTCCTAAG-1	HEK293T	1176	0.0181187	0.00527778	100
CGTAGCCTTACTCT-1	HEK293T	257	1.32333	0.704852	100									CGTAGCCTTACTCT-1	HEK293T	1204	2.05892	0.585272	100
CGTCAAGACATACG-1	HEK293T	266	0.468317	0.296783	100									CGTCAAGACATACG-1	HEK293T	1057	0.0289404	0.0158083	100
CGTCAAGACTAGTG-1	HEK293T	222	0.208514	0.221145	100									CGTCAAGACTAGTG-1	HEK293T	1154	3.19537e-05	3.0597e-09	100
CGTCAAGAGTTCAG-1	Jurkat	910	0.644489	0.27556	100									CGTCAAGAGTTCAG-1	Jurkat	257	0.0187666	0.00257261	100
CGTCAAGATGGAAA-1	Jurkat	912	2.05779	1.09035	100									CGTCAAGATGGAAA-1	Jurkat	260	0.505648	0.204685	100
CGTCCAACAAGATG-1	HEK293T	248	0.111847	0.0543757	100									CGTCCAACAAGATG-1	HEK293T	1074	0.00381786	0.000544827	100
CGTCCAACGGCATT-1	Jurkat	868	0.568586	0.327036	100									CGTCCAACGGCATT-1	Jurkat	198	0.173341	0.0796667	100
CGTCCATGCGTTAG-1	HEK293T	250	0.819344	0.296515	100									CGTCCATGCGTTAG-1	HEK293T	1231	0.0017338	0.000339923	100
CGTCCATGTCTTCA-1	Jurkat	1131	0.0910093	0.0655574	100									CGTCCATGTCTTCA-1	Jurkat	330	0.00731861	0.00118785	100
CGTCCATGTGAAGA-1	HEK293T	219	1.88977	0.439452	100									CGTCCATGTGAAGA-1	HEK293T	1107	0.229203	0.151349	100
CGTCGACTGATAAG-1	Jurkat	925	0.0577184	0.0377161	100									CGTCGACTGATAAG-1	Jurkat	257	0.0347116	0.00609729	100
CGTGAAACTACGCA-1	HEK293T	270	0.802345	0.258527	100									CGTGAAACTACGCA-1	HEK293T	1253	0.118581	0.0599438	100
CGTGAATGAGCCTA-1	HEK293T	157	0.18518	0.110202	100									CGTGAATGAGCCTA-1	HEK293T	1219	0.070642	0.0284451	100
CGTGAATGCCAACA-1	HEK293T	298	1.41705	1.56096	100									CGTGAATGCCAACA-1	HEK293T	1158	0.524011	0.51086	100
CGTGAATGCTGTAG-1	Jurkat	981	0.399917	0.256574	100									CGTGAATGCTGTAG-1	Jurkat	240	3.40046e-05	2.31407e-09	100
CGTGAATGTGGTCA-1	Jurkat	855	0.0161817	0.0114688	100									CGTGAATGTGGTCA-1	Jurkat	181	2.82243e-05	1.61838e-09	100
CGTGATGACAAAGA-1	Jurkat	911	0.00616715	0.00166389	100									CGTGATGACAAAGA-1	Jurkat	226	0.0764595	0.0347762	100
CGTGATGACCATAG-1	Jurkat	998	0.0825803	0.0437709	100									CGTGATGACCATAG-1	Jurkat	292	0.000388905	3.65974e-06	100
CGTGATGACTGAGT-1	Jurkat	1031	0.0448188	0.0200094	100									CGTGATGACTGAGT-1	Jurkat	249	0.269502	0.0605422	100
CGTGATGAGGGTGA-1	HEK293T	258	2.56794	0.826744	100									CGTGATGAGGGTGA-1	HEK293T	1250	0.0934619	0.0969891	100
CGTGCACTTGAAGA-1	Jurkat	722	0.133245	0.0666396	100									CGTGCACTTGAAGA-1	Jurkat	273	0.0149829	0.002849	100
CGTTAGGACTCGAA-1	Jurkat	1185	0.00624845	0.00453464	100									CGTTAGGACTCGAA-1	Jurkat	354	5.01352e-05	7.46276e-09	100
CGTTATACGAGGAC-1	Jurkat	954	0.024444	0.0114926	100									CGTTATACGAGGAC-1	Jurkat	272	0.0462819	0.0166082	100
CGTTATACGCTCCT-1	Jurkat	920	0.0627826	0.0414056	100									CGTTATACGCTCCT-1	Jurkat	272	0.216819	0.0476232	100
CGTTATACGTAAAG-1	HEK293T	327	0.241084	0.129206	100									CGTTATACGTAAAG-1	HEK293T	1264	0.438922	0.156583	100
CGTTTAACCAATCG-1	HEK293T	242	0.0430328	0.0183768	100									CGTTTAACCAATCG-1	HEK293T	1120	0.00114985	0.000201165	100
CGTTTAACCATTCT-1	Jurkat	1151	0.151784	0.0812724	100									CGTTTAACCATTCT-1	Jurkat	380	0.0232041	0.004783	100
CGTTTAACGGTATC-1	HEK293T	234	8.80686e-06	3.61952e-10	100									CGTTTAACGGTATC-1	HEK293T	1046	0.486694	0.288765	100
CGTTTAACTTACTC-1	Jurkat	906	0.0338956	0.0243595	100									CGTTTAACTTACTC-1	Jurkat	257	0.158721	0.0621068	100
CTAAACCTCGTAGT-1	Jurkat	1038	0.0518393	0.0281595	100									CTAAACCTCGTAGT-1	Jurkat	317	0.166282	0.0491142	100
CTAACACTAAGCAA-1	HEK293T	364	0.163198	0.157071	100									CTAACACTAAGCAA-1	HEK293T	1225	0.0151324	0.00489996	100
CTAACACTAGTAGA-1	Jurkat	1023	1.23072	0.486822	100									CTAACACTAGTAGA-1	Jurkat	277	0.469639	0.0789339	100
CTAACACTGTAGCT-1	Jurkat	769	0.16318	0.0684742	100									CTAACACTGTAGCT-1	Jurkat	284	0.0156078	0.00158611	100
CTAACGGACAATCG-1	HEK293T	243	0.186936	0.0713615	100									CTAACGGACAATCG-1	HEK293T	1122	1.19366	0.316231	100
CTAACGGACAGTTG-1	HEK293T	234	2.79663	0.530843	100									CTAACGGACAGTTG-1	HEK293T	1175	0.629239	0.484898	100
CTAACGGACGACAT-1	Jurkat	940	1.50052	1.14875	100									CTAACGGACGACAT-1	Jurkat	167	1.06544	0.51725	100
CTAACGGAGGAGTG-1	HEK293T	253	0.712331	0.516461	100									CTAACGGAGGAGTG-1	HEK293T	1204	0.5584	0.440358	100
CTAACGGAGTCGTA-1	HEK293T	267	0.457343	0.485147	100									CTAACGGAGTCGTA-1	HEK293T	1161	0.479002	0.711397	100
CTAACGGATGTTCT-1	HEK293T	270	0.601892	0.44715	100									CTAACGGATGTTCT-1	HEK293T	1148	0.745192	0.457875	100
CTAACTACTAGCGT-1	HEK293T	296	4.20894e-05	4.77378e-09	100									CTAACTACTAGCGT-1	HEK293T	1026	2.59908e-05	2.55941e-09	100
CTAAGGACGAAGGC-1	Jurkat	908	0.000190896	2.37254e-06	100									CTAAGGACGAAGGC-1	Jurkat	344	0.0599669	0.0167288	100
CTAAGGACGGATTC-1	HEK293T	308	1.04948	0.28041	100									CTAAGGACGGATTC-1	HEK293T	1274	0.76789	0.232811	100
CTAAGGTGACGACT-1	HEK293T	288	1.48547	0.365883	100									CTAAGGTGACGACT-1	HEK293T	1331	0.312304	0.127604	100
CTAAGGTGCAGAGG-1	Jurkat	985	0.00924041	0.00243949	100									CTAAGGTGCAGAGG-1	Jurkat	357	0.078353	0.0158131	100
CTAAGGTGCCTTTA-1	Jurkat	1020	0.0019836	0.000391438	100									CTAAGGTGCCTTTA-1	Jurkat	292	1.94653e-05	1.04485e-09	100
CTAAGGTGCGTAAC-1	Jurkat	998	0.800358	0.479937	100									CTAAGGTGCGTAAC-1	Jurkat	294	0.077104	0.0470941	100
CTAAGGTGGTCCTC-1	HEK293T	261	0.415068	0.231941	100									CTAAGGTGGTCCTC-1	HEK293T	1199	1.31246	0.692205	100
CTAAGGTGGTGTTG-1	HEK293T	220	1.47319	1.67026	100									CTAAGGTGGTGTTG-1	HEK293T	1122	0.0705628	0.0584795	100
CTAAGGTGTACGAC-1	Jurkat	1105	0.175876	0.073881	100									CTAAGGTGTACGAC-1	Jurkat	272	0.18554	0.0362258	100
CTAATAGAAGCCAT-1	Jurkat	908	0.000155929	1.8983e-06	100									CTAATAGAAGCCAT-1	Jurkat	258	1.71678e-05	1.12338e-09	100
CTAATAGAATCGGT-1	Jurkat	798	0.035235	0.0188409	100									CTAATAGAATCGGT-1	Jurkat	251	0.00343019	0.000282087	100
CTAATAGATAGTCG-1	HEK293T	215	1.35638	0.508835	100									CTAATAGATAGTCG-1	HEK293T	1284	0.0482556	0.0283648	100
CTAATGCTATTCTC-1	HEK293T	300	0.916931	0.382845	100									CTAATGCTATTCTC-1	HEK293T	1040	0.00539874	0.0012713	100
CTAATGCTCAGTTG-1	Jurkat	1088	0.0383236	0.0124336	100									CTAATGCTCAGTTG-1	Jurkat	250	2.85302e-05	2.3044e-09	100
CTACAACTAACCAC-1	Jurkat	1125	0.0647709	0.0195813	100									CTACAACTAACCAC-1	Jurkat	327	0.0038216	0.000334424	100
CTACAACTTTCTAC-1	HEK293T	300	1.9431	0.854602	100									CTACAACTTTCTAC-1	HEK293T	1212	0.405949	0.269172	100
CTACCTCTCGCAAT-1	HEK293T	224	0.533294	0.221816	100									CTACCTCTCGCAAT-1	HEK293T	1119	0.126228	0.075085	100
CTACCTCTTCACCC-1	Jurkat	932	0.107199	0.0715476	100									CTACCTCTTCACCC-1	Jurkat	337	0.00770326	0.00102283	100
CTACGCACGAGACG-1	Jurkat	907	0.000233568	3.6994e-06	100									CTACGCACGAGACG-1	Jurkat	264	0.00877321	0.00195218	100
CTACGCACTCGCAA-1	Jurkat	873	2.95822e-05	2.89644e-09	100									CTACGCACTCGCAA-1	Jurkat	314	8.99506e-06	2.4817e-10	100
CTACGGCTACTGTG-1	Jurkat	846	0.264539	0.136218	100									CTACGGCTACTGTG-1	Jurkat	218	3.17486e-05	4.31506e-09	100
CTACGGCTCGCATA-1	HEK293T	297	0.14984	0.0880724	100									CTACGGCTCGCATA-1	HEK293T	1330	0.294645	0.19242	100
CTACGGCTGGGTGA-1	HEK293T	220	0.497954	0.319422	100									CTACGGCTGGGTGA-1	HEK293T	921	0.0108733	0.0050338	100
CTACTATGACGGAG-1	HEK293T	166	2.82492	1.0643	100									CTACTATGACGGAG-1	HEK293T	1153	0.584614	0.471475	100
CTACTATGCACAAC-1	Jurkat	1043	0.29128	0.131034	100									CTACTATGCACAAC-1	Jurkat	314	0.305933	0.0846648	100
CTACTATGCATACG-1	Jurkat	914	0.173892	0.0710238	100									CTACTATGCATACG-1	Jurkat	177	0.0139812	0.00119652	100
CTACTCCTATGACC-1	HEK293T	305	1.2584	0.517044	100									CTACTCCTATGACC-1	HEK293T	1225	0.10099	0.0754452	100
CTACTCCTCTGAGT-1	Jurkat	880	0.0288864	0.0170525	100									CTACTCCTCTGAGT-1	Jurkat	330	0.00148024	6.67087e-05	100
CTACTCCTTCTCAT-1	Jurkat	810	0.475554	0.181391	100									CTACTCCTTCTCAT-1	Jurkat	261	0.00267957	0.000178663	100
CTAGAGACCCCGTT-1	Jurkat	801	0.15173	0.108455	100									CTAGAGACCCCGTT-1	Jurkat	207	5.9666e-05	1.09206e-08	100
CTAGAGACCCTCAC-1	HEK293T	243	0.160823	0.110339	100									CTAGAGACCCTCAC-1	HEK293T	1305	0.0264318	0.0131422	100
CTAGAGACTATGGC-1	Jurkat	1018	0.162484	0.102273	100									CTAGAGACTATGGC-1	Jurkat	318	0.0398646	0.0230823	100
CTAGAGACTCGTTT-1	Jurkat	934	0.0374154	0.0105171	100									CTAGAGACTCGTTT-1	Jurkat	247	0.00908735	0.00195739	100
CTAGATCTGTACGT-1	Jurkat	792	0.299826	0.193204	100									CTAGATCTGTACGT-1	Jurkat	209	0.010207	0.00101716	100
CTAGGATGCGAACT-1	Jurkat	850	0.566818	0.317348	100									CTAGGATGCGAACT-1	Jurkat	277	0.124629	0.026744	100
CTAGGATGCTTCTA-1	HEK293T	234	0.0260694	0.00932387	100									CTAGGATGCTTCTA-1	HEK293T	1278	4.39762e-05	5.28702e-09	100
CTAGGATGGGTGGA-1	HEK293T	303	0.202955	0.0799844	100									CTAGGATGGGTGGA-1	HEK293T	1300	0.0961823	0.0395338	100
CTAGGATGTGTTCT-1	HEK293T	193	1.68652	1.2267	100									CTAGGATGTGTTCT-1	HEK293T	1019	1.67732	0.960605	100
CTAGGCCTAGAACA-1	HEK293T	348	1.14	0.374126	100									CTAGGCCTAGAACA-1	HEK293T	1229	2.7577	0.612042	100
CTAGGCCTCGTGTA-1	HEK293T	222	1.86118	0.999538	100									CTAGGCCTCGTGTA-1	HEK293T	1311	0.282427	0.228833	100
CTAGGTGAGGCATT-1	HEK293T	286	0.733063	0.444931	100									CTAGGTGAGGCATT-1	HEK293T	1251	0.0312022	0.013906	100
CTAGGTGATTCTTG-1	Jurkat	909	0.260046	0.149478	100									CTAGGTGATTCTTG-1	Jurkat	197	3.0593e-05	2.75687e-09	100
CTAGGTGATTTCAC-1	Jurkat	1050	4.11575e-05	6.02371e-09	100									CTAGGTGATTTCAC-1	Jurkat	289	0.066277	0.0204581	100
CTAGTTACTTCATC-1	Jurkat	1121	0.0336992	0.0176421	100									CTAGTTACTTCATC-1	Jurkat	309	0.0247272	0.00532753	100
CTAGTTTGACTGTG-1	Jurkat	978	0.0131864	0.00683351	100									CTAGTTTGACTGTG-1	Jurkat	356	0.0587356	0.0196203	100
CTAGTTTGATTCCT-1	Jurkat	1059	0.0509347	0.0234382	100									CTAGTTTGATTCCT-1	Jurkat	347	0.00343976	0.000366853	100
CTATAAGAATTCCT-1	Jurkat	855	0.00326346	0.000886067	100									CTATAAGAATTCCT-1	Jurkat	233	0.0170447	0.00342308	100
CTATAAGAGAGGGT-1	HEK293T	291	0.463633	0.205953	100									CTATAAGAGAGGGT-1	HEK293T	1083	3.97259e-05	7.10469e-09	100
CTATACTGCGCTAA-1	Jurkat	981	0.467136	0.169335	100									CTATACTGCGCTAA-1	Jurkat	230	0.158566	0.016775	100
CTATACTGTCGCAA-1	Jurkat	997	0.0225991	0.0125936	100									CTATACTGTCGCAA-1	Jurkat	270	0.0511325	0.0120092	100
CTATAGCTTCCTTA-1	HEK293T	278	0.299357	0.329726	100									CTATAGCTTCCTTA-1	HEK293T	1028	2.5017	0.79997	100
CTATCATGGAACCT-1	Jurkat	826	0.548834	0.435481	100									CTATCATGGAACCT-1	Jurkat	255	0.0596457	0.0203916	100
CTATCATGTTACTC-1	Jurkat	1055	0.229422	0.0941636	100									CTATCATGTTACTC-1	Jurkat	377	0.0136366	0.00230059	100
CTATCCCTACTGTG-1	Jurkat	985	0.129592	0.090388	100									CTATCCCTACTGTG-1	Jurkat	359	0.115211	0.0595241	100
CTATCCCTATTTCC-1	HEK293T	247	0.556077	0.337852	100									CTATCCCTATTTCC-1	HEK293T	1104	0.745457	0.581782	100
CTATCCCTCCTAAG-1	HEK293T	157	0.387217	0.249237	100									CTATCCCTCCTAAG-1	HEK293T	1136	0.00327879	0.00119305	100
CTATCCCTGGCAAG-1	Jurkat	904	0.00892503	0.00250498	100									CTATCCCTGGCAAG-1	Jurkat	321	2.33883e-05	1.96972e-09	100
CTATCCCTTGCAGT-1	Jurkat	1002	0.447402	0.311717	100									CTATCCCTTGCAGT-1	Jurkat	263	0.118547	0.0454663	100
CTATGTACACTCAG-1	Jurkat	1063	0.949146	0.459927	100									CTATGTACACTCAG-1	Jurkat	311	0.462581	0.141459	100
CTATGTACAGCGGA-1	Jurkat	947	2.08898	0.762815	100									CTATGTACAGCGGA-1	Jurkat	301	1.21459	0.347541	100
CTATGTTGACCTCC-1	HEK293T	311	2.63154	1.37547	100									CTATGTTGACCTCC-1	HEK293T	1104	0.226453	0.173831	100
CTATTGACGCTATG-1	HEK293T	217	1.75577	1.04937	100									CTATTGACGCTATG-1	HEK293T	992	0.692815	0.627186	100
CTATTGACTTCATC-1	Jurkat	787	3.23827e-05	4.21197e-09	100									CTATTGACTTCATC-1	Jurkat	231	0.056019	0.0133415	100
CTATTGTGCATTGG-1	Jurkat	875	0.612572	0.377785	100									CTATTGTGCATTGG-1	Jurkat	338	0.0314674	0.0182596	100
CTCAATTGAAACAG-1	Jurkat	893	0.0769634	0.0480947	100									CTCAATTGAAACAG-1	Jurkat	297	0.0203143	0.00401889	100
CTCAATTGCTACGA-1	Jurkat	923	0.00824569	0.00507943	100									CTCAATTGCTACGA-1	Jurkat	244	2.75327e-05	1.55614e-09	100
CTCAATTGGACTAC-1	Jurkat	1061	0.201751	0.17264	100									CTCAATTGGACTAC-1	Jurkat	342	0.0712244	0.0251056	100
CTCAATTGTGACAC-1	HEK293T	223	2.59023	1.04337	100									CTCAATTGTGACAC-1	HEK293T	1108	1.10587	0.674548	100
CTCAGAGAGAGATA-1	Jurkat	973	3.47852e-05	3.76589e-09	100									CTCAGAGAGAGATA-1	Jurkat	269	1.66917e-05	9.54208e-10	100
CTCAGCACCATGAC-1	HEK293T	198	3.68529	0.376324	100									CTCAGCACCATGAC-1	HEK293T	1003	1.18794	0.686966	100
CTCAGCACTCGCCT-1	Jurkat	1020	0.0768483	0.0375144	100									CTCAGCACTCGCCT-1	Jurkat	299	0.0248037	0.0047797	100
CTCAGCTGAGCAAA-1	HEK293T	301	0.451434	0.30713	100									CTCAGCTGAGCAAA-1	HEK293T	1149	0.00102091	0.000114897	100
CTCAGCTGTGTCGA-1	Jurkat	949	0.119717	0.0592638	100									CTCAGCTGTGTCGA-1	Jurkat	276	0.00233394	0.000140937	100
CTCAGGCTGGTTTG-1	HEK293T	281	0.245169	0.13136	100									CTCAGGCTGGTTTG-1	HEK293T	1195	0.18237	0.145865	100
CTCATTGACAGGAG-1	Jurkat	842	0.277033	0.217209	100									CTCATTGACAGGAG-1	Jurkat	210	0.0420984	0.0209152	100
CTCCACGACCTTCG-1	HEK293T	290	1.86153	0.462045	100									CTCCACGACCTTCG-1	HEK293T	1156	1.25005	0.532151	100
CTCCATCTACAGCT-1	Jurkat	863	0.786349	0.405036	100									CTCCATCTACAGCT-1	Jurkat	244	0.0347255	0.00521317	100
CTCCATCTATCGTG-1	HEK293T	227	0.869586	0.367313	100									CTCCATCTATCGTG-1	HEK293T	1163	0.138524	0.0866802	100
CTCCATCTGCATCA-1	HEK293T	190	2.33943	0.602646	100									CTCCATCTGCATCA-1	HEK293T	1125	0.476253	0.30877	100
CTCCATCTGTAGCT-1	Jurkat	854	0.0710415	0.0556553	100									CTCCATCTGTAGCT-1	Jurkat	208	0.0272965	0.0124338	100
CTCCGAACATTCCT-1	Jurkat	1003	0.722451	0.338324	100									CTCCGAACATTCCT-1	Jurkat	319	0.125922	0.0438723	100
CTCCGAACGAATAG-1	Jurkat	1011	0.168608	0.133332	100									CTCCGAACGAATAG-1	Jurkat	244	1.89365e-05	1.36304e-09	100
CTCCGAACGGGTGA-1	Jurkat	920	0.970875	0.434958	100									CTCCGAACGGGTGA-1	Jurkat	261	2.14349e-05	1.45873e-09	100
CTCCGAACGTTCGA-1	HEK293T	210	1.83795	0.518894	100									CTCCGAACGTTCGA-1	HEK293T	1253	0.107288	0.0744262	100
CTCCTACTCTGCAA-1	Jurkat	1009	0.10817	0.0634902	100									CTCCTACTCTGCAA-1	Jurkat	238	0.0763104	0.020872	100
CTCCTACTGTTACG-1	HEK293T	331	0.188304	0.10096	100									CTCCTACTGTTACG-1	HEK293T	992	0.371103	0.239142	100
CTCGAAGACTGCAA-1	HEK293T	247	2.27633e-05	1.23548e-09	100									CTCGAAGACTGCAA-1	HEK293T	1305	3.69723e-05	6.65297e-09	100
CTCGACACTCAAGC-1	HEK293T	275	0.383252	0.258971	100									CTCGACACTCAAGC-1	HEK293T	1166	0.0942926	0.0482211	100
CTCGACACTGGTAC-1	Jurkat	1104	0.00877036	0.00106675	100									CTCGACACTGGTAC-1	Jurkat	290	3.22831e-05	3.44346e-09	100
CTCGACTGACGGTT-1	HEK293T	315	0.613198	0.367078	100									CTCGACTGACGGTT-1	HEK293T	1297	0.467164	0.316268	100
CTCGACTGACTGGT-1	Jurkat	1045	0.000165683	2.18623e-06	100									CTCGACTGACTGGT-1	Jurkat	210	1.07347e-05	3.51102e-10	100
CTCGACTGTAACGC-1	HEK293T	277	0.171355	0.073562	100									CTCGACTGTAACGC-1	HEK293T	1279	0.154783	0.103441	100
CTCGACTGTACTGG-1	HEK293T	186	1.91696	0.772073	100									CTCGACTGTACTGG-1	HEK293T	1059	0.299396	0.170602	100
CTCGAGCTTGCGTA-1	HEK293T	237	0.659013	0.741011	100									CTCGAGCTTGCGTA-1	HEK293T	1245	0.0138484	0.0039775	100
CTCGCATGCCTCCA-1	Jurkat	954	0.0302392	0.0128305	100									CTCGCATGCCTCCA-1	Jurkat	310	0.0103371	0.00232139	100
CTCGCATGCTCTTA-1	Jurkat	978	3.20108e-05	4.15732e-09	100									CTCGCATGCTCTTA-1	Jurkat	265	1.65112e-05	8.77342e-10	100
CTCGCATGGTCCTC-1	HEK293T	301	1.09914	0.407864	100									CTCGCATGGTCCTC-1	HEK293T	1127	1.00166	0.324314	100
CTCGCATGTGACAC-1	HEK293T	285	1.82477	0.677743	100									CTCGCATGTGACAC-1	HEK293T	1129	0.0741421	0.0458304	100
CTCTAAACACGTAC-1	HEK293T	241	0.7887	0.500044	100									CTCTAAACACGTAC-1	HEK293T	1206	1.25991	0.589319	100
CTCTAAACGACGTT-1	HEK293T	236	0.171796	0.141074	100									CTCTAAACGACGTT-1	HEK293T	1346	0.476659	0.416824	100
CTCTAAACGTGAGG-1	HEK293T	208	2.06895	0.51574	100									CTCTAAACGTGAGG-1	HEK293T	1083	0.00701239	0.00426834	100
CTCTAATGTCTCAT-1	HEK293T	324	0.239996	0.147875	100									CTCTAATGTCTCAT-1	HEK293T	1221	0.0995836	0.0657014	100
CTGAACGAGTCACA-1	HEK293T	298	0.31942	0.244262	100									CTGAACGAGTCACA-1	HEK293T	1210	2.38337e-05	2.22887e-09	100
CTGAACGAGTCTTT-1	Jurkat	1108	4.88417e-05	5.87109e-08	100									CTGAACGAGTCTTT-1	Jurkat	256	0.0128805	0.00124954	100
CTGAACGATAGACC-1	HEK293T	240	2.64508	0.670683	100									CTGAACGATAGACC-1	HEK293T	1018	0.485523	0.267766	100
CTGAAGACCCTATT-1	HEK293T	213	1.35488	0.370982	100									CTGAAGACCCTATT-1	HEK293T	1192	2.55018	0.453755	100
CTGAAGACGAGCAG-1	Jurkat	1039	3.92703e-05	6.9797e-09	100									CTGAAGACGAGCAG-1	Jurkat	271	0.00989013	0.000797351	100
CTGAAGACGCTGAT-1	HEK293T	228	0.324345	0.175899	100									CTGAAGACGCTGAT-1	HEK293T	1142	0.0286618	0.0112801	100
CTGAAGACGTATCG-1	HEK293T	270	0.63171	0.660139	100									CTGAAGACGTATCG-1	HEK293T	1308	0.0585678	0.0487564	100
CTGAAGTGACTACG-1	HEK293T	206	3.61267	0.75013	100									CTGAAGTGACTACG-1	HEK293T	1273	1.55134	0.530464	100
CTGAAGTGCCAAGT-1	HEK293T	254	2.02276	0.531782	100									CTGAAGTGCCAAGT-1	HEK293T	1087	1.72058	0.955651	100
CTGAAGTGGGTAGG-1	Jurkat	726	2.47469e-05	1.96596e-09	100									CTGAAGTGGGTAGG-1	Jurkat	291	0.000129182	2.10439e-07	100
CTGAAGTGTTATCC-1	HEK293T	304	1.15226	0.388802	100									CTGAAGTGTTATCC-1	HEK293T	1169	0.725868	0.3101	100
CTGAATCTGCAGTT-1	Jurkat	771	0.00926803	0.00258758	100									CTGAATCTGCAGTT-1	Jurkat	194	0.0143886	0.00139569	100
CTGAATCTGGCATT-1	HEK293T	259	0.255695	0.1497	100									CTGAATCTGGCATT-1	HEK293T	1080	0.636633	0.422511	100
CTGAATCTGGTCTA-1	Jurkat	1024	0.22187	0.0921402	100									CTGAATCTGGTCTA-1	Jurkat	326	0.0576912	0.0173488	100
CTGACCACAAAACG-1	Jurkat	902	3.99427e-05	5.40831e-09	100									CTGACCACAAAACG-1	Jurkat	254	0.00289715	0.000203438	100
CTGACCACACGCTA-1	Jurkat	862	1.58861e-05	1.13046e-09	100									CTGACCACACGCTA-1	Jurkat	302	0.010163	0.00300641	100
CTGACCACTCCCAC-1	Jurkat	963	0.143862	0.0782609	100									CTGACCACTCCCAC-1	Jurkat	297	0.0478861	0.0116905	100
CTGAGAACCTATTC-1	Jurkat	940	0.00762033	0.00330045	100									CTGAGAACCTATTC-1	Jurkat	247	0.00944482	0.0010372	100
CTGAGCCTACCTAG-1	HEK293T	260	0.767039	0.463362	100									CTGAGCCTACCTAG-1	HEK293T	1160	0.167891	0.134249	100
CTGAGCCTGCGGAA-1	Jurkat	882	0.0418745	0.0216424	100									CTGAGCCTGCGGAA-1	Jurkat	241	1.9346e-05	1.22695e-09	100
CTGAGCCTGGTTCA-1	HEK293T	191	0.0488044	0.0213673	100									CTGAGCCTGGTTCA-1	HEK293T	1091	1.47577	1.52176	100
CTGAGCCTTGGGAG-1	HEK293T	317	1.88206	0.450078	100									CTGAGCCTTGGGAG-1	HEK293T	1237	0.0539683	0.0361416	100
CTGATGGAACGACT-1	HEK293T	237	2.95736	0.499773	100									CTGATGGAACGACT-1	HEK293T	1043	0.803293	0.567247	100
CTGATGGAAGGGTG-1	HEK293T	199	0.149015	0.0596224	100									CTGATGGAAGGGTG-1	HEK293T	1209	2.62914e-05	2.53614e-09	100
CTGATGGACGTCTC-1	Jurkat	1022	0.156664	0.0575276	100									CTGATGGACGTCTC-1	Jurkat	398	0.00362894	0.000507217	100
CTGATGGAGGTCTA-1	HEK293T	266	0.0582455	0.0118748	100									CTGATGGAGGTCTA-1	HEK293T	1173	0.0516856	0.0174194	100
CTGATTTGTTCTGT-1	Jurkat	848	2.77366e-05	2.58633e-09	100									CTGATTTGTTCTGT-1	Jurkat	201	3.24353e-05	2.22749e-09	100
CTGCAGCTGACAGG-1	HEK293T	293	4.25666	2.28401	100									CTGCAGCTGACAGG-1	HEK293T	1193	0.269987	0.264939	100
CTGCCAACGAACCT-1	HEK293T	294	2.59559	0.801348	100									CTGCCAACGAACCT-1	HEK293T	1302	0.00462364	0.00199369	100
CTGCCAACTCCTTA-1	Jurkat	926	0.00135727	0.000162118	100									CTGCCAACTCCTTA-1	Jurkat	185	0.00170536	5.02847e-05	100
CTGCGACTTTCTTG-1	Jurkat	909	0.292985	0.175257	100									CTGCGACTTTCTTG-1	Jurkat	239	0.0399058	0.0131347	100
CTGGAAACAACTGC-1	Jurkat	1009	0.02796	0.0238359	100									CTGGAAACAACTGC-1	Jurkat	275	0.0204396	0.00452639	100
CTGGAAACCGGAGA-1	HEK293T	207	0.348611	0.306437	100									CTGGAAACCGGAGA-1	HEK293T	1084	2.57555e-05	1.87979e-09	100
CTGGAAACGCTGAT-1	HEK293T	325	0.342546	0.275354	100									CTGGAAACGCTGAT-1	HEK293T	1218	0.0250999	0.0170897	100
CTGGAAACGTTGGT-1	HEK293T	288	3.60599e-05	6.32309e-09	100									CTGGAAACGTTGGT-1	HEK293T	1306	0.104643	0.0699418	100
CTGGATGAAGTAGA-1	HEK293T	247	1.88989	1.54656	100									CTGGATGAAGTAGA-1	HEK293T	1146	0.13832	0.0857629	100
CTGGATGACACTGA-1	Jurkat	792	0.199425	0.153763	100									CTGGATGACACTGA-1	Jurkat	277	7.42021e-06	1.41681e-10	100
CTGGCACTTGCTAG-1	HEK293T	257	1.03907	0.67247	100									CTGGCACTTGCTAG-1	HEK293T	1137	0.0986389	0.0630419	100
CTGTATACAGCATC-1	HEK293T	198	0.394415	0.191504	100									CTGTATACAGCATC-1	HEK293T	1085	0.273262	0.144123	100
CTGTATACCTGTGA-1	HEK293T	352	0.533362	0.22723	100									CTGTATACCTGTGA-1	HEK293T	1329	0.478886	0.197857	100
CTTAAAGAACGACT-1	HEK293T	274	0.0582072	0.0288279	100									CTTAAAGAACGACT-1	HEK293T	1199	0.0136346	0.0196161	100
CTTAAAGACAAGCT-1	Jurkat	944	0.0181072	0.00796823	100									CTTAAAGACAAGCT-1	Jurkat	358	0.0176628	0.00305186	100
CTTAAAGAGTACCA-1	Jurkat	1009	0.0371841	0.0163048	100									CTTAAAGAGTACCA-1	Jurkat	322	0.118328	0.0253646	100
CTTAAAGATAGAAG-1	HEK293T	264	1.21816	0.341753	100									CTTAAAGATAGAAG-1	HEK293T	1228	0.681305	0.306329	100
CTTAAAGATCCCGT-1	HEK293T	187	0.7505	0.406975	100									CTTAAAGATCCCGT-1	HEK293T	1127	0.0348228	0.0173088	100
CTTAAAGATGCAGT-1	Jurkat	1113	0.222757	0.169421	100									CTTAAAGATGCAGT-1	Jurkat	343	0.223409	0.116391	100
CTTAACACAATCGC-1	Jurkat	845	4.21582e-05	3.92615e-09	100									CTTAACACAATCGC-1	Jurkat	311	0.0107069	0.00128753	100
CTTAACACATGTGC-1	HEK293T	216	0.526805	0.262293	100									CTTAACACATGTGC-1	HEK293T	1188	0.00113556	0.000124543	100
CTTAACACGCAGTT-1	HEK293T	265	0.584168	0.301426	100									CTTAACACGCAGTT-1	HEK293T	1202	0.151329	0.104365	100
CTTAAGCTAGCCTA-1	Jurkat	1045	0.00718788	0.00197269	100									CTTAAGCTAGCCTA-1	Jurkat	306	1.5597e-05	6.2755e-10	100
CTTAAGCTGCAGTT-1	HEK293T	289	1.55471	0.498801	100									CTTAAGCTGCAGTT-1	HEK293T	1267	1.96863	0.692686	100
CTTACAACGGAGTG-1	HEK293T	230	1.46777	1.14516	100									CTTACAACGGAGTG-1	HEK293T	1035	0.438433	0.288952	100
CTTACAACTAAGCC-1	HEK293T	340	0.394195	0.269846	100									CTTACAACTAAGCC-1	HEK293T	1399	0.00981481	0.00299115	100
CTTACATGAAACGA-1	Jurkat	954	0.0473466	0.0301434	100									CTTACATGAAACGA-1	Jurkat	259	0.0142765	0.0050674	100
CTTACTGATCTACT-1	Jurkat	1113	0.0174585	0.00367007	100									CTTACTGATCTACT-1	Jurkat	220	0.00762987	0.000429141	100
CTTAGACTACGCTA-1	HEK293T	258	1.21744	1.65035	100									CTTAGACTACGCTA-1	HEK293T	1296	1.70379	1.03633	100
CTTAGACTATTTCC-1	HEK293T	302	2.35826	1.08566	100									CTTAGACTATTTCC-1	HEK293T	1222	0.836103	0.732417	100
CTTAGACTTGCTCC-1	HEK293T	357	2.57412	0.705085	100									CTTAGACTTGCTCC-1	HEK293T	1482	0.0453335	0.0244851	100
CTTAGACTTGGGAG-1	HEK293T	269	2.52801	1.27687	100									CTTAGACTTGGGAG-1	HEK293T	1149	0.904391	0.78726	100
CTTATCGATGTTCT-1	HEK293T	320	0.696087	0.483632	100									CTTATCGATGTTCT-1	HEK293T	1336	0.941435	0.517775	100
CTTCACCTGGGACA-1	Jurkat	991	0.226985	0.126329	100									CTTCACCTGGGACA-1	Jurkat	278	0.0493817	0.014755	100
CTTCATGAATGACC-1	Jurkat	1099	0.00303946	0.000721317	100									CTTCATGAATGACC-1	Jurkat	247	0.00432884	0.000437748	100
CTTCATGATGGTCA-1	Jurkat	1147	3.82985e-05	8.14037e-09	100									CTTCATGATGGTCA-1	Jurkat	280	0.161657	0.047846	100
CTTCTAGAACCAGT-1	HEK293T	264	3.50921	0.571681	100									CTTCTAGAACCAGT-1	HEK293T	1242	0.965858	0.652343	100
CTTCTAGAAGTCTG-1	HEK293T	257	1.77091	0.214939	100									CTTCTAGAAGTCTG-1	HEK293T	1041	1.088	0.38225	100
CTTCTAGACCGTTC-1	Jurkat	1091	0.0159228	0.00397161	100									CTTCTAGACCGTTC-1	Jurkat	312	0.0539588	0.00873869	100
CTTCTAGACTTGAG-1	HEK293T	181	2.14861	0.52048	100									CTTCTAGACTTGAG-1	HEK293T	1232	0.238505	0.165177	100
CTTCTAGAGCCAAT-1	HEK293T	324	1.78174	0.707914	100									CTTCTAGAGCCAAT-1	HEK293T	1280	0.335028	0.208419	100
CTTGAACTACGACT-1	Jurkat	1005	0.00316442	0.000974375	100									CTTGAACTACGACT-1	Jurkat	364	2.69572e-05	1.12059e-09	100
CTTGAACTCATTGG-1	HEK293T	337	0.200919	0.114927	100									CTTGAACTCATTGG-1	HEK293T	1216	0.256281	0.104186	100
CTTGAGGACAGAGG-1	HEK293T	279	1.17587	1.00584	100									CTTGAGGACAGAGG-1	HEK293T	1245	2.19375	0.674008	100
CTTGATTGGACACT-1	Jurkat	1133	0.348939	0.286753	100									CTTGATTGGACACT-1	Jurkat	372	0.42433	0.0856338	100
CTTGATTGTCTCCG-1	HEK293T	277	0.114605	0.135545	100									CTTGATTGTCTCCG-1	HEK293T	1184	0.0245112	0.0209698	100
CTTGATTGTTCTAC-1	HEK293T	308	2.77319	1.51407	100									CTTGATTGTTCTAC-1	HEK293T	1359	0.0996384	0.108942	100
CTTTACGAACGCAT-1	Jurkat	1063	0.0454498	0.0187421	100									CTTTACGAACGCAT-1	Jurkat	334	0.00270959	0.000231185	100
CTTTACGACCGCTT-1	HEK293T	214	1.82567	0.787099	100									CTTTACGACCGCTT-1	HEK293T	1187	1.60783	0.595277	100
CTTTAGACACGCTA-1	Jurkat	1016	0.0909361	0.037624	100									CTTTAGACACGCTA-1	Jurkat	244	2.24518e-05	9.29001e-10	100
CTTTAGACTCTCGC-1	Jurkat	786	3.90631e-05	6.23452e-09	100									CTTTAGACTCTCGC-1	Jurkat	218	0.00153271	4.80813e-05	100
CTTTAGTGATCGTG-1	Jurkat	1015	0.00421849	0.00101273	100									CTTTAGTGATCGTG-1	Jurkat	310	0.00926391	0.00256998	100
CTTTCAGAATGACC-1	HEK293T	211	0.897704	0.321097	100									CTTTCAGAATGACC-1	HEK293T	990	1.41965	0.258436	100
CTTTCAGAGAGACG-1	HEK293T	219	0.878138	0.476742	100									CTTTCAGAGAGACG-1	HEK293T	1284	0.146888	0.0721879	100
CTTTGATGGGCATT-1	HEK293T	353	2.18635	0.251404	100									CTTTGATGGGCATT-1	HEK293T	1322	1.45999	0.476342	100
GAAACCTGCGTTGA-1	Jurkat	918	0.161785	0.0883569	100									GAAACCTGCGTTGA-1	Jurkat	272	1.23057e-05	1.96304e-09	100
GAAACCTGGTTAGC-1	Jurkat	886	0.0250033	0.00727887	100									GAAACCTGGTTAGC-1	Jurkat	244	1.44457e-05	1.08093e-09	100
GAAAGATGACCTGA-1	HEK293T	311	0.599521	0.152268	100									GAAAGATGACCTGA-1	HEK293T	1123	0.482945	0.090764	100
GAAAGATGCAACTG-1	HEK293T	280	2.44684e-05	1.12807e-09	100									GAAAGATGCAACTG-1	HEK293T	1215	0.0536517	0.0340957	100
GAAAGATGCTCGAA-1	Jurkat	1018	0.0442397	0.0112513	100									GAAAGATGCTCGAA-1	Jurkat	314	0.000718611	1.55232e-05	100
GAAAGCCTTAAGCC-1	HEK293T	287	0.163907	0.147826	100									GAAAGCCTTAAGCC-1	HEK293T	1161	0.00109388	0.00013213	100
GAAAGTGACTCCCA-1	Jurkat	938	0.000251172	4.78756e-06	100									GAAAGTGACTCCCA-1	Jurkat	219	3.31677e-05	2.60173e-09	100
GAAATACTACCTGA-1	HEK293T	170	0.284707	0.240996	100									GAAATACTACCTGA-1	HEK293T	1130	0.0442693	0.0268275	100
GAAATACTGTTGCA-1	Jurkat	978	0.0269373	0.00789271	100									GAAATACTGTTGCA-1	Jurkat	277	0.00160015	6.51798e-05	100
GAACACACATTTCC-1	Jurkat	1003	0.398249	0.228879	100									GAACACACATTTCC-1	Jurkat	292	0.01328	0.00483379	100
GAACACACGCTACA-1	Jurkat	826	0.0573335	0.0209098	100									GAACACACGCTACA-1	Jurkat	298	0.0420244	0.012049	100
GAACACACGGATCT-1	Jurkat	998	0.0511458	0.0277837	100									GAACACACGGATCT-1	Jurkat	331	0.0026487	0.000319521	100
GAACACACTGCTCC-1	HEK293T	297	0.58362	0.318434	100									GAACACACTGCTCC-1	HEK293T	1284	3.3276e-05	4.13866e-09	100
GAACAGCTAACCAC-1	Jurkat	952	0.10049	0.0434581	100									GAACAGCTAACCAC-1	Jurkat	316	4.09709e-05	7.23052e-09	100
GAACAGCTCACCAA-1	Jurkat	847	0.191675	0.0919686	100									GAACAGCTCACCAA-1	Jurkat	285	0.486798	0.0809911	100
GAACAGCTGACAAA-1	HEK293T	210	0.525301	0.260356	100									GAACAGCTGACAAA-1	HEK293T	1162	0.807075	0.283249	100
GAACCAACCCTCGT-1	Jurkat	1105	0.0201323	0.00892318	100									GAACCAACCCTCGT-1	Jurkat	335	0.209548	0.0687531	100
GAACGGGACCATGA-1	HEK293T	307	1.925	0.46683	100									GAACGGGACCATGA-1	HEK293T	1165	1.60864	0.495478	100
GAACGTTGCGTTGA-1	Jurkat	828	0.0649881	0.0402542	100									GAACGTTGCGTTGA-1	Jurkat	174	0.057156	0.0303544	100
GAACGTTGCTCAGA-1	Jurkat	1036	0.0200204	0.0102541	100									GAACGTTGCTCAGA-1	Jurkat	326	0.0635144	0.0248337	100
GAACTGTGGGTAAA-1	Jurkat	914	0.103663	0.0995731	100									GAACTGTGGGTAAA-1	Jurkat	296	2.81481e-05	3.09244e-09	100
GAACTGTGGTTAGC-1	Jurkat	802	2.35663e-05	1.83983e-09	100									GAACTGTGGTTAGC-1	Jurkat	246	0.347847	0.0896686	100
GAAGATGAACAGCT-1	Jurkat	1135	0.720308	0.481854	100									GAAGATGAACAGCT-1	Jurkat	335	0.0728377	0.0236396	100
GAAGATGAACCGAT-1	Jurkat	929	0.0107188	0.00286648	100									GAAGATGAACCGAT-1	Jurkat	290	2.9836e-05	2.11116e-09	100
GAAGCGGACTCTTA-1	HEK293T	237	0.501346	0.382769	100									GAAGCGGACTCTTA-1	HEK293T	1076	0.116195	0.0764341	100
GAAGCGGAGGTCTA-1	HEK293T	208	0.641754	0.432628	100									GAAGCGGAGGTCTA-1	HEK293T	1000	0.0148808	0.00796957	100
GAAGCTACGAATCC-1	HEK293T	337	1.27924	1.08052	100									GAAGCTACGAATCC-1	HEK293T	1322	0.22293	0.180072	100
GAAGCTTGACTTTC-1	HEK293T	247	1.62829	0.624516	100									GAAGCTTGACTTTC-1	HEK293T	1132	0.196724	0.133113	100
GAAGCTTGGCTCCT-1	Jurkat	841	0.0685906	0.0311071	100									GAAGCTTGGCTCCT-1	Jurkat	260	2.22511e-05	1.69367e-09	100
GAAGCTTGTGCCCT-1	Jurkat	1018	0.0326968	0.0145827	100									GAAGCTTGTGCCCT-1	Jurkat	203	1.80549e-05	9.30371e-10	100
GAAGGGTGACAGTC-1	Jurkat	780	0.0110325	0.00369244	100									GAAGGGTGACAGTC-1	Jurkat	224	0.00274232	0.000158544	100
GAAGGGTGCACAAC-1	Jurkat	770	0.164611	0.130139	100									GAAGGGTGCACAAC-1	Jurkat	177	0.055641	0.0133054	100
GAAGGGTGCTACGA-1	Jurkat	885	0.0151668	0.0122877	100									GAAGGGTGCTACGA-1	Jurkat	333	0.108616	0.0488879	100
GAAGGGTGCTTAGG-1	Jurkat	990	0.00911651	0.00291859	100									GAAGGGTGCTTAGG-1	Jurkat	289	3.1269e-05	2.02899e-09	100
GAAGGGTGGTATCG-1	HEK293T	185	3.23117	0.309103	100									GAAGGGTGGTATCG-1	HEK293T	971	1.58789	0.568627	100
GAAGGTCTACCCAA-1	HEK293T	270	1.6321	0.759098	100									GAAGGTCTACCCAA-1	HEK293T	1054	0.00255396	0.000461873	100
GAAGGTCTCAGATC-1	Jurkat	746	0.0294138	0.014098	100									GAAGGTCTCAGATC-1	Jurkat	227	0.0434474	0.00739866	100
GAAGGTCTCCCACT-1	Jurkat	919	0.0089442	0.00282023	100									GAAGGTCTCCCACT-1	Jurkat	277	1.80321e-05	8.28845e-10	100
GAAGGTCTCTCAAG-1	Jurkat	945	0.0164263	0.00478921	100									GAAGGTCTCTCAAG-1	Jurkat	306	2.81194e-05	1.57186e-09	100
GAAGGTCTCTCAGA-1	HEK293T	184	0.038791	0.0157814	100									GAAGGTCTCTCAGA-1	HEK293T	1176	0.0805417	0.055326	100
GAAGGTCTTCAAGC-1	Jurkat	948	0.339701	0.181957	100									GAAGGTCTTCAAGC-1	Jurkat	244	0.0991682	0.0131395	100
GAAGTAGACATCAG-1	HEK293T	278	1.05188	0.567949	100									GAAGTAGACATCAG-1	HEK293T	1319	3.6086e-05	6.58929e-09	100
GAAGTAGACCCTTG-1	HEK293T	312	0.251625	0.127073	100									GAAGTAGACCCTTG-1	HEK293T	1415	0.0615075	0.0299016	100
GAAGTCACCGTACA-1	Jurkat	922	0.00484862	0.000724919	100									GAAGTCACCGTACA-1	Jurkat	214	0.0150218	0.00340193	100
GAAGTCACGGAAGC-1	HEK293T	345	0.538331	0.284048	100									GAAGTCACGGAAGC-1	HEK293T	1264	0.0758726	0.0412313	100
GAAGTCACGTTACG-1	HEK293T	307	0.769274	0.823593	100									GAAGTCACGTTACG-1	HEK293T	1315	0.00710912	0.00327876	100
GAAGTCACTACGCA-1	Jurkat	800	0.0223523	0.00553542	100									GAAGTCACTACGCA-1	Jurkat	226	2.48266e-05	1.65783e-09	100
GAAGTCTGCACACA-1	HEK293T	222	1.39098	0.242252	100									GAAGTCTGCACACA-1	HEK293T	1066	0.879188	0.263608	100
GAAGTCTGCGACAT-1	Jurkat	1000	0.0524733	0.0363352	100									GAAGTCTGCGACAT-1	Jurkat	228	1.73184e-05	1.22221e-09	100
GAAGTCTGGCCTTC-1	HEK293T	218	1.29634	0.796443	100									GAAGTCTGGCCTTC-1	HEK293T	1200	0.0380075	0.0175286	100
GAAGTGCTGCCATA-1	Jurkat	980	0.145119	0.0794518	100									GAAGTGCTGCCATA-1	Jurkat	325	0.184214	0.0501711	100
GAAGTGCTGGAGCA-1	HEK293T	233	1.61319	0.488111	100									GAAGTGCTGGAGCA-1	HEK293T	1175	0.0240209	0.0100936	100
GAAGTGCTGGTAGG-1	HEK293T	225	0.0768388	0.0332565	100									GAAGTGCTGGTAGG-1	HEK293T	1062	3.31962e-05	4.24786e-09	100
GAAGTGCTTCCGAA-1	Jurkat	874	0.331557	0.133323	100									GAAGTGCTTCCGAA-1	Jurkat	234	0.340776	0.0757662	100
GAAGTGCTTGGAGG-1	HEK293T	354	0.155581	0.0898871	100									GAAGTGCTTGGAGG-1	HEK293T	1238	1.04064	0.369094	100
GAAGTGCTTTACTC-1	HEK293T	343	0.723453	0.43894	100									GAAGTGCTTTACTC-1	HEK293T	1196	0.39264	0.269066	100
GAATGCACACTACG-1	HEK293T	327	1.71832	0.566199	100									GAATGCACACTACG-1	HEK293T	1205	0.0441173	0.0218093	100
GAATGCTGGGAGGT-1	Jurkat	967	0.0394119	0.0341032	100									GAATGCTGGGAGGT-1	Jurkat	244	0.000899546	1.77826e-05	100
GAATGGCTAGGAGC-1	Jurkat	1010	0.0324188	0.0110455	100									GAATGGCTAGGAGC-1	Jurkat	353	0.00328616	0.000178751	100
GAATGGCTGGTAAA-1	Jurkat	1115	0.00938983	0.00157631	100									GAATGGCTGGTAAA-1	Jurkat	328	0.00310778	0.000303333	100
GACAACACAACGAA-1	HEK293T	247	4.28831	1.05464	100									GACAACACAACGAA-1	HEK293T	1307	2.89503	1.14775	100
GACAACACACTACG-1	Jurkat	977	0.899614	0.326333	100									GACAACACACTACG-1	Jurkat	309	0.0279772	0.00945886	100
GACAACACCCAAGT-1	Jurkat	869	0.099736	0.0711511	100									GACAACACCCAAGT-1	Jurkat	266	0.137764	0.0602403	100
GACAACACCGATAC-1	HEK293T	284	2.88805	1.27091	100									GACAACACCGATAC-1	HEK293T	1450	0.618922	0.561973	100
GACAACACGCGATT-1	Jurkat	1105	0.664204	0.179043	100									GACAACACGCGATT-1	Jurkat	304	0.0774304	0.0269237	100
GACAACACGCGTAT-1	Jurkat	971	0.036058	0.0236506	100									GACAACACGCGTAT-1	Jurkat	256	0.00581518	0.000829589	100
GACAACACGGAGCA-1	Jurkat	1017	0.184463	0.1365	100									GACAACACGGAGCA-1	Jurkat	286	2.04795e-05	1.52411e-09	100
GACAACTGACGACT-1	HEK293T	267	0.655803	0.659666	100									GACAACTGACGACT-1	HEK293T	1289	0.756145	0.724019	100
GACAACTGATTGGC-1	HEK293T	234	0.149177	0.088999	100									GACAACTGATTGGC-1	HEK293T	941	0.0023093	0.000483662	100
GACAACTGCCACAA-1	HEK293T	301	2.32674	0.586387	100									GACAACTGCCACAA-1	HEK293T	1201	0.0900118	0.0731142	100
GACAACTGCGAGAG-1	HEK293T	291	5.68882	1.10051	100									GACAACTGCGAGAG-1	HEK293T	1077	1.15027	0.908123	100
GACAACTGGTACCA-1	Jurkat	1057	0.30778	0.211801	100									GACAACTGGTACCA-1	Jurkat	281	0.59868	0.132237	100
GACACTGATTACTC-1	Jurkat	891	1.86368e-05	1.50591e-09	100									GACACTGATTACTC-1	Jurkat	241	0.237706	0.0879934	100
GACAGGGAGCATCA-1	Jurkat	1026	0.699489	0.338724	100									GACAGGGAGCATCA-1	Jurkat	268	0.145601	0.0351942	100
GACAGGGAGGTCTA-1	Jurkat	952	2.82956e-05	4.68648e-09	100									GACAGGGAGGTCTA-1	Jurkat	147	0.0023948	7.71003e-05	100
GACAGGGATGGAGG-1	Jurkat	1083	0.0677171	0.040647	100									GACAGGGATGGAGG-1	Jurkat	319	0.0293573	0.00417054	100
GACAGTACACCAAC-1	HEK293T	236	0.0517247	0.0241771	100									GACAGTACACCAAC-1	HEK293T	1149	3.68508e-05	3.92555e-09	100
GACAGTACGGCATT-1	HEK293T	335	1.37638	0.613335	100									GACAGTACGGCATT-1	HEK293T	1299	0.973007	0.455196	100
GACAGTACTAAAGG-1	Jurkat	1076	4.91707e-05	8.14418e-09	100									GACAGTACTAAAGG-1	Jurkat	287	0.0199612	0.00563043	100
GACAGTTGACGCAT-1	Jurkat	941	0.252587	0.117296	100									GACAGTTGACGCAT-1	Jurkat	247	0.145212	0.0433112	100
GACAGTTGCAGTTG-1	HEK293T	212	0.35824	0.391376	100									GACAGTTGCAGTTG-1	HEK293T	1191	0.143552	0.137391	100
GACAGTTGTCAGTG-1	Jurkat	1040	0.0641999	0.0739696	100									GACAGTTGTCAGTG-1	Jurkat	278	0.00168268	7.45104e-05	100
GACATTCTCGATAC-1	HEK293T	289	3.48405	0.44733	100									GACATTCTCGATAC-1	HEK293T	1268	0.724697	0.407191	100
GACATTCTGCCAAT-1	HEK293T	262	1.91576	1.08665	100									GACATTCTGCCAAT-1	HEK293T	1278	0.704455	0.499195	100
GACATTCTTGAAGA-1	Jurkat	1047	0.677935	0.441565	100									GACATTCTTGAAGA-1	Jurkat	382	0.0070786	0.000907625	100
GACATTCTTGCTCC-1	Jurkat	905	1.81289e-05	1.79137e-09	100									GACATTCTTGCTCC-1	Jurkat	210	2.84428e-05	3.83453e-09	100
GACCAAACACCACA-1	HEK293T	201	0.815501	0.536232	100									GACCAAACACCACA-1	HEK293T	1067	0.00035063	1.51919e-05	100
GACCAAACCAACCA-1	HEK293T	202	0.848116	0.626243	100									GACCAAACCAACCA-1	HEK293T	1138	0.286547	0.154898	100
GACCAAACGGAAGC-1	Jurkat	930	0.13674	0.0613922	100									GACCAAACGGAAGC-1	Jurkat	289	0.00301373	0.000197178	100
GACCAAACTACTCT-1	HEK293T	221	0.562099	0.175578	100									GACCAAACTACTCT-1	HEK293T	1237	0.575176	0.200037	100
GACCATGAAGGGTG-1	HEK293T	284	2.40247	0.904596	100									GACCATGAAGGGTG-1	HEK293T	1250	2.91735	0.919145	100
GACCATGACCATAG-1	Jurkat	790	0.102114	0.0553862	100									GACCATGACCATAG-1	Jurkat	294	0.226639	0.0640385	100
GACCATGACCATGA-1	HEK293T	267	0.191399	0.11055	100									GACCATGACCATGA-1	HEK293T	1235	0.0117297	0.00828361	100
GACCATGAGAAAGT-1	HEK293T	248	0.552533	0.325606	100									GACCATGAGAAAGT-1	HEK293T	1123	0.0143538	0.0078902	100
GACCCTACACCAAC-1	Jurkat	981	0.010918	0.00363283	100									GACCCTACACCAAC-1	Jurkat	282	0.0888289	0.0395701	100
GACCCTACCTCTTA-1	Jurkat	1096	2.7093e-05	2.2446e-09	100									GACCCTACCTCTTA-1	Jurkat	240	0.00909523	0.00190801	100
GACCCTACCTGTCC-1	HEK293T	235	0.0566082	0.0321271	100									GACCCTACCTGTCC-1	HEK293T	1269	0.28139	0.143068	100
GACCCTACTTTGGG-1	HEK293T	283	1.46171	0.74995	100									GACCCTACTTTGGG-1	HEK293T	1372	1.40997	0.495222	100
GACCTAGAAACTGC-1	HEK293T	217	0.239474	0.152531	100									GACCTAGAAACTGC-1	HEK293T	1308	0.00123368	0.000135641	100
GACCTAGAAGCTAC-1	HEK293T	263	0.331023	0.23786	100									GACCTAGAAGCTAC-1	HEK293T	1355	0.0226358	0.0123896	100
GACCTCACCGTGAT-1	HEK293T	278	2.16377	0.790232	100									GACCTCACCGTGAT-1	HEK293T	1192	0.106438	0.0945165	100
GACCTCTGGCTAAC-1	HEK293T	249	2.22158	0.180458	100									GACCTCTGGCTAAC-1	HEK293T	1398	0.826577	0.274703	100
GACGAACTTAGTCG-1	HEK293T	261	0.271319	0.187326	100									GACGAACTTAGTCG-1	HEK293T	1243	0.00858506	0.00285759	100
GACGATTGATGTGC-1	Jurkat	943	0.0081062	0.00396345	100									GACGATTGATGTGC-1	Jurkat	257	0.0280235	0.00974569	100
GACGATTGTCCTGC-1	HEK293T	278	0.901183	0.444503	100									GACGATTGTCCTGC-1	HEK293T	976	0.0174101	0.0057973	100
GACGCCGACCAATG-1	Jurkat	1011	0.0193865	0.00858524	100									GACGCCGACCAATG-1	Jurkat	321	0.111071	0.0401554	100
GACGCCGATTTCAC-1	HEK293T	145	0.0051353	0.00035251	100									GACGCCGATTTCAC-1	HEK293T	1049	4.32652e-05	6.18741e-09	100
GACGCTCTCCTTCG-1	HEK293T	304	3.11899	0.601547	100									GACGCTCTCCTTCG-1	HEK293T	1263	1.43638	0.762514	100
GACGGCACGAATCC-1	Jurkat	921	0.145078	0.0814978	100									GACGGCACGAATCC-1	Jurkat	324	0.0163242	0.00542706	100
GACGTAACGCAGAG-1	Jurkat	887	0.744055	0.259699	100									GACGTAACGCAGAG-1	Jurkat	228	0.0138081	0.00153987	100
GACGTATGTTATCC-1	HEK293T	266	0.834385	1.0095	100									GACGTATGTTATCC-1	HEK293T	1189	0.265073	0.288148	100
GACGTCCTGAGAGC-1	Jurkat	888	0.277281	0.196814	100									GACGTCCTGAGAGC-1	Jurkat	276	0.000615888	9.18975e-06	100
GACGTCCTGGAAGC-1	HEK293T	282	0.985345	0.842214	100									GACGTCCTGGAAGC-1	HEK293T	1134	0.0361714	0.0315539	100
GACTCCTGGGTCAT-1	Jurkat	827	0.0181757	0.0059139	100									GACTCCTGGGTCAT-1	Jurkat	297	2.06055e-05	1.47637e-09	100
GACTGAACAGAGAT-1	Jurkat	1043	0.869551	0.379523	100									GACTGAACAGAGAT-1	Jurkat	269	0.03849	0.01239	100
GACTGAACCTTCTA-1	Jurkat	754	0.00149062	0.000158889	100									GACTGAACCTTCTA-1	Jurkat	220	0.0240066	0.0041939	100
GACTGAACCTTTAC-1	Jurkat	905	0.0375034	0.0190633	100									GACTGAACCTTTAC-1	Jurkat	251	0.0131773	0.00188366	100
GACTGAACGATAGA-1	HEK293T	268	2.60257	0.959236	100									GACTGAACGATAGA-1	HEK293T	1197	0.0874393	0.071513	100
GACTGATGATGCCA-1	HEK293T	227	0.191539	0.071172	100									GACTGATGATGCCA-1	HEK293T	1281	0.0374473	0.0182602	100
GACTGATGTCGCCT-1	HEK293T	265	0.066665	0.02748	100									GACTGATGTCGCCT-1	HEK293T	1129	0.863619	0.516742	100
GACTTTACAAACAG-1	HEK293T	367	1.70976	0.911807	100									GACTTTACAAACAG-1	HEK293T	1304	0.58611	0.378934	100
GACTTTACACCAGT-1	HEK293T	234	0.942738	0.273618	100									GACTTTACACCAGT-1	HEK293T	1082	0.885943	0.333432	100
GAGAAATGAGCGTT-1	HEK293T	181	0.24063	0.123752	100									GAGAAATGAGCGTT-1	HEK293T	1112	0.102271	0.118374	100
GAGAAATGGAACTC-1	HEK293T	199	0.0244327	0.00448089	100									GAGAAATGGAACTC-1	HEK293T	1203	0.0936376	0.0627885	100
GAGAAATGTAGAGA-1	Jurkat	1018	0.0495188	0.0354026	100									GAGAAATGTAGAGA-1	Jurkat	319	0.198526	0.100245	100
GAGAGGTGCGACTA-1	Jurkat	848	4.9889e-05	6.2771e-09	100									GAGAGGTGCGACTA-1	Jurkat	230	0.0750287	0.020221	100
GAGAGGTGGTGTCA-1	HEK293T	278	0.218629	0.372189	100									GAGAGGTGGTGTCA-1	HEK293T	1305	0.0168603	0.00954129	100
GAGAGGTGTCGTGA-1	Jurkat	932	0.0438435	0.024336	100									GAGAGGTGTCGTGA-1	Jurkat	264	2.80739e-05	1.22842e-09	100
GAGATCACATTGGC-1	Jurkat	919	0.639128	0.23526	100									GAGATCACATTGGC-1	Jurkat	304	0.279914	0.0978005	100
GAGATCACTCCTGC-1	Jurkat	853	0.126561	0.0894649	100									GAGATCACTCCTGC-1	Jurkat	246	0.00400568	0.0019464	100
GAGATCACTGAGAA-1	HEK293T	247	0.502314	0.32075	100									GAGATCACTGAGAA-1	HEK293T	1015	0.131119	0.077066	100
GAGATCACTGCCTC-1	Jurkat	896	0.00949174	0.00602109	100									GAGATCACTGCCTC-1	Jurkat	248	0.092441	0.0406443	100
GAGATGCTCCGTTC-1	HEK293T	362	0.0618817	0.0388349	100									GAGATGCTCCGTTC-1	HEK293T	1148	0.00368836	0.000479683	100
GAGATGCTCGAGTT-1	Jurkat	1042	0.0122932	0.00628056	100									GAGATGCTCGAGTT-1	Jurkat	345	1.44147e-05	7.39876e-10	100
GAGCAGGACTCAAG-1	Jurkat	825	0.75817	0.375934	100									GAGCAGGACTCAAG-1	Jurkat	230	1.49867e-05	1.06987e-09	100
GAGCAGGAGAGGCA-1	Jurkat	903	0.334884	0.0837627	100									GAGCAGGAGAGGCA-1	Jurkat	290	0.00186046	0.00013576	100
GAGCAGGAGCGTTA-1	Jurkat	869	0.239803	0.104181	100									GAGCAGGAGCGTTA-1	Jurkat	266	0.0374868	0.00596396	100
GAGCGAGAGGACTT-1	Jurkat	1016	0.0479482	0.03708	100									GAGCGAGAGGACTT-1	Jurkat	320	0.0146205	0.00494366	100
GAGCGCACAGAAGT-1	Jurkat	961	0.0369072	0.0179683	100									GAGCGCACAGAAGT-1	Jurkat	263	2.43967e-05	1.4536e-09	100
GAGCGCACCTGTCC-1	HEK293T	365	0.775082	0.486533	100									GAGCGCACCTGTCC-1	HEK293T	1240	0.764084	0.416794	100
GAGCGCTGGGCAAG-1	HEK293T	289	1.85025	0.580768	100									GAGCGCTGGGCAAG-1	HEK293T	1446	0.022082	0.0107641	100
GAGCGCTGTGGTCA-1	Jurkat	1047	0.0142918	0.0041756	100									GAGCGCTGTGGTCA-1	Jurkat	267	0.0163397	0.0032253	100
GAGCGGCTTGCTTT-1	Jurkat	814	5.8828e-05	8.82687e-09	100									GAGCGGCTTGCTTT-1	Jurkat	258	1.4774e-05	9.62947e-10	100
GAGCTCCTACCCTC-1	HEK293T	308	0.281206	0.184503	100									GAGCTCCTACCCTC-1	HEK293T	1168	0.254961	0.162987	100
GAGCTCCTGTCGAT-1	Jurkat	844	0.0584379	0.050597	100									GAGCTCCTGTCGAT-1	Jurkat	211	2.45929e-05	1.21092e-09	100
GAGGATCTCTTCGC-1	Jurkat	932	0.101695	0.0631753	100									GAGGATCTCTTCGC-1	Jurkat	191	0.095318	0.0253625	100
GAGGCAGACGTAAC-1	Jurkat	981	4.07007e-05	7.12228e-09	100									GAGGCAGACGTAAC-1	Jurkat	220	3.00404e-05	4.52182e-09	100
GAGGCAGATGCTCC-1	Jurkat	1056	0.0619193	0.0395416	100									GAGGCAGATGCTCC-1	Jurkat	268	0.00912165	0.00115181	100
GAGGCCACGGAACG-1	Jurkat	991	0.0574557	0.0175743	100									GAGGCCACGGAACG-1	Jurkat	323	3.08683e-05	3.39825e-09	100
GAGGGAACATTCCT-1	HEK293T	292	0.324071	0.205691	100									GAGGGAACATTCCT-1	HEK293T	1347	0.324907	0.175893	100
GAGGGAACTTCGTT-1	Jurkat	1026	0.614317	0.33541	100									GAGGGAACTTCGTT-1	Jurkat	343	0.00880362	0.00149896	100
GAGGGCCTACCCTC-1	HEK293T	249	0.67522	0.504048	100									GAGGGCCTACCCTC-1	HEK293T	1225	0.0161839	0.00741156	100
GAGGGTGAGAGGTG-1	HEK293T	214	1.92494	0.797312	100									GAGGGTGAGAGGTG-1	HEK293T	1334	0.878299	0.493623	100
GAGGTACTATCACG-1	HEK293T	262	0.577139	0.359977	100									GAGGTACTATCACG-1	HEK293T	1188	0.577073	0.402853	100
GAGGTACTTAAGCC-1	HEK293T	275	1.44433	0.512216	100									GAGGTACTTAAGCC-1	HEK293T	1308	0.319316	0.15542	100
GAGGTACTTGTTTC-1	Jurkat	887	0.342581	0.19427	100									GAGGTACTTGTTTC-1	Jurkat	291	0.168093	0.055688	100
GAGGTGGACTCTTA-1	Jurkat	872	0.434344	0.285869	100									GAGGTGGACTCTTA-1	Jurkat	226	0.0271211	0.007055	100
GAGGTGGATAGAAG-1	Jurkat	892	0.0304144	0.0226773	100									GAGGTGGATAGAAG-1	Jurkat	259	1.26141e-05	6.44351e-10	100
GAGGTGGATCCTGC-1	HEK293T	297	0.377283	0.459285	100									GAGGTGGATCCTGC-1	HEK293T	1386	0.109663	0.0868279	100
[truncated: 8,167 more rows]
