# Supplementary material for: Cell type-specific weighting-factors to solve solid organs-specific limitations of single cell RNA-sequencing
Source: PLoS Genet. 2024 Nov 18;20(11):e1011436. doi: 10.1371/journal.pgen.1011436 (PMC11573148; doi:10.1371/journal.pgen.1011436)
Supplement: S18 Table — The fold-changes (FC) of each cell type in the MI vs. sham hearts (Sheet A in S18 Table) and their means (Sheet B in S18 Table) are shown. (XLSX) [file pgen.1011436.s027.xlsx]

## Sheet: Cell type FC in MI
Cell type	E-MI1/E-Sham1	E-MI2/E-Sham2	E-MI1/E-Sham2	E-MI2/E-Sham1	M-MI1/M-Sham1	M-MI2/M-Sham2	M-MI1/M-Sham2	M-MI2/M-Sham1	L-MI1/L-Sham1	L-MI2/L-Sham2	L-MI1/L-Sham2	L-MI2/L-Sham1
CC	0.492155	0.37834	0.379061	0.491219	0.377206	0.129878	0.293593	0.166866	0.128241	0.112921	0.175221	0.0826446
CM	0.616255	0.626666	0.577082	0.669204	0.38695	0.452221	0.483064	0.362243	0.622192	0.549785	0.608987	0.561707
EC	1.23913	1.11997	1.26069	1.10082	0.714806	1.02428	0.814153	0.899294	0.921059	0.950775	1.02053	0.858104
ECC	0.544735	0.442449	0.560886	0.429709	0.513366	0.059881	0.685936	0.044816	0.800818	0.591733	0.686568	0.690203
FB	1.06461	1.02084	1.10983	0.979253	1.78607	1.42373	1.40303	1.81242	1.61385	1.78669	1.60265	1.79917
Leu	1.33701	1.48389	1.27808	1.55232	1.2757	1.20435	1.18946	1.29167	0.960123	0.96984	0.885997	1.05098
MyoFB	1.10509	1.35959	1.16833	1.286	0.907737	0.864176	0.836404	0.937877	0.591829	0.254535	0.602163	0.250167
SM	1.00199	0.796145	0.958098	0.83262	0.590614	0.366384	0.637833	0.339261	2.34393	5.91859	2.07535	6.68455

## Sheet: Compare FC MI vs. Sham
Cell type	Mean_E-MI/Sham	Mean_M-MI/Sham	Mean_L-MI/Sham	SE_E-MI/Sham	SE_M-MI/Sham	SE_L-MI/Sham
CC	0.435194	0.241886	0.124757	0.0326174	0.0571247	0.0193052
CM	0.622302	0.421119	0.585668	0.0189302	0.0280452	0.0176528
EC	1.18015	0.863134	0.937617	0.040701	0.0656231	0.0337193
ECC	0.494445	0.326	0.69233	0.0339581	0.161901	0.0427465
FB	1.04363	1.60631	1.70059	0.0281157	0.111598	0.0534217
Leu	1.41283	1.2403	0.966735	0.0635169	0.0254445	0.0337505
MyoFB	1.22975	0.886548	0.424673	0.0572534	0.0225434	0.0995166
SM	0.897214	0.483523	4.25561	0.0492214	0.0762743	1.1928
