# Supplementary material for: Cell type-specific weighting-factors to solve solid organs-specific limitations of single cell RNA-sequencing
Source: PLoS Genet. 2024 Nov 18;20(11):e1011436. doi: 10.1371/journal.pgen.1011436 (PMC11573148; doi:10.1371/journal.pgen.1011436)
Supplement: S21 Table — The best results (i.e., the lowest RMSE and the highest Pearson correlation coefficients) are highlighted in light-green. The failed improvements with cWFs are highlighted in pink. (XLSX) [file pgen.1011436.s030.xlsx]

## Sheet: Sheet1
Ageing Mouse analysis
Best (use for the downstream analysis)
Not good in syn-woRNAseq even in use of cWFs
Brain
	3 months old					18 months old					24 months old
celltype	Reference	SigG: 100	SigG: 300	SigG: 500		Reference	SigG: 100	SigG: 300	SigG: 500		Reference	SigG: 100	SigG: 300	SigG: 500
Brain_Myeloid - macrophage - NA	0.00190217	0.0747256	0.285157	0.189384		0.00190217	0.0230928	0.123727	0.000983092		0.00190217	0.00676448	0.0264923	0.00369613
Brain_Myeloid - microglial cell - NA	0.1	0.078923	0.0623906	0.102069		0.1	0.078865	0.0501366	0.0451435		0.1	0.0454117	0.0555897	0.0454296
Brain_Non-Myeloid - astrocyte - NA	0.0223592	0.0218388	0.061195	0.050486		0.0223592	0.040524	0.0672483	0.0209936		0.0223592	0.032606	0.0714598	0.0355167
Brain_Non-Myeloid - Bergmann glial cell - NA	0.00209822	0.0152125	0.00250386	0.00260599		0.00209822	0.00528445	0.0044231	0.190865		0.00209822	0.0071425	0.0210655	0.0290303
Brain_Non-Myeloid - brain pericyte - NA	0.015411	0.135736	0.012316	0.0190939		0.015411	0.0690196	0.0393878	0.000961354		0.015411	0.447569	0.023651	0.0397474
Brain_Non-Myeloid - endothelial cell - NA	0.0642202	0.0842909	0.0438075	0.0341973		0.0642202	0.389757	0.112479	0.00122208		0.0642202	0.0676354	0.173849	0.183448
Brain_Non-Myeloid - neuron	0.688073	0.129512	0.174417	0.242173		0.688073	0.219889	0.41512	0.631448		0.688073	0.184693	0.363282	0.426101
Brain_Non-Myeloid - oligodendrocyte - NA	0.0865517	0.199511	0.315959	0.340997		0.0865517	0.117023	0.166365	0.106297		0.0865517	0.0494968	0.102084	0.153317
Brain_Non-Myeloid - oligodendrocyte precursor cell - NA	0.0193841	0.26025	0.042255	0.0189943		0.0193841	0.0565453	0.0211129	0.00208597		0.0193841	0.158681	0.162527	0.0837146
RMSE to the reference	0	0.211756	0.21097	0.182705		0	0.191946	0.107045	0.0720479		0	0.227077	0.126339	0.103233
Pearson correlation coefficients (vs. Reference)	1	0.116569	0.23226	0.47421		1	0.403018	0.92614	0.937378		1	0.161262	0.873945	0.923738
Heart
	3 months old					18 months old					24 months old
cell_type	Reference	SigG: 100	SigG: 300	SigG: 500		Reference	SigG: 100	SigG: 300	SigG: 500		Reference	SigG: 100	SigG: 300	SigG: 500
Heart - cardiac muscle cell - NA	0.3	0.32569	0.130852	0.16237		0.3	0.176198	0.148972	0.232053		0.3	0.0903894	0.144379	0.162189
Heart - endocardial cell - NA	0.0188669	0.0540008	0.093193	0.0346943		0.0188669	0.072222	0.0683491	0.0648124		0.0188669	0.0650024	0.0983105	0.215972
Heart - endothelial cell - NA	0.201375	0.137055	0.114555	0.15044		0.201375	0.176122	0.388775	0.317412		0.201375	0.0416169	0.0470054	0.0553022
Heart - fibroblast - NA	0.294554	0.213162	0.228648	0.223596		0.294554	0.386169	0.302891	0.310452		0.294554	0.201943	0.412249	0.276243
Heart - leukocyte - NA	0.127448	0.0750115	0.0816115	0.103455		0.127448	0.0750457	0.0889566	0.0732667		0.127448	0.0559385	0.187738	0.194309
Heart - myofibroblast cell - NA	0.050055	0.14509	0.0364679	0.0419658		0.050055	0.0577375	0.00103953	0.00131197		0.050055	0.511531	0.0686689	0.0735963
Heart - smooth muscle cell - NA	0.00770077	0.0499902	0.314673	0.283478		0.00770077	0.0565054	0.00101655	0.000691539		0.00770077	0.0335789	0.0416495	0.0223885
RMSE to the reference	0	0.0612091	0.142696	0.121606		0	0.0680247	0.095898	0.0607168		0	0.206643	0.102362	0.110036
Pearson correlation coefficients (vs. Reference)	1	0.850085	0.0447859	0.293796		1	0.820173	0.730157	0.883632		1	-0.105808	0.624629	0.439529
Kidney
	3 months old					18 months old					24 months old
cell_type	Reference	SigG: 100	SigG: 300	SigG: 500		Reference	SigG: 100	SigG: 300	SigG: 500		Reference	SigG: 100	SigG: 300	SigG: 500
B cell	0.00638978	0.0106297	0.00347591	0.0162445		0.205882	0.0102006	0.0158965	0.0158448		0.025641	0.0321722	0.00377804	0.00184822
epithelial cell of proximal tubule	0.13738	0.0918961	0.109218	0.116694		0.20098	0.47962	0.394119	0.372442		0.333333	0.157191	0.166531	0.168991
fenestrated cell	0.178914	0.0936038	0.165274	0.0596502		0.0980392	0.207543	0.101303	0.136604		0.158371	0.174918	0.135535	0.12843
kidney collecting duct epithelial cell	0.268371	0.496669	0.454986	0.444483		0.176471	0.0394426	0.0445355	0.145626		0.105581	0.0644689	0.388453	0.341516
kidney collecting duct principal cell	0.0830671	0.0780916	0.159908	0.15982		0.0686275	0.0792292	0.122776	0.12082		0.0904977	0.0404021	0.107922	0.115747
kidney interstitial fibroblast											0.0241327	0.365287	0.00550139	0.110503
kidney loop of Henle ascending limb epithelial cell	0.15655	0.0659643	0.0732108	0.0654939		0.0833333	0.0416368	0.0878487	0.0935908		0.0588235	0.0574255	0.0575143	0.077572
macrophage	0.0990415	0.0145376	0.0229749	0.0124217		0.0931373	0.0506462	0.0997804	0.0733884		0.102564	0.0264822	0.0476221	0.0464813
mesangial cell	0.057508	0.144151	0.00856172	0.122503		0.0343137	0.0415589	0.107036	0.0280805		0.0286576	0.0666121	0.0815377	0.00636552
T cell	0.0127796	0.00445672	0.00239115	0.00268914		0.0392157	0.0501228	0.0267049	0.013603		0.0723982	0.0150411	0.00560583	0.0025452
RMSE to the reference	0	0.0968575	0.079549	0.0893034		0	0.129326	0.105017	0.0893596		0	0.127456	0.109438	0.100552
Pearson correlation coefficients (vs. Reference)	1	0.766272	0.856439	0.728382		1	0.398522	0.315171	0.519151		1	0.103875	0.404572	0.415766
Lung
	3 months old					18 months old					24 months old
cell_type	Reference	SigG: 100	SigG: 300	SigG: 500		Reference	SigG: 100	SigG: 300	SigG: 500		Reference	SigG: 100	SigG: 300	SigG: 500
Lung - B cell - NA	0.0225564	0.0877448	0.0170916	0.0168337		0.0838446	0.0239443	0.0400842	0.0344363		0.101225	0.0644653	0.0630849	0.0623274
Lung - ciliated columnar cell of tracheobronchial tree - multiciliated cells	0.0120301	0.033052	0.0152534	0.0101971		0.00102249	0.0311149	0.00212433	0.000721099		0.00958977	0.00731154	0.00568042	0.0137896
Lung - classical monocyte - invading monocytes	0.0736842	0.0673221	0.0527162	0.0439506		0.0920245	0.0742432	0.173	0.189761		0.0649973	0.0120711	0.00514748	0.00531152
Lung - epithelial cell of lung - alveolar epithelial type 1 cells, alveolar epithelial type 2 cells, club cells, and basal cells	0.0781955	0.0756838	0.148525	0.138114		0.0184049	0.115227	0.0370906	0.0407468		0.0245072	0.0434192	0.109453	0.116366
Lung - leukocyte - mast cells and unknown immune cells	0.0195489	0.0681136	0.0283043	0.0205576		0.0347648	0.0531032	0.0123837	0.00745278		0.0186468	0.0157176	0.0146155	0.0429345
Lung - lung endothelial cell - NA	0.329323	0.178233	0.228074	0.24906		0.514315	0.276255	0.5186	0.499828		0.458178	0.346368	0.504344	0.156477
Lung - monocyte - circulating monocytes	0.0691729	0.0852471	0.212292	0.205145		0.0296524	0.130955	0.00747608	0.0048544		0.116676	0.024116	0.143115	0.175222
Lung - NA - lung neuroendocrine cells and unknown cells	0.00300752	0.054164	0.0201898	0.01331							0.00106553	0.165309	0.00801462	0.00727104
Lung - natural killer cell - NA	0.0255639	0.0923525	0.0396711	0.0183615		0.00920245	0.0476743	0.00202569	0.00180975		0.00586042	0.196001	0.00911635	0.246018
Lung - stromal cell - NA	0.333835	0.178385	0.213779	0.222407		0.151329	0.116161	0.203518	0.200723		0.136388	0.0819581	0.122583	0.159067
Lung - T cell - NA	0.0330827	0.0797027	0.0241043	0.0620645		0.0654397	0.131322	0.00369736	0.0196663		0.0628663	0.043263	0.0148454	0.0152151
RMSE to the reference	0	0.0760379	0.0682414	0.0624181		0	0.0940813	0.0405225	0.0431894		0	0.0914872	0.0400793	0.123976
Pearson correlation coefficients (vs. Reference)	1	0.939936	0.812214	0.846026		1	0.837247	0.96646	0.958493		1	0.688581	0.96075	0.327477
Spleen
	3 months old					18 months old					24 months old
cell_type	Reference	SigG: 100	SigG: 300	SigG: 500		Reference	SigG: 100	SigG: 300	SigG: 500		Reference	SigG: 100	SigG: 300	SigG: 500
Spleen - B cell - NA	0.769017	0.806993	0.783187	0.764618		0.829377	0.798761	0.999955	0.999949		0.771171	0.617809	0.734514	0.731518
Spleen - macrophage - NA	0.0324675	0.0313122	0.031143	0.169118		0.0222552	0.0204429	2.12e-05	2.49e-05		0.0126126	0.145602	0.0517541	0.0449157
Spleen - T cell - NA	0.198516	0.161695	0.18567	0.0662632		0.148368	0.180796	2.36e-05	2.56e-05		0.216216	0.236589	0.213731	0.223566
RMSE to the reference	0	0.0305467	0.0110687	0.109823		0	0.0257696	0.131145	0.131142		0	0.117787	0.0309944	0.029832
Pearson correlation coefficients (vs. Reference)	1	0.998261	0.999784	0.938195		1	0.999795	0.976637	0.976636		1	0.999423	0.999923	0.99932
