# Supplementary material for: Cell type-specific weighting-factors to solve solid organs-specific limitations of single cell RNA-sequencing
Source: PLoS Genet. 2024 Nov 18;20(11):e1011436. doi: 10.1371/journal.pgen.1011436 (PMC11573148; doi:10.1371/journal.pgen.1011436)
Supplement: S22 Table — The abbreviations of cell types (Sheet A in S22 Table) and the raw data for Fig 8 (Sheet B in S22 Table) are shown. (XLSX) [file pgen.1011436.s031.xlsx]

## Sheet: Celltypes_Abbreviation_list_2
Cell types Abbreviation list for Ageing Mouse analysis
Organ	cell_type	Abbreviation
Brain	Brain_Non-Myeloid - astrocyte - NA	AS
Brain	Brain_Non-Myeloid - Bergmann glial cell - NA	BG
Brain	Brain_Non-Myeloid - endothelial cell - NA	EC
Brain	Brain_Myeloid - microglial cell - NA	MG
Brain	Brain_Myeloid - macrophage - NA	MP
Brain	Brain_Non-Myeloid - neuron	NRN
Brain	Brain_Non-Myeloid - oligodendrocyte - NA	OLG
Brain	Brain_Non-Myeloid - oligodendrocyte precursor cell - NA	OPC
Brain	Brain_Non-Myeloid - brain pericyte - NA	PC
Heart	Heart - cardiac muscle cell - NA	CM
Heart	Heart - endothelial cell - NA	EC
Heart	Heart - endocardial cell - NA	ECC
Heart	Heart - fibroblast - NA	FB
Heart	Heart - leukocyte - NA	Leu
Heart	Heart - myofibroblast cell - NA	MyoFB
Heart	Heart - smooth muscle cell - NA	SM
Kidney	kidney loop of Henle ascending limb epithelial cell	ALHEP
Kidney	B cell	B
Kidney	kidney collecting duct epithelial cell	CDEP
Kidney	kidney collecting duct principal cell	CDPC
Kidney	fenestrated cell	FC
Kidney	macrophage	MP
Kidney	mesangial cell	MSC
Kidney	epithelial cell of proximal tubule	PTEC
Kidney	T cell	T
Lung	Lung - B cell - NA	B
Lung	Lung - ciliated columnar cell of tracheobronchial tree - multiciliated cells	CCE
Lung	Lung - monocyte - circulating monocytes	CircMono
Lung	Lung - classical monocyte - invading monocytes	ClaMono
Lung	Lung - lung endothelial cell - NA	EC
Lung	Lung - epithelial cell of lung - alveolar epithelial type 1 cells, alveolar epithelial type 2 cells, club cells, and basal cells	EP
Lung	Lung - leukocyte - mast cells and unknown immune cells	Leu
Lung	Lung - NA - lung neuroendocrine cells and unknown cells	NE
Lung	Lung - natural killer cell - NA	NK
Lung	Lung - stromal cell - NA	SC
Lung	Lung - T cell - NA	T
Spleen	Spleen - B cell - NA	B
Spleen	Spleen - macrophage - NA	MP
Spleen	Spleen - T cell - NA	T

## Sheet: Fig8
Cell types-pairs filtered out for LightGBM analysiss because of no significance across all U-test results in all age-pairs (significant level 0.01)
Cell types-pairs not used for LightGBM analysis because they contain NA
Organ	Signature genes# 3 mos.	Signature genes# 18 mos.	Signature genes# 24 mos.	Cell types pairs	3 mos. cWF ratio median (IQR)	18 mos. cWF ratio median (IQR)	24 mos. cWF ratio median (IQR)	p value (U-test) 18 mos. vs. 3 mos.	p value (U-test) 24 mos. vs. 3 mos.	p value (U-test) 24 mos. vs. 18 mos.
Heart	100	500	300	CM vs. ECC	0.55 (0.031 - 6.2)	0.82 (0.01 - 280)	4.6 (0.15 - 130)	0.000199436	5.6165e-199	3.92551e-08
Heart	100	500	300	CM vs. EC	29 (0.85 - 680)	1 (0.016 - 380)	6.7 (0.33 - 320)	3.55396e-171	3.75413e-295	2.82629e-88
Heart	100	500	300	CM vs. FB	86 (2.1 - 3700)	3.3 (0.2 - 920)	9 (1 - 450)	1.35042e-98	0	5.116e-12
Heart	100	500	300	CM vs. Leu	17 (0.75 - 380)	2.1 (0.14 - 740)	5.8 (0.18 - 150)	7.74653e-44	2.56761e-224	0.0108219
Heart	100	500	300	CM vs. MyoFB	3.8 (0.21 - 56)	1.3 (0.062 - 610)	3.6 (0.14 - 110)	0.547361	0.0152331	0.285143
Heart	100	500	300	CM vs. SM	0.63 (0.045 - 6.7)	2.1 (0.12 - 410)	3.6 (0.19 - 130)	0.0240598	8.0033e-68	0.6806
Heart	100	500	300	ECC vs. EC	85 (1.9 - 1400)	1.2 (0.014 - 110)	1.6 (0.093 - 48)	0	0	2.74241e-08
Heart	100	500	300	ECC vs. FB	130 (4.5 - 10000)	2.7 (0.6 - 360)	3.7 (0.32 - 47)	0	0	4.10437e-73
Heart	100	500	300	ECC vs. Leu	25 (3.1 - 550)	2 (0.31 - 250)	1.2 (0.099 - 17)	6.79561e-215	0	1.06792e-86
Heart	100	500	300	ECC vs. MyoFB	7 (1.1 - 49)	1.3 (0.1 - 160)	0.8 (0.058 - 13)	8.14184e-08	0	1.40152e-06
Heart	100	500	300	ECC vs. SM	1.6 (0.35 - 5.1)	1.2 (0.33 - 70)	0.79 (0.076 - 16)	0.202224	0.124968	0.0741317
Heart	100	500	300	EC vs. FB	6 (0.064 - 51)	1.6 (0.37 - 1000)	0.79 (0.19 - 45)	3.06686e-70	0	0
Heart	100	500	300	EC vs. Leu	0.69 (0.021 - 16)	1.5 (0.21 - 400)	0.82 (0.023 - 13)	0	5.12084e-05	0
Heart	100	500	300	EC vs. MyoFB	0.094 (0.0063 - 3.3)	1 (0.067 - 280)	0.52 (0.018 - 8.8)	5.53931e-144	0	1.01209e-56
Heart	100	500	300	EC vs. SM	0.0071 (0.0013 - 0.46)	1 (0.087 - 120)	0.47 (0.02 - 11)	5.59653e-67	0	3.57552e-09
Heart	100	500	300	FB vs. Leu	0.35 (0.0034 - 5.4)	0.88 (0.012 - 3.9)	0.38 (0.024 - 3.7)	7.24653e-218	0	0.193229
Heart	100	500	300	FB vs. MyoFB	0.059 (9e-04 - 1.3)	0.69 (0.01 - 2.1)	0.26 (0.017 - 2.5)	2.79625e-99	0	0.905839
Heart	100	500	300	FB vs. SM	0.003 (0.00016 - 0.27)	0.65 (0.0045 - 1.8)	0.41 (0.02 - 2.3)	2.36656e-65	0	0.574514
Heart	100	500	300	Leu vs. MyoFB	0.26 (0.012 - 2.9)	0.78 (0.016 - 15)	0.64 (0.053 - 9)	2.41713e-42	0	0.507901
Heart	100	500	300	Leu vs. SM	0.051 (0.0017 - 0.35)	0.76 (0.0052 - 9.3)	0.67 (0.069 - 13)	4.16702e-53	0	0.647222
Heart	100	500	300	MyoFB vs. SM	0.2 (0.03 - 0.91)	0.92 (0.057 - 41)	1 (0.096 - 18)	0.00270453	9.8126e-105	0.947433
Brain	500	300	300	MP vs. MG	2.9 (0.35 - 61)	0.028 (0.0029 - 0.53)	0.15 (0.022 - 1.7)	0	0	0
Brain	500	300	300	MP vs. BG	0.0041 (0.001 - 0.0092)	7e-05 (2.9e-05 - 0.00015)	0.00051 (0.00017 - 0.0022)	2.2148e-30	1.61409e-69	3.69131e-24
Brain	500	300	300	MP vs. AS	0.0039 (0.001 - 0.01)	0.00027 (7.3e-05 - 0.0021)	0.0084 (0.0021 - 0.046)	6.73887e-137	1.02357e-220	2.278e-270
Brain	500	300	300	MP vs. PC	0.048 (0.01 - 0.2)	0.14 (0.019 - 0.51)	0.087 (0.01 - 0.78)	2.08025e-86	2.49539e-52	0.00482618
Brain	500	300	300	MP vs. EC	0.064 (0.015 - 0.32)	0.026 (0.0026 - 0.36)	0.09 (0.014 - 0.71)	3.95609e-116	6.5663e-45	0
Brain	500	300	300	MP vs. NRN	0.21 (0.012 - 8.5)	0.011 (5e-04 - 0.6)	0.014 (0.0013 - 0.3)	2.63465e-187	0	0.000807365
Brain	500	300	300	MP vs. OLG	0.1 (0.017 - 1.5)	0.0052 (0.00048 - 0.15)	0.0063 (0.0013 - 0.044)	0	0	8.40811e-08
Brain	500	300	300	MP vs. OPC	0.04 (0.008 - 0.19)	0.0011 (0.00026 - 0.0075)	0.92 (0.28 - 4)	1.75518e-271	0	0
Brain	500	300	300	MG vs. BG	0.00074 (6.1e-05 - 0.0087)	0.0039 (0.00014 - 0.023)	0.0065 (0.00039 - 0.02)	2.38835e-140	0	1.24146e-12
Brain	500	300	300	MG vs. AS	0.00082 (6.1e-05 - 0.0089)	0.013 (0.00086 - 0.11)	0.076 (0.0079 - 0.32)	0	0	0
Brain	500	300	300	MG vs. PC	0.01 (0.00091 - 0.13)	2.6 (0.27 - 46)	0.46 (0.073 - 4.5)	0	0	0
Brain	500	300	300	MG vs. EC	0.02 (0.0011 - 0.21)	0.82 (0.051 - 12)	0.56 (0.071 - 4.2)	0	0	0
Brain	500	300	300	MG vs. NRN	0.086 (0.0025 - 1.4)	0.4 (0.012 - 13)	0.082 (0.0076 - 1.2)	0	0	0
Brain	500	300	300	MG vs. OLG	0.047 (0.0017 - 0.77)	0.21 (0.011 - 3.1)	0.049 (0.0058 - 0.27)	0	7.29393e-47	0
Brain	500	300	300	MG vs. OPC	0.013 (0.00065 - 0.14)	0.057 (0.003 - 0.51)	9.2 (0.75 - 36)	0	0	0
Brain	500	300	300	BG vs. AS	0.96 (0.57 - 1.8)	3.4 (1.2 - 17)	14 (6.5 - 30)	6.11455e-10	4.56552e-145	4.62242e-06
Brain	500	300	300	BG vs. PC	15 (4.6 - 45)	2800 (270 - 5500)	63 (25 - 1100)	1.68064e-115	1.01439e-71	3.25853e-28
Brain	500	300	300	BG vs. EC	17 (6.2 - 71)	280 (37 - 4300)	110 (31 - 740)	2.34752e-157	1.08386e-195	1.07943e-11
Brain	500	300	300	BG vs. NRN	100 (4.2 - 2600)	86 (7.6 - 9100)	15 (2.7 - 440)	0.00955014	3.05751e-53	1.94966e-08
Brain	500	300	300	BG vs. OLG	25 (6.1 - 500)	60 (6.5 - 1900)	8.8 (3.1 - 33)	0.185873	5.75517e-72	7.74499e-26
Brain	500	300	300	BG vs. OPC	9.9 (4 - 40)	15 (4 - 64)	1700 (800 - 3900)	0.254728	8.82091e-51	2.86155e-23
Brain	500	300	300	AS vs. PC	14 (4.3 - 46)	350 (40 - 2400)	6.1 (1.5 - 72)	0	2.23582e-15	1.53208e-217
Brain	500	300	300	AS vs. EC	17 (5.9 - 75)	65 (7.4 - 870)	8.6 (1.8 - 55)	0	5.68605e-133	5.40122e-287
Brain	500	300	300	AS vs. NRN	98 (4 - 2400)	28 (1.4 - 1500)	1.2 (0.16 - 25)	8.90228e-14	0	3.50961e-160
Brain	500	300	300	AS vs. OLG	25 (5.9 - 500)	14 (1.4 - 260)	0.67 (0.17 - 3.1)	1.19124e-113	0	0
Brain	500	300	300	AS vs. OPC	10 (3.6 - 42)	3.8 (0.69 - 22)	130 (38 - 330)	4.37975e-51	4.80433e-73	9.79408e-83
Brain	500	300	300	PC vs. EC	1.4 (0.32 - 7)	0.28 (0.02 - 3.1)	1.2 (0.13 - 8.2)	0	2.26784e-23	2.01623e-182
Brain	500	300	300	PC vs. NRN	7.8 (0.28 - 140)	0.14 (0.0045 - 4.6)	0.17 (0.014 - 2.4)	0	0	5.93283e-06
Brain	500	300	300	PC vs. OLG	2.2 (0.36 - 52)	0.051 (0.0038 - 1.1)	0.1 (0.0098 - 0.54)	0	0	3.84585e-05
Brain	500	300	300	PC vs. OPC	0.82 (0.18 - 4.3)	0.01 (0.0017 - 0.13)	17 (1.4 - 81)	0	1.95451e-75	4.31445e-216
Brain	500	300	300	EC vs. NRN	3.8 (0.16 - 110)	0.49 (0.016 - 17)	0.15 (0.014 - 2.5)	0	0	3.45781e-194
Brain	500	300	300	EC vs. OLG	1.5 (0.24 - 27)	0.24 (0.013 - 4.2)	0.081 (0.012 - 0.47)	0	0	0
Brain	500	300	300	EC vs. OPC	0.61 (0.11 - 3)	0.063 (0.0042 - 0.63)	13 (1.9 - 59)	0	0	0
Brain	500	300	300	NRN vs. OLG	0.97 (0.014 - 15)	0.52 (0.012 - 16)	0.58 (0.031 - 5)	4.42718e-22	1.42728e-87	0.0846463
Brain	500	300	300	NRN vs. OPC	0.19 (0.0048 - 3.7)	0.16 (0.0025 - 3.2)	99 (3.6 - 710)	6.52245e-08	0	0
Brain	500	300	300	OLG vs. OPC	0.39 (0.024 - 2.5)	0.3 (0.013 - 3.1)	170 (40 - 600)	0.401192	0	0
Kidney	300	500	500	B vs. T	21 (0.28 - 94)	0.56 (0.024 - 26)	3.4 (0.54 - 79)	0.365625	0.753358	5.52651e-11
Kidney	300	500	500	B vs. PTEC	0.082 (0.0072 - 13)	0.015 (0.00017 - 0.68)	0.55 (0.0094 - 13)	3.93098e-06	0.201119	8.22825e-93
Kidney	300	500	500	B vs. FC	1.2 (0.2 - 100)	0.085 (0.0028 - 2)	1.4 (0.15 - 40)	1.09082e-15	0.557005	3.9252e-59
Kidney	300	500	500	B vs. CDEP	2.2 (0.02 - 39)	0.27 (0.0013 - 1.5)	0.058 (0.0013 - 1.5)	2.51468e-08	2.0131e-12	0.0469461
Kidney	300	500	500	B vs. CDPC	0.24 (0.073 - 1.3)	0.02 (0.00057 - 1)	0.37 (0.018 - 5.7)	4.57558e-05	0.530948	1.46943e-21
Kidney	300	500	500	B vs. ALHEP	0.87 (0.088 - 86)	0.005 (0.00047 - 0.43)	0.14 (0.0036 - 1.8)	1.16932e-21	9.88062e-09	1.32462e-18
Kidney	300	500	500	B vs. MP	12 (1.1 - 64)	0.6 (0.18 - 30)	1.3 (0.11 - 27)	0.000146301	0.000764605	0.0338349
Kidney	300	500	500	B vs. MSC	1.2 (0.22 - 25)	0.25 (0.013 - 5.2)	0.87 (0.04 - 16)	0.00108491	0.209317	9.11449e-05
Kidney	300	500	500	T vs. PTEC	0.046 (0.00069 - 0.58)	0.0056 (0.00045 - 0.91)	0.07 (0.0019 - 1.8)	0.0161006	0.0469031	5.02786e-11
Kidney	300	500	500	T vs. FC	1 (0.01 - 4.8)	0.068 (0.0066 - 0.66)	0.7 (0.024 - 2.4)	3.30109e-06	0.0833853	6.46465e-09
Kidney	300	500	500	T vs. CDEP	0.32 (0.01 - 8.8)	0.17 (0.0025 - 1.4)	0.0047 (0.00032 - 0.86)	0.0228489	2.68989e-20	2.29929e-11
Kidney	300	500	500	T vs. CDPC	0.3 (0.0019 - 1)	0.014 (0.0015 - 0.43)	0.062 (0.0044 - 0.66)	0.0309131	0.267831	0.0147876
Kidney	300	500	500	T vs. ALHEP	0.79 (0.0072 - 3.1)	0.0075 (0.002 - 0.16)	0.011 (0.0011 - 0.5)	2.43368e-12	2.41912e-16	0.117002
Kidney	300	500	500	T vs. MP	0.95 (0.09 - 40)	1.1 (0.21 - 16)	0.44 (0.02 - 2.2)	0.451614	1.33418e-05	3.00488e-06
Kidney	300	500	500	T vs. MSC	0.62 (0.011 - 4.2)	0.18 (0.02 - 4.1)	0.24 (0.013 - 1.5)	0.276623	0.0488429	0.634829
Kidney	300	500	500	PTEC vs. FC	15 (0.55 - 380)	7.8 (0.18 - 150)	2.9 (0.28 - 210)	5.96637e-06	1.76279e-24	0.422403
Kidney	300	500	500	PTEC vs. CDEP	3.4 (0.23 - 500)	4.4 (0.28 - 1000)	0.28 (0.002 - 4)	0.251411	3.90677e-225	1.66226e-106
Kidney	300	500	500	PTEC vs. CDPC	3.8 (0.073 - 49)	2.9 (0.082 - 48)	0.78 (0.025 - 29)	0.397219	1.13915e-13	1.61674e-05
Kidney	300	500	500	PTEC vs. ALHEP	8.2 (0.56 - 650)	1.7 (0.029 - 24)	0.45 (0.005 - 9)	7.17622e-25	3.88568e-155	1.06693e-08
Kidney	300	500	500	PTEC vs. MP	48 (1.5 - 1300)	160 (1.4 - 4000)	3.2 (0.19 - 140)	0.000166281	5.0622e-56	6.6699e-57
Kidney	300	500	500	PTEC vs. MSC	13 (0.47 - 260)	20 (0.44 - 1100)	1.7 (0.076 - 85)	0.283579	3.99728e-16	6.45948e-10
Kidney	300	500	500	FC vs. CDEP	0.27 (0.016 - 28)	0.94 (0.033 - 95)	0.025 (5e-04 - 1.1)	1.58354e-08	1.6651e-128	1.59746e-64
Kidney	300	500	500	FC vs. CDPC	0.25 (0.0067 - 2)	0.35 (0.02 - 5.9)	0.21 (0.0076 - 1.9)	0.0103898	0.855165	0.00196787
Kidney	300	500	500	FC vs. ALHEP	0.61 (0.034 - 30)	0.19 (0.013 - 2)	0.064 (0.0019 - 1.1)	5.67456e-08	1.3231e-90	1.29424e-05
Kidney	300	500	500	FC vs. MP	2.5 (0.19 - 69)	22 (0.94 - 230)	0.89 (0.039 - 8.9)	4.71036e-14	2.72336e-25	8.30311e-41
Kidney	300	500	500	FC vs. MSC	0.82 (0.048 - 12)	2.9 (0.18 - 72)	0.52 (0.022 - 5.3)	0.000592682	0.00143637	4.76385e-07
Kidney	300	500	500	CDEP vs. CDPC	0.84 (0.0066 - 13)	0.79 (0.0023 - 8.6)	8.1 (0.22 - 160)	0.0529377	9.96029e-71	2.52775e-28
Kidney	300	500	500	CDEP vs. ALHEP	2.5 (0.02 - 60)	0.23 (0.0028 - 4.8)	2.4 (0.093 - 43)	6.04949e-30	0.457502	1.20957e-26
Kidney	300	500	500	CDEP vs. MP	3.5 (0.25 - 260)	3.4 (0.55 - 770)	39 (0.89 - 1000)	0.0178495	1.65248e-29	0.000145135
Kidney	300	500	500	CDEP vs. MSC	2 (0.029 - 56)	1.1 (0.14 - 120)	17 (0.46 - 510)	0.874805	1.02846e-24	2.45346e-07
Kidney	300	500	500	CDPC vs. ALHEP	2.2 (0.26 - 310)	0.57 (0.04 - 6.4)	0.35 (0.018 - 4.8)	5.14798e-11	1.56977e-52	0.355362
Kidney	300	500	500	CDPC vs. MP	20 (1.1 - 300)	100 (0.9 - 910)	4.3 (0.45 - 77)	0.000238105	4.71635e-14	1.18019e-15
Kidney	300	500	500	CDPC vs. MSC	3.5 (0.45 - 63)	9.2 (0.31 - 260)	2.3 (0.19 - 42)	0.253916	0.0299724	0.017365
Kidney	300	500	500	ALHEP vs. MP	2 (0.2 - 140)	150 (6.2 - 1400)	13 (0.93 - 310)	8.03374e-32	2.7071e-21	3.30796e-15
Kidney	300	500	500	ALHEP vs. MSC	1.2 (0.012 - 26)	22 (0.74 - 310)	6.7 (0.48 - 180)	9.97513e-10	1.34443e-17	0.0522216
Kidney	300	500	500	MP vs. MSC	0.29 (0.014 - 3.2)	0.34 (0.0053 - 1.4)	0.64 (0.034 - 6.6)	0.238118	0.00068699	0.00257125
Lung	500	300	300	B vs. NE	41 (14 - 230)	NA	0.0032 (0.0012 - 1.1)	NA	5.65161e-17	NA
Lung	500	300	300	B vs. T	1200 (59 - 4700)	25 (0.61 - 460)	1.5 (0.36 - 190)	6.63158e-71	3.4068e-87	7.28175e-82
Lung	500	300	300	B vs. CCE	0.26 (0.13 - 0.44)	0.034 (0.00041 - 0.35)	2e-04 (2.2e-05 - 0.04)	1.68412e-06	3.07916e-38	7.89201e-11
Lung	500	300	300	B vs. ClaMono	15 (3.7 - 830)	0.44 (0.0073 - 4)	0.47 (0.0011 - 3.3)	2.52318e-189	7.91576e-171	8.35354e-12
Lung	500	300	300	B vs. EP	1.1 (0.36 - 5.3)	0.035 (0.00047 - 0.32)	0.0047 (2.7e-05 - 0.66)	1.85737e-154	2.36399e-156	1.57069e-23
Lung	500	300	300	B vs. Leu	2200 (780 - 3900)	12 (0.5 - 250)	1 (0.063 - 54)	1.00652e-86	1.71743e-81	1.75038e-58
Lung	500	300	300	B vs. EC	9.3 (1.2 - 4900)	4.9 (0.65 - 750)	1.1 (0.21 - 85)	1.45551e-64	9.7324e-292	0
Lung	500	300	300	B vs. CircMono	2000 (570 - 4000)	1.8 (0.19 - 130)	0.93 (0.037 - 27)	1.96766e-206	1.59385e-248	7.83315e-19
Lung	500	300	300	B vs. NK	2500 (980 - 4500)	60 (0.7 - 620)	1.6 (0.58 - 470)	4.6864e-86	6.73378e-78	5.57508e-07
Lung	500	300	300	B vs. SC	26 (2.7 - 2600)	0.57 (0.011 - 7.3)	0.32 (0.001 - 2.6)	0	0	5.3176e-116
Lung	500	300	300	NE vs. T	15 (1.5 - 210)	NA	440 (100 - 950)	NA	1.16612e-09	NA
Lung	500	300	300	NE vs. CCE	0.0063 (0.001 - 0.017)	NA	0.02 (0.0098 - 0.049)	NA	0.00132729	NA
Lung	500	300	300	NE vs. ClaMono	0.42 (0.063 - 10)	NA	5 (0.13 - 640)	NA	1.02218e-06	NA
Lung	500	300	300	NE vs. EP	0.027 (0.004 - 0.12)	NA	0.024 (0.011 - 2.8)	NA	0.0145378	NA
Lung	500	300	300	NE vs. Leu	20 (9.9 - 160)	NA	200 (9.9 - 680)	NA	0.0358832	NA
Lung	500	300	300	NE vs. EC	0.27 (0.025 - 47)	NA	410 (3 - 870)	NA	2.14671e-71	NA
Lung	500	300	300	NE vs. CircMono	15 (8 - 150)	NA	290 (1.3 - 810)	NA	9.83804e-05	NA
Lung	500	300	300	NE vs. NK	34 (11 - 190)	NA	500 (310 - 1000)	NA	2.34847e-08	NA
Lung	500	300	300	NE vs. SC	0.67 (0.048 - 27)	NA	2.8 (0.12 - 480)	NA	1.03828e-09	NA
Lung	500	300	300	T vs. CCE	1e-04 (6.5e-05 - 0.0048)	0.00067 (0.00051 - 0.00081)	6.3e-05 (1.9e-05 - 0.0039)	2.01866e-05	2.17118e-07	8.0982e-08
Lung	500	300	300	T vs. ClaMono	0.063 (0.0024 - 0.84)	0.0069 (0.0017 - 0.086)	0.17 (0.00039 - 1.6)	5.37298e-25	0.0408656	1.61829e-35
Lung	500	300	300	T vs. EP	0.0016 (0.00018 - 0.025)	0.00059 (0.00018 - 0.0027)	0.00026 (2.3e-05 - 0.32)	6.60956e-09	2.50826e-22	1.64121e-10
Lung	500	300	300	T vs. Leu	0.84 (0.56 - 36)	0.82 (0.12 - 1.7)	0.58 (0.029 - 2.8)	7.94668e-13	7.48767e-16	0.00223542
Lung	500	300	300	T vs. EC	0.053 (0.001 - 2.9)	2.2 (0.018 - 5.2)	0.8 (0.041 - 3)	2.68213e-209	3.61368e-101	4.47524e-257
Lung	500	300	300	T vs. CircMono	0.85 (0.5 - 28)	0.41 (0.0046 - 2.1)	0.6 (0.0061 - 2.6)	1.8477e-41	6.67382e-33	0.000891107
Lung	500	300	300	T vs. NK	1 (0.67 - 48)	1.1 (0.8 - 1.6)	1.2 (0.5 - 5)	0.752769	0.115866	0.88133
Lung	500	300	300	T vs. SC	0.11 (0.0027 - 1.9)	0.011 (0.0014 - 0.78)	0.051 (0.00044 - 1.2)	1.297e-65	1.75928e-56	0.560346
Lung	500	300	300	CCE vs. ClaMono	59 (14 - 6700)	8.8 (2.6 - 53)	110 (4.6 - 28000)	3.48193e-14	0.434415	7.48485e-08
Lung	500	300	300	CCE vs. EP	3.8 (1.6 - 19)	0.87 (0.26 - 1.7)	1.6 (0.43 - 99)	1.81138e-05	1.43043e-08	0.0724296
Lung	500	300	300	CCE vs. Leu	9000 (5900 - 12000)	1200 (160 - 2200)	2900 (200 - 34000)	1.82396e-15	0.0173194	0.00434167
Lung	500	300	300	CCE vs. EC	35 (4.9 - 27000)	3800 (19 - 7200)	13000 (47 - 49000)	0.113796	1.00412e-74	8.54264e-32
Lung	500	300	300	CCE vs. CircMono	8500 (5100 - 12000)	230 (7.4 - 2600)	4100 (32 - 41000)	1.43376e-11	0.269904	0.00180228
Lung	500	300	300	CCE vs. NK	10000 (6700 - 13000)	1700 (1500 - 2000)	23000 (4800 - 57000)	9.37039e-07	2.63226e-07	0.00107985
Lung	500	300	300	CCE vs. SC	110 (11 - 14000)	9.6 (2 - 810)	77 (3.3 - 19000)	7.95219e-16	0.000115635	8.60268e-07
Lung	500	300	300	ClaMono vs. EP	0.066 (0.0027 - 0.42)	0.094 (0.014 - 0.41)	0.078 (4.6e-05 - 1.1)	5.33238e-05	0.000473652	9.39137e-08
Lung	500	300	300	ClaMono vs. Leu	130 (1.3 - 560)	61 (4.6 - 380)	5.2 (0.34 - 570)	0.0126322	5.19616e-14	2.19154e-29
Lung	500	300	300	ClaMono vs. EC	0.79 (0.04 - 52)	83 (1.2 - 1300)	2.3 (0.43 - 2000)	0	0	0
Lung	500	300	300	ClaMono vs. CircMono	87 (1.1 - 530)	7.7 (0.56 - 350)	2.2 (0.31 - 750)	4.78457e-16	7.71702e-37	1.45445e-05
Lung	500	300	300	ClaMono vs. NK	170 (1.5 - 640)	210 (33 - 680)	71 (0.85 - 3900)	0.00202143	0.218323	0.31478
Lung	500	300	300	ClaMono vs. SC	1.4 (0.071 - 52)	1.1 (0.14 - 26)	0.75 (0.006 - 36)	0.852624	1.22282e-37	2.26072e-45
Lung	500	300	300	EP vs. Leu	1700 (360 - 5200)	960 (88 - 3700)	780 (3.6 - 27000)	3.75982e-08	0.0241048	0.15099
Lung	500	300	300	EP vs. EC	8.7 (0.9 - 2300)	2500 (13 - 13000)	850 (1.3 - 40000)	0	0	5.58138e-08
Lung	500	300	300	EP vs. CircMono	1200 (170 - 5200)	190 (7.2 - 4300)	230 (1.6 - 34000)	1.43097e-15	2.33976e-06	0.000872448
Lung	500	300	300	EP vs. NK	2200 (460 - 6200)	2200 (960 - 6300)	16000 (96 - 49000)	0.435	2.74321e-18	1.0017e-07
Lung	500	300	300	EP vs. SC	23 (1.8 - 1300)	12 (2 - 430)	16 (0.63 - 9900)	6.96142e-07	0.00053389	0.269005
Lung	500	300	300	Leu vs. EC	0.005 (0.00062 - 3.1)	2.5 (0.04 - 12)	1.2 (0.09 - 26)	0	8.61715e-260	8.62841e-12
Lung	500	300	300	Leu vs. CircMono	0.96 (0.61 - 1.6)	0.58 (0.0091 - 3.4)	0.88 (0.021 - 14)	0.00269618	0.701996	2.92551e-06
Lung	500	300	300	Leu vs. NK	1.2 (0.85 - 1.7)	1.4 (0.76 - 12)	2.4 (0.74 - 50)	5.9927e-05	3.07861e-10	0.00810104
Lung	500	300	300	Leu vs. SC	0.015 (0.0015 - 1.6)	0.025 (0.0022 - 1)	0.091 (0.0013 - 1.9)	0.000111442	6.24052e-09	2.10514e-05
Lung	500	300	300	EC vs. CircMono	99 (0.31 - 1400)	0.37 (0.0035 - 2.8)	0.85 (0.011 - 5)	0	0	3.60071e-119
Lung	500	300	300	EC vs. NK	250 (0.37 - 1900)	0.47 (0.24 - 92)	1.4 (0.56 - 130)	2.97254e-170	2.99803e-62	1.24604e-110
Lung	500	300	300	EC vs. SC	1.2 (0.043 - 74)	0.047 (0.00072 - 1.1)	0.26 (0.00061 - 1.8)	0	0	1.09719e-90
Lung	500	300	300	CircMono vs. NK	1.2 (0.75 - 1.9)	6.6 (0.6 - 300)	1.9 (0.63 - 330)	1.28528e-05	1.31859e-14	0.822226
Lung	500	300	300	CircMono vs. SC	0.031 (0.0018 - 1.9)	0.25 (0.0033 - 2.6)	0.3 (0.0012 - 2.5)	2.11108e-29	6.84788e-21	8.40986e-05
Lung	500	300	300	NK vs. SC	0.012 (0.0012 - 1.5)	0.0057 (0.0012 - 0.49)	0.0071 (3e-04 - 0.86)	7.38797e-06	2.6749e-23	0.000189275
Spleen	300	100	500	B vs. T	0.66 (0.0078 - 12)	0.012 (0.0011 - 0.77)	0.03 (0.00092 - 2.2)	0	0	2.64291e-86
Spleen	300	100	500	B vs. MP	0.24 (0.0022 - 2.8)	0.0078 (0.0012 - 0.54)	0.01 (0.00036 - 1.1)	3.34779e-185	0	3.18447e-24
Spleen	300	100	500	T vs. MP	0.46 (0.0041 - 4.7)	0.99 (0.17 - 4.7)	0.42 (0.071 - 1.9)	2.37644e-19	0.0808068	2.82484e-20
