# Supplementary material for: Cell type-specific weighting-factors to solve solid organs-specific limitations of single cell RNA-sequencing
Source: PLoS Genet. 2024 Nov 18;20(11):e1011436. doi: 10.1371/journal.pgen.1011436 (PMC11573148; doi:10.1371/journal.pgen.1011436)
Supplement: S23 Table — The raw data for Fig 9B (Sheet A in S23 Table) and 10B (Sheet B in S23 Table) are shown. (XLSX) [file pgen.1011436.s032.xlsx]

## Sheet: Fig9
LightGBM analysis using data in each organ
Model evaluation
Organ	Accuracy	macro-Recall	macro-Precision	macro-F1_score
Brain	0.983333	0.983333	0.984127	0.983323
Heart	0.883333	0.883333	0.893056	0.882323
Kidney	0.883333	0.883333	0.88266	0.881495
Lung	0.966667	0.966667	0.96746	0.966656
Spleen	0.516667	0.516667	0.513636	0.514244
Organ_pairs	Feature Importance (gain)		Organ_pairs	Feature Importance (gain)		Organ_pairs	Feature Importance (gain)		Organ_pairs	Feature Importance (gain)		Organ_pairs	Feature Importance (gain)
Brain__BG_vs_OPC	425.674		Heart__FB_vs_SM	444.002		Kidney__B_vs_CDPC	276.925		Lung__CCE_vs_NK	317.188		Spleen__T_vs_MP	526.312
Brain__MP_vs_OPC	303.499		Heart__ECC_vs_FB	335.252		Kidney__B_vs_ALHEP	171.08		Lung__B_vs_SC	146.903		Spleen__B_vs_MP	494.121
Brain__BG_vs_PC	230.355		Heart__ECC_vs_MyoFB	187.562		Kidney__B_vs_T	155.644		Lung__B_vs_Leu	122.501		Spleen__B_vs_T	438.86
Brain__BG_vs_AS	211.935		Heart__ECC_vs_EC	187.084		Kidney__B_vs_FC	154.623		Lung__B_vs_CCE	106.352
Brain__PC_vs_OPC	141.366		Heart__ECC_vs_Leu	177.666		Kidney__B_vs_PTEC	150.144		Lung__T_vs_CCE	103.081
Brain__EC_vs_OPC	122.011		Heart__FB_vs_MyoFB	174.087		Kidney__T_vs_ALHEP	118.146		Lung__EP_vs_NK	96.8593
Brain__MG_vs_PC	110.617		Heart__CM_vs_FB	173.635		Kidney__B_vs_MP	113.027		Lung__CCE_vs_Leu	78.2348
Brain__MP_vs_BG	105.898		Heart__EC_vs_SM	166.677		Kidney__B_vs_MSC	112.167		Lung__B_vs_NK	72.39
Brain__OLG_vs_OPC	104.288		Heart__CM_vs_ECC	132.326		Kidney__B_vs_CDEP	109.243		Lung__B_vs_CircMono	57.0119
Brain__AS_vs_OPC	60.3448		Heart__CM_vs_SM	130.143		Kidney__PTEC_vs_MP	108.721		Lung__CCE_vs_CircMono	51.8002
Brain__MP_vs_AS	47.1976		Heart__CM_vs_EC	120.277		Kidney__FC_vs_MP	94.7176		Lung__EP_vs_Leu	37.6728
Brain__PC_vs_OLG	45.2613		Heart__FB_vs_Leu	94.6094		Kidney__ALHEP_vs_MP	72.7149		Lung__B_vs_ClaMono	17.8375
Brain__NRN_vs_OPC	41.6407		Heart__Leu_vs_SM	88.374		Kidney__PTEC_vs_CDEP	66.68		Lung__T_vs_EP	16.1388
Brain__MP_vs_OLG	38.2104		Heart__MyoFB_vs_SM	81.0006		Kidney__CDEP_vs_MSC	65.3497		Lung__NK_vs_SC	15.5959
Brain__AS_vs_OLG	35.0113		Heart__EC_vs_MyoFB	72.2771		Kidney__T_vs_FC	65.0933		Lung__CCE_vs_EP	12.829
Brain__AS_vs_PC	32.512		Heart__EC_vs_FB	63.061		Kidney__CDEP_vs_ALHEP	63.6361		Lung__ClaMono_vs_Leu	11.0706
Brain__MP_vs_MG	23.0212		Heart__CM_vs_Leu	40.651		Kidney__CDPC_vs_ALHEP	62.2145		Lung__B_vs_EP	10.4704
Brain__MG_vs_OPC	19.8091		Heart__Leu_vs_MyoFB	34.5323		Kidney__CDEP_vs_MP	59.2455		Lung__CCE_vs_EC	9.52654
Brain__PC_vs_NRN	15.3892		Heart__EC_vs_Leu	33.3997		Kidney__CDEP_vs_CDPC	58.1368		Lung__CCE_vs_ClaMono	8.29589
Brain__MG_vs_AS	15.0243					Kidney__PTEC_vs_MSC	56.8414		Lung__EC_vs_SC	7.39791
Brain__MG_vs_EC	11.7627					Kidney__PTEC_vs_ALHEP	52.5914		Lung__ClaMono_vs_EP	6.92492
Brain__BG_vs_EC	8.54902					Kidney__FC_vs_CDEP	44.9497		Lung__ClaMono_vs_NK	6.20749
Brain__AS_vs_EC	8.40984					Kidney__FC_vs_CDPC	43.5519		Lung__B_vs_T	5.68514
Brain__EC_vs_OLG	3.81786					Kidney__T_vs_MP	42.9319		Lung__T_vs_SC	4.39969
Brain__MG_vs_BG	1.22761					Kidney__T_vs_PTEC	42.669		Lung__B_vs_EC	4.28963
Brain__BG_vs_OLG	0.891119					Kidney__T_vs_CDEP	37.2404		Lung__EP_vs_CircMono	3.7025
Brain__PC_vs_EC	0.839664					Kidney__CDPC_vs_MP	36.8605		Lung__ClaMono_vs_EC	3.67879
Brain__MP_vs_NRN	0.543575					Kidney__FC_vs_MSC	35.7938		Lung__EC_vs_NK	3.08686
Brain__AS_vs_NRN	0					Kidney__ALHEP_vs_MSC	35.0154		Lung__CCE_vs_SC	2.76144
Brain__MG_vs_NRN	0					Kidney__PTEC_vs_FC	34.3388		Lung__CircMono_vs_NK	2.68651
Brain__EC_vs_NRN	0					Kidney__MP_vs_MSC	31.2135		Lung__Leu_vs_CircMono	1.86313
Brain__MG_vs_OLG	0					Kidney__FC_vs_ALHEP	18.3272		Lung__ClaMono_vs_CircMono	1.83104
Brain__MP_vs_EC	0					Kidney__PTEC_vs_CDPC	9.98414		Lung__EC_vs_CircMono	1.74984
Brain__NRN_vs_OLG	0								Lung__Leu_vs_SC	1.47431
Brain__MP_vs_PC	0								Lung__T_vs_EC	0.711514
Brain__BG_vs_NRN	0								Lung__ClaMono_vs_SC	0.69373
									Lung__T_vs_CircMono	0.646168
									Lung__Leu_vs_NK	0.498133
									Lung__EP_vs_SC	0.363028
									Lung__T_vs_ClaMono	0.360802
									Lung__T_vs_Leu	0.320115
									Lung__Leu_vs_EC	0.177392
									Lung__EP_vs_EC	0.112161
									Lung__CircMono_vs_SC	0.0970472

## Sheet: Fig10
LightGBM analysis using all data of all 5 organs (Brain, Heart, Kidney, Lung and Spleen)
Model evaluation
Accuracy	macro-Recall	macro-Precision	macro-F1_score
1	1	1	1
Organ_pairs	Feature Importance (gain)
Lung__CCE_vs_NK	528.182
Brain__BG_vs_OPC	509.342
Lung__B_vs_SC	182.795
Brain__MP_vs_OPC	141.53
Brain__OLG_vs_OPC	127.004
Lung__B_vs_NK	113.707
Lung__B_vs_Leu	113.518
Brain__BG_vs_AS	99.5346
Brain__PC_vs_OPC	53.6286
Lung__T_vs_CCE	52.3417
Lung__CCE_vs_Leu	45.1233
Lung__B_vs_CircMono	39.0988
Brain__BG_vs_PC	32.8935
Lung__B_vs_CCE	29.1777
Lung__CCE_vs_CircMono	25.1956
Lung__B_vs_EP	22.9159
Lung__B_vs_T	22.3881
Brain__EC_vs_OPC	7.02563
Brain__AS_vs_PC	6.53884
Heart__ECC_vs_EC	6.39485
Heart__FB_vs_SM	6.22203
Brain__NRN_vs_OPC	5.74045
Brain__AS_vs_OPC	3.25729
Brain__AS_vs_OLG	3.19384
Lung__T_vs_EC	2.63484
Brain__MG_vs_OPC	2.53624
Lung__B_vs_ClaMono	2.49443
Heart__ECC_vs_FB	2.03763
Lung__EC_vs_SC	1.71251
Heart__EC_vs_SM	1.32296
Brain__MG_vs_PC	1.27269
Lung__Leu_vs_EC	1.13736
Lung__CCE_vs_EP	1.05797
Lung__EP_vs_CircMono	0.993266
Kidney__T_vs_PTEC	0.940863
Brain__MP_vs_BG	0.836117
Lung__EP_vs_NK	0.812004
Brain__MG_vs_AS	0.758911
Kidney__B_vs_FC	0.667441
Lung__CircMono_vs_NK	0.523319
Brain__MP_vs_AS	0.498697
Spleen__B_vs_MP	0.490784
Brain__MP_vs_MG	0.332712
Lung__ClaMono_vs_Leu	0.33125
Lung__Leu_vs_CircMono	0.305338
Kidney__FC_vs_ALHEP	0.20847
Kidney__FC_vs_CDEP	0.198611
Heart__Leu_vs_SM	0.123521
Brain__BG_vs_OLG	0.110085
Brain__MP_vs_NRN	0.103259
Lung__T_vs_Leu	0.094328
Kidney__ALHEP_vs_MP	0.0891589
Brain__PC_vs_OLG	0.0645626
Kidney__CDEP_vs_ALHEP	0.0629198
Brain__MP_vs_OLG	0.0601015
Lung__EC_vs_NK	0.048855
Lung__ClaMono_vs_CircMono	0.0468795
Heart__Leu_vs_MyoFB	0.0332426
Brain__BG_vs_NRN	0.0243009
Kidney__PTEC_vs_FC	0.0240052
Lung__B_vs_EC	0.021782
Brain__AS_vs_NRN	0.0148098
Heart__ECC_vs_MyoFB	0.0147273
Brain__BG_vs_EC	0.0102862
Kidney__T_vs_CDEP	0.00775438
Lung__CCE_vs_ClaMono	0.00766577
Heart__ECC_vs_Leu	0.00335295
Brain__MP_vs_PC	0.00301261
Brain__EC_vs_NRN	0.00183486
Heart__FB_vs_Leu	0.0010192
Brain__MG_vs_OLG	0.000989576
Kidney__FC_vs_MSC	0.000651758
Kidney__PTEC_vs_CDPC	3.28138e-05
Brain__EC_vs_OLG	1.53036e-05
Lung__ClaMono_vs_EC	1.65643e-06
Heart__EC_vs_Leu	9.97338e-07
Lung__Leu_vs_SC	0
Lung__ClaMono_vs_NK	0
Lung__EP_vs_EC	0
Spleen__B_vs_T	0
Lung__NK_vs_SC	0
Lung__EP_vs_Leu	0
Lung__EP_vs_SC	0
Lung__CircMono_vs_SC	0
Lung__ClaMono_vs_SC	0
Lung__T_vs_ClaMono	0
Lung__Leu_vs_NK	0
Lung__T_vs_EP	0
Lung__ClaMono_vs_EP	0
Lung__CCE_vs_SC	0
Lung__T_vs_CircMono	0
Lung__CCE_vs_EC	0
Lung__T_vs_SC	0
Lung__EC_vs_CircMono	0
Heart__CM_vs_ECC	0
Kidney__T_vs_MP	0
Kidney__MP_vs_MSC	0
Brain__MG_vs_BG	0
Kidney__B_vs_T	0
Brain__NRN_vs_OLG	0
Brain__PC_vs_NRN	0
Brain__PC_vs_EC	0
Brain__AS_vs_EC	0
Brain__MG_vs_NRN	0
Brain__MG_vs_EC	0
Brain__MP_vs_EC	0
Kidney__B_vs_CDEP	0
Heart__MyoFB_vs_SM	0
Heart__FB_vs_MyoFB	0
Heart__EC_vs_MyoFB	0
Heart__EC_vs_FB	0
Heart__CM_vs_SM	0
Heart__CM_vs_Leu	0
Heart__CM_vs_FB	0
Kidney__B_vs_PTEC	0
Kidney__B_vs_CDPC	0
Kidney__ALHEP_vs_MSC	0
Kidney__PTEC_vs_MSC	0
Kidney__CDPC_vs_MP	0
Kidney__CDPC_vs_ALHEP	0
Kidney__CDEP_vs_MSC	0
Kidney__CDEP_vs_MP	0
Kidney__CDEP_vs_CDPC	0
Kidney__FC_vs_MP	0
Kidney__FC_vs_CDPC	0
Kidney__PTEC_vs_MP	0
Kidney__B_vs_ALHEP	0
Kidney__PTEC_vs_ALHEP	0
Kidney__PTEC_vs_CDEP	0
Heart__CM_vs_EC	0
Kidney__T_vs_ALHEP	0
Kidney__T_vs_FC	0
Kidney__B_vs_MSC	0
Kidney__B_vs_MP	0
Spleen__T_vs_MP	0
